# Supplementary material for: Integrative single-cell analysis of cardiac and pulmonary sarcoidosis using publicly available cardiac and bronchoalveolar lavage fluid sequencing datasets
Source: Front Cardiovasc Med. 2023 Jul 28;10:1227818. doi: 10.3389/fcvm.2023.1227818 (PMC10419306; doi:10.3389/fcvm.2023.1227818)
Supplement: Supplementary file 1 [file Datasheet1.zip › Table_S1.xlsx]

## Sheet: PS Patient Characteristics
Table S1: Patient Characteristics of Donors Utilized for PS snRNA-Seq Analysis
Source Number	Accession Code	Disease Status	Number of Samples	Female:Male Ratio	Mean Age (SD)
1	GSE184735	Sarcoidosis	4	Unknown	Unknown
2	GSE193782	Control	4	1:1	29±6.1
