# Supplementary material for: Integrative single-cell analysis of cardiac and pulmonary sarcoidosis using publicly available cardiac and bronchoalveolar lavage fluid sequencing datasets
Source: Front Cardiovasc Med. 2023 Jul 28;10:1227818. doi: 10.3389/fcvm.2023.1227818 (PMC10419306; doi:10.3389/fcvm.2023.1227818)
Supplement: Supplementary file 1 [file Datasheet1.zip › Table_S10.xlsx]

## Sheet: Sarcoidosis BAL Pathways
Table S10: Statistically Significant Cell-Cell Communication Pathways in Myeloid Populations
Upregulated in Sarcoidotic Bronchoalveolar Lavage Fluid
Source	Target	pathway_name	Communication Probability	pval
Circulating Mon	Circulating Mon	ADGRE5	0.0550529	0
Circulating Mon	Circulating Mon	ANNEXIN	0.110973	0
Circulating Mon	Circulating Mon	ANXA1	0.0441735	0
Circulating Mon	Circulating Mon	CD45	0.188282	0
Circulating Mon	Circulating Mon	CD99	0.101185	0
Circulating Mon	Circulating Mon	GALECTIN	0.102889	0
Circulating Mon	Circulating Mon	ICAM	0.0305103	0
Circulating Mon	Circulating Mon	ITGB2	0.00989055	0
Circulating Mon	Circulating Mon	JAM	0.00798192	0.03
Circulating Mon	Circulating Mon	MIF	0.0469719	0
Circulating Mon	Circulating Mon	RESISTIN	0.229579	0
Circulating Mon	Circulating Mon	SEMA4	0.00222318	0
Circulating Mon	Circulating Mon	SN	0.0172803	0
Circulating Mon	Circulating Mon	TGFb	0.00658549	0
Circulating Mon	Circulating Mon	THBS	0.0469501	0
Circulating Mon	Circulating Mon	TNF	0.00403322	0.005
Circulating Mon	Circulating Mon	VISFATIN	0.0348541	0
Circulating Mon	Cycling Mon	CD99	0.0535826	0.01
Circulating Mon	Cycling Mon	ICAM	0.0139759	0
Circulating Mon	Cycling Mon	MIF	0.0136054	0
Circulating Mon	Cycling Mon	RESISTIN	0.209571	0
Circulating Mon	Cycling Mon	SEMA4	0.00293224	0
Circulating Mon	Cycling Mon	SN	0.0172797	0
Circulating Mon	Cycling Mon	TGFb	0.00465632	0.02
Circulating Mon	Cycling Mon	THBS	0.074542	0
Circulating Mon	Cycling Mon	VISFATIN	0.0359011	0.02
Circulating Mon	DCs	FN1	0.0420296	0.01
Circulating Mon	DCs	ICAM	0.0124205	0
Circulating Mon	DCs	ITGB2	0.0310845	0
Circulating Mon	DCs	MIF	0.0239643	0
Circulating Mon	DCs	RESISTIN	0.166702	0
Circulating Mon	DCs	SEMA4	0.00293892	0
Circulating Mon	DCs	TGFb	0.0101511	0
Circulating Mon	DCs	TNF	0.00229339	0
Circulating Mon	FOLR2+ Mϕ	CCL	0.00390803	0
Circulating Mon	FOLR2+ Mϕ	CD99	0.0663241	0
Circulating Mon	FOLR2+ Mϕ	GALECTIN	0.0492412	0
Circulating Mon	FOLR2+ Mϕ	ICAM	0.0261369	0
Circulating Mon	FOLR2+ Mϕ	IL16	0.00301593	0.01
Circulating Mon	FOLR2+ Mϕ	ITGB2	0.0397303	0
Circulating Mon	FOLR2+ Mϕ	JAM	0.00262511	0.04
Circulating Mon	FOLR2+ Mϕ	MHC-I	0.0134361	0
Circulating Mon	FOLR2+ Mϕ	MHC-II	1.10205	0
Circulating Mon	FOLR2+ Mϕ	MIF	0.0543897	0.015
Circulating Mon	FOLR2+ Mϕ	MPZ	0.00120906	0.01
Circulating Mon	FOLR2+ Mϕ	RESISTIN	0.246272	0
Circulating Mon	FOLR2+ Mϕ	SEMA3	0.00087392	0
Circulating Mon	FOLR2+ Mϕ	SEMA4	0.00537009	0
Circulating Mon	FOLR2+ Mϕ	TGFb	0.0168249	0
Circulating Mon	FOLR2+ Mϕ	THBS	0.0744138	0
Circulating Mon	FOLR2+ Mϕ	TNF	0.00511906	0
Circulating Mon	FOLR2+ Mϕ	TWEAK	0.0022575	0
Circulating Mon	FOLR2+ Mϕ	VISFATIN	0.0366195	0
Circulating Mon	GPNMB+ Mϕ	ADGRE5	0.0448726	0
Circulating Mon	GPNMB+ Mϕ	CD99	0.101264	0
Circulating Mon	GPNMB+ Mϕ	GRN	0.106756	0.01
Circulating Mon	GPNMB+ Mϕ	ICAM	0.0153205	0
Circulating Mon	GPNMB+ Mϕ	ITGB2	0.0349273	0
Circulating Mon	GPNMB+ Mϕ	JAM	0.00796223	0
Circulating Mon	GPNMB+ Mϕ	MHC-II	0.0481575	0
Circulating Mon	GPNMB+ Mϕ	RESISTIN	0.219331	0
Circulating Mon	GPNMB+ Mϕ	SEMA4	0.00301513	0
Circulating Mon	GPNMB+ Mϕ	SN	0.0172069	0
Circulating Mon	GPNMB+ Mϕ	TGFb	0.0100171	0
Circulating Mon	GPNMB+ Mϕ	THBS	0.0644911	0
Circulating Mon	GPNMB+ Mϕ	VISFATIN	0.0327064	0
Circulating Mon	HLA-DR+ Mϕ	CD45	0.172158	0
Circulating Mon	HLA-DR+ Mϕ	CD99	0.0565175	0
Circulating Mon	HLA-DR+ Mϕ	ICAM	0.0145676	0
Circulating Mon	HLA-DR+ Mϕ	ITGB2	0.0356751	0
Circulating Mon	HLA-DR+ Mϕ	MHC-I	0.0103771	0.01
Circulating Mon	HLA-DR+ Mϕ	MHC-II	0.341877	0.0025
Circulating Mon	HLA-DR+ Mϕ	MIF	0.0103241	0
Circulating Mon	HLA-DR+ Mϕ	RESISTIN	0.219053	0
Circulating Mon	HLA-DR+ Mϕ	SEMA4	0.00307166	0
Circulating Mon	HLA-DR+ Mϕ	SN	0.0178495	0
Circulating Mon	HLA-DR+ Mϕ	TGFb	0.00492074	0
Circulating Mon	HLA-DR+ Mϕ	THBS	0.0644416	0
Circulating Mon	HLA-DR+ Mϕ	VISFATIN	0.0322319	0.01
Circulating Mon	Pro-Inflammatory Mϕ	ADGRE5	0.0452813	0
Circulating Mon	Pro-Inflammatory Mϕ	ANNEXIN	0.0625783	0
Circulating Mon	Pro-Inflammatory Mϕ	ANXA1	0.0311759	0
Circulating Mon	Pro-Inflammatory Mϕ	CD99	0.059301	0
Circulating Mon	Pro-Inflammatory Mϕ	FN1	0.0121668	0
Circulating Mon	Pro-Inflammatory Mϕ	GALECTIN	0.0341011	0
Circulating Mon	Pro-Inflammatory Mϕ	ICAM	0.0154201	0
Circulating Mon	Pro-Inflammatory Mϕ	ITGB2	0.0318886	0
Circulating Mon	Pro-Inflammatory Mϕ	JAM	0.00868305	0
Circulating Mon	Pro-Inflammatory Mϕ	MHC-I	0.0148449	0
Circulating Mon	Pro-Inflammatory Mϕ	MHC-II	0.0508438	0
Circulating Mon	Pro-Inflammatory Mϕ	MPZ	0.000692763	0.04
Circulating Mon	Pro-Inflammatory Mϕ	RESISTIN	0.212406	0
Circulating Mon	Pro-Inflammatory Mϕ	SEMA4	0.00350319	0
Circulating Mon	Pro-Inflammatory Mϕ	TGFb	0.00475252	0
Circulating Mon	Pro-Inflammatory Mϕ	THBS	0.0881726	0
Circulating Mon	Pro-Inflammatory Mϕ	TNF	0.00346825	0.015
Circulating Mon	SYTL3+ Mϕ	ADGRE5	0.0489626	0
Circulating Mon	SYTL3+ Mϕ	ANNEXIN	0.108484	0
Circulating Mon	SYTL3+ Mϕ	CD45	0.195687	0
Circulating Mon	SYTL3+ Mϕ	CD99	0.0569239	0
Circulating Mon	SYTL3+ Mϕ	GRN	0.115851	0
Circulating Mon	SYTL3+ Mϕ	ICAM	0.0180249	0
Circulating Mon	SYTL3+ Mϕ	ITGB2	0.00406167	0.04
Circulating Mon	SYTL3+ Mϕ	JAM	0.0117841	0
Circulating Mon	SYTL3+ Mϕ	MHC-I	0.012566	0
Circulating Mon	SYTL3+ Mϕ	MHC-II	0.944649	0.00111111
Circulating Mon	SYTL3+ Mϕ	MIF	0.0100747	0
Circulating Mon	SYTL3+ Mϕ	PECAM1	0.0634678	0
Circulating Mon	SYTL3+ Mϕ	RESISTIN	0.223282	0
Circulating Mon	SYTL3+ Mϕ	SEMA4	0.00328095	0
Circulating Mon	SYTL3+ Mϕ	SN	0.0200043	0
Circulating Mon	SYTL3+ Mϕ	TGFb	0.0153377	0
Circulating Mon	SYTL3+ Mϕ	THBS	0.0465501	0
Circulating Mon	SYTL3+ Mϕ	TNF	0.00342202	0.01
Circulating Mon	SYTL3+ Mϕ	VISFATIN	0.036849	0
Cycling Mon	Circulating Mon	ADGRE5	0.0546343	0
Cycling Mon	Circulating Mon	ANNEXIN	0.112399	0
Cycling Mon	Circulating Mon	ANXA1	0.044749	0
Cycling Mon	Circulating Mon	CCL	0.00567269	0
Cycling Mon	Circulating Mon	CD99	0.113587	0
Cycling Mon	Circulating Mon	COMPLEMENT	0.00260394	0
Cycling Mon	Circulating Mon	FN1	0.354975	0.0025
Cycling Mon	Circulating Mon	GALECTIN	0.0991723	0
Cycling Mon	Circulating Mon	ICAM	0.0144133	0
Cycling Mon	Circulating Mon	ITGB2	0.0080512	0
Cycling Mon	Circulating Mon	MIF	0.0610305	0
Cycling Mon	Circulating Mon	MK	0.00970303	0
Cycling Mon	Circulating Mon	RESISTIN	0.197033	0
Cycling Mon	Circulating Mon	TGFb	0.00467875	0
Cycling Mon	Circulating Mon	TNF	0.00466583	0.02
Cycling Mon	Circulating Mon	VTN	0.000958401	0.02
Cycling Mon	Cycling Mon	AGRN	0.000110425	0
Cycling Mon	Cycling Mon	CCL	0.00338599	0
Cycling Mon	Cycling Mon	CD99	0.0601646	0
Cycling Mon	Cycling Mon	COLLAGEN	0.000527604	0.02
Cycling Mon	Cycling Mon	COMPLEMENT	0.00197546	0
Cycling Mon	Cycling Mon	FN1	0.35646	0
Cycling Mon	Cycling Mon	LAMININ	0.00071452	0.005
Cycling Mon	Cycling Mon	MIF	0.0586658	0
Cycling Mon	Cycling Mon	MK	0.0105474	0
Cycling Mon	Cycling Mon	PECAM1	0.0650897	0.02
Cycling Mon	Cycling Mon	RESISTIN	0.0418162	0.01
Cycling Mon	Cycling Mon	THBS	0.0017302	0.03
Cycling Mon	Cycling Mon	TNF	0.00273731	0.04
Cycling Mon	Cycling Mon	VTN	0.00282414	0
Cycling Mon	DCs	CCL	0.00246482	0.04
Cycling Mon	DCs	COMPLEMENT	0.000990449	0
Cycling Mon	DCs	FN1	0.242456	0
Cycling Mon	DCs	ICAM	0.00206204	0.01
Cycling Mon	DCs	ITGB2	0.0254048	0
Cycling Mon	DCs	MIF	0.072551	0
Cycling Mon	DCs	MK	0.00652695	0
Cycling Mon	DCs	SEMA4	0.00209826	0.02
Cycling Mon	DCs	TGFb	0.00721706	0.01
Cycling Mon	DCs	TNF	0.0026531	0
Cycling Mon	FOLR2+ Mϕ	CCL	0.0125018	0
Cycling Mon	FOLR2+ Mϕ	CD99	0.132629	0.005
Cycling Mon	FOLR2+ Mϕ	COMPLEMENT	0.00247397	0
Cycling Mon	FOLR2+ Mϕ	EPHB	0.000228189	0
Cycling Mon	FOLR2+ Mϕ	FN1	0.368593	0.01
Cycling Mon	FOLR2+ Mϕ	GALECTIN	0.0473601	0
Cycling Mon	FOLR2+ Mϕ	ICAM	0.0180751	0
Cycling Mon	FOLR2+ Mϕ	ITGB2	0.0325239	0
Cycling Mon	FOLR2+ Mϕ	LAMININ	0.000511064	0.02
Cycling Mon	FOLR2+ Mϕ	MHC-I	0.0134228	0
Cycling Mon	FOLR2+ Mϕ	MHC-II	1.06734	0
Cycling Mon	FOLR2+ Mϕ	MIF	0.0706911	0
Cycling Mon	FOLR2+ Mϕ	MK	0.0103334	0
Cycling Mon	FOLR2+ Mϕ	RESISTIN	0.2111	0
Cycling Mon	FOLR2+ Mϕ	SEMA3	0.0161082	0.00333333
Cycling Mon	FOLR2+ Mϕ	SEMA4	0.00378356	0
Cycling Mon	FOLR2+ Mϕ	TGFb	0.0119818	0
Cycling Mon	FOLR2+ Mϕ	THBS	0.0134431	0
Cycling Mon	FOLR2+ Mϕ	TNF	0.00592154	0.015
Cycling Mon	FOLR2+ Mϕ	TWEAK	0.00182515	0.01
Cycling Mon	FOLR2+ Mϕ	VTN	0.00176727	0
Cycling Mon	GPNMB+ Mϕ	ADGRE5	0.0445277	0
Cycling Mon	GPNMB+ Mϕ	CCL	0.00318256	0
Cycling Mon	GPNMB+ Mϕ	CD99	0.1137	0
Cycling Mon	GPNMB+ Mϕ	COMPLEMENT	0.00230117	0
Cycling Mon	GPNMB+ Mϕ	FN1	0.326319	0
Cycling Mon	GPNMB+ Mϕ	GRN	0.109034	0
Cycling Mon	GPNMB+ Mϕ	MIF	0.0642643	0
Cycling Mon	GPNMB+ Mϕ	MK	0.00932325	0
Cycling Mon	GPNMB+ Mϕ	PECAM1	0.0618797	0.01
Cycling Mon	GPNMB+ Mϕ	RESISTIN	0.188051	0
Cycling Mon	GPNMB+ Mϕ	THBS	0.00877465	0
Cycling Mon	GPNMB+ Mϕ	VTN	0.00188376	0.01
Cycling Mon	HLA-DR+ Mϕ	CCL	0.00296748	0
Cycling Mon	HLA-DR+ Mϕ	CD99	0.10854	0
Cycling Mon	HLA-DR+ Mϕ	COMPLEMENT	0.00242222	0
Cycling Mon	HLA-DR+ Mϕ	FN1	0.324572	0
Cycling Mon	HLA-DR+ Mϕ	MHC-I	0.0103668	0.04
Cycling Mon	HLA-DR+ Mϕ	MHC-II	0.102138	0.04
Cycling Mon	HLA-DR+ Mϕ	MIF	0.0554505	0
Cycling Mon	HLA-DR+ Mϕ	MK	0.00911777	0
Cycling Mon	HLA-DR+ Mϕ	PECAM1	0.0618003	0.02
Cycling Mon	HLA-DR+ Mϕ	RESISTIN	0.150304	0
Cycling Mon	HLA-DR+ Mϕ	THBS	0.00827621	0.03
Cycling Mon	HLA-DR+ Mϕ	VTN	0.000976935	0.005
Cycling Mon	Pro-Inflammatory Mϕ	ADGRE5	0.0449334	0.01
Cycling Mon	Pro-Inflammatory Mϕ	ANNEXIN	0.0633778	0
Cycling Mon	Pro-Inflammatory Mϕ	ANXA1	0.0315876	0
Cycling Mon	Pro-Inflammatory Mϕ	CCL	0.00464743	0
Cycling Mon	Pro-Inflammatory Mϕ	CD99	0.112833	0
Cycling Mon	Pro-Inflammatory Mϕ	COLLAGEN	0.00094291	0
Cycling Mon	Pro-Inflammatory Mϕ	COMPLEMENT	0.00224336	0
Cycling Mon	Pro-Inflammatory Mϕ	FN1	0.359344	0.002
Cycling Mon	Pro-Inflammatory Mϕ	GALECTIN	0.0327785	0
Cycling Mon	Pro-Inflammatory Mϕ	ITGB2	0.0260659	0
Cycling Mon	Pro-Inflammatory Mϕ	LAMININ	0.00048455	0
Cycling Mon	Pro-Inflammatory Mϕ	MHC-I	0.0148302	0
Cycling Mon	Pro-Inflammatory Mϕ	MIF	0.0560667	0.005
Cycling Mon	Pro-Inflammatory Mϕ	MK	0.00919881	0
Cycling Mon	Pro-Inflammatory Mϕ	RESISTIN	0.0412458	0.03
Cycling Mon	Pro-Inflammatory Mϕ	SEMA4	0.000932983	0.01
Cycling Mon	Pro-Inflammatory Mϕ	THBS	0.0197792	0
Cycling Mon	Pro-Inflammatory Mϕ	TNF	0.00401233	0.035
Cycling Mon	Pro-Inflammatory Mϕ	VTN	0.0031462	0
Cycling Mon	SYTL3+ Mϕ	ADGRE5	0.0485879	0
Cycling Mon	SYTL3+ Mϕ	ANNEXIN	0.109879	0
Cycling Mon	SYTL3+ Mϕ	CD45	0.17425	0
Cycling Mon	SYTL3+ Mϕ	CD99	0.0659419	0.005
Cycling Mon	SYTL3+ Mϕ	COMPLEMENT	0.00247541	0
Cycling Mon	SYTL3+ Mϕ	FN1	0.339254	0.008
Cycling Mon	SYTL3+ Mϕ	GRN	0.118297	0
Cycling Mon	SYTL3+ Mϕ	ICAM	0.00100177	0.02
Cycling Mon	SYTL3+ Mϕ	MHC-I	0.0125535	0
Cycling Mon	SYTL3+ Mϕ	MHC-II	0.915008	0.00375
Cycling Mon	SYTL3+ Mϕ	MIF	0.0668235	0.01
Cycling Mon	SYTL3+ Mϕ	MK	0.010086	0
Cycling Mon	SYTL3+ Mϕ	PECAM1	0.0706882	0
Cycling Mon	SYTL3+ Mϕ	PTPRM	0.000187334	0.02
Cycling Mon	SYTL3+ Mϕ	RESISTIN	0.191477	0
Cycling Mon	SYTL3+ Mϕ	SEMA4	0.00146613	0.015
Cycling Mon	SYTL3+ Mϕ	TGFb	0.00327374	0.01
Cycling Mon	SYTL3+ Mϕ	TNF	0.00395886	0.03
Cycling Mon	SYTL3+ Mϕ	VISFATIN	0.00265551	0
Cycling Mon	SYTL3+ Mϕ	VTN	0.00141886	0.02
DCs	Circulating Mon	ANNEXIN	0.0346417	0
DCs	Circulating Mon	ANXA1	0.0324533	0
DCs	Circulating Mon	CD45	0.19437	0
DCs	Circulating Mon	GAS	0.00401667	0
DCs	Circulating Mon	ICAM	0.0557015	0
DCs	Circulating Mon	ITGB2	0.00962886	0
DCs	Circulating Mon	MHC-II	0.0264785	0.02
DCs	Circulating Mon	MIF	0.0529592	0.01
DCs	Circulating Mon	SEMA4	0.00437338	0.005
DCs	Circulating Mon	TGFb	0.00641592	0
DCs	Circulating Mon	TNF	0.00198482	0
DCs	Cycling Mon	CD80	0.000290454	0
DCs	Cycling Mon	GAS	0.00562494	0
DCs	Cycling Mon	ICAM	0.0445605	0
DCs	Cycling Mon	ICOS	0.000127345	0
DCs	Cycling Mon	MHC-II	0.340045	0.00666667
DCs	Cycling Mon	MIF	0.015374	0
DCs	Cycling Mon	SEMA4	0.00616854	0.00333333
DCs	Cycling Mon	VISFATIN	0.00264623	0.02
DCs	DCs	GAS	0.00441064	0
DCs	DCs	ICAM	0.0417389	0
DCs	DCs	ITGB2	0.0302792	0
DCs	DCs	MHC-II	0.102702	0.0025
DCs	DCs	MIF	0.0270426	0
DCs	DCs	SEMA4	0.00577873	0
DCs	DCs	TGFb	0.00989397	0
DCs	DCs	TNF	0.00352843	0
DCs	FOLR2+ Mϕ	CD45	0.178227	0.01
DCs	FOLR2+ Mϕ	CD80	0.000243061	0
DCs	FOLR2+ Mϕ	CD99	0.046509	0
DCs	FOLR2+ Mϕ	GALECTIN	0.0456945	0
DCs	FOLR2+ Mϕ	GAS	0.00737811	0
DCs	FOLR2+ Mϕ	ICAM	0.0379201	0.0025
DCs	FOLR2+ Mϕ	ITGB2	0.03871	0
DCs	FOLR2+ Mϕ	MHC-I	0.013171	0.01
DCs	FOLR2+ Mϕ	MHC-II	1.28694	0
DCs	FOLR2+ Mϕ	MIF	0.0216557	0
DCs	FOLR2+ Mϕ	SEMA4	0.0111868	0
DCs	FOLR2+ Mϕ	TGFb	0.0164154	0
DCs	FOLR2+ Mϕ	TNF	0.0028333	0
DCs	FOLR2+ Mϕ	TWEAK	0.0018707	0.01
DCs	GPNMB+ Mϕ	CD80	0.000311301	0
DCs	GPNMB+ Mϕ	GAS	0.00648167	0
DCs	GPNMB+ Mϕ	ICAM	0.0488271	0
DCs	GPNMB+ Mϕ	ITGB2	0.0340259	0
DCs	GPNMB+ Mϕ	MHC-II	0.3332	0
DCs	GPNMB+ Mϕ	SEMA4	0.00620149	0.0025
DCs	GPNMB+ Mϕ	TGFb	0.00516184	0
DCs	HLA-DR+ Mϕ	CD45	0.177838	0
DCs	HLA-DR+ Mϕ	CD80	0.000304569	0
DCs	HLA-DR+ Mϕ	GAS	0.00662106	0
DCs	HLA-DR+ Mϕ	ICAM	0.0464342	0
DCs	HLA-DR+ Mϕ	ITGB2	0.0347551	0
DCs	HLA-DR+ Mϕ	MHC-II	0.514526	0.005
DCs	HLA-DR+ Mϕ	MIF	0.0116711	0.02
DCs	HLA-DR+ Mϕ	SEMA4	0.00631714	0.0025
DCs	HLA-DR+ Mϕ	TGFb	0.00479333	0.01
DCs	Pro-Inflammatory Mϕ	CD80	0.000505153	0
DCs	Pro-Inflammatory Mϕ	GALECTIN	0.0316087	0.02
DCs	Pro-Inflammatory Mϕ	GAS	0.0058524	0
DCs	Pro-Inflammatory Mϕ	ICAM	0.0491629	0
DCs	Pro-Inflammatory Mϕ	ITGB2	0.0310631	0
DCs	Pro-Inflammatory Mϕ	MHC-I	0.0145524	0
DCs	Pro-Inflammatory Mϕ	MHC-II	0.350872	0
DCs	Pro-Inflammatory Mϕ	SEMA4	0.00710651	0
DCs	SYTL3+ Mϕ	ANNEXIN	0.0309477	0.03
DCs	SYTL3+ Mϕ	CD45	0.201955	0
DCs	SYTL3+ Mϕ	CD80	0.000251184	0
DCs	SYTL3+ Mϕ	GAS	0.0068858	0
DCs	SYTL3+ Mϕ	ICAM	0.0573722	0
DCs	SYTL3+ Mϕ	ICOS	0.000190262	0
DCs	SYTL3+ Mϕ	MHC-I	0.0123178	0
DCs	SYTL3+ Mϕ	MHC-II	1.10233	0.00166667
DCs	SYTL3+ Mϕ	MIF	0.0113896	0.02
DCs	SYTL3+ Mϕ	SEMA4	0.00689168	0
DCs	SYTL3+ Mϕ	TGFb	0.0101868	0
DCs	SYTL3+ Mϕ	TNF	0.00133931	0.04
DCs	SYTL3+ Mϕ	VISFATIN	0.00305719	0
FOLR2+ Mϕ	Circulating Mon	ADGRE5	0.0475752	0
FOLR2+ Mϕ	Circulating Mon	ANNEXIN	0.100763	0
FOLR2+ Mϕ	Circulating Mon	ANXA1	0.0400604	0
FOLR2+ Mϕ	Circulating Mon	APP	0.0888491	0.03
FOLR2+ Mϕ	Circulating Mon	CCL	0.0214928	0
FOLR2+ Mϕ	Circulating Mon	CD45	0.183949	0
FOLR2+ Mϕ	Circulating Mon	CD99	0.146641	0
FOLR2+ Mϕ	Circulating Mon	GALECTIN	0.107681	0
FOLR2+ Mϕ	Circulating Mon	GAS	0.00787201	0
FOLR2+ Mϕ	Circulating Mon	ICAM	0.0715761	0
FOLR2+ Mϕ	Circulating Mon	ITGB2	0.00909492	0
FOLR2+ Mϕ	Circulating Mon	JAM	0.01179	0.035
FOLR2+ Mϕ	Circulating Mon	LAMININ	0.00834914	0
FOLR2+ Mϕ	Circulating Mon	MHC-II	0.0191751	0
FOLR2+ Mϕ	Circulating Mon	MIF	0.0501483	0.02
FOLR2+ Mϕ	Circulating Mon	MPZ	0.00120906	0.01
FOLR2+ Mϕ	Circulating Mon	SEMA4	0.0024928	0
FOLR2+ Mϕ	Circulating Mon	SN	0.0280036	0
FOLR2+ Mϕ	Circulating Mon	TGFb	0.00526583	0
FOLR2+ Mϕ	Circulating Mon	TNF	0.00128482	0.03
FOLR2+ Mϕ	Cycling Mon	AGRN	0.000128713	0
FOLR2+ Mϕ	Cycling Mon	APP	0.0886334	0.03
FOLR2+ Mϕ	Cycling Mon	CCL	0.0128912	0
FOLR2+ Mϕ	Cycling Mon	CD99	0.141806	0
FOLR2+ Mϕ	Cycling Mon	GAS	0.0110069	0
FOLR2+ Mϕ	Cycling Mon	ICAM	0.0572935	0
FOLR2+ Mϕ	Cycling Mon	ICOS	9.49545e-05	0
FOLR2+ Mϕ	Cycling Mon	LAMININ	0.00782836	0
FOLR2+ Mϕ	Cycling Mon	MHC-II	0.377642	0.012
FOLR2+ Mϕ	Cycling Mon	MIF	0.0145427	0
FOLR2+ Mϕ	Cycling Mon	SEMA4	0.00334432	0.01
FOLR2+ Mϕ	Cycling Mon	SN	0.0280026	0
FOLR2+ Mϕ	DCs	APP	0.0906434	0.03
FOLR2+ Mϕ	DCs	CCL	0.00940253	0
FOLR2+ Mϕ	DCs	CD99	0.046509	0
FOLR2+ Mϕ	DCs	FN1	0.0433567	0
FOLR2+ Mϕ	DCs	GAS	0.00864084	0
FOLR2+ Mϕ	DCs	ICAM	0.0536697	0
FOLR2+ Mϕ	DCs	ITGB2	0.0286333	0
FOLR2+ Mϕ	DCs	LAMININ	0.00599054	0
FOLR2+ Mϕ	DCs	MHC-II	0.0828016	0
FOLR2+ Mϕ	DCs	MIF	0.0255967	0
FOLR2+ Mϕ	DCs	SEMA4	0.00329517	0
FOLR2+ Mϕ	DCs	SN	0.0169033	0.04
FOLR2+ Mϕ	DCs	TGFb	0.00812459	0
FOLR2+ Mϕ	DCs	TNF	0.00228528	0
FOLR2+ Mϕ	FOLR2+ Mϕ	APP	0.0924494	0.01
FOLR2+ Mϕ	FOLR2+ Mϕ	CCL	0.0494759	0.00666667
FOLR2+ Mϕ	FOLR2+ Mϕ	CD99	0.170701	0
FOLR2+ Mϕ	FOLR2+ Mϕ	GALECTIN	0.0516783	0
FOLR2+ Mϕ	FOLR2+ Mϕ	GAS	0.01446	0
FOLR2+ Mϕ	FOLR2+ Mϕ	ICAM	0.0487038	0
FOLR2+ Mϕ	FOLR2+ Mϕ	ITGB2	0.0366231	0
FOLR2+ Mϕ	FOLR2+ Mϕ	LAMININ	0.00796012	0
FOLR2+ Mϕ	FOLR2+ Mϕ	MHC-I	0.0128841	0
FOLR2+ Mϕ	FOLR2+ Mϕ	MHC-II	1.20311	0
FOLR2+ Mϕ	FOLR2+ Mϕ	MIF	0.0204918	0
FOLR2+ Mϕ	FOLR2+ Mϕ	MPZ	0.00359666	0
FOLR2+ Mϕ	FOLR2+ Mϕ	SEMA3	0.000960935	0
FOLR2+ Mϕ	FOLR2+ Mϕ	SEMA4	0.00610958	0
FOLR2+ Mϕ	FOLR2+ Mϕ	TGFb	0.0134963	0
FOLR2+ Mϕ	FOLR2+ Mϕ	TNF	0.00183461	0.01
FOLR2+ Mϕ	FOLR2+ Mϕ	TWEAK	0.00214142	0.01
FOLR2+ Mϕ	GPNMB+ Mϕ	APP	0.089033	0.03
FOLR2+ Mϕ	GPNMB+ Mϕ	CCL	0.0121219	0
FOLR2+ Mϕ	GPNMB+ Mϕ	CD99	0.146877	0
FOLR2+ Mϕ	GPNMB+ Mϕ	GAS	0.0126729	0
FOLR2+ Mϕ	GPNMB+ Mϕ	ICAM	0.062768	0
FOLR2+ Mϕ	GPNMB+ Mϕ	ITGB2	0.0321831	0
FOLR2+ Mϕ	GPNMB+ Mϕ	JAM	0.00914229	0.03
FOLR2+ Mϕ	GPNMB+ Mϕ	LAMININ	0.00675685	0
FOLR2+ Mϕ	GPNMB+ Mϕ	MHC-II	0.58195	0.00428571
FOLR2+ Mϕ	GPNMB+ Mϕ	MPZ	0.00099223	0
FOLR2+ Mϕ	GPNMB+ Mϕ	SEMA4	0.00247169	0
FOLR2+ Mϕ	GPNMB+ Mϕ	SN	0.0278859	0
FOLR2+ Mϕ	HLA-DR+ Mϕ	APP	0.0898556	0.03
FOLR2+ Mϕ	HLA-DR+ Mϕ	CCL	0.0113079	0
FOLR2+ Mϕ	HLA-DR+ Mϕ	CD99	0.142502	0
FOLR2+ Mϕ	HLA-DR+ Mϕ	GAS	0.0129437	0
FOLR2+ Mϕ	HLA-DR+ Mϕ	ICAM	0.0596956	0
FOLR2+ Mϕ	HLA-DR+ Mϕ	ITGB2	0.0328741	0
FOLR2+ Mϕ	HLA-DR+ Mϕ	LAMININ	0.00676093	0
FOLR2+ Mϕ	HLA-DR+ Mϕ	MHC-II	0.75188	0
FOLR2+ Mϕ	HLA-DR+ Mϕ	MIF	0.0110378	0.04
FOLR2+ Mϕ	HLA-DR+ Mϕ	MPZ	0.0010162	0
FOLR2+ Mϕ	HLA-DR+ Mϕ	SEMA4	0.00252048	0
FOLR2+ Mϕ	HLA-DR+ Mϕ	SN	0.0289157	0
FOLR2+ Mϕ	Pro-Inflammatory Mϕ	ANNEXIN	0.0568535	0.03
FOLR2+ Mϕ	Pro-Inflammatory Mϕ	ANXA1	0.0282372	0.02
FOLR2+ Mϕ	Pro-Inflammatory Mϕ	APP	0.0901993	0.03
FOLR2+ Mϕ	Pro-Inflammatory Mϕ	CCL	0.0176465	0
FOLR2+ Mϕ	Pro-Inflammatory Mϕ	CD99	0.14563	0
FOLR2+ Mϕ	Pro-Inflammatory Mϕ	FN1	0.0125634	0
FOLR2+ Mϕ	Pro-Inflammatory Mϕ	GALECTIN	0.0358171	0
FOLR2+ Mϕ	Pro-Inflammatory Mϕ	GAS	0.0114495	0
FOLR2+ Mϕ	Pro-Inflammatory Mϕ	ICAM	0.0632095	0
FOLR2+ Mϕ	Pro-Inflammatory Mϕ	ITGB2	0.0293759	0
FOLR2+ Mϕ	Pro-Inflammatory Mϕ	JAM	0.00996887	0
FOLR2+ Mϕ	Pro-Inflammatory Mϕ	LAMININ	0.00893461	0
FOLR2+ Mϕ	Pro-Inflammatory Mϕ	MHC-I	0.0142358	0
FOLR2+ Mϕ	Pro-Inflammatory Mϕ	MHC-II	0.612747	0.00285714
FOLR2+ Mϕ	Pro-Inflammatory Mϕ	MPZ	0.00206291	0
FOLR2+ Mϕ	Pro-Inflammatory Mϕ	SEMA4	0.0039584	0
FOLR2+ Mϕ	Pro-Inflammatory Mϕ	SN	0.0217286	0
FOLR2+ Mϕ	SYTL3+ Mϕ	ANNEXIN	0.0985057	0
FOLR2+ Mϕ	SYTL3+ Mϕ	APP	0.0903805	0.03
FOLR2+ Mϕ	SYTL3+ Mϕ	CCL	0.00528803	0
FOLR2+ Mϕ	SYTL3+ Mϕ	CD45	0.191224	0
FOLR2+ Mϕ	SYTL3+ Mϕ	CD99	0.132342	0
FOLR2+ Mϕ	SYTL3+ Mϕ	GAS	0.0134578	0
FOLR2+ Mϕ	SYTL3+ Mϕ	ICAM	0.0737136	0
FOLR2+ Mϕ	SYTL3+ Mϕ	ICOS	0.00014187	0
FOLR2+ Mϕ	SYTL3+ Mϕ	JAM	0.0135308	0
FOLR2+ Mϕ	SYTL3+ Mϕ	LAMININ	0.00745317	0
FOLR2+ Mϕ	SYTL3+ Mϕ	MHC-I	0.0120492	0
FOLR2+ Mϕ	SYTL3+ Mϕ	MHC-II	1.0323	0
FOLR2+ Mϕ	SYTL3+ Mϕ	MIF	0.0107714	0.04
FOLR2+ Mϕ	SYTL3+ Mϕ	MPZ	0.00107898	0
FOLR2+ Mϕ	SYTL3+ Mϕ	SEMA4	0.00374065	0
FOLR2+ Mϕ	SYTL3+ Mϕ	SN	0.0323624	0
FOLR2+ Mϕ	SYTL3+ Mϕ	TGFb	0.00835992	0.01
FOLR2+ Mϕ	SYTL3+ Mϕ	VISFATIN	0.00298189	0
GPNMB+ Mϕ	Circulating Mon	ADGRE5	0.0485472	0
GPNMB+ Mϕ	Circulating Mon	ANNEXIN	0.112093	0
GPNMB+ Mϕ	Circulating Mon	ANXA1	0.0446255	0
GPNMB+ Mϕ	Circulating Mon	CD45	0.176199	0
GPNMB+ Mϕ	Circulating Mon	CD99	0.097543	0
GPNMB+ Mϕ	Circulating Mon	COLLAGEN	0.00419113	0
GPNMB+ Mϕ	Circulating Mon	FN1	0.302148	0.0025
GPNMB+ Mϕ	Circulating Mon	GALECTIN	0.205319	0
GPNMB+ Mϕ	Circulating Mon	ICAM	0.0305434	0.005
GPNMB+ Mϕ	Circulating Mon	ITGB2	0.00829137	0
GPNMB+ Mϕ	Circulating Mon	LAMININ	0.00870435	0
GPNMB+ Mϕ	Circulating Mon	MIF	0.0481197	0
GPNMB+ Mϕ	Circulating Mon	MK	0.00706354	0
GPNMB+ Mϕ	Circulating Mon	TGFb	0.00491847	0
GPNMB+ Mϕ	Circulating Mon	TNF	0.00107499	0
GPNMB+ Mϕ	Cycling Mon	AGRN	9.65186e-05	0
GPNMB+ Mϕ	Cycling Mon	CD99	0.0516501	0.01
GPNMB+ Mϕ	Cycling Mon	COLLAGEN	0.000499529	0.005
GPNMB+ Mϕ	Cycling Mon	FN1	0.158626	0.00833333
GPNMB+ Mϕ	Cycling Mon	ICAM	0.00982171	0
GPNMB+ Mϕ	Cycling Mon	LAMININ	0.00197255	0
GPNMB+ Mϕ	Cycling Mon	MIF	0.0139439	0
GPNMB+ Mϕ	Cycling Mon	MK	0.00431191	0
GPNMB+ Mϕ	Cycling Mon	PECAM1	0.0618797	0.01
GPNMB+ Mϕ	Cycling Mon	SEMA3	0.0067454	0
GPNMB+ Mϕ	Cycling Mon	THBS	0.00164622	0.04
GPNMB+ Mϕ	Cycling Mon	VISFATIN	0.00265214	0.03
GPNMB+ Mϕ	DCs	APP	0.0715444	0.01
GPNMB+ Mϕ	DCs	FN1	0.0638087	0
GPNMB+ Mϕ	DCs	GALECTIN	0.0941664	0
GPNMB+ Mϕ	DCs	ITGB2	0.026149	0
GPNMB+ Mϕ	DCs	MIF	0.0245541	0
GPNMB+ Mϕ	DCs	MK	0.00475079	0
GPNMB+ Mϕ	DCs	TGFb	0.0075852	0.01
GPNMB+ Mϕ	DCs	TNF	0.00191238	0
GPNMB+ Mϕ	FOLR2+ Mϕ	APP	0.0730004	0.01
GPNMB+ Mϕ	FOLR2+ Mϕ	CCL	0.0034358	0
GPNMB+ Mϕ	FOLR2+ Mϕ	CD99	0.0639736	0
GPNMB+ Mϕ	FOLR2+ Mϕ	EPHB	0.000247756	0
GPNMB+ Mϕ	FOLR2+ Mϕ	FN1	0.308254	0.005
GPNMB+ Mϕ	FOLR2+ Mϕ	GALECTIN	0.247086	0.0133333
GPNMB+ Mϕ	FOLR2+ Mϕ	ICAM	0.0208931	0
GPNMB+ Mϕ	FOLR2+ Mϕ	IL16	0.00334013	0
GPNMB+ Mϕ	FOLR2+ Mϕ	ITGB2	0.0334695	0
GPNMB+ Mϕ	FOLR2+ Mϕ	LAMININ	0.00858253	0.005
GPNMB+ Mϕ	FOLR2+ Mϕ	MHC-I	0.0122254	0.02
GPNMB+ Mϕ	FOLR2+ Mϕ	MHC-II	1.15376	0
GPNMB+ Mϕ	FOLR2+ Mϕ	MIF	0.0557203	0
GPNMB+ Mϕ	FOLR2+ Mϕ	MK	0.00420248	0.0075
GPNMB+ Mϕ	FOLR2+ Mϕ	MPZ	0.00099223	0
GPNMB+ Mϕ	FOLR2+ Mϕ	RESISTIN	0.0526068	0
GPNMB+ Mϕ	FOLR2+ Mϕ	SEMA3	0.019753	0
GPNMB+ Mϕ	FOLR2+ Mϕ	SEMA4	0.00153879	0
GPNMB+ Mϕ	FOLR2+ Mϕ	TGFb	0.0125866	0
GPNMB+ Mϕ	FOLR2+ Mϕ	THBS	0.0127979	0.01
GPNMB+ Mϕ	FOLR2+ Mϕ	TNF	0.00426894	0
GPNMB+ Mϕ	FOLR2+ Mϕ	TWEAK	0.00217677	0
GPNMB+ Mϕ	FOLR2+ Mϕ	VTN	0.00121255	0.04
GPNMB+ Mϕ	GPNMB+ Mϕ	APP	0.0702471	0.04
GPNMB+ Mϕ	GPNMB+ Mϕ	CD99	0.0976127	0
GPNMB+ Mϕ	GPNMB+ Mϕ	FN1	0.102304	0
GPNMB+ Mϕ	GPNMB+ Mϕ	GALECTIN	0.0287337	0.04
GPNMB+ Mϕ	GPNMB+ Mϕ	GRN	0.107445	0
GPNMB+ Mϕ	GPNMB+ Mϕ	ICAM	0.0138238	0
GPNMB+ Mϕ	GPNMB+ Mϕ	ITGB2	0.0294001	0
GPNMB+ Mϕ	GPNMB+ Mϕ	LAMININ	0.00728566	0
GPNMB+ Mϕ	GPNMB+ Mϕ	MIF	0.0176764	0.03
GPNMB+ Mϕ	GPNMB+ Mϕ	MK	0.00678718	0
GPNMB+ Mϕ	GPNMB+ Mϕ	SEMA3	0.00919664	0.015
GPNMB+ Mϕ	GPNMB+ Mϕ	THBS	0.00835159	0
GPNMB+ Mϕ	HLA-DR+ Mϕ	APP	0.0709096	0.02
GPNMB+ Mϕ	HLA-DR+ Mϕ	CD99	0.0544943	0
GPNMB+ Mϕ	HLA-DR+ Mϕ	FN1	0.0935518	0.00333333
GPNMB+ Mϕ	HLA-DR+ Mϕ	GALECTIN	0.0290075	0.02
GPNMB+ Mϕ	HLA-DR+ Mϕ	ICAM	0.0126851	0.04
GPNMB+ Mϕ	HLA-DR+ Mϕ	ITGB2	0.0300333	0
GPNMB+ Mϕ	HLA-DR+ Mϕ	LAMININ	0.00729004	0
GPNMB+ Mϕ	HLA-DR+ Mϕ	MIF	0.0105818	0
GPNMB+ Mϕ	HLA-DR+ Mϕ	MK	0.00663729	0
GPNMB+ Mϕ	HLA-DR+ Mϕ	SEMA3	0.00428788	0.005
GPNMB+ Mϕ	Pro-Inflammatory Mϕ	ANNEXIN	0.0632063	0
GPNMB+ Mϕ	Pro-Inflammatory Mϕ	ANXA1	0.0314993	0
GPNMB+ Mϕ	Pro-Inflammatory Mϕ	APP	0.0711865	0.02
GPNMB+ Mϕ	Pro-Inflammatory Mϕ	CD99	0.0571842	0
GPNMB+ Mϕ	Pro-Inflammatory Mϕ	COLLAGEN	0.00089274	0
GPNMB+ Mϕ	Pro-Inflammatory Mϕ	FN1	0.255773	0
GPNMB+ Mϕ	Pro-Inflammatory Mϕ	GALECTIN	0.23365	0
GPNMB+ Mϕ	Pro-Inflammatory Mϕ	ICAM	0.0150672	0
GPNMB+ Mϕ	Pro-Inflammatory Mϕ	ITGB2	0.0268289	0
GPNMB+ Mϕ	Pro-Inflammatory Mϕ	LAMININ	0.0096337	0
GPNMB+ Mϕ	Pro-Inflammatory Mϕ	MHC-I	0.0135089	0
GPNMB+ Mϕ	Pro-Inflammatory Mϕ	MIF	0.0355575	0
GPNMB+ Mϕ	Pro-Inflammatory Mϕ	MK	0.0010556	0
GPNMB+ Mϕ	Pro-Inflammatory Mϕ	SEMA3	0.00864867	0
GPNMB+ Mϕ	Pro-Inflammatory Mϕ	THBS	0.0188277	0
GPNMB+ Mϕ	Pro-Inflammatory Mϕ	VTN	0.000602216	0
GPNMB+ Mϕ	SYTL3+ Mϕ	ADGRE5	0.0431438	0.01
GPNMB+ Mϕ	SYTL3+ Mϕ	ANNEXIN	0.109579	0
GPNMB+ Mϕ	SYTL3+ Mϕ	APP	0.0713325	0.01
GPNMB+ Mϕ	SYTL3+ Mϕ	CD45	0.183236	0
GPNMB+ Mϕ	SYTL3+ Mϕ	CD99	0.054887	0
GPNMB+ Mϕ	SYTL3+ Mϕ	FN1	0.274071	0.005
GPNMB+ Mϕ	SYTL3+ Mϕ	GALECTIN	0.1953	0
GPNMB+ Mϕ	SYTL3+ Mϕ	GRN	0.116591	0
GPNMB+ Mϕ	SYTL3+ Mϕ	ICAM	0.0237124	0.005
GPNMB+ Mϕ	SYTL3+ Mϕ	IL16	0.00279711	0
GPNMB+ Mϕ	SYTL3+ Mϕ	JAM	0.0107899	0
GPNMB+ Mϕ	SYTL3+ Mϕ	LAMININ	0.00803599	0.015
GPNMB+ Mϕ	SYTL3+ Mϕ	MHC-I	0.0114327	0
GPNMB+ Mϕ	SYTL3+ Mϕ	MHC-II	0.987908	0
GPNMB+ Mϕ	SYTL3+ Mϕ	MIF	0.0453416	0
GPNMB+ Mϕ	SYTL3+ Mϕ	MK	0.00734301	0
GPNMB+ Mϕ	SYTL3+ Mϕ	PECAM1	0.0672219	0
GPNMB+ Mϕ	SYTL3+ Mϕ	PROS	0.0100768	0
GPNMB+ Mϕ	SYTL3+ Mϕ	PTPRM	0.000190834	0
GPNMB+ Mϕ	SYTL3+ Mϕ	SEMA3	0.0044876	0.01
GPNMB+ Mϕ	SYTL3+ Mϕ	SN	0.0136754	0.01
GPNMB+ Mϕ	SYTL3+ Mϕ	TGFb	0.00780912	0.02
GPNMB+ Mϕ	SYTL3+ Mϕ	TNF	0.000725168	0.04
GPNMB+ Mϕ	SYTL3+ Mϕ	VISFATIN	0.00306401	0
HLA-DR+ Mϕ	Circulating Mon	ADGRE5	0.05017	0
HLA-DR+ Mϕ	Circulating Mon	ANNEXIN	0.112788	0
HLA-DR+ Mϕ	Circulating Mon	ANXA1	0.044906	0
HLA-DR+ Mϕ	Circulating Mon	APP	0.0796143	0
HLA-DR+ Mϕ	Circulating Mon	CCL	0.00364736	0
HLA-DR+ Mϕ	Circulating Mon	CD45	0.177651	0
HLA-DR+ Mϕ	Circulating Mon	COLLAGEN	0.00458236	0
HLA-DR+ Mϕ	Circulating Mon	FN1	0.308195	0.0025
HLA-DR+ Mϕ	Circulating Mon	GALECTIN	0.203496	0
HLA-DR+ Mϕ	Circulating Mon	ICAM	0.0312109	0
HLA-DR+ Mϕ	Circulating Mon	IL16	0.00348525	0
HLA-DR+ Mϕ	Circulating Mon	ITGB2	0.00824116	0
HLA-DR+ Mϕ	Circulating Mon	LAMININ	0.0082647	0
HLA-DR+ Mϕ	Circulating Mon	MIF	0.045376	0
HLA-DR+ Mϕ	Circulating Mon	MK	0.000841379	0
HLA-DR+ Mϕ	Circulating Mon	RESISTIN	0.139706	0.01
HLA-DR+ Mϕ	Circulating Mon	TGFb	0.0048749	0
HLA-DR+ Mϕ	Circulating Mon	TNF	0.00389036	0
HLA-DR+ Mϕ	Circulating Mon	VISFATIN	0.0327793	0
HLA-DR+ Mϕ	Circulating Mon	VTN	0.000895869	0.01
HLA-DR+ Mϕ	Cycling Mon	AGRN	0.000116075	0
HLA-DR+ Mϕ	Cycling Mon	APP	0.0794191	0
HLA-DR+ Mϕ	Cycling Mon	CCL	0.0021753	0.02
HLA-DR+ Mϕ	Cycling Mon	CD99	0.0451407	0
HLA-DR+ Mϕ	Cycling Mon	COLLAGEN	0.000546356	0.005
HLA-DR+ Mϕ	Cycling Mon	FN1	0.162131	0.00166667
HLA-DR+ Mϕ	Cycling Mon	ICAM	0.0100376	0
HLA-DR+ Mϕ	Cycling Mon	IL16	0.00445188	0
HLA-DR+ Mϕ	Cycling Mon	LAMININ	0.00187217	0
HLA-DR+ Mϕ	Cycling Mon	MIF	0.0131354	0
HLA-DR+ Mϕ	Cycling Mon	MK	0.00312192	0.01
HLA-DR+ Mϕ	Cycling Mon	PECAM1	0.0618003	0.02
HLA-DR+ Mϕ	Cycling Mon	SEMA3	0.00654372	0
HLA-DR+ Mϕ	Cycling Mon	THBS	0.0580448	0.0133333
HLA-DR+ Mϕ	Cycling Mon	VISFATIN	0.00274876	0.03
HLA-DR+ Mϕ	Cycling Mon	VTN	0.0026399	0
HLA-DR+ Mϕ	DCs	APP	0.0812388	0
HLA-DR+ Mϕ	DCs	FN1	0.065181	0
HLA-DR+ Mϕ	DCs	GALECTIN	0.093321	0
HLA-DR+ Mϕ	DCs	IL16	0.00442524	0
HLA-DR+ Mϕ	DCs	ITGB2	0.0259935	0
HLA-DR+ Mϕ	DCs	MIF	0.0231447	0
HLA-DR+ Mϕ	DCs	MK	0.00424061	0
HLA-DR+ Mϕ	DCs	SEMA4	0.00193284	0.02
HLA-DR+ Mϕ	DCs	TGFb	0.00751759	0.01
HLA-DR+ Mϕ	DCs	TNF	0.00221216	0
HLA-DR+ Mϕ	FOLR2+ Mϕ	APP	0.0828745	0
HLA-DR+ Mϕ	FOLR2+ Mϕ	CCL	0.00805804	0
HLA-DR+ Mϕ	FOLR2+ Mϕ	CD99	0.058497	0
HLA-DR+ Mϕ	FOLR2+ Mϕ	COLLAGEN	0.00409116	0.02
HLA-DR+ Mϕ	FOLR2+ Mϕ	EPHB	0.000255808	0
HLA-DR+ Mϕ	FOLR2+ Mϕ	FN1	0.314526	0.005
HLA-DR+ Mϕ	FOLR2+ Mϕ	GALECTIN	0.157123	0
HLA-DR+ Mϕ	FOLR2+ Mϕ	ICAM	0.0213471	0
HLA-DR+ Mϕ	FOLR2+ Mϕ	IL16	0.00651203	0
HLA-DR+ Mϕ	FOLR2+ Mϕ	ITGB2	0.033272	0
HLA-DR+ Mϕ	FOLR2+ Mϕ	LAMININ	0.00814837	0.005
HLA-DR+ Mϕ	FOLR2+ Mϕ	MHC-I	0.0124178	0.01
HLA-DR+ Mϕ	FOLR2+ Mϕ	MHC-II	1.1317	0
HLA-DR+ Mϕ	FOLR2+ Mϕ	MIF	0.0185196	0
HLA-DR+ Mϕ	FOLR2+ Mϕ	MK	0.000700965	0.005
HLA-DR+ Mϕ	FOLR2+ Mϕ	MPZ	0.0010162	0
HLA-DR+ Mϕ	FOLR2+ Mϕ	RESISTIN	0.0554032	0
HLA-DR+ Mϕ	FOLR2+ Mϕ	SEMA3	0.019163	0
HLA-DR+ Mϕ	FOLR2+ Mϕ	SEMA4	0.00341523	0
HLA-DR+ Mϕ	FOLR2+ Mϕ	TGFb	0.0124727	0
HLA-DR+ Mϕ	FOLR2+ Mϕ	THBS	0.0154066	0
HLA-DR+ Mϕ	FOLR2+ Mϕ	TNF	0.00493782	0
HLA-DR+ Mϕ	FOLR2+ Mϕ	TWEAK	0.00210499	0
HLA-DR+ Mϕ	FOLR2+ Mϕ	VISFATIN	0.0344434	0.03
HLA-DR+ Mϕ	FOLR2+ Mϕ	VTN	0.00165205	0
HLA-DR+ Mϕ	GPNMB+ Mϕ	APP	0.0797808	0
HLA-DR+ Mϕ	GPNMB+ Mϕ	CCL	0.00204445	0
HLA-DR+ Mϕ	GPNMB+ Mϕ	CD80	0.000112059	0
HLA-DR+ Mϕ	GPNMB+ Mϕ	FN1	0.281673	0.01
HLA-DR+ Mϕ	GPNMB+ Mϕ	GRN	0.106282	0.01
HLA-DR+ Mϕ	GPNMB+ Mϕ	ICAM	0.0141264	0
HLA-DR+ Mϕ	GPNMB+ Mϕ	IL16	0.00435353	0
HLA-DR+ Mϕ	GPNMB+ Mϕ	ITGB2	0.0292259	0.01
HLA-DR+ Mϕ	GPNMB+ Mϕ	LAMININ	0.00055165	0
HLA-DR+ Mϕ	GPNMB+ Mϕ	MHC-II	0.101286	0
HLA-DR+ Mϕ	GPNMB+ Mϕ	PROS	0.0105575	0
HLA-DR+ Mϕ	GPNMB+ Mϕ	SEMA3	0.00483844	0.005
HLA-DR+ Mϕ	GPNMB+ Mϕ	SEMA4	0.000155834	0.04
HLA-DR+ Mϕ	GPNMB+ Mϕ	THBS	0.0100632	0
HLA-DR+ Mϕ	GPNMB+ Mϕ	VTN	0.00176082	0
HLA-DR+ Mϕ	HLA-DR+ Mϕ	APP	0.0805255	0
HLA-DR+ Mϕ	HLA-DR+ Mϕ	CCL	0.00190614	0.01
HLA-DR+ Mϕ	HLA-DR+ Mϕ	CD80	0.000109635	0.01
HLA-DR+ Mϕ	HLA-DR+ Mϕ	FN1	0.101354	0.01
HLA-DR+ Mϕ	HLA-DR+ Mϕ	ICAM	0.0129631	0
HLA-DR+ Mϕ	HLA-DR+ Mϕ	IL16	0.0045594	0
HLA-DR+ Mϕ	HLA-DR+ Mϕ	ITGB2	0.0298554	0
HLA-DR+ Mϕ	HLA-DR+ Mϕ	LAMININ	0.000541647	0.01
HLA-DR+ Mϕ	HLA-DR+ Mϕ	MHC-II	0.234042	0.015
HLA-DR+ Mϕ	HLA-DR+ Mϕ	MIF	0.00996621	0
HLA-DR+ Mϕ	HLA-DR+ Mϕ	PROS	0.0107836	0
HLA-DR+ Mϕ	HLA-DR+ Mϕ	THBS	0.0501375	0
HLA-DR+ Mϕ	HLA-DR+ Mϕ	VTN	0.00175296	0.01
HLA-DR+ Mϕ	Pro-Inflammatory Mϕ	ANNEXIN	0.0635957	0
HLA-DR+ Mϕ	Pro-Inflammatory Mϕ	ANXA1	0.0317	0
HLA-DR+ Mϕ	Pro-Inflammatory Mϕ	APP	0.0808366	0
HLA-DR+ Mϕ	Pro-Inflammatory Mϕ	CCL	0.00298705	0
HLA-DR+ Mϕ	Pro-Inflammatory Mϕ	CD80	0.000181862	0
HLA-DR+ Mϕ	Pro-Inflammatory Mϕ	COLLAGEN	0.00505773	0
HLA-DR+ Mϕ	Pro-Inflammatory Mϕ	FN1	0.26094	0
HLA-DR+ Mϕ	Pro-Inflammatory Mϕ	GALECTIN	0.231539	0
HLA-DR+ Mϕ	Pro-Inflammatory Mϕ	ICAM	0.0153966	0
HLA-DR+ Mϕ	Pro-Inflammatory Mϕ	IL16	0.00460821	0
HLA-DR+ Mϕ	Pro-Inflammatory Mϕ	ITGB2	0.0266695	0
HLA-DR+ Mϕ	Pro-Inflammatory Mϕ	JAM	0.00811197	0.04
HLA-DR+ Mϕ	Pro-Inflammatory Mϕ	LAMININ	0.00914604	0
HLA-DR+ Mϕ	Pro-Inflammatory Mϕ	MHC-I	0.0137212	0
HLA-DR+ Mϕ	Pro-Inflammatory Mϕ	MHC-II	0.106604	0.01
HLA-DR+ Mϕ	Pro-Inflammatory Mϕ	MK	0.000942039	0
HLA-DR+ Mϕ	Pro-Inflammatory Mϕ	SEMA3	0.00839004	0
HLA-DR+ Mϕ	Pro-Inflammatory Mϕ	SEMA4	0.000980884	0.03
HLA-DR+ Mϕ	Pro-Inflammatory Mϕ	THBS	0.0686041	0
HLA-DR+ Mϕ	Pro-Inflammatory Mϕ	TNF	0.00334538	0.005
HLA-DR+ Mϕ	Pro-Inflammatory Mϕ	VTN	0.00294095	0
HLA-DR+ Mϕ	SYTL3+ Mϕ	ADGRE5	0.0445944	0
HLA-DR+ Mϕ	SYTL3+ Mϕ	ANNEXIN	0.110259	0
HLA-DR+ Mϕ	SYTL3+ Mϕ	APP	0.0810007	0
HLA-DR+ Mϕ	SYTL3+ Mϕ	CD45	0.184733	0
HLA-DR+ Mϕ	SYTL3+ Mϕ	COLLAGEN	0.0039452	0.04
HLA-DR+ Mϕ	SYTL3+ Mϕ	FN1	0.279657	0.0075
HLA-DR+ Mϕ	SYTL3+ Mϕ	GALECTIN	0.193553	0
HLA-DR+ Mϕ	SYTL3+ Mϕ	GRN	0.115342	0
HLA-DR+ Mϕ	SYTL3+ Mϕ	ICAM	0.0242317	0.005
HLA-DR+ Mϕ	SYTL3+ Mϕ	IL16	0.00545616	0
HLA-DR+ Mϕ	SYTL3+ Mϕ	JAM	0.0110084	0
HLA-DR+ Mϕ	SYTL3+ Mϕ	LAMININ	0.00711919	0
HLA-DR+ Mϕ	SYTL3+ Mϕ	MHC-I	0.0116128	0
HLA-DR+ Mϕ	SYTL3+ Mϕ	MHC-II	0.969874	0
HLA-DR+ Mϕ	SYTL3+ Mϕ	MIF	0.00972538	0
HLA-DR+ Mϕ	SYTL3+ Mϕ	PECAM1	0.0671362	0
HLA-DR+ Mϕ	SYTL3+ Mϕ	PROS	0.0112129	0
HLA-DR+ Mϕ	SYTL3+ Mϕ	PTPRM	0.000193718	0
HLA-DR+ Mϕ	SYTL3+ Mϕ	SEMA3	0.00194819	0
HLA-DR+ Mϕ	SYTL3+ Mϕ	SEMA4	0.00161439	0.02
HLA-DR+ Mϕ	SYTL3+ Mϕ	SN	0.015065	0
HLA-DR+ Mϕ	SYTL3+ Mϕ	TGFb	0.00341146	0
HLA-DR+ Mϕ	SYTL3+ Mϕ	TNF	0.00330079	0.005
HLA-DR+ Mϕ	SYTL3+ Mϕ	VISFATIN	0.0031756	0
HLA-DR+ Mϕ	SYTL3+ Mϕ	VTN	0.00132627	0.025
Pro-Inflammatory Mϕ	Circulating Mon	ADGRE5	0.0458046	0.02
Pro-Inflammatory Mϕ	Circulating Mon	ANNEXIN	0.103212	0
Pro-Inflammatory Mϕ	Circulating Mon	ANXA1	0.0410462	0
Pro-Inflammatory Mϕ	Circulating Mon	CCL	0.0132723	0
Pro-Inflammatory Mϕ	Circulating Mon	CD45	0.19075	0
Pro-Inflammatory Mϕ	Circulating Mon	COLLAGEN	0.0056345	0
Pro-Inflammatory Mϕ	Circulating Mon	COMPLEMENT	0.00497113	0
Pro-Inflammatory Mϕ	Circulating Mon	CSF	0.000861118	0
Pro-Inflammatory Mϕ	Circulating Mon	CXCL	0.00168263	0
Pro-Inflammatory Mϕ	Circulating Mon	FN1	0.373328	0.0025
Pro-Inflammatory Mϕ	Circulating Mon	GALECTIN	0.212899	0
Pro-Inflammatory Mϕ	Circulating Mon	ICAM	0.0703668	0
Pro-Inflammatory Mϕ	Circulating Mon	ITGB2	0.00878617	0
Pro-Inflammatory Mϕ	Circulating Mon	MHC-II	0.0223186	0.01
Pro-Inflammatory Mϕ	Circulating Mon	MIF	0.00964504	0
Pro-Inflammatory Mϕ	Circulating Mon	MK	0.00374058	0.015
Pro-Inflammatory Mϕ	Circulating Mon	MPZ	0.000692763	0.04
Pro-Inflammatory Mϕ	Circulating Mon	SEMA4	0.00204709	0
Pro-Inflammatory Mϕ	Circulating Mon	SN	0.0153293	0.03
Pro-Inflammatory Mϕ	Circulating Mon	TGFb	0.00512905	0
Pro-Inflammatory Mϕ	Circulating Mon	TNF	0.00127113	0
Pro-Inflammatory Mϕ	Circulating Mon	VISFATIN	0.0364622	0
Pro-Inflammatory Mϕ	Cycling Mon	AGRN	0.000130528	0
Pro-Inflammatory Mϕ	Cycling Mon	CCL	0.00793221	0
Pro-Inflammatory Mϕ	Cycling Mon	CD80	0.00019504	0
Pro-Inflammatory Mϕ	Cycling Mon	CD99	0.0463352	0
Pro-Inflammatory Mϕ	Cycling Mon	COLLAGEN	0.000672454	0
Pro-Inflammatory Mϕ	Cycling Mon	COMPLEMENT	0.00289054	0
Pro-Inflammatory Mϕ	Cycling Mon	CSF	0.000338446	0.02
Pro-Inflammatory Mϕ	Cycling Mon	CXCL	0.00190311	0
Pro-Inflammatory Mϕ	Cycling Mon	FN1	0.37592	0
Pro-Inflammatory Mϕ	Cycling Mon	ICAM	0.0457383	0
Pro-Inflammatory Mϕ	Cycling Mon	LAMININ	0.000801842	0.005
Pro-Inflammatory Mϕ	Cycling Mon	MHC-II	0.0410705	0
Pro-Inflammatory Mϕ	Cycling Mon	MIF	0.0124432	0
Pro-Inflammatory Mϕ	Cycling Mon	MK	0.00374772	0.01
Pro-Inflammatory Mϕ	Cycling Mon	SEMA3	0.00662534	0.015
Pro-Inflammatory Mϕ	Cycling Mon	SEMA4	0.00231202	0
Pro-Inflammatory Mϕ	Cycling Mon	SN	0.0153288	0.03
Pro-Inflammatory Mϕ	Cycling Mon	VISFATIN	0.0375654	0.005
Pro-Inflammatory Mϕ	Cycling Mon	VTN	0.002234	0.0266667
Pro-Inflammatory Mϕ	DCs	CCL	0.00628135	0
Pro-Inflammatory Mϕ	DCs	COMPLEMENT	0.00402912	0
Pro-Inflammatory Mϕ	DCs	CSF	0.000879085	0
Pro-Inflammatory Mϕ	DCs	CXCL	5.05223e-05	0
Pro-Inflammatory Mϕ	DCs	FN1	0.255137	0
Pro-Inflammatory Mϕ	DCs	GALECTIN	0.0976825	0
Pro-Inflammatory Mϕ	DCs	ICAM	0.0428424	0
Pro-Inflammatory Mϕ	DCs	ITGB2	0.0276797	0
Pro-Inflammatory Mϕ	DCs	MHC-II	0.0408295	0
Pro-Inflammatory Mϕ	DCs	MIF	0.0219368	0
Pro-Inflammatory Mϕ	DCs	MK	0.00509041	0
Pro-Inflammatory Mϕ	DCs	SEMA4	0.00371755	0
Pro-Inflammatory Mϕ	DCs	TGFb	0.0079082	0
Pro-Inflammatory Mϕ	DCs	TNF	0.00226096	0
Pro-Inflammatory Mϕ	FOLR2+ Mϕ	CCL	0.0291409	0
Pro-Inflammatory Mϕ	FOLR2+ Mϕ	CD45	0.174842	0.02
Pro-Inflammatory Mϕ	FOLR2+ Mϕ	CD80	0.000163213	0
Pro-Inflammatory Mϕ	FOLR2+ Mϕ	CD99	0.0600227	0
Pro-Inflammatory Mϕ	FOLR2+ Mϕ	COLLAGEN	0.00514542	0.02
Pro-Inflammatory Mϕ	FOLR2+ Mϕ	COMPLEMENT	0.00721839	0
Pro-Inflammatory Mϕ	FOLR2+ Mϕ	CSF	0.00137136	0
Pro-Inflammatory Mϕ	FOLR2+ Mϕ	EPHB	0.000223074	0
Pro-Inflammatory Mϕ	FOLR2+ Mϕ	FN1	0.388067	0.006
Pro-Inflammatory Mϕ	FOLR2+ Mϕ	GALECTIN	0.256385	0.00333333
Pro-Inflammatory Mϕ	FOLR2+ Mϕ	ICAM	0.0554572	0.004
Pro-Inflammatory Mϕ	FOLR2+ Mϕ	ITGB2	0.0354132	0
Pro-Inflammatory Mϕ	FOLR2+ Mϕ	LAMININ	0.000573522	0.01
Pro-Inflammatory Mϕ	FOLR2+ Mϕ	MHC-I	0.0164647	0
Pro-Inflammatory Mϕ	FOLR2+ Mϕ	MHC-II	1.23366	0
Pro-Inflammatory Mϕ	FOLR2+ Mϕ	MIF	0.0175487	0
Pro-Inflammatory Mϕ	FOLR2+ Mϕ	MK	0.0037581	0.0175
Pro-Inflammatory Mϕ	FOLR2+ Mϕ	MPZ	0.00206291	0
Pro-Inflammatory Mϕ	FOLR2+ Mϕ	RESISTIN	0.0423348	0.04
Pro-Inflammatory Mϕ	FOLR2+ Mϕ	SEMA3	0.0194018	0
Pro-Inflammatory Mϕ	FOLR2+ Mϕ	SEMA4	0.00603344	0
Pro-Inflammatory Mϕ	FOLR2+ Mϕ	TGFb	0.0131156	0
Pro-Inflammatory Mϕ	FOLR2+ Mϕ	TNF	0.0050467	0.01
Pro-Inflammatory Mϕ	FOLR2+ Mϕ	TWEAK	0.00181782	0.01
Pro-Inflammatory Mϕ	FOLR2+ Mϕ	VISFATIN	0.0383058	0
Pro-Inflammatory Mϕ	FOLR2+ Mϕ	VTN	0.00139818	0.01
Pro-Inflammatory Mϕ	GPNMB+ Mϕ	CCL	0.00745646	0
Pro-Inflammatory Mϕ	GPNMB+ Mϕ	CD80	0.00020904	0
Pro-Inflammatory Mϕ	GPNMB+ Mϕ	CD99	0.0017682	0.04
Pro-Inflammatory Mϕ	GPNMB+ Mϕ	COMPLEMENT	0.00350483	0
Pro-Inflammatory Mϕ	GPNMB+ Mϕ	CSF	0.000480007	0.02
Pro-Inflammatory Mϕ	GPNMB+ Mϕ	CXCL	0.00217909	0
Pro-Inflammatory Mϕ	GPNMB+ Mϕ	FN1	0.343966	0
Pro-Inflammatory Mϕ	GPNMB+ Mϕ	GALECTIN	0.117455	0.025
Pro-Inflammatory Mϕ	GPNMB+ Mϕ	ICAM	0.0501168	0
Pro-Inflammatory Mϕ	GPNMB+ Mϕ	ITGB2	0.0311151	0
Pro-Inflammatory Mϕ	GPNMB+ Mϕ	MHC-I	0.0121847	0
Pro-Inflammatory Mϕ	GPNMB+ Mϕ	MHC-II	0.0401802	0
Pro-Inflammatory Mϕ	GPNMB+ Mϕ	SEMA3	0.00146875	0.02
Pro-Inflammatory Mϕ	GPNMB+ Mϕ	SEMA4	0.00230962	0
Pro-Inflammatory Mϕ	GPNMB+ Mϕ	SN	0.015264	0.03
Pro-Inflammatory Mϕ	GPNMB+ Mϕ	TGFb	0.00432532	0.03
Pro-Inflammatory Mϕ	GPNMB+ Mϕ	VISFATIN	0.0342189	0
Pro-Inflammatory Mϕ	HLA-DR+ Mϕ	CCL	0.00695339	0
Pro-Inflammatory Mϕ	HLA-DR+ Mϕ	CD45	0.17446	0
Pro-Inflammatory Mϕ	HLA-DR+ Mϕ	CD80	0.000204519	0
Pro-Inflammatory Mϕ	HLA-DR+ Mϕ	COMPLEMENT	0.00337432	0
Pro-Inflammatory Mϕ	HLA-DR+ Mϕ	CSF	0.000464085	0.02
Pro-Inflammatory Mϕ	HLA-DR+ Mϕ	CXCL	0.00248203	0
Pro-Inflammatory Mϕ	HLA-DR+ Mϕ	FN1	0.342117	0
Pro-Inflammatory Mϕ	HLA-DR+ Mϕ	GALECTIN	0.11854	0.01
Pro-Inflammatory Mϕ	HLA-DR+ Mϕ	ICAM	0.0476611	0
Pro-Inflammatory Mϕ	HLA-DR+ Mϕ	ITGB2	0.031784	0
Pro-Inflammatory Mϕ	HLA-DR+ Mϕ	MHC-I	0.012725	0
Pro-Inflammatory Mϕ	HLA-DR+ Mϕ	MHC-II	0.370406	0.01
Pro-Inflammatory Mϕ	HLA-DR+ Mϕ	SEMA4	0.00235373	0
Pro-Inflammatory Mϕ	HLA-DR+ Mϕ	SN	0.0158353	0.02
Pro-Inflammatory Mϕ	HLA-DR+ Mϕ	VISFATIN	0.0337233	0
Pro-Inflammatory Mϕ	Pro-Inflammatory Mϕ	ANNEXIN	0.0582274	0.02
Pro-Inflammatory Mϕ	Pro-Inflammatory Mϕ	ANXA1	0.0289409	0
Pro-Inflammatory Mϕ	Pro-Inflammatory Mϕ	CCL	0.0108797	0
Pro-Inflammatory Mϕ	Pro-Inflammatory Mϕ	CD80	0.000339234	0
Pro-Inflammatory Mϕ	Pro-Inflammatory Mϕ	COLLAGEN	0.00622073	0.00666667
Pro-Inflammatory Mϕ	Pro-Inflammatory Mϕ	COMPLEMENT	0.00452599	0
Pro-Inflammatory Mϕ	Pro-Inflammatory Mϕ	CSF	0.000739576	0
Pro-Inflammatory Mϕ	Pro-Inflammatory Mϕ	CXCL	0.000931576	0
Pro-Inflammatory Mϕ	Pro-Inflammatory Mϕ	FN1	0.378428	0
Pro-Inflammatory Mϕ	Pro-Inflammatory Mϕ	GALECTIN	0.242434	0
Pro-Inflammatory Mϕ	Pro-Inflammatory Mϕ	ICAM	0.0504622	0
Pro-Inflammatory Mϕ	Pro-Inflammatory Mϕ	ITGB2	0.0283983	0
Pro-Inflammatory Mϕ	Pro-Inflammatory Mϕ	LAMININ	0.000543769	0
Pro-Inflammatory Mϕ	Pro-Inflammatory Mϕ	MHC-I	0.0181851	0
Pro-Inflammatory Mϕ	Pro-Inflammatory Mϕ	MHC-II	0.0424841	0
Pro-Inflammatory Mϕ	Pro-Inflammatory Mϕ	MK	0.00113122	0
Pro-Inflammatory Mϕ	Pro-Inflammatory Mϕ	SEMA3	0.00696593	0.015
Pro-Inflammatory Mϕ	Pro-Inflammatory Mϕ	SEMA4	0.00371754	0.0133333
Pro-Inflammatory Mϕ	Pro-Inflammatory Mϕ	THBS	0.00286532	0
Pro-Inflammatory Mϕ	Pro-Inflammatory Mϕ	TNF	0.000881062	0.02
Pro-Inflammatory Mϕ	Pro-Inflammatory Mϕ	VTN	0.00138348	0.015
Pro-Inflammatory Mϕ	SYTL3+ Mϕ	ANNEXIN	0.1009	0
Pro-Inflammatory Mϕ	SYTL3+ Mϕ	CCL	0.00324356	0.005
Pro-Inflammatory Mϕ	SYTL3+ Mϕ	CD45	0.198228	0
Pro-Inflammatory Mϕ	SYTL3+ Mϕ	CD80	0.000168668	0
Pro-Inflammatory Mϕ	SYTL3+ Mϕ	COLLAGEN	0.00485176	0.04
Pro-Inflammatory Mϕ	SYTL3+ Mϕ	COMPLEMENT	0.00406345	0
Pro-Inflammatory Mϕ	SYTL3+ Mϕ	CSF	0.000834682	0
Pro-Inflammatory Mϕ	SYTL3+ Mϕ	CXCL	0.0024216	0
Pro-Inflammatory Mϕ	SYTL3+ Mϕ	FN1	0.357291	0.004
Pro-Inflammatory Mϕ	SYTL3+ Mϕ	GALECTIN	0.202563	0
Pro-Inflammatory Mϕ	SYTL3+ Mϕ	GRN	0.112081	0
Pro-Inflammatory Mϕ	SYTL3+ Mϕ	ICAM	0.0588848	0
Pro-Inflammatory Mϕ	SYTL3+ Mϕ	MHC-I	0.0154015	0
Pro-Inflammatory Mϕ	SYTL3+ Mϕ	MHC-II	1.05593	0
Pro-Inflammatory Mϕ	SYTL3+ Mϕ	MK	0.0078676	0.0266667
Pro-Inflammatory Mϕ	SYTL3+ Mϕ	PTPRM	0.000198033	0.01
Pro-Inflammatory Mϕ	SYTL3+ Mϕ	SEMA4	0.00310571	0.015
Pro-Inflammatory Mϕ	SYTL3+ Mϕ	SN	0.0177513	0
Pro-Inflammatory Mϕ	SYTL3+ Mϕ	TGFb	0.0126182	0.0166667
Pro-Inflammatory Mϕ	SYTL3+ Mϕ	TNF	0.000857533	0.03
Pro-Inflammatory Mϕ	SYTL3+ Mϕ	VISFATIN	0.0385568	0
SYTL3+ Mϕ	Circulating Mon	ADGRE5	0.0534607	0
SYTL3+ Mϕ	Circulating Mon	ANNEXIN	0.108979	0
SYTL3+ Mϕ	Circulating Mon	ANXA1	0.0433695	0
SYTL3+ Mϕ	Circulating Mon	CD45	0.196306	0
SYTL3+ Mϕ	Circulating Mon	COLLAGEN	0.00604035	0
SYTL3+ Mϕ	Circulating Mon	GALECTIN	0.106463	0
SYTL3+ Mϕ	Circulating Mon	ICAM	0.0151187	0
SYTL3+ Mϕ	Circulating Mon	ITGB2	0.00902998	0
SYTL3+ Mϕ	Circulating Mon	JAM	0.0113034	0
SYTL3+ Mϕ	Circulating Mon	LAMININ	0.00811818	0
SYTL3+ Mϕ	Circulating Mon	MIF	0.0448033	0.005
SYTL3+ Mϕ	Circulating Mon	PECAM1	0.0634678	0
SYTL3+ Mϕ	Circulating Mon	RESISTIN	0.191114	0
SYTL3+ Mϕ	Circulating Mon	SEMA4	0.00100296	0
SYTL3+ Mϕ	Circulating Mon	SN	0.0146483	0
SYTL3+ Mϕ	Circulating Mon	TGFb	0.00569862	0
SYTL3+ Mϕ	Circulating Mon	THBS	0.0609999	0
SYTL3+ Mϕ	Circulating Mon	TNF	0.00363744	0.01
SYTL3+ Mϕ	Circulating Mon	VISFATIN	0.0358519	0
SYTL3+ Mϕ	Circulating Mon	VTN	0.00104606	0.01
SYTL3+ Mϕ	Cycling Mon	AGRN	0.000128302	0
SYTL3+ Mϕ	Cycling Mon	COLLAGEN	0.00520729	0
SYTL3+ Mϕ	Cycling Mon	FN1	0.0571925	0.04
SYTL3+ Mϕ	Cycling Mon	ICAM	0.00111649	0.03
SYTL3+ Mϕ	Cycling Mon	IL16	0.00261709	0.04
SYTL3+ Mϕ	Cycling Mon	LAMININ	0.00183873	0
SYTL3+ Mϕ	Cycling Mon	MHC-II	0.0903507	0
SYTL3+ Mϕ	Cycling Mon	MIF	0.0129668	0
SYTL3+ Mϕ	Cycling Mon	PECAM1	0.0706882	0
SYTL3+ Mϕ	Cycling Mon	PROS	0.0110918	0
SYTL3+ Mϕ	Cycling Mon	PTPRM	0.000187334	0.02
SYTL3+ Mϕ	Cycling Mon	RESISTIN	0.0404365	0.02
SYTL3+ Mϕ	Cycling Mon	SEMA3	0.00644002	0.01
SYTL3+ Mϕ	Cycling Mon	SEMA4	0.000982676	0
SYTL3+ Mϕ	Cycling Mon	SN	0.0146478	0.01
SYTL3+ Mϕ	Cycling Mon	THBS	0.0968158	0
SYTL3+ Mϕ	Cycling Mon	VISFATIN	0.0369336	0.005
SYTL3+ Mϕ	Cycling Mon	VTN	0.00308241	0
SYTL3+ Mϕ	DCs	COLLAGEN	0.00447927	0
SYTL3+ Mϕ	DCs	FN1	0.0520368	0
SYTL3+ Mϕ	DCs	ICAM	0.00187382	0
SYTL3+ Mϕ	DCs	ITGB2	0.0284328	0
SYTL3+ Mϕ	DCs	MHC-II	0.0898383	0.01
SYTL3+ Mϕ	DCs	MIF	0.0228507	0
SYTL3+ Mϕ	DCs	RESISTIN	0.139195	0.03
SYTL3+ Mϕ	DCs	SEMA4	0.00228949	0
SYTL3+ Mϕ	DCs	TGFb	0.00878408	0
SYTL3+ Mϕ	DCs	THBS	0.0539347	0
SYTL3+ Mϕ	DCs	TNF	0.00206834	0
SYTL3+ Mϕ	FOLR2+ Mϕ	CCL	0.00414647	0
SYTL3+ Mϕ	FOLR2+ Mϕ	CD45	0.180038	0
SYTL3+ Mϕ	FOLR2+ Mϕ	CD99	0.0473294	0
SYTL3+ Mϕ	FOLR2+ Mϕ	COLLAGEN	0.00551633	0
SYTL3+ Mϕ	FOLR2+ Mϕ	EPHB	0.000279755	0
SYTL3+ Mϕ	FOLR2+ Mϕ	GALECTIN	0.0510576	0
SYTL3+ Mϕ	FOLR2+ Mϕ	ICAM	0.0205789	0.00666667
SYTL3+ Mϕ	FOLR2+ Mϕ	IL16	0.00383144	0
SYTL3+ Mϕ	FOLR2+ Mϕ	ITGB2	0.0363688	0
SYTL3+ Mϕ	FOLR2+ Mϕ	JAM	0.00289151	0
SYTL3+ Mϕ	FOLR2+ Mϕ	LAMININ	0.0080037	0.015
SYTL3+ Mϕ	FOLR2+ Mϕ	MHC-II	1.21406	0
SYTL3+ Mϕ	FOLR2+ Mϕ	MIF	0.0182832	0
SYTL3+ Mϕ	FOLR2+ Mϕ	MPZ	0.00107898	0
SYTL3+ Mϕ	FOLR2+ Mϕ	RESISTIN	0.204712	0
SYTL3+ Mϕ	FOLR2+ Mϕ	SEMA3	0.0188597	0
SYTL3+ Mϕ	FOLR2+ Mϕ	SEMA4	0.00396303	0
SYTL3+ Mϕ	FOLR2+ Mϕ	TGFb	0.0145591	0
SYTL3+ Mϕ	FOLR2+ Mϕ	THBS	0.0968345	0
SYTL3+ Mϕ	FOLR2+ Mϕ	TNF	0.00461695	0
SYTL3+ Mϕ	FOLR2+ Mϕ	TWEAK	0.00213101	0
SYTL3+ Mϕ	FOLR2+ Mϕ	VISFATIN	0.0376658	0
SYTL3+ Mϕ	FOLR2+ Mϕ	VTN	0.00192876	0
SYTL3+ Mϕ	GPNMB+ Mϕ	ADGRE5	0.0435612	0
SYTL3+ Mϕ	GPNMB+ Mϕ	CD45	0.170307	0
SYTL3+ Mϕ	GPNMB+ Mϕ	CD80	0.000105112	0.04
SYTL3+ Mϕ	GPNMB+ Mϕ	COLLAGEN	0.00505197	0
SYTL3+ Mϕ	GPNMB+ Mϕ	GRN	0.108133	0
SYTL3+ Mϕ	GPNMB+ Mϕ	IL16	0.00255917	0.01
SYTL3+ Mϕ	GPNMB+ Mϕ	ITGB2	0.0319586	0
SYTL3+ Mϕ	GPNMB+ Mϕ	JAM	0.0110684	0
SYTL3+ Mϕ	GPNMB+ Mϕ	MHC-II	0.0884571	0
SYTL3+ Mϕ	GPNMB+ Mϕ	PECAM1	0.0672219	0
SYTL3+ Mϕ	GPNMB+ Mϕ	PROS	0.0127705	0
SYTL3+ Mϕ	GPNMB+ Mϕ	PTPRM	0.000190834	0
SYTL3+ Mϕ	GPNMB+ Mϕ	RESISTIN	0.182369	0
SYTL3+ Mϕ	GPNMB+ Mϕ	SEMA3	0.00142759	0.01
SYTL3+ Mϕ	GPNMB+ Mϕ	SEMA4	0.00113135	0
SYTL3+ Mϕ	GPNMB+ Mϕ	SN	0.0145859	0
SYTL3+ Mϕ	GPNMB+ Mϕ	TGFb	0.00930462	0
SYTL3+ Mϕ	GPNMB+ Mϕ	THBS	0.0838776	0
SYTL3+ Mϕ	GPNMB+ Mϕ	VISFATIN	0.0336448	0
SYTL3+ Mϕ	GPNMB+ Mϕ	VTN	0.00205609	0
SYTL3+ Mϕ	HLA-DR+ Mϕ	CD45	0.179647	0
SYTL3+ Mϕ	HLA-DR+ Mϕ	COLLAGEN	0.00505505	0
SYTL3+ Mϕ	HLA-DR+ Mϕ	IL16	0.00268042	0
SYTL3+ Mϕ	HLA-DR+ Mϕ	ITGB2	0.032645	0
SYTL3+ Mϕ	HLA-DR+ Mϕ	JAM	0.0103898	0
SYTL3+ Mϕ	HLA-DR+ Mϕ	MHC-II	0.18754	0.0133333
SYTL3+ Mϕ	HLA-DR+ Mϕ	MIF	0.0098379	0.01
SYTL3+ Mϕ	HLA-DR+ Mϕ	PECAM1	0.0671362	0
SYTL3+ Mϕ	HLA-DR+ Mϕ	PROS	0.0130433	0
SYTL3+ Mϕ	HLA-DR+ Mϕ	PTPRM	0.000193718	0
SYTL3+ Mϕ	HLA-DR+ Mϕ	RESISTIN	0.14589	0
SYTL3+ Mϕ	HLA-DR+ Mϕ	SEMA4	0.00115297	0
SYTL3+ Mϕ	HLA-DR+ Mϕ	SN	0.0151322	0
SYTL3+ Mϕ	HLA-DR+ Mϕ	THBS	0.0837909	0
SYTL3+ Mϕ	HLA-DR+ Mϕ	VISFATIN	0.0331572	0
SYTL3+ Mϕ	HLA-DR+ Mϕ	VTN	0.00204692	0
SYTL3+ Mϕ	Pro-Inflammatory Mϕ	ADGRE5	0.0439585	0.02
SYTL3+ Mϕ	Pro-Inflammatory Mϕ	ANNEXIN	0.0614609	0
SYTL3+ Mϕ	Pro-Inflammatory Mϕ	ANXA1	0.0306008	0
SYTL3+ Mϕ	Pro-Inflammatory Mϕ	CD80	0.000170589	0
SYTL3+ Mϕ	Pro-Inflammatory Mϕ	COLLAGEN	0.00666952	0
SYTL3+ Mϕ	Pro-Inflammatory Mϕ	FN1	0.037519	0
SYTL3+ Mϕ	Pro-Inflammatory Mϕ	GALECTIN	0.131275	0
SYTL3+ Mϕ	Pro-Inflammatory Mϕ	ICAM	0.000820476	0.02
SYTL3+ Mϕ	Pro-Inflammatory Mϕ	IL16	0.00270916	0.01
SYTL3+ Mϕ	Pro-Inflammatory Mϕ	ITGB2	0.0291704	0
SYTL3+ Mϕ	Pro-Inflammatory Mϕ	JAM	0.00955831	0
SYTL3+ Mϕ	Pro-Inflammatory Mϕ	LAMININ	0.00898356	0.00333333
SYTL3+ Mϕ	Pro-Inflammatory Mϕ	MHC-I	0.012078	0
SYTL3+ Mϕ	Pro-Inflammatory Mϕ	MHC-II	0.0933517	0
SYTL3+ Mϕ	Pro-Inflammatory Mϕ	PROS	0.0115377	0
SYTL3+ Mϕ	Pro-Inflammatory Mϕ	PTPRM	0.000198033	0.01
SYTL3+ Mϕ	Pro-Inflammatory Mϕ	RESISTIN	0.0398841	0.03
SYTL3+ Mϕ	Pro-Inflammatory Mϕ	SEMA3	0.00825705	0.00333333
SYTL3+ Mϕ	Pro-Inflammatory Mϕ	SEMA4	0.00222108	0.00666667
SYTL3+ Mϕ	Pro-Inflammatory Mϕ	THBS	0.114644	0
SYTL3+ Mϕ	Pro-Inflammatory Mϕ	VTN	0.0034339	0
SYTL3+ Mϕ	SYTL3+ Mϕ	ADGRE5	0.0475377	0
SYTL3+ Mϕ	SYTL3+ Mϕ	ANNEXIN	0.106536	0
SYTL3+ Mϕ	SYTL3+ Mϕ	CD45	0.203948	0
SYTL3+ Mϕ	SYTL3+ Mϕ	COLLAGEN	0.00557367	0
SYTL3+ Mϕ	SYTL3+ Mϕ	GALECTIN	0.0884382	0
SYTL3+ Mϕ	SYTL3+ Mϕ	GRN	0.11733	0
SYTL3+ Mϕ	SYTL3+ Mϕ	ICAM	0.00426092	0.0233333
SYTL3+ Mϕ	SYTL3+ Mϕ	IL16	0.0032088	0
SYTL3+ Mϕ	SYTL3+ Mϕ	JAM	0.012973	0
SYTL3+ Mϕ	SYTL3+ Mϕ	LAMININ	0.00699284	0.01
SYTL3+ Mϕ	SYTL3+ Mϕ	MHC-II	1.03925	0
SYTL3+ Mϕ	SYTL3+ Mϕ	MIF	0.00960014	0
SYTL3+ Mϕ	SYTL3+ Mϕ	PECAM1	0.0767286	0
SYTL3+ Mϕ	SYTL3+ Mϕ	PROS	0.0135613	0
SYTL3+ Mϕ	SYTL3+ Mϕ	PTPRM	0.000234227	0
SYTL3+ Mϕ	SYTL3+ Mϕ	RESISTIN	0.185699	0
SYTL3+ Mϕ	SYTL3+ Mϕ	SEMA3	0.00191727	0.03
SYTL3+ Mϕ	SYTL3+ Mϕ	SEMA4	0.00240184	0.00333333
SYTL3+ Mϕ	SYTL3+ Mϕ	SN	0.0169646	0
SYTL3+ Mϕ	SYTL3+ Mϕ	TGFb	0.0139306	0
SYTL3+ Mϕ	SYTL3+ Mϕ	THBS	0.0604877	0
SYTL3+ Mϕ	SYTL3+ Mϕ	TNF	0.000784384	0.01
SYTL3+ Mϕ	SYTL3+ Mϕ	VISFATIN	0.0379085	0
SYTL3+ Mϕ	SYTL3+ Mϕ	VTN	0.00201204	0.02

## Sheet: Control BAL Pathways
Table S10: Statistically Significant Cell-Cell Communication Pathways in Myeloid Populations
Upregulated in Control Bronchoalveolar Lavage Fluid
Source	Target	pathway_name	Communication Probability	pval
Circulating Mon	Circulating Mon	ADGRE5	0.0344973	0
Circulating Mon	Circulating Mon	ANNEXIN	0.0644477	0
Circulating Mon	Circulating Mon	ANXA1	0.0198741	0
Circulating Mon	Circulating Mon	APP	0.0870432	0
Circulating Mon	Circulating Mon	CCL	0.00258038	0
Circulating Mon	Circulating Mon	CD45	0.223619	0
Circulating Mon	Circulating Mon	CD99	0.0827879	0
Circulating Mon	Circulating Mon	FN1	0.29942	0.005
Circulating Mon	Circulating Mon	GALECTIN	0.0710019	0
Circulating Mon	Circulating Mon	ICAM	0.0190605	0.005
Circulating Mon	Circulating Mon	ITGB2	0.00699835	0
Circulating Mon	Circulating Mon	JAM	0.00577391	0
Circulating Mon	Circulating Mon	MIF	0.158075	0
Circulating Mon	Circulating Mon	RESISTIN	0.255335	0
Circulating Mon	Circulating Mon	SN	0.0185298	0
Circulating Mon	Circulating Mon	TGFb	0.00629037	0
Circulating Mon	Circulating Mon	THBS	0.0648892	0
Circulating Mon	Circulating Mon	VISFATIN	0.0186123	0
Circulating Mon	Cycling Mon	ANXA1	0.0126869	0.01
Circulating Mon	Cycling Mon	APP	0.0857501	0
Circulating Mon	Cycling Mon	CD99	0.0505395	0
Circulating Mon	Cycling Mon	FN1	0.062542	0
Circulating Mon	Cycling Mon	ICAM	0.0119892	0
Circulating Mon	Cycling Mon	MIF	0.0656908	0.015
Circulating Mon	Cycling Mon	RESISTIN	0.227103	0
Circulating Mon	Cycling Mon	SN	0.018427	0
Circulating Mon	Cycling Mon	THBS	0.0776116	0
Circulating Mon	Cycling Mon	VISFATIN	0.00298547	0.03
Circulating Mon	DCs	APP	0.0924177	0
Circulating Mon	DCs	FN1	0.0849599	0
Circulating Mon	DCs	GALECTIN	0.0183493	0
Circulating Mon	DCs	ICAM	0.0103511	0
Circulating Mon	DCs	ITGB2	0.00893551	0
Circulating Mon	DCs	MIF	0.0667081	0
Circulating Mon	DCs	RESISTIN	0.18283	0
Circulating Mon	DCs	TGFb	0.0124803	0
Circulating Mon	FOLR2+ Mϕ	ANNEXIN	0.0481342	0
Circulating Mon	FOLR2+ Mϕ	APP	0.0881145	0
Circulating Mon	FOLR2+ Mϕ	CCL	0.00390579	0
Circulating Mon	FOLR2+ Mϕ	CD45	0.204159	0
Circulating Mon	FOLR2+ Mϕ	CD99	0.0908536	0.015
Circulating Mon	FOLR2+ Mϕ	FN1	0.111199	0.01
Circulating Mon	FOLR2+ Mϕ	GALECTIN	0.023486	0
Circulating Mon	FOLR2+ Mϕ	ICAM	0.0182754	0.00166667
Circulating Mon	FOLR2+ Mϕ	ITGB2	0.00946421	0
Circulating Mon	FOLR2+ Mϕ	MIF	0.216798	0
Circulating Mon	FOLR2+ Mϕ	RESISTIN	0.277866	0
Circulating Mon	FOLR2+ Mϕ	TGFb	0.0148367	0
Circulating Mon	FOLR2+ Mϕ	THBS	0.0873288	0
Circulating Mon	GPNMB+ Mϕ	APP	0.0872501	0
Circulating Mon	GPNMB+ Mϕ	CD99	0.0795958	0
Circulating Mon	GPNMB+ Mϕ	ICAM	0.0124918	0
Circulating Mon	GPNMB+ Mϕ	ITGB2	0.0187369	0
Circulating Mon	GPNMB+ Mϕ	RESISTIN	0.232631	0
Circulating Mon	GPNMB+ Mϕ	SN	0.0187966	0
Circulating Mon	GPNMB+ Mϕ	TGFb	0.00513873	0
Circulating Mon	GPNMB+ Mϕ	THBS	0.0764327	0
Circulating Mon	HLA-DR+ Mϕ	ADGRE5	0.0272359	0.02
Circulating Mon	HLA-DR+ Mϕ	APP	0.0874605	0
Circulating Mon	HLA-DR+ Mϕ	CD45	0.203982	0
Circulating Mon	HLA-DR+ Mϕ	CD99	0.0764541	0.005
Circulating Mon	HLA-DR+ Mϕ	FN1	0.0559583	0.005
Circulating Mon	HLA-DR+ Mϕ	ICAM	0.013982	0
Circulating Mon	HLA-DR+ Mϕ	ITGB2	0.0217463	0
Circulating Mon	HLA-DR+ Mϕ	JAM	0.0103002	0
Circulating Mon	HLA-DR+ Mϕ	MHC-I	0.00990103	0
Circulating Mon	HLA-DR+ Mϕ	MHC-II	0.391234	0.012
Circulating Mon	HLA-DR+ Mϕ	MIF	0.0231691	0.02
Circulating Mon	HLA-DR+ Mϕ	RESISTIN	0.23253	0
Circulating Mon	HLA-DR+ Mϕ	SN	0.0199198	0
Circulating Mon	HLA-DR+ Mϕ	TGFb	0.00473462	0.02
Circulating Mon	HLA-DR+ Mϕ	THBS	0.076701	0.005
Circulating Mon	Pro-Inflammatory Mϕ	ANNEXIN	0.0677432	0
Circulating Mon	Pro-Inflammatory Mϕ	ANXA1	0.0215297	0
Circulating Mon	Pro-Inflammatory Mϕ	APP	0.08894	0
Circulating Mon	Pro-Inflammatory Mϕ	CD99	0.0472205	0
Circulating Mon	Pro-Inflammatory Mϕ	FN1	0.0342755	0
Circulating Mon	Pro-Inflammatory Mϕ	ICAM	0.0127677	0
Circulating Mon	Pro-Inflammatory Mϕ	ITGB2	0.0218024	0
Circulating Mon	Pro-Inflammatory Mϕ	JAM	0.0121751	0
Circulating Mon	Pro-Inflammatory Mϕ	MHC-I	0.0158186	0
Circulating Mon	Pro-Inflammatory Mϕ	MHC-II	0.658471	0.00571429
Circulating Mon	Pro-Inflammatory Mϕ	MIF	0.197025	0.015
Circulating Mon	Pro-Inflammatory Mϕ	RESISTIN	0.226825	0
Circulating Mon	Pro-Inflammatory Mϕ	TGFb	0.00618378	0
Circulating Mon	Pro-Inflammatory Mϕ	THBS	0.106805	0
Circulating Mon	SYTL3+ Mϕ	ADGRE5	0.0288474	0
Circulating Mon	SYTL3+ Mϕ	APP	0.0879378	0
Circulating Mon	SYTL3+ Mϕ	CD45	0.223487	0
Circulating Mon	SYTL3+ Mϕ	CD99	0.0435574	0
Circulating Mon	SYTL3+ Mϕ	GRN	0.114264	0
Circulating Mon	SYTL3+ Mϕ	ICAM	0.0156589	0
Circulating Mon	SYTL3+ Mϕ	JAM	0.0171754	0
Circulating Mon	SYTL3+ Mϕ	MHC-I	0.00620071	0
Circulating Mon	SYTL3+ Mϕ	MHC-II	0.854582	0
Circulating Mon	SYTL3+ Mϕ	MIF	0.025208	0
Circulating Mon	SYTL3+ Mϕ	PECAM1	0.0626543	0
Circulating Mon	SYTL3+ Mϕ	RESISTIN	0.241746	0
Circulating Mon	SYTL3+ Mϕ	SN	0.0223968	0
Circulating Mon	SYTL3+ Mϕ	TGFb	0.00610172	0
Circulating Mon	SYTL3+ Mϕ	THBS	0.0666602	0
Circulating Mon	SYTL3+ Mϕ	VISFATIN	0.00302304	0
Cycling Mon	Circulating Mon	ADGRE5	0.040736	0
Cycling Mon	Circulating Mon	ANNEXIN	0.0655209	0
Cycling Mon	Circulating Mon	ANXA1	0.0202113	0
Cycling Mon	Circulating Mon	CCL	0.00668462	0
Cycling Mon	Circulating Mon	CD45	0.207761	0
Cycling Mon	Circulating Mon	CD99	0.0999471	0
Cycling Mon	Circulating Mon	FN1	0.380933	0
Cycling Mon	Circulating Mon	GALECTIN	0.0676906	0.01
Cycling Mon	Circulating Mon	GRN	0.103531	0
Cycling Mon	Circulating Mon	ICAM	0.00808312	0
Cycling Mon	Circulating Mon	ITGB2	0.00601462	0
Cycling Mon	Circulating Mon	MIF	0.158434	0
Cycling Mon	Circulating Mon	MK	0.0150769	0
Cycling Mon	Circulating Mon	RESISTIN	0.206071	0
Cycling Mon	Cycling Mon	ADGRE5	0.0309253	0
Cycling Mon	Cycling Mon	ANXA1	0.0129037	0.01
Cycling Mon	Cycling Mon	CCL	0.00479389	0
Cycling Mon	Cycling Mon	CD99	0.0609351	0
Cycling Mon	Cycling Mon	FN1	0.324576	0
Cycling Mon	Cycling Mon	GRN	0.102098	0.04
Cycling Mon	Cycling Mon	MIF	0.0658616	0.015
Cycling Mon	Cycling Mon	MK	0.0159477	0
Cycling Mon	Cycling Mon	PECAM1	0.0623537	0
Cycling Mon	Cycling Mon	RESISTIN	0.0456383	0.01
Cycling Mon	Cycling Mon	THBS	0.0673399	0.005
Cycling Mon	Cycling Mon	VISFATIN	0.00274639	0.03
Cycling Mon	DCs	CCL	0.00310335	0
Cycling Mon	DCs	CD99	0.0365998	0
Cycling Mon	DCs	FN1	0.358554	0.01
Cycling Mon	DCs	GALECTIN	0.0174475	0
Cycling Mon	DCs	IL1	0.000549878	0
Cycling Mon	DCs	ITGB2	0.00768159	0
Cycling Mon	DCs	MIF	0.0668758	0
Cycling Mon	DCs	MK	0.0113041	0
Cycling Mon	DCs	RESISTIN	0.148443	0.01
Cycling Mon	DCs	TGFb	0.00932093	0
Cycling Mon	FOLR2+ Mϕ	ADGRE5	0.0334158	0
Cycling Mon	FOLR2+ Mϕ	ANNEXIN	0.048927	0
Cycling Mon	FOLR2+ Mϕ	CCL	0.0100968	0
Cycling Mon	FOLR2+ Mϕ	CD99	0.109576	0
Cycling Mon	FOLR2+ Mϕ	FN1	0.376468	0.0025
Cycling Mon	FOLR2+ Mϕ	GALECTIN	0.0223374	0
Cycling Mon	FOLR2+ Mϕ	ICAM	0.00840459	0
Cycling Mon	FOLR2+ Mϕ	ITGB2	0.00813671	0
Cycling Mon	FOLR2+ Mϕ	MIF	0.0635265	0
Cycling Mon	FOLR2+ Mϕ	MK	0.0156405	0
Cycling Mon	FOLR2+ Mϕ	RESISTIN	0.224157	0
Cycling Mon	FOLR2+ Mϕ	TGFb	0.0110835	0
Cycling Mon	FOLR2+ Mϕ	THBS	0.0756433	0.02
Cycling Mon	GPNMB+ Mϕ	ADGRE5	0.0300705	0
Cycling Mon	GPNMB+ Mϕ	CCL	0.00228714	0
Cycling Mon	GPNMB+ Mϕ	CD99	0.0961128	0
Cycling Mon	GPNMB+ Mϕ	FN1	0.23254	0.01
Cycling Mon	GPNMB+ Mϕ	GRN	0.0988906	0.01
Cycling Mon	GPNMB+ Mϕ	ITGB2	0.0161299	0
Cycling Mon	GPNMB+ Mϕ	MK	0.0121212	0
Cycling Mon	GPNMB+ Mϕ	RESISTIN	0.187531	0.01
Cycling Mon	GPNMB+ Mϕ	THBS	0.0662441	0.01
Cycling Mon	HLA-DR+ Mϕ	ADGRE5	0.0322052	0
Cycling Mon	HLA-DR+ Mϕ	CCL	0.00338938	0
Cycling Mon	HLA-DR+ Mϕ	CD99	0.0923227	0
Cycling Mon	HLA-DR+ Mϕ	FN1	0.278086	0
Cycling Mon	HLA-DR+ Mϕ	GRN	0.103383	0
Cycling Mon	HLA-DR+ Mϕ	ITGB2	0.0187286	0
Cycling Mon	HLA-DR+ Mϕ	MHC-I	0.00952674	0
Cycling Mon	HLA-DR+ Mϕ	MIF	0.0232301	0.01
Cycling Mon	HLA-DR+ Mϕ	MK	0.0125194	0
Cycling Mon	HLA-DR+ Mϕ	RESISTIN	0.146608	0
Cycling Mon	HLA-DR+ Mϕ	THBS	0.0622097	0.01
Cycling Mon	Pro-Inflammatory Mϕ	ADGRE5	0.0317545	0
Cycling Mon	Pro-Inflammatory Mϕ	ANNEXIN	0.0688356	0
Cycling Mon	Pro-Inflammatory Mϕ	ANXA1	0.0218943	0
Cycling Mon	Pro-Inflammatory Mϕ	CCL	0.00518219	0
Cycling Mon	Pro-Inflammatory Mϕ	CD99	0.0920325	0
Cycling Mon	Pro-Inflammatory Mϕ	FN1	0.269005	0
Cycling Mon	Pro-Inflammatory Mϕ	ITGB2	0.018777	0
Cycling Mon	Pro-Inflammatory Mϕ	JAM	0.010254	0.04
Cycling Mon	Pro-Inflammatory Mϕ	MHC-I	0.015224	0
Cycling Mon	Pro-Inflammatory Mϕ	MHC-II	0.202419	0.025
Cycling Mon	Pro-Inflammatory Mϕ	MIF	0.0455028	0
Cycling Mon	Pro-Inflammatory Mϕ	MK	0.0128916	0.0025
Cycling Mon	Pro-Inflammatory Mϕ	RESISTIN	0.182593	0.035
Cycling Mon	Pro-Inflammatory Mϕ	THBS	0.0925047	0
Cycling Mon	SYTL3+ Mϕ	ADGRE5	0.0341003	0
Cycling Mon	SYTL3+ Mϕ	CCL	0.00217429	0.01
Cycling Mon	SYTL3+ Mϕ	CD45	0.207635	0
Cycling Mon	SYTL3+ Mϕ	CD99	0.0525611	0
Cycling Mon	SYTL3+ Mϕ	FN1	0.326684	0.002
Cycling Mon	SYTL3+ Mϕ	GRN	0.120167	0
Cycling Mon	SYTL3+ Mϕ	MHC-I	0.00596547	0
Cycling Mon	SYTL3+ Mϕ	MHC-II	0.714363	0
Cycling Mon	SYTL3+ Mϕ	MIF	0.0252742	0
Cycling Mon	SYTL3+ Mϕ	MK	0.0137131	0
Cycling Mon	SYTL3+ Mϕ	PECAM1	0.0674919	0
Cycling Mon	SYTL3+ Mϕ	RESISTIN	0.195074	0
Cycling Mon	SYTL3+ Mϕ	VISFATIN	0.00278097	0
DCs	Circulating Mon	ANNEXIN	0.0161449	0
DCs	Circulating Mon	ANXA1	0.0170157	0
DCs	Circulating Mon	CD45	0.237094	0
DCs	Circulating Mon	ICAM	0.017563	0.006
DCs	Circulating Mon	ITGB2	0.00665323	0
DCs	Circulating Mon	MIF	0.176441	0
DCs	Circulating Mon	SEMA4	0.000472256	0
DCs	Circulating Mon	TGFb	0.00627675	0.01
DCs	Cycling Mon	CD80	0.000366391	0
DCs	Cycling Mon	CD99	0.0377726	0
DCs	Cycling Mon	FN1	0.00142872	0
DCs	Cycling Mon	ICAM	0.0153243	0.004
DCs	Cycling Mon	MHC-II	0.208772	0.0075
DCs	Cycling Mon	MIF	0.0745906	0
DCs	Cycling Mon	SEMA4	0.00048118	0
DCs	Cycling Mon	THBS	0.000509878	0
DCs	Cycling Mon	VISFATIN	0.00285522	0.03
DCs	DCs	APP	0.0893018	0.02
DCs	DCs	GALECTIN	0.0167515	0
DCs	DCs	ICAM	0.0125659	0.0025
DCs	DCs	ITGB2	0.00849567	0
DCs	DCs	MHC-II	0.0103546	0.04
DCs	DCs	MIF	0.241073	0
DCs	DCs	SEMA4	0.000666491	0
DCs	DCs	TGFb	0.0124599	0
DCs	FOLR2+ Mϕ	APP	0.0851301	0.04
DCs	FOLR2+ Mϕ	CD45	0.216789	0
DCs	FOLR2+ Mϕ	CD99	0.0377808	0
DCs	FOLR2+ Mϕ	GALECTIN	0.0214507	0
DCs	FOLR2+ Mϕ	ICAM	0.0156671	0
DCs	FOLR2+ Mϕ	IL16	0.00229172	0.01
DCs	FOLR2+ Mϕ	ITGB2	0.00899859	0
DCs	FOLR2+ Mϕ	MHC-II	0.444524	0.005
DCs	FOLR2+ Mϕ	MIF	0.243032	0
DCs	FOLR2+ Mϕ	SEMA4	0.000663433	0
DCs	FOLR2+ Mϕ	TGFb	0.0148136	0
DCs	GPNMB+ Mϕ	CD45	0.205093	0
DCs	GPNMB+ Mϕ	ICAM	0.0159664	0
DCs	GPNMB+ Mϕ	IL16	0.00211186	0.04
DCs	GPNMB+ Mϕ	ITGB2	0.0178233	0
DCs	GPNMB+ Mϕ	MHC-II	0.412596	0
DCs	GPNMB+ Mϕ	MIF	0.0233748	0.03
DCs	GPNMB+ Mϕ	SEMA4	0.000407811	0
DCs	HLA-DR+ Mϕ	CD45	0.216604	0
DCs	HLA-DR+ Mϕ	CD80	0.000425219	0
DCs	HLA-DR+ Mϕ	ICAM	0.0178699	0
DCs	HLA-DR+ Mϕ	IL16	0.00230075	0.02
DCs	HLA-DR+ Mϕ	ITGB2	0.020689	0
DCs	HLA-DR+ Mϕ	MHC-I	0.00730383	0.01
DCs	HLA-DR+ Mϕ	MHC-II	0.842386	0.004
DCs	HLA-DR+ Mϕ	MIF	0.187224	0
DCs	HLA-DR+ Mϕ	SEMA4	0.000446012	0
DCs	Pro-Inflammatory Mϕ	ANNEXIN	0.0584103	0
DCs	Pro-Inflammatory Mϕ	ANXA1	0.0184376	0
DCs	Pro-Inflammatory Mϕ	APP	0.0859302	0.03
DCs	Pro-Inflammatory Mϕ	CD80	0.00066169	0
DCs	Pro-Inflammatory Mϕ	FN1	0.00581149	0
DCs	Pro-Inflammatory Mϕ	ICAM	0.0163211	0
DCs	Pro-Inflammatory Mϕ	IL16	0.00240782	0
DCs	Pro-Inflammatory Mϕ	ITGB2	0.0207424	0
DCs	Pro-Inflammatory Mϕ	MHC-I	0.0116874	0
DCs	Pro-Inflammatory Mϕ	MHC-II	0.877596	0.001
DCs	Pro-Inflammatory Mϕ	MIF	0.220866	0
DCs	Pro-Inflammatory Mϕ	SEMA4	0.000960913	0
DCs	Pro-Inflammatory Mϕ	TGFb	0.00617028	0.02
DCs	Pro-Inflammatory Mϕ	THBS	0.00207987	0
DCs	SYTL3+ Mϕ	APP	0.0849588	0.04
DCs	SYTL3+ Mϕ	CD45	0.236956	0
DCs	SYTL3+ Mϕ	CD80	0.000470297	0
DCs	SYTL3+ Mϕ	ICAM	0.0200106	0
DCs	SYTL3+ Mϕ	IL16	0.0025185	0.01
DCs	SYTL3+ Mϕ	MHC-II	1.0062	0
DCs	SYTL3+ Mϕ	MIF	0.194887	0
DCs	SYTL3+ Mϕ	SEMA4	0.000472433	0
DCs	SYTL3+ Mϕ	TGFb	0.00608885	0.03
DCs	SYTL3+ Mϕ	VISFATIN	0.00289116	0
FOLR2+ Mϕ	Circulating Mon	ADGRE5	0.0339659	0
FOLR2+ Mϕ	Circulating Mon	ANNEXIN	0.0611986	0
FOLR2+ Mϕ	Circulating Mon	ANXA1	0.0188545	0
FOLR2+ Mϕ	Circulating Mon	APP	0.0965222	0
FOLR2+ Mϕ	Circulating Mon	CCL	0.00867437	0.01
FOLR2+ Mϕ	Circulating Mon	CD45	0.221341	0
FOLR2+ Mϕ	Circulating Mon	CD99	0.103126	0
FOLR2+ Mϕ	Circulating Mon	FN1	0.35037	0
FOLR2+ Mϕ	Circulating Mon	GALECTIN	0.182313	0.00333333
FOLR2+ Mϕ	Circulating Mon	ICAM	0.0186071	0.002
FOLR2+ Mϕ	Circulating Mon	ITGB2	0.00727703	0
FOLR2+ Mϕ	Circulating Mon	MHC-II	0.00990799	0.03
FOLR2+ Mϕ	Circulating Mon	MIF	0.166108	0
FOLR2+ Mϕ	Circulating Mon	SN	0.0242115	0
FOLR2+ Mϕ	Circulating Mon	TGFb	0.00646749	0
FOLR2+ Mϕ	Circulating Mon	VISFATIN	0.0202982	0
FOLR2+ Mϕ	Cycling Mon	APP	0.0951029	0
FOLR2+ Mϕ	Cycling Mon	CCL	0.00381827	0
FOLR2+ Mϕ	Cycling Mon	CD99	0.062858	0
FOLR2+ Mϕ	Cycling Mon	FN1	0.0739151	0
FOLR2+ Mϕ	Cycling Mon	ICAM	0.0162358	0
FOLR2+ Mϕ	Cycling Mon	MHC-II	0.0542497	0
FOLR2+ Mϕ	Cycling Mon	MIF	0.0695459	0.005
FOLR2+ Mϕ	Cycling Mon	SN	0.0240778	0
FOLR2+ Mϕ	Cycling Mon	THBS	0.00100468	0
FOLR2+ Mϕ	Cycling Mon	VISFATIN	0.00326058	0.02
FOLR2+ Mϕ	DCs	APP	0.102416	0
FOLR2+ Mϕ	DCs	CCL	0.00247092	0
FOLR2+ Mϕ	DCs	CD99	0.0377808	0
FOLR2+ Mϕ	DCs	FN1	0.0998655	0
FOLR2+ Mϕ	DCs	GALECTIN	0.181854	0
FOLR2+ Mϕ	DCs	ICAM	0.0140209	0
FOLR2+ Mϕ	DCs	ITGB2	0.0092906	0
FOLR2+ Mϕ	DCs	MHC-II	0.0117399	0
FOLR2+ Mϕ	DCs	MIF	0.0704866	0
FOLR2+ Mϕ	DCs	SEMA4	0.000335936	0.03
FOLR2+ Mϕ	DCs	TGFb	0.0128439	0
FOLR2+ Mϕ	FOLR2+ Mϕ	ANNEXIN	0.0457324	0.03
FOLR2+ Mϕ	FOLR2+ Mϕ	APP	0.0976977	0
FOLR2+ Mϕ	FOLR2+ Mϕ	CCL	0.0131166	0.005
FOLR2+ Mϕ	FOLR2+ Mϕ	CD99	0.113041	0
FOLR2+ Mϕ	FOLR2+ Mϕ	FN1	0.345942	0.01
FOLR2+ Mϕ	FOLR2+ Mϕ	GALECTIN	0.190876	0.00333333
FOLR2+ Mϕ	FOLR2+ Mϕ	ICAM	0.0172594	0.002
FOLR2+ Mϕ	FOLR2+ Mϕ	ITGB2	0.00984011	0
FOLR2+ Mϕ	FOLR2+ Mϕ	MHC-II	0.0610444	0.005
FOLR2+ Mϕ	FOLR2+ Mϕ	MIF	0.228243	0
FOLR2+ Mϕ	FOLR2+ Mϕ	SEMA3	0.00541855	0
FOLR2+ Mϕ	FOLR2+ Mϕ	TGFb	0.0152713	0
FOLR2+ Mϕ	FOLR2+ Mϕ	THBS	0.00656947	0.03
FOLR2+ Mϕ	GPNMB+ Mϕ	APP	0.0967493	0
FOLR2+ Mϕ	GPNMB+ Mϕ	CCL	0.00182074	0
FOLR2+ Mϕ	GPNMB+ Mϕ	CD99	0.0991734	0
FOLR2+ Mϕ	GPNMB+ Mϕ	ICAM	0.016916	0
FOLR2+ Mϕ	GPNMB+ Mϕ	ITGB2	0.0194738	0
FOLR2+ Mϕ	GPNMB+ Mϕ	MHC-II	0.0564171	0
FOLR2+ Mϕ	GPNMB+ Mϕ	SN	0.024558	0
FOLR2+ Mϕ	HLA-DR+ Mϕ	APP	0.0969801	0
FOLR2+ Mϕ	HLA-DR+ Mϕ	CCL	0.00269882	0
FOLR2+ Mϕ	HLA-DR+ Mϕ	CD45	0.201852	0.02
FOLR2+ Mϕ	HLA-DR+ Mϕ	CD99	0.0952634	0
FOLR2+ Mϕ	HLA-DR+ Mϕ	FN1	0.0663666	0
FOLR2+ Mϕ	HLA-DR+ Mϕ	GALECTIN	0.146409	0.02
FOLR2+ Mϕ	HLA-DR+ Mϕ	ICAM	0.0189323	0
FOLR2+ Mϕ	HLA-DR+ Mϕ	ITGB2	0.0225989	0
FOLR2+ Mϕ	HLA-DR+ Mϕ	MHC-I	0.00703733	0.01
FOLR2+ Mϕ	HLA-DR+ Mϕ	MHC-II	0.328293	0.012
FOLR2+ Mϕ	HLA-DR+ Mϕ	MIF	0.0245464	0
FOLR2+ Mϕ	HLA-DR+ Mϕ	SEMA3	0.00257423	0
FOLR2+ Mϕ	HLA-DR+ Mϕ	SN	0.0260163	0
FOLR2+ Mϕ	Pro-Inflammatory Mϕ	ANNEXIN	0.0644291	0
FOLR2+ Mϕ	Pro-Inflammatory Mϕ	ANXA1	0.0204269	0
FOLR2+ Mϕ	Pro-Inflammatory Mϕ	APP	0.0986032	0
FOLR2+ Mϕ	Pro-Inflammatory Mϕ	CCL	0.0067215	0.01
FOLR2+ Mϕ	Pro-Inflammatory Mϕ	CD99	0.0949641	0
FOLR2+ Mϕ	Pro-Inflammatory Mϕ	FN1	0.247358	0
FOLR2+ Mϕ	Pro-Inflammatory Mϕ	GALECTIN	0.169493	0.00333333
FOLR2+ Mϕ	Pro-Inflammatory Mϕ	ICAM	0.0172923	0
FOLR2+ Mϕ	Pro-Inflammatory Mϕ	ITGB2	0.0226571	0
FOLR2+ Mϕ	Pro-Inflammatory Mϕ	MHC-I	0.0112628	0
FOLR2+ Mϕ	Pro-Inflammatory Mϕ	MHC-II	0.567818	0.00714286
FOLR2+ Mϕ	Pro-Inflammatory Mϕ	MIF	0.207425	0
FOLR2+ Mϕ	Pro-Inflammatory Mϕ	SEMA3	0.00368473	0
FOLR2+ Mϕ	Pro-Inflammatory Mϕ	SEMA4	0.000208344	0
FOLR2+ Mϕ	Pro-Inflammatory Mϕ	TGFb	0.00635768	0
FOLR2+ Mϕ	Pro-Inflammatory Mϕ	THBS	0.012021	0
FOLR2+ Mϕ	SYTL3+ Mϕ	APP	0.0975038	0
FOLR2+ Mϕ	SYTL3+ Mϕ	CCL	0.00173087	0
FOLR2+ Mϕ	SYTL3+ Mϕ	CD45	0.22121	0
FOLR2+ Mϕ	SYTL3+ Mϕ	CD99	0.0542282	0
FOLR2+ Mϕ	SYTL3+ Mϕ	FN1	0.299889	0.014
FOLR2+ Mϕ	SYTL3+ Mϕ	GALECTIN	0.159215	0
FOLR2+ Mϕ	SYTL3+ Mϕ	GRN	0.110252	0
FOLR2+ Mϕ	SYTL3+ Mϕ	ICAM	0.0211996	0
FOLR2+ Mϕ	SYTL3+ Mϕ	MHC-II	0.835931	0.004
FOLR2+ Mϕ	SYTL3+ Mϕ	MIF	0.18308	0.01
FOLR2+ Mϕ	SYTL3+ Mϕ	SN	0.0292288	0
FOLR2+ Mϕ	SYTL3+ Mϕ	TGFb	0.00627415	0
FOLR2+ Mϕ	SYTL3+ Mϕ	VISFATIN	0.0033016	0
GPNMB+ Mϕ	Circulating Mon	ADGRE5	0.0305946	0
GPNMB+ Mϕ	Circulating Mon	ANNEXIN	0.0665269	0
GPNMB+ Mϕ	Circulating Mon	ANXA1	0.0205276	0
GPNMB+ Mϕ	Circulating Mon	CCL	0.00263527	0
GPNMB+ Mϕ	Circulating Mon	CD45	0.207012	0
GPNMB+ Mϕ	Circulating Mon	CD99	0.0345682	0
GPNMB+ Mϕ	Circulating Mon	FN1	0.343512	0
GPNMB+ Mϕ	Circulating Mon	GALECTIN	0.150785	0
GPNMB+ Mϕ	Circulating Mon	ICAM	0.0103625	0
GPNMB+ Mϕ	Circulating Mon	ITGB2	0.00565802	0
GPNMB+ Mϕ	Circulating Mon	MIF	0.165498	0
GPNMB+ Mϕ	Circulating Mon	MK	0.00875961	0
GPNMB+ Mϕ	Circulating Mon	RESISTIN	0.182194	0
GPNMB+ Mϕ	Circulating Mon	TGFb	0.00501332	0
GPNMB+ Mϕ	Circulating Mon	VISFATIN	0.0196927	0
GPNMB+ Mϕ	Cycling Mon	ANXA1	0.0131072	0
GPNMB+ Mϕ	Cycling Mon	CD99	0.0431412	0
GPNMB+ Mϕ	Cycling Mon	FN1	0.145117	0.0075
GPNMB+ Mϕ	Cycling Mon	ICAM	0.00497159	0
GPNMB+ Mϕ	Cycling Mon	MIF	0.0692513	0.005
GPNMB+ Mϕ	Cycling Mon	MK	0.00926321	0
GPNMB+ Mϕ	Cycling Mon	THBS	0.00167575	0
GPNMB+ Mϕ	Cycling Mon	VISFATIN	0.00316168	0.01
GPNMB+ Mϕ	DCs	FN1	0.249888	0.01
GPNMB+ Mϕ	DCs	GALECTIN	0.0980489	0
GPNMB+ Mϕ	DCs	ICAM	0.00606946	0.04
GPNMB+ Mϕ	DCs	IL1	0.000819636	0
GPNMB+ Mϕ	DCs	ITGB2	0.00722687	0
GPNMB+ Mϕ	DCs	MIF	0.225463	0
GPNMB+ Mϕ	DCs	MK	0.00793109	0
GPNMB+ Mϕ	DCs	PROS	0.0108799	0.02
GPNMB+ Mϕ	DCs	TGFb	0.00995678	0
GPNMB+ Mϕ	FOLR2+ Mϕ	ANNEXIN	0.0496699	0
GPNMB+ Mϕ	FOLR2+ Mϕ	CCL	0.00398876	0
GPNMB+ Mϕ	FOLR2+ Mϕ	CD99	0.043136	0
GPNMB+ Mϕ	FOLR2+ Mϕ	FN1	0.3391	0.0025
GPNMB+ Mϕ	FOLR2+ Mϕ	GALECTIN	0.170113	0
GPNMB+ Mϕ	FOLR2+ Mϕ	ICAM	0.0107736	0
GPNMB+ Mϕ	FOLR2+ Mϕ	ITGB2	0.00765525	0
GPNMB+ Mϕ	FOLR2+ Mϕ	MIF	0.227373	0
GPNMB+ Mϕ	FOLR2+ Mϕ	MK	0.00908653	0
GPNMB+ Mϕ	FOLR2+ Mϕ	RESISTIN	0.0646959	0
GPNMB+ Mϕ	FOLR2+ Mϕ	SEMA3	0.00274372	0
GPNMB+ Mϕ	FOLR2+ Mϕ	TGFb	0.0118386	0
GPNMB+ Mϕ	FOLR2+ Mϕ	THBS	0.0109169	0
GPNMB+ Mϕ	GPNMB+ Mϕ	CD99	0.0678712	0
GPNMB+ Mϕ	GPNMB+ Mϕ	FN1	0.0351659	0
GPNMB+ Mϕ	GPNMB+ Mϕ	ICAM	0.0116435	0.025
GPNMB+ Mϕ	GPNMB+ Mϕ	ITGB2	0.0151827	0.01
GPNMB+ Mϕ	GPNMB+ Mϕ	MK	0.00704068	0
GPNMB+ Mϕ	HLA-DR+ Mϕ	CD99	0.0402614	0
GPNMB+ Mϕ	HLA-DR+ Mϕ	FN1	0.215754	0
GPNMB+ Mϕ	HLA-DR+ Mϕ	ICAM	0.0122275	0.015
GPNMB+ Mϕ	HLA-DR+ Mϕ	ITGB2	0.0176316	0.01
GPNMB+ Mϕ	HLA-DR+ Mϕ	MHC-I	0.00891352	0
GPNMB+ Mϕ	HLA-DR+ Mϕ	MHC-II	0.718012	0.0225
GPNMB+ Mϕ	HLA-DR+ Mϕ	MIF	0.17516	0
GPNMB+ Mϕ	HLA-DR+ Mϕ	MK	0.00727151	0
GPNMB+ Mϕ	HLA-DR+ Mϕ	PROS	0.00969491	0
GPNMB+ Mϕ	HLA-DR+ Mϕ	SEMA3	0.00130305	0
GPNMB+ Mϕ	Pro-Inflammatory Mϕ	ANNEXIN	0.0698585	0
GPNMB+ Mϕ	Pro-Inflammatory Mϕ	ANXA1	0.0222364	0
GPNMB+ Mϕ	Pro-Inflammatory Mϕ	CCL	0.0020411	0.04
GPNMB+ Mϕ	Pro-Inflammatory Mϕ	CD99	0.0403065	0
GPNMB+ Mϕ	Pro-Inflammatory Mϕ	FN1	0.242502	0
GPNMB+ Mϕ	Pro-Inflammatory Mϕ	GALECTIN	0.0827817	0.015
GPNMB+ Mϕ	Pro-Inflammatory Mϕ	ICAM	0.0089961	0
GPNMB+ Mϕ	Pro-Inflammatory Mϕ	ITGB2	0.0176772	0
GPNMB+ Mϕ	Pro-Inflammatory Mϕ	JAM	0.0098194	0.01
GPNMB+ Mϕ	Pro-Inflammatory Mϕ	MHC-I	0.0142493	0
GPNMB+ Mϕ	Pro-Inflammatory Mϕ	MHC-II	0.875301	0.009
GPNMB+ Mϕ	Pro-Inflammatory Mϕ	MIF	0.206634	0
GPNMB+ Mϕ	Pro-Inflammatory Mϕ	MK	0.00748802	0
GPNMB+ Mϕ	Pro-Inflammatory Mϕ	SEMA3	0.00186479	0.02
GPNMB+ Mϕ	Pro-Inflammatory Mϕ	TGFb	0.00492819	0
GPNMB+ Mϕ	Pro-Inflammatory Mϕ	THBS	0.0199754	0
GPNMB+ Mϕ	SYTL3+ Mϕ	CD45	0.206887	0
GPNMB+ Mϕ	SYTL3+ Mϕ	CD99	0.0371589	0.03
GPNMB+ Mϕ	SYTL3+ Mϕ	FN1	0.293892	0.004
GPNMB+ Mϕ	SYTL3+ Mϕ	GALECTIN	0.142011	0
GPNMB+ Mϕ	SYTL3+ Mϕ	GRN	0.114178	0
GPNMB+ Mϕ	SYTL3+ Mϕ	ICAM	0.0133101	0.005
GPNMB+ Mϕ	SYTL3+ Mϕ	JAM	0.00464947	0.02
GPNMB+ Mϕ	SYTL3+ Mϕ	MHC-I	0.00558019	0
GPNMB+ Mϕ	SYTL3+ Mϕ	MHC-II	0.91155	0
GPNMB+ Mϕ	SYTL3+ Mϕ	MIF	0.182385	0
GPNMB+ Mϕ	SYTL3+ Mϕ	MK	0.00796715	0
GPNMB+ Mϕ	SYTL3+ Mϕ	PECAM1	0.0619058	0
GPNMB+ Mϕ	SYTL3+ Mϕ	PROS	0.0102808	0
GPNMB+ Mϕ	SYTL3+ Mϕ	TGFb	0.00486349	0
GPNMB+ Mϕ	SYTL3+ Mϕ	VISFATIN	0.00320147	0
HLA-DR+ Mϕ	Circulating Mon	ADGRE5	0.0344928	0
HLA-DR+ Mϕ	Circulating Mon	ANNEXIN	0.0665497	0
HLA-DR+ Mϕ	Circulating Mon	ANXA1	0.0205347	0
HLA-DR+ Mϕ	Circulating Mon	CCL	0.00531804	0
HLA-DR+ Mϕ	Circulating Mon	CD45	0.209589	0
HLA-DR+ Mϕ	Circulating Mon	CD99	0.0292861	0.01
HLA-DR+ Mϕ	Circulating Mon	CSF	0.000613858	0
HLA-DR+ Mϕ	Circulating Mon	FN1	0.25027	0
HLA-DR+ Mϕ	Circulating Mon	GALECTIN	0.168981	0.01
HLA-DR+ Mϕ	Circulating Mon	ICAM	0.0120434	0
HLA-DR+ Mϕ	Circulating Mon	IL16	0.00118328	0.01
HLA-DR+ Mϕ	Circulating Mon	ITGB2	0.00567028	0
HLA-DR+ Mϕ	Circulating Mon	MIF	0.162561	0
HLA-DR+ Mϕ	Circulating Mon	RESISTIN	0.0464376	0
HLA-DR+ Mϕ	Circulating Mon	SEMA4	0.00024953	0.02
HLA-DR+ Mϕ	Circulating Mon	SN	0.0169696	0
HLA-DR+ Mϕ	Circulating Mon	TGFb	0.00564672	0
HLA-DR+ Mϕ	Circulating Mon	VISFATIN	0.0208913	0
HLA-DR+ Mϕ	Cycling Mon	ANXA1	0.0131118	0
HLA-DR+ Mϕ	Cycling Mon	CCL	0.00381236	0
HLA-DR+ Mϕ	Cycling Mon	CD99	0.0365837	0
HLA-DR+ Mϕ	Cycling Mon	CSF	0.000182177	0.02
HLA-DR+ Mϕ	Cycling Mon	FN1	0.00288181	0
HLA-DR+ Mϕ	Cycling Mon	ICAM	0.0138095	0.015
HLA-DR+ Mϕ	Cycling Mon	IL16	0.00151982	0.01
HLA-DR+ Mϕ	Cycling Mon	MHC-II	0.00841859	0
HLA-DR+ Mϕ	Cycling Mon	MIF	0.0678364	0.005
HLA-DR+ Mϕ	Cycling Mon	SEMA3	0.00269702	0
HLA-DR+ Mϕ	Cycling Mon	SEMA4	0.000254247	0.03
HLA-DR+ Mϕ	Cycling Mon	SN	0.0168753	0
HLA-DR+ Mϕ	Cycling Mon	THBS	0.0642198	0
HLA-DR+ Mϕ	Cycling Mon	VISFATIN	0.00335756	0.01
HLA-DR+ Mϕ	DCs	CSF	0.000805217	0
HLA-DR+ Mϕ	DCs	FN1	0.0804512	0
HLA-DR+ Mϕ	DCs	GALECTIN	0.101914	0
HLA-DR+ Mϕ	DCs	ICAM	0.00705895	0.02
HLA-DR+ Mϕ	DCs	IL1	0.00170535	0
HLA-DR+ Mϕ	DCs	IL16	0.00140436	0
HLA-DR+ Mϕ	DCs	ITGB2	0.0072425	0
HLA-DR+ Mϕ	DCs	MIF	0.0688128	0
HLA-DR+ Mϕ	DCs	PROS	0.0113599	0.01
HLA-DR+ Mϕ	DCs	SEMA3	0.000679169	0.03
HLA-DR+ Mϕ	DCs	SEMA4	0.000352192	0
HLA-DR+ Mϕ	DCs	TGFb	0.0112034	0
HLA-DR+ Mϕ	FOLR2+ Mϕ	ANNEXIN	0.0496867	0
HLA-DR+ Mϕ	FOLR2+ Mϕ	CCL	0.00803831	0
HLA-DR+ Mϕ	FOLR2+ Mϕ	CD99	0.0365944	0
HLA-DR+ Mϕ	FOLR2+ Mϕ	CSF	0.00105602	0
HLA-DR+ Mϕ	FOLR2+ Mϕ	FN1	0.105122	0.02
HLA-DR+ Mϕ	FOLR2+ Mϕ	GALECTIN	0.176826	0
HLA-DR+ Mϕ	FOLR2+ Mϕ	ICAM	0.0125204	0
HLA-DR+ Mϕ	FOLR2+ Mϕ	IL16	0.00171758	0
HLA-DR+ Mϕ	FOLR2+ Mϕ	ITGB2	0.00767181	0
HLA-DR+ Mϕ	FOLR2+ Mϕ	MHC-II	0.104573	0.005
HLA-DR+ Mϕ	FOLR2+ Mϕ	MIF	0.223183	0
HLA-DR+ Mϕ	FOLR2+ Mϕ	RESISTIN	0.0643118	0
HLA-DR+ Mϕ	FOLR2+ Mϕ	SEMA3	0.00535012	0
HLA-DR+ Mϕ	FOLR2+ Mϕ	SEMA4	0.000350576	0
HLA-DR+ Mϕ	FOLR2+ Mϕ	TGFb	0.0133188	0
HLA-DR+ Mϕ	FOLR2+ Mϕ	THBS	0.0132883	0
HLA-DR+ Mϕ	GPNMB+ Mϕ	CCL	0.00181792	0
HLA-DR+ Mϕ	GPNMB+ Mϕ	CSF	0.000260536	0
HLA-DR+ Mϕ	GPNMB+ Mϕ	ICAM	0.0135416	0.01
HLA-DR+ Mϕ	GPNMB+ Mϕ	IL16	0.00158272	0.01
HLA-DR+ Mϕ	GPNMB+ Mϕ	ITGB2	0.0152153	0
HLA-DR+ Mϕ	GPNMB+ Mϕ	MHC-II	0.17322	0.00666667
HLA-DR+ Mϕ	GPNMB+ Mϕ	SEMA3	0.00227386	0
HLA-DR+ Mϕ	GPNMB+ Mϕ	SN	0.0172143	0
HLA-DR+ Mϕ	GPNMB+ Mϕ	TGFb	0.00461291	0.04
HLA-DR+ Mϕ	GPNMB+ Mϕ	THBS	0.0631537	0.015
HLA-DR+ Mϕ	HLA-DR+ Mϕ	ADGRE5	0.0272323	0
HLA-DR+ Mϕ	HLA-DR+ Mϕ	CCL	0.00269464	0
HLA-DR+ Mϕ	HLA-DR+ Mϕ	CSF	0.00023278	0
HLA-DR+ Mϕ	HLA-DR+ Mϕ	FN1	0.042693	0
HLA-DR+ Mϕ	HLA-DR+ Mϕ	GALECTIN	0.0659619	0
HLA-DR+ Mϕ	HLA-DR+ Mϕ	ICAM	0.01422	0.015
HLA-DR+ Mϕ	HLA-DR+ Mϕ	IL16	0.00172436	0.01
HLA-DR+ Mϕ	HLA-DR+ Mϕ	ITGB2	0.0176693	0.01
HLA-DR+ Mϕ	HLA-DR+ Mϕ	MHC-I	0.00960366	0
HLA-DR+ Mϕ	HLA-DR+ Mϕ	MHC-II	0.834604	0.001
HLA-DR+ Mϕ	HLA-DR+ Mϕ	MIF	0.0239354	0
HLA-DR+ Mϕ	HLA-DR+ Mϕ	PROS	0.0101232	0
HLA-DR+ Mϕ	HLA-DR+ Mϕ	PTPRM	0.000131426	0
HLA-DR+ Mϕ	HLA-DR+ Mϕ	SEMA3	0.0034316	0
HLA-DR+ Mϕ	HLA-DR+ Mϕ	SEMA4	0.000235661	0.04
HLA-DR+ Mϕ	HLA-DR+ Mϕ	SN	0.0182447	0
HLA-DR+ Mϕ	HLA-DR+ Mϕ	THBS	0.0593244	0
HLA-DR+ Mϕ	Pro-Inflammatory Mϕ	ANNEXIN	0.0698817	0
HLA-DR+ Mϕ	Pro-Inflammatory Mϕ	ANXA1	0.0222441	0
HLA-DR+ Mϕ	Pro-Inflammatory Mϕ	CCL	0.00412149	0
HLA-DR+ Mϕ	Pro-Inflammatory Mϕ	CSF	0.000703871	0
HLA-DR+ Mϕ	Pro-Inflammatory Mϕ	FN1	0.0323319	0
HLA-DR+ Mϕ	Pro-Inflammatory Mϕ	GALECTIN	0.157008	0.00666667
HLA-DR+ Mϕ	Pro-Inflammatory Mϕ	ICAM	0.015654	0.01
HLA-DR+ Mϕ	Pro-Inflammatory Mϕ	IL16	0.00180465	0
HLA-DR+ Mϕ	Pro-Inflammatory Mϕ	ITGB2	0.0177151	0
HLA-DR+ Mϕ	Pro-Inflammatory Mϕ	JAM	0.010102	0.01
HLA-DR+ Mϕ	Pro-Inflammatory Mϕ	MHC-I	0.0153462	0
HLA-DR+ Mϕ	Pro-Inflammatory Mϕ	MHC-II	0.869548	0
HLA-DR+ Mϕ	Pro-Inflammatory Mϕ	MIF	0.202827	0
HLA-DR+ Mϕ	Pro-Inflammatory Mϕ	SEMA3	0.00363815	0
HLA-DR+ Mϕ	Pro-Inflammatory Mϕ	SEMA4	0.000507731	0.005
HLA-DR+ Mϕ	Pro-Inflammatory Mϕ	TGFb	0.00555104	0
HLA-DR+ Mϕ	Pro-Inflammatory Mϕ	THBS	0.0881715	0
HLA-DR+ Mϕ	SYTL3+ Mϕ	ADGRE5	0.0288436	0
HLA-DR+ Mϕ	SYTL3+ Mϕ	CD45	0.209463	0
HLA-DR+ Mϕ	SYTL3+ Mϕ	CSF	0.000300905	0
HLA-DR+ Mϕ	SYTL3+ Mϕ	GALECTIN	0.147576	0
HLA-DR+ Mϕ	SYTL3+ Mϕ	GRN	0.11486	0
HLA-DR+ Mϕ	SYTL3+ Mϕ	ICAM	0.0154773	0
HLA-DR+ Mϕ	SYTL3+ Mϕ	IL16	0.00188766	0
HLA-DR+ Mϕ	SYTL3+ Mϕ	JAM	0.004784	0
HLA-DR+ Mϕ	SYTL3+ Mϕ	MHC-I	0.00601381	0
HLA-DR+ Mϕ	SYTL3+ Mϕ	MHC-II	0.905348	0
HLA-DR+ Mϕ	SYTL3+ Mϕ	MIF	0.179039	0
HLA-DR+ Mϕ	SYTL3+ Mϕ	PECAM1	0.0597342	0
HLA-DR+ Mϕ	SYTL3+ Mϕ	PROS	0.0107348	0
HLA-DR+ Mϕ	SYTL3+ Mϕ	SEMA3	0.00273839	0
HLA-DR+ Mϕ	SYTL3+ Mϕ	SEMA4	0.000249624	0.02
HLA-DR+ Mϕ	SYTL3+ Mϕ	SN	0.0205178	0
HLA-DR+ Mϕ	SYTL3+ Mϕ	TGFb	0.00547738	0
HLA-DR+ Mϕ	SYTL3+ Mϕ	VISFATIN	0.0215228	0
Pro-Inflammatory Mϕ	Circulating Mon	ANNEXIN	0.0162433	0
Pro-Inflammatory Mϕ	Circulating Mon	ANXA1	0.0171193	0
Pro-Inflammatory Mϕ	Circulating Mon	CCL	0.0196151	0
Pro-Inflammatory Mϕ	Circulating Mon	CD45	0.212832	0
Pro-Inflammatory Mϕ	Circulating Mon	COMPLEMENT	0.00520998	0
Pro-Inflammatory Mϕ	Circulating Mon	FN1	0.301543	0
Pro-Inflammatory Mϕ	Circulating Mon	GALECTIN	0.155518	0
Pro-Inflammatory Mϕ	Circulating Mon	ICAM	0.0431289	0
Pro-Inflammatory Mϕ	Circulating Mon	ITGB2	0.00653047	0
Pro-Inflammatory Mϕ	Circulating Mon	MIF	0.154001	0
Pro-Inflammatory Mϕ	Circulating Mon	MK	0.0159602	0
Pro-Inflammatory Mϕ	Circulating Mon	SEMA4	0.000366371	0
Pro-Inflammatory Mϕ	Circulating Mon	TGFb	0.00613696	0
Pro-Inflammatory Mϕ	Circulating Mon	VISFATIN	0.0299959	0
Pro-Inflammatory Mϕ	Cycling Mon	CCL	0.0141002	0
Pro-Inflammatory Mϕ	Cycling Mon	CD80	0.000104341	0
Pro-Inflammatory Mϕ	Cycling Mon	CD99	0.0362192	0
Pro-Inflammatory Mϕ	Cycling Mon	COMPLEMENT	0.00287669	0
Pro-Inflammatory Mϕ	Cycling Mon	FN1	0.0630117	0
Pro-Inflammatory Mϕ	Cycling Mon	ICAM	0.0376599	0
Pro-Inflammatory Mϕ	Cycling Mon	MHC-II	0.0100971	0
Pro-Inflammatory Mϕ	Cycling Mon	MIF	0.0398825	0
Pro-Inflammatory Mϕ	Cycling Mon	MK	0.0168827	0
Pro-Inflammatory Mϕ	Cycling Mon	SEMA3	0.00362284	0
Pro-Inflammatory Mϕ	Cycling Mon	SEMA4	0.000373295	0
Pro-Inflammatory Mϕ	Cycling Mon	THBS	0.000697525	0
Pro-Inflammatory Mϕ	Cycling Mon	VISFATIN	0.0296101	0
Pro-Inflammatory Mϕ	DCs	CCL	0.0138463	0
Pro-Inflammatory Mϕ	DCs	COMPLEMENT	0.00328262	0
Pro-Inflammatory Mϕ	DCs	FN1	0.0855787	0
Pro-Inflammatory Mϕ	DCs	GALECTIN	0.10116	0
Pro-Inflammatory Mϕ	DCs	ICAM	0.0325619	0
Pro-Inflammatory Mϕ	DCs	IL1	0.00324961	0
Pro-Inflammatory Mϕ	DCs	ITGB2	0.0083392	0
Pro-Inflammatory Mϕ	DCs	MHC-II	0.00933612	0
Pro-Inflammatory Mϕ	DCs	MIF	0.0648073	0
Pro-Inflammatory Mϕ	DCs	MK	0.011966	0
Pro-Inflammatory Mϕ	DCs	SEMA3	0.00091257	0.03
Pro-Inflammatory Mϕ	DCs	SEMA4	0.000517079	0
Pro-Inflammatory Mϕ	DCs	TGFb	0.0121789	0
Pro-Inflammatory Mϕ	DCs	VISFATIN	0.0249395	0.02
Pro-Inflammatory Mϕ	FOLR2+ Mϕ	CCL	0.0295028	0
Pro-Inflammatory Mϕ	FOLR2+ Mϕ	CD99	0.0362306	0
Pro-Inflammatory Mϕ	FOLR2+ Mϕ	COMPLEMENT	0.00626583	0
Pro-Inflammatory Mϕ	FOLR2+ Mϕ	FN1	0.112035	0.005
Pro-Inflammatory Mϕ	FOLR2+ Mϕ	GALECTIN	0.175515	0.00333333
Pro-Inflammatory Mϕ	FOLR2+ Mϕ	ICAM	0.0400339	0
Pro-Inflammatory Mϕ	FOLR2+ Mϕ	ITGB2	0.00883294	0
Pro-Inflammatory Mϕ	FOLR2+ Mϕ	MHC-II	0.0113982	0
Pro-Inflammatory Mϕ	FOLR2+ Mϕ	MIF	0.0615548	0
Pro-Inflammatory Mϕ	FOLR2+ Mϕ	MK	0.0165569	0
Pro-Inflammatory Mϕ	FOLR2+ Mϕ	SEMA3	0.00718249	0
Pro-Inflammatory Mϕ	FOLR2+ Mϕ	SEMA4	0.000514707	0
Pro-Inflammatory Mϕ	FOLR2+ Mϕ	TGFb	0.0144789	0
Pro-Inflammatory Mϕ	FOLR2+ Mϕ	VISFATIN	0.027064	0
Pro-Inflammatory Mϕ	GPNMB+ Mϕ	CCL	0.00674829	0
Pro-Inflammatory Mϕ	GPNMB+ Mϕ	COMPLEMENT	0.00331753	0
Pro-Inflammatory Mϕ	GPNMB+ Mϕ	ICAM	0.0392333	0
Pro-Inflammatory Mϕ	GPNMB+ Mϕ	ITGB2	0.017498	0
Pro-Inflammatory Mϕ	GPNMB+ Mϕ	MHC-I	0.00582141	0
Pro-Inflammatory Mϕ	GPNMB+ Mϕ	MHC-II	0.0105112	0
Pro-Inflammatory Mϕ	GPNMB+ Mϕ	MK	0.0128318	0
Pro-Inflammatory Mϕ	GPNMB+ Mϕ	SEMA3	0.00305461	0.02
Pro-Inflammatory Mϕ	GPNMB+ Mϕ	SEMA4	0.000316371	0
Pro-Inflammatory Mϕ	GPNMB+ Mϕ	TGFb	0.0050132	0.03
Pro-Inflammatory Mϕ	GPNMB+ Mϕ	VISFATIN	0.0235693	0
Pro-Inflammatory Mϕ	HLA-DR+ Mϕ	CCL	0.00998668	0
Pro-Inflammatory Mϕ	HLA-DR+ Mϕ	CD80	0.0001211	0
Pro-Inflammatory Mϕ	HLA-DR+ Mϕ	COMPLEMENT	0.00387512	0
Pro-Inflammatory Mϕ	HLA-DR+ Mϕ	FN1	0.0563867	0.005
Pro-Inflammatory Mϕ	HLA-DR+ Mϕ	ICAM	0.0438892	0
Pro-Inflammatory Mϕ	HLA-DR+ Mϕ	ITGB2	0.0203126	0
Pro-Inflammatory Mϕ	HLA-DR+ Mϕ	MHC-I	0.0116633	0
Pro-Inflammatory Mϕ	HLA-DR+ Mϕ	MHC-II	0.62835	0.00375
Pro-Inflammatory Mϕ	HLA-DR+ Mϕ	MK	0.0132534	0
Pro-Inflammatory Mϕ	HLA-DR+ Mϕ	SEMA3	0.00460861	0
Pro-Inflammatory Mϕ	HLA-DR+ Mϕ	SEMA4	0.00034601	0.01
Pro-Inflammatory Mϕ	HLA-DR+ Mϕ	VISFATIN	0.0231149	0
Pro-Inflammatory Mϕ	Pro-Inflammatory Mϕ	ANNEXIN	0.0587508	0
Pro-Inflammatory Mϕ	Pro-Inflammatory Mϕ	ANXA1	0.0185497	0
Pro-Inflammatory Mϕ	Pro-Inflammatory Mϕ	CCL	0.015235	0
Pro-Inflammatory Mϕ	Pro-Inflammatory Mϕ	CD80	0.000188477	0
Pro-Inflammatory Mϕ	Pro-Inflammatory Mϕ	COMPLEMENT	0.00492325	0
Pro-Inflammatory Mϕ	Pro-Inflammatory Mϕ	FN1	0.0345435	0
Pro-Inflammatory Mϕ	Pro-Inflammatory Mϕ	GALECTIN	0.0854215	0.005
Pro-Inflammatory Mϕ	Pro-Inflammatory Mϕ	ICAM	0.0401377	0
Pro-Inflammatory Mϕ	Pro-Inflammatory Mϕ	ITGB2	0.020365	0
Pro-Inflammatory Mϕ	Pro-Inflammatory Mϕ	MHC-I	0.0186144	0
Pro-Inflammatory Mϕ	Pro-Inflammatory Mϕ	MHC-II	0.904246	0.00181818
Pro-Inflammatory Mϕ	Pro-Inflammatory Mϕ	MIF	0.0440642	0
Pro-Inflammatory Mϕ	Pro-Inflammatory Mϕ	MK	0.0136474	0.005
Pro-Inflammatory Mϕ	Pro-Inflammatory Mϕ	SEMA3	0.00488597	0
Pro-Inflammatory Mϕ	Pro-Inflammatory Mϕ	SEMA4	0.00074547	0
Pro-Inflammatory Mϕ	Pro-Inflammatory Mϕ	TGFb	0.00603292	0
Pro-Inflammatory Mϕ	Pro-Inflammatory Mϕ	THBS	0.0083603	0.01
Pro-Inflammatory Mϕ	Pro-Inflammatory Mϕ	VISFATIN	0.0215424	0
Pro-Inflammatory Mϕ	SYTL3+ Mϕ	CCL	0.00641625	0
Pro-Inflammatory Mϕ	SYTL3+ Mϕ	CD45	0.212705	0
Pro-Inflammatory Mϕ	SYTL3+ Mϕ	CD80	0.000133942	0
Pro-Inflammatory Mϕ	SYTL3+ Mϕ	COMPLEMENT	0.00392264	0
Pro-Inflammatory Mϕ	SYTL3+ Mϕ	FN1	0.0107198	0.03
Pro-Inflammatory Mϕ	SYTL3+ Mϕ	GALECTIN	0.14649	0
Pro-Inflammatory Mϕ	SYTL3+ Mϕ	GRN	0.109436	0
Pro-Inflammatory Mϕ	SYTL3+ Mϕ	ICAM	0.0491078	0
Pro-Inflammatory Mϕ	SYTL3+ Mϕ	MHC-I	0.00730926	0
Pro-Inflammatory Mϕ	SYTL3+ Mϕ	MHC-II	0.941687	0
Pro-Inflammatory Mϕ	SYTL3+ Mϕ	MIF	0.0244588	0
Pro-Inflammatory Mϕ	SYTL3+ Mϕ	MK	0.0145166	0
Pro-Inflammatory Mϕ	SYTL3+ Mϕ	PECAM1	0.0602129	0
Pro-Inflammatory Mϕ	SYTL3+ Mϕ	SEMA3	0.00367834	0
Pro-Inflammatory Mϕ	SYTL3+ Mϕ	SEMA4	0.000366509	0
Pro-Inflammatory Mϕ	SYTL3+ Mϕ	TGFb	0.00595306	0
Pro-Inflammatory Mϕ	SYTL3+ Mϕ	VISFATIN	0.0309731	0
SYTL3+ Mϕ	Circulating Mon	ADGRE5	0.0355866	0
SYTL3+ Mϕ	Circulating Mon	ANNEXIN	0.0640406	0
SYTL3+ Mϕ	Circulating Mon	ANXA1	0.0197462	0
SYTL3+ Mϕ	Circulating Mon	APP	0.0769482	0
SYTL3+ Mϕ	Circulating Mon	CCL	0.00227133	0.01
SYTL3+ Mϕ	Circulating Mon	CD45	0.228067	0
SYTL3+ Mϕ	Circulating Mon	CSF	0.000831255	0
SYTL3+ Mϕ	Circulating Mon	FN1	0.323432	0
SYTL3+ Mϕ	Circulating Mon	GALECTIN	0.0753931	0
SYTL3+ Mϕ	Circulating Mon	IL16	0.00105819	0.01
SYTL3+ Mϕ	Circulating Mon	ITGB2	0.00585838	0
SYTL3+ Mϕ	Circulating Mon	JAM	0.00577213	0
SYTL3+ Mϕ	Circulating Mon	MIF	0.15404	0
SYTL3+ Mϕ	Circulating Mon	PECAM1	0.0626543	0
SYTL3+ Mϕ	Circulating Mon	RESISTIN	0.188251	0
SYTL3+ Mϕ	Circulating Mon	SEMA4	0.000284535	0
SYTL3+ Mϕ	Circulating Mon	TGFb	0.00513893	0
SYTL3+ Mϕ	Circulating Mon	THBS	0.0761669	0
SYTL3+ Mϕ	Circulating Mon	VISFATIN	0.0239575	0
SYTL3+ Mϕ	Cycling Mon	ANXA1	0.0126046	0.02
SYTL3+ Mϕ	Cycling Mon	APP	0.0757926	0.01
SYTL3+ Mϕ	Cycling Mon	CD99	0.000885874	0
SYTL3+ Mϕ	Cycling Mon	CSF	0.000246732	0
SYTL3+ Mϕ	Cycling Mon	FN1	0.0678758	0
SYTL3+ Mϕ	Cycling Mon	IL16	0.00135919	0
SYTL3+ Mϕ	Cycling Mon	MHC-II	0.00863054	0.01
SYTL3+ Mϕ	Cycling Mon	MIF	0.0398941	0
SYTL3+ Mϕ	Cycling Mon	PECAM1	0.0674919	0
SYTL3+ Mϕ	Cycling Mon	SEMA3	0.00273438	0
SYTL3+ Mϕ	Cycling Mon	SEMA4	0.000289913	0
SYTL3+ Mϕ	Cycling Mon	THBS	0.0909677	0
SYTL3+ Mϕ	Cycling Mon	VISFATIN	0.0236076	0.005
SYTL3+ Mϕ	DCs	APP	0.0817552	0
SYTL3+ Mϕ	DCs	CSF	0.00109031	0
SYTL3+ Mϕ	DCs	FN1	0.0919706	0
SYTL3+ Mϕ	DCs	GALECTIN	0.0942524	0
SYTL3+ Mϕ	DCs	IL1	0.000846648	0
SYTL3+ Mϕ	DCs	IL16	0.00125592	0
SYTL3+ Mϕ	DCs	ITGB2	0.00748236	0
SYTL3+ Mϕ	DCs	MHC-II	0.00797921	0.03
SYTL3+ Mϕ	DCs	MIF	0.0648257	0
SYTL3+ Mϕ	DCs	PROS	0.0143113	0
SYTL3+ Mϕ	DCs	SEMA3	0.000688585	0.02
SYTL3+ Mϕ	DCs	SEMA4	0.000401593	0
SYTL3+ Mϕ	DCs	TGFb	0.0102014	0
SYTL3+ Mϕ	DCs	THBS	0.0705064	0
SYTL3+ Mϕ	DCs	VISFATIN	0.0198981	0.02
SYTL3+ Mϕ	FOLR2+ Mϕ	ADGRE5	0.0291636	0.04
SYTL3+ Mϕ	FOLR2+ Mϕ	ANNEXIN	0.0478334	0
SYTL3+ Mϕ	FOLR2+ Mϕ	APP	0.0779059	0
SYTL3+ Mϕ	FOLR2+ Mϕ	CCL	0.00343854	0
SYTL3+ Mϕ	FOLR2+ Mϕ	CD45	0.208324	0
SYTL3+ Mϕ	FOLR2+ Mϕ	CSF	0.00142978	0
SYTL3+ Mϕ	FOLR2+ Mϕ	FN1	0.281339	0
SYTL3+ Mϕ	FOLR2+ Mϕ	GALECTIN	0.0947571	0
SYTL3+ Mϕ	FOLR2+ Mϕ	IL16	0.00153608	0
SYTL3+ Mϕ	FOLR2+ Mϕ	ITGB2	0.00792577	0
SYTL3+ Mϕ	FOLR2+ Mϕ	MHC-II	0.00974456	0
SYTL3+ Mϕ	FOLR2+ Mϕ	MIF	0.0615723	0
SYTL3+ Mϕ	FOLR2+ Mϕ	RESISTIN	0.204737	0.02
SYTL3+ Mϕ	FOLR2+ Mϕ	SEMA3	0.0054241	0
SYTL3+ Mϕ	FOLR2+ Mϕ	SEMA4	0.00039975	0
SYTL3+ Mϕ	FOLR2+ Mϕ	TGFb	0.0121285	0
SYTL3+ Mϕ	FOLR2+ Mϕ	THBS	0.102584	0
SYTL3+ Mϕ	FOLR2+ Mϕ	VISFATIN	0.0216026	0.01
SYTL3+ Mϕ	GPNMB+ Mϕ	ADGRE5	0.0262325	0.04
SYTL3+ Mϕ	GPNMB+ Mϕ	APP	0.0771332	0
SYTL3+ Mϕ	GPNMB+ Mϕ	CD45	0.19697	0
SYTL3+ Mϕ	GPNMB+ Mϕ	CSF	0.000352849	0
SYTL3+ Mϕ	GPNMB+ Mϕ	IL16	0.00141545	0
SYTL3+ Mϕ	GPNMB+ Mϕ	ITGB2	0.0157151	0
SYTL3+ Mϕ	GPNMB+ Mϕ	JAM	0.014203	0.02
SYTL3+ Mϕ	GPNMB+ Mϕ	MHC-II	0.00898508	0
SYTL3+ Mϕ	GPNMB+ Mϕ	PECAM1	0.0619058	0
SYTL3+ Mϕ	GPNMB+ Mϕ	PROS	0.0108825	0
SYTL3+ Mϕ	GPNMB+ Mϕ	SEMA3	0.00230536	0.015
SYTL3+ Mϕ	GPNMB+ Mϕ	SEMA4	0.000245701	0
SYTL3+ Mϕ	GPNMB+ Mϕ	THBS	0.089715	0
SYTL3+ Mϕ	GPNMB+ Mϕ	VISFATIN	0.0187995	0
SYTL3+ Mϕ	HLA-DR+ Mϕ	ADGRE5	0.0281025	0
SYTL3+ Mϕ	HLA-DR+ Mϕ	APP	0.0773212	0
SYTL3+ Mϕ	HLA-DR+ Mϕ	CD45	0.208144	0
SYTL3+ Mϕ	HLA-DR+ Mϕ	CSF	0.000315261	0
SYTL3+ Mϕ	HLA-DR+ Mϕ	FN1	0.0608305	0
SYTL3+ Mϕ	HLA-DR+ Mϕ	IL16	0.00154215	0
SYTL3+ Mϕ	HLA-DR+ Mϕ	ITGB2	0.0182482	0
SYTL3+ Mϕ	HLA-DR+ Mϕ	JAM	0.015081	0
SYTL3+ Mϕ	HLA-DR+ Mϕ	MHC-I	0.00803284	0.01
SYTL3+ Mϕ	HLA-DR+ Mϕ	MHC-II	0.42154	0.0133333
SYTL3+ Mϕ	HLA-DR+ Mϕ	PECAM1	0.0597342	0
SYTL3+ Mϕ	HLA-DR+ Mϕ	PROS	0.0127574	0
SYTL3+ Mϕ	HLA-DR+ Mϕ	SEMA3	0.0034791	0
SYTL3+ Mϕ	HLA-DR+ Mϕ	SEMA4	0.00026872	0
SYTL3+ Mϕ	HLA-DR+ Mϕ	SN	0.0158913	0
SYTL3+ Mϕ	HLA-DR+ Mϕ	THBS	0.0899909	0
SYTL3+ Mϕ	HLA-DR+ Mϕ	VISFATIN	0.0184353	0
SYTL3+ Mϕ	Pro-Inflammatory Mϕ	ADGRE5	0.0277076	0.02
SYTL3+ Mϕ	Pro-Inflammatory Mϕ	ANNEXIN	0.0673285	0
SYTL3+ Mϕ	Pro-Inflammatory Mϕ	ANXA1	0.0213914	0
SYTL3+ Mϕ	Pro-Inflammatory Mϕ	APP	0.078644	0
SYTL3+ Mϕ	Pro-Inflammatory Mϕ	CSF	0.000953115	0
SYTL3+ Mϕ	Pro-Inflammatory Mϕ	FN1	0.228288	0
SYTL3+ Mϕ	Pro-Inflammatory Mϕ	GALECTIN	0.0673162	0
SYTL3+ Mϕ	Pro-Inflammatory Mϕ	IL16	0.00161397	0
SYTL3+ Mϕ	Pro-Inflammatory Mϕ	ITGB2	0.0182954	0
SYTL3+ Mϕ	Pro-Inflammatory Mϕ	JAM	0.0121714	0
SYTL3+ Mϕ	Pro-Inflammatory Mϕ	MHC-I	0.0128483	0
SYTL3+ Mϕ	Pro-Inflammatory Mϕ	MHC-II	0.625378	0.01
SYTL3+ Mϕ	Pro-Inflammatory Mϕ	MIF	0.0440769	0
SYTL3+ Mϕ	Pro-Inflammatory Mϕ	PECAM1	0.0602129	0
SYTL3+ Mϕ	Pro-Inflammatory Mϕ	PROS	0.0114433	0
SYTL3+ Mϕ	Pro-Inflammatory Mϕ	SEMA3	0.00368851	0
SYTL3+ Mϕ	Pro-Inflammatory Mϕ	SEMA4	0.000578956	0
SYTL3+ Mϕ	Pro-Inflammatory Mϕ	TGFb	0.00505175	0
SYTL3+ Mϕ	Pro-Inflammatory Mϕ	THBS	0.12548	0
SYTL3+ Mϕ	SYTL3+ Mϕ	ADGRE5	0.0297637	0
SYTL3+ Mϕ	SYTL3+ Mϕ	APP	0.0777479	0
SYTL3+ Mϕ	SYTL3+ Mϕ	CD45	0.227933	0
SYTL3+ Mϕ	SYTL3+ Mϕ	CSF	0.000407515	0
SYTL3+ Mϕ	SYTL3+ Mϕ	FN1	0.276358	0.014
SYTL3+ Mϕ	SYTL3+ Mϕ	GALECTIN	0.136543	0.02
SYTL3+ Mϕ	SYTL3+ Mϕ	GRN	0.113197	0
SYTL3+ Mϕ	SYTL3+ Mϕ	IL16	0.00168822	0
SYTL3+ Mϕ	SYTL3+ Mϕ	JAM	0.0171702	0
SYTL3+ Mϕ	SYTL3+ Mϕ	MHC-II	0.90647	0
SYTL3+ Mϕ	SYTL3+ Mϕ	MIF	0.024466	0
SYTL3+ Mϕ	SYTL3+ Mϕ	PECAM1	0.0730205	0
SYTL3+ Mϕ	SYTL3+ Mϕ	PROS	0.0135259	0
SYTL3+ Mϕ	SYTL3+ Mϕ	RESISTIN	0.137922	0.02
SYTL3+ Mϕ	SYTL3+ Mϕ	SEMA3	0.00277632	0
SYTL3+ Mϕ	SYTL3+ Mϕ	SEMA4	0.000284642	0
SYTL3+ Mϕ	SYTL3+ Mϕ	SN	0.0178765	0
SYTL3+ Mϕ	SYTL3+ Mϕ	TGFb	0.0049851	0.01
SYTL3+ Mϕ	SYTL3+ Mϕ	THBS	0.0782199	0
SYTL3+ Mϕ	SYTL3+ Mϕ	VISFATIN	0.0247006	0

## Sheet: Sarcoidosis Cardiac Pathways
Table S10: Statistically Significant Cell-Cell Communication Pathways in Myeloid Populations
Upregulated in the Sarcoidotic Heart
Source	Target	pathway_name	Communication Probability	pval
CD16 Macrophages	CD16 Macrophages	ADGRE5	0.112882	0
CD16 Macrophages	CD16 Macrophages	PECAM1	0.139876	0
CD16 Macrophages	CD16 Macrophages	SEMA4	0.0101455	0
CD16 Macrophages	CD16 Macrophages	VISFATIN	0.240694	0
CD16 Macrophages	CD1C+ DC	ADGRE5	0.0255353	0
CD16 Macrophages	CD1C+ DC	PECAM1	0.0302905	0
CD16 Macrophages	GPNMB+ Macrophages	CD45	0.232083	0
CD16 Macrophages	GPNMB+ Macrophages	PECAM1	0.0393684	0
CD16 Macrophages	GPNMB+ Macrophages	VISFATIN	0.122195	0
CD16 Macrophages	HLA-DR+ Macrophages	CD45	0.288277	0
CD16 Macrophages	HLA-DR+ Macrophages	PECAM1	0.0335205	0
CD16 Macrophages	HLA-DR+ Macrophages	VISFATIN	0.0709708	0
CD16 Macrophages	Resident Macrophages	CD45	0.371767	0
CD16 Macrophages	Resident Macrophages	PECAM1	0.037592	0
CD16 Macrophages	Resident Macrophages	VISFATIN	0.0559325	0
CD16 Macrophages	SYTL3+ Macrophages	ADGRE5	0.034642	0
CD16 Macrophages	SYTL3+ Macrophages	CD45	0.234946	0
CD16 Macrophages	SYTL3+ Macrophages	PECAM1	0.0396342	0
CD16 Macrophages	SYTL3+ Macrophages	VISFATIN	0.0809741	0
CD1C+ DC	CD16 Macrophages	PECAM1	0.0302905	0
CD1C+ DC	CD1C+ DC	CADM	0.0238701	0
CD1C+ DC	CD1C+ DC	NEGR	0.0238123	0
CD1C+ DC	HLA-DR+ Macrophages	CD45	0.24389	0.01
CD1C+ DC	Resident Macrophages	CD45	0.32031	0
GPNMB+ Macrophages	CD16 Macrophages	ADGRE5	0.0252558	0
GPNMB+ Macrophages	CD16 Macrophages	CD99	0.0097355	0
GPNMB+ Macrophages	CD16 Macrophages	FN1	0.0217801	0
GPNMB+ Macrophages	CD16 Macrophages	PECAM1	0.0393684	0
GPNMB+ Macrophages	CD16 Macrophages	VISFATIN	0.0465282	0.01
GPNMB+ Macrophages	CD1C+ DC	FN1	0.00737783	0
GPNMB+ Macrophages	GPNMB+ Macrophages	CD99	0.00613081	0
GPNMB+ Macrophages	GPNMB+ Macrophages	FN1	0.0257854	0
GPNMB+ Macrophages	GPNMB+ Macrophages	PTPRM	0.0496793	0.03
GPNMB+ Macrophages	GPNMB+ Macrophages	SEMA3	0.00221981	0
GPNMB+ Macrophages	HLA-DR+ Macrophages	FN1	0.00697418	0
GPNMB+ Macrophages	HLA-DR+ Macrophages	PTPRM	0.0236446	0.03
GPNMB+ Macrophages	Resident Macrophages	CD45	0.244794	0
GPNMB+ Macrophages	Resident Macrophages	FN1	0.00830296	0
GPNMB+ Macrophages	Resident Macrophages	PTPRM	0.0280076	0.03
GPNMB+ Macrophages	Resident Macrophages	SEMA3	0.00703039	0
GPNMB+ Macrophages	SYTL3+ Macrophages	ADGRE5	0.00725403	0
GPNMB+ Macrophages	SYTL3+ Macrophages	FN1	0.00999785	0
HLA-DR+ Macrophages	CD16 Macrophages	CD99	0.00920937	0
HLA-DR+ Macrophages	CD16 Macrophages	PECAM1	0.0335205	0
HLA-DR+ Macrophages	CD16 Macrophages	VISFATIN	0.110816	0
HLA-DR+ Macrophages	CD1C+ DC	APP	0.0774722	0.01
HLA-DR+ Macrophages	GPNMB+ Macrophages	CD99	0.00579834	0
HLA-DR+ Macrophages	GPNMB+ Macrophages	PTPRM	0.0236446	0.03
HLA-DR+ Macrophages	GPNMB+ Macrophages	VISFATIN	0.0518892	0
HLA-DR+ Macrophages	HLA-DR+ Macrophages	APP	0.0535814	0.03
HLA-DR+ Macrophages	Resident Macrophages	CD45	0.229553	0
Resident Macrophages	CD16 Macrophages	CD99	0.0127085	0
Resident Macrophages	CD16 Macrophages	PECAM1	0.037592	0
Resident Macrophages	CD16 Macrophages	VISFATIN	0.142913	0
Resident Macrophages	CD1C+ DC	APP	0.0976323	0
Resident Macrophages	GPNMB+ Macrophages	APP	0.0506759	0
Resident Macrophages	GPNMB+ Macrophages	CD99	0.00801194	0
Resident Macrophages	GPNMB+ Macrophages	PTPRM	0.0280076	0.03
Resident Macrophages	GPNMB+ Macrophages	VISFATIN	0.068228	0
Resident Macrophages	HLA-DR+ Macrophages	APP	0.0679827	0
Resident Macrophages	HLA-DR+ Macrophages	VISFATIN	0.0386312	0.02
Resident Macrophages	Resident Macrophages	CD45	0.208645	0
Resident Macrophages	Resident Macrophages	CD99	0.0132684	0
Resident Macrophages	Resident Macrophages	GAS	0.0495829	0
Resident Macrophages	Resident Macrophages	PTPRM	0.0156343	0
Resident Macrophages	SYTL3+ Macrophages	APP	0.0523278	0
Resident Macrophages	SYTL3+ Macrophages	VISFATIN	0.0442936	0
SYTL3+ Macrophages	CD16 Macrophages	ADGRE5	0.0379604	0
SYTL3+ Macrophages	CD16 Macrophages	CD99	0.00767177	0
SYTL3+ Macrophages	CD16 Macrophages	PECAM1	0.0396342	0
SYTL3+ Macrophages	CD16 Macrophages	SEMA4	0.00663115	0
SYTL3+ Macrophages	CD16 Macrophages	VISFATIN	0.213851	0
SYTL3+ Macrophages	CD1C+ DC	ADGRE5	0.00806035	0
SYTL3+ Macrophages	CD1C+ DC	APP	0.0835084	0
SYTL3+ Macrophages	CD1C+ DC	THBS	0.0136869	0
SYTL3+ Macrophages	GPNMB+ Macrophages	CD99	0.00482748	0
SYTL3+ Macrophages	GPNMB+ Macrophages	THBS	0.0132675	0
SYTL3+ Macrophages	GPNMB+ Macrophages	VISFATIN	0.10671	0
SYTL3+ Macrophages	HLA-DR+ Macrophages	APP	0.0578729	0
SYTL3+ Macrophages	HLA-DR+ Macrophages	VISFATIN	0.0615223	0
SYTL3+ Macrophages	Resident Macrophages	CD45	0.246066	0
SYTL3+ Macrophages	Resident Macrophages	VISFATIN	0.0483818	0
SYTL3+ Macrophages	SYTL3+ Macrophages	ADGRE5	0.0110053	0
SYTL3+ Macrophages	SYTL3+ Macrophages	VISFATIN	0.0702945	0

## Sheet: Control Cardiac Pathways
Table S10: Statistically Significant Cell-Cell Communication Pathways in Myeloid Populations
Upregulated in the Control Heart
Source	Target	pathway_name	Communication Probability	pval
CD16 Macrophages	CD16 Macrophages	ADGRE5	0.00186851	0.01
CD16 Macrophages	CD16 Macrophages	VISFATIN	0.0264885	0
CD16 Macrophages	CD1C+ DC	APP	0.0211626	0.01
CD16 Macrophages	GPNMB+ Macrophages	VISFATIN	0.0223848	0
CD16 Macrophages	Resident Macrophages	CD45	0.229309	0
CD16 Macrophages	SYTL3+ Macrophages	ADGRE5	0.0088989	0
CD1C+ DC	CD16 Macrophages	ADGRE5	0.00204122	0.01
CD1C+ DC	CD1C+ DC	CADM	0.170396	0
CD1C+ DC	CD1C+ DC	NEGR	0.159262	0
CD1C+ DC	GPNMB+ Macrophages	CADM	0.0119639	0
CD1C+ DC	Resident Macrophages	CD45	0.193851	0
CD1C+ DC	SYTL3+ Macrophages	ADGRE5	0.00971513	0
GPNMB+ Macrophages	CD16 Macrophages	ADGRE5	0.00134087	0
GPNMB+ Macrophages	CD16 Macrophages	FN1	0.0116988	0
GPNMB+ Macrophages	CD16 Macrophages	SPP1	0.00631351	0
GPNMB+ Macrophages	CD16 Macrophages	VISFATIN	0.00429339	0.04
GPNMB+ Macrophages	CD1C+ DC	APP	0.0702419	0
GPNMB+ Macrophages	CD1C+ DC	CADM	0.0119639	0
GPNMB+ Macrophages	CD1C+ DC	FN1	0.0093155	0
GPNMB+ Macrophages	CD1C+ DC	SPP1	0.00502175	0
GPNMB+ Macrophages	GPNMB+ Macrophages	CADM	0.000713341	0
GPNMB+ Macrophages	GPNMB+ Macrophages	FN1	0.0133591	0
GPNMB+ Macrophages	GPNMB+ Macrophages	SPP1	0.0072151	0
GPNMB+ Macrophages	GPNMB+ Macrophages	VISFATIN	0.00361547	0
GPNMB+ Macrophages	HLA-DR+ Macrophages	APP	0.0475198	0
GPNMB+ Macrophages	Resident Macrophages	CD45	0.177297	0
GPNMB+ Macrophages	Resident Macrophages	FN1	0.0150748	0
GPNMB+ Macrophages	Resident Macrophages	SPP1	0.00814826	0
GPNMB+ Macrophages	SYTL3+ Macrophages	ADGRE5	0.00639869	0
GPNMB+ Macrophages	SYTL3+ Macrophages	FN1	0.0195199	0
GPNMB+ Macrophages	SYTL3+ Macrophages	SPP1	0.0105729	0
HLA-DR+ Macrophages	CD16 Macrophages	VISFATIN	0.00955775	0.04
HLA-DR+ Macrophages	GPNMB+ Macrophages	VISFATIN	0.00805532	0
Resident Macrophages	CD16 Macrophages	VISFATIN	0.00905652	0.04
Resident Macrophages	CD1C+ DC	APP	0.0695624	0
Resident Macrophages	GPNMB+ Macrophages	VISFATIN	0.00763227	0
Resident Macrophages	HLA-DR+ Macrophages	APP	0.047049	0
Resident Macrophages	Resident Macrophages	CD45	0.0720269	0
Resident Macrophages	Resident Macrophages	PTPRM	0.00810617	0
SYTL3+ Macrophages	CD16 Macrophages	VISFATIN	0.0299708	0
SYTL3+ Macrophages	CD1C+ DC	APP	0.100743	0
SYTL3+ Macrophages	CD1C+ DC	THBS	0.013887	0
SYTL3+ Macrophages	GPNMB+ Macrophages	THBS	0.0243573	0
SYTL3+ Macrophages	GPNMB+ Macrophages	VISFATIN	0.0253417	0
SYTL3+ Macrophages	HLA-DR+ Macrophages	APP	0.0688852	0
SYTL3+ Macrophages	SYTL3+ Macrophages	APP	0.0144995	0.04
