# Supplementary material for: Integrative single-cell analysis of cardiac and pulmonary sarcoidosis using publicly available cardiac and bronchoalveolar lavage fluid sequencing datasets
Source: Front Cardiovasc Med. 2023 Jul 28;10:1227818. doi: 10.3389/fcvm.2023.1227818 (PMC10419306; doi:10.3389/fcvm.2023.1227818)
Supplement: Supplementary file 1 [file Datasheet1.zip › Table_S11.xlsx]

## Sheet: Cardiac DE Genes
Table S11: Supervised Gene-Set Enrichment Analysis of Cardiac and BAL Macrophages in Sarcoidosis Relative to Control
Gene	p_val	avg_log2FC	pct.1	pct.2	p_val_adj	Cell Type
LRMDA	5.02053e-131	-4.37662	0	0.699	2.2628e-126	SYTL3+ Macrophages
TENT2	1.42095e-84	-2.77745	0	0.458	6.40435e-80	SYTL3+ Macrophages
FYB1	8.79096e-78	-2.56172	0	0.422	3.96217e-73	SYTL3+ Macrophages
AC120193.1	8.79096e-78	-3.20137	0	0.422	3.96217e-73	SYTL3+ Macrophages
PCNX1	1.57736e-75	-2.97013	0	0.41	7.1093e-71	SYTL3+ Macrophages
CARMIL1	1.57738e-75	-3.07091	0	0.41	7.1094e-71	SYTL3+ Macrophages
CEMIP2	2.47721e-64	-2.69043	0	0.349	1.1165e-59	SYTL3+ Macrophages
LRP4	4.02896e-64	-2.79493	0.001	0.361	1.81589e-59	SYTL3+ Macrophages
LINGO1	7.11333e-64	-2.90997	0.014	0.458	3.20605e-59	SYTL3+ Macrophages
SELENOP	4.15582e-62	-2.4091	0	0.337	1.87307e-57	SYTL3+ Macrophages
ARMH3	6.89574e-60	-2.2471	0	0.325	3.10798e-55	SYTL3+ Macrophages
COP1	1.13179e-57	-2.13865	0	0.313	5.10108e-53	SYTL3+ Macrophages
AC016831.7	8.41064e-49	-2.9069	0.031	0.458	3.79076e-44	SYTL3+ Macrophages
AC018682.1	1.14792e-46	-2.03255	0	0.253	5.17377e-42	SYTL3+ Macrophages
TUT7	1.14792e-46	-1.89801	0	0.253	5.17377e-42	SYTL3+ Macrophages
GRK3	1.14792e-46	-1.87328	0	0.253	5.17377e-42	SYTL3+ Macrophages
AP000311.1	1.14792e-46	-1.9707	0	0.253	5.17377e-42	SYTL3+ Macrophages
TMEM131L	1.76806e-44	-1.80006	0	0.241	7.96881e-40	SYTL3+ Macrophages
PRKN	1.76806e-44	-2.17186	0	0.241	7.96881e-40	SYTL3+ Macrophages
LINC00854	1.76806e-44	-2.03953	0	0.241	7.96881e-40	SYTL3+ Macrophages
WASHC1	2.6956e-42	-1.55855	0	0.229	1.21494e-37	SYTL3+ Macrophages
MUC20-OT1	2.69564e-42	-1.79135	0	0.229	1.21495e-37	SYTL3+ Macrophages
LINC00513	2.69564e-42	-2.0702	0	0.229	1.21495e-37	SYTL3+ Macrophages
ERBIN	4.06888e-40	-1.54752	0	0.217	1.83389e-35	SYTL3+ Macrophages
XIST	4.06888e-40	-2.1394	0	0.217	1.83389e-35	SYTL3+ Macrophages
OGA	4.06888e-40	-1.92757	0	0.217	1.83389e-35	SYTL3+ Macrophages
AC009093.2	4.06888e-40	-2.01172	0	0.217	1.83389e-35	SYTL3+ Macrophages
C10orf11	2.4829e-38	4.86531	0.858	0	1.11907e-33	SYTL3+ Macrophages
AC010894.3	6.08155e-38	-1.45302	0	0.205	2.74102e-33	SYTL3+ Macrophages
NSD2	6.08155e-38	-1.77144	0	0.205	2.74102e-33	SYTL3+ Macrophages
AP003086.2	6.08155e-38	-1.94663	0	0.205	2.74102e-33	SYTL3+ Macrophages
FP671120.1	6.08155e-38	-1.50333	0	0.205	2.74102e-33	SYTL3+ Macrophages
TUT4	9.00252e-36	-1.40006	0	0.193	4.05752e-31	SYTL3+ Macrophages
BABAM2	9.00263e-36	-1.77694	0	0.193	4.05758e-31	SYTL3+ Macrophages
GMDS-DT	9.00263e-36	-1.84	0	0.193	4.05758e-31	SYTL3+ Macrophages
DGLUCY	9.00263e-36	-1.69205	0	0.193	4.05758e-31	SYTL3+ Macrophages
LINC02256	9.00263e-36	-1.77061	0	0.193	4.05758e-31	SYTL3+ Macrophages
AC118549.1	1.32022e-33	-1.3554	0	0.181	5.95035e-29	SYTL3+ Macrophages
MCUB	1.32022e-33	-1.45401	0	0.181	5.95035e-29	SYTL3+ Macrophages
AC087286.2	1.32022e-33	-1.55696	0	0.181	5.95035e-29	SYTL3+ Macrophages
AC013394.1	1.32022e-33	-1.15857	0	0.181	5.95035e-29	SYTL3+ Macrophages
FP236383.1	1.32022e-33	-1.16856	0	0.181	5.95035e-29	SYTL3+ Macrophages
MKRN3	7.57228e-32	-2.07972	0.009	0.241	3.4129e-27	SYTL3+ Macrophages
MTREX	1.91852e-31	-1.33575	0	0.169	8.64696e-27	SYTL3+ Macrophages
ATP5MG	1.91852e-31	-1.47926	0	0.169	8.64696e-27	SYTL3+ Macrophages
AC074327.1	1.91852e-31	-1.72531	0	0.169	8.64696e-27	SYTL3+ Macrophages
SHLD2	1.91852e-31	-1.4614	0	0.169	8.64696e-27	SYTL3+ Macrophages
AC074032.1	1.91852e-31	-1.52901	0	0.169	8.64696e-27	SYTL3+ Macrophages
VPS35L	1.91852e-31	-1.37724	0	0.169	8.64696e-27	SYTL3+ Macrophages
TENT4B	1.91852e-31	-1.35042	0	0.169	8.64696e-27	SYTL3+ Macrophages
AC011933.4	1.91852e-31	-1.60716	0	0.169	8.64696e-27	SYTL3+ Macrophages
SELENOO	1.91852e-31	-1.34187	0	0.169	8.64696e-27	SYTL3+ Macrophages
LINC-PINT	9.64667e-31	4.10581	0.756	0	4.34785e-26	SYTL3+ Macrophages
CH507-528H12.1	1.75056e-30	4.56823	0.752	0	7.88996e-26	SYTL3+ Macrophages
MALAT1	1.51721e-29	-2.03203	1	1	6.83822e-25	SYTL3+ Macrophages
CHN2	1.83233e-29	4.02665	0.737	0	8.25849e-25	SYTL3+ Macrophages
MAP3K20	2.76363e-29	-1.14219	0	0.157	1.2456e-24	SYTL3+ Macrophages
AL034397.3	2.76363e-29	-1.44237	0	0.157	1.2456e-24	SYTL3+ Macrophages
WASHC4	2.76363e-29	-1.16868	0	0.157	1.2456e-24	SYTL3+ Macrophages
RUBCNL	3.94788e-27	-1.49199	0	0.145	1.77935e-22	SYTL3+ Macrophages
AC114760.2	3.94794e-27	-1.65939	0	0.145	1.77937e-22	SYTL3+ Macrophages
NSD3	3.94794e-27	-1.45708	0	0.145	1.77937e-22	SYTL3+ Macrophages
VSIR	3.94794e-27	-1.39592	0	0.145	1.77937e-22	SYTL3+ Macrophages
CYBC1	3.94794e-27	-1.20378	0	0.145	1.77937e-22	SYTL3+ Macrophages
LILRB5	3.94794e-27	-1.37869	0	0.145	1.77937e-22	SYTL3+ Macrophages
TPTEP2-CSNK1E	3.94794e-27	-1.03416	0	0.145	1.77937e-22	SYTL3+ Macrophages
ARHGAP26-AS1	5.33304e-25	-1.53412	0.003	0.157	2.40365e-20	SYTL3+ Macrophages
AL359915.2	5.5957e-25	-1.29081	0	0.133	2.52204e-20	SYTL3+ Macrophages
MACO1	5.59577e-25	-1.07835	0	0.133	2.52207e-20	SYTL3+ Macrophages
FAM198B-AS1	5.59577e-25	-1.2552	0	0.133	2.52207e-20	SYTL3+ Macrophages
BICRAL	5.59577e-25	-1.32747	0	0.133	2.52207e-20	SYTL3+ Macrophages
TENT5A	5.59577e-25	-0.979122	0	0.133	2.52207e-20	SYTL3+ Macrophages
AC100849.1	5.59577e-25	-1.48722	0	0.133	2.52207e-20	SYTL3+ Macrophages
ECPAS	5.59577e-25	-1.09358	0	0.133	2.52207e-20	SYTL3+ Macrophages
AC068888.1	5.59577e-25	-1.49614	0	0.133	2.52207e-20	SYTL3+ Macrophages
PCNX4	5.59577e-25	-1.11847	0	0.133	2.52207e-20	SYTL3+ Macrophages
AC069368.1	5.59577e-25	-1.005	0	0.133	2.52207e-20	SYTL3+ Macrophages
SPDYE2	2.15063e-24	-1.84366	0.006	0.181	9.69308e-20	SYTL3+ Macrophages
RP11-426C22.5	3.32262e-24	3.55539	0.653	0	1.49754e-19	SYTL3+ Macrophages
AC027097.2	7.87464e-23	-1.37435	0	0.12	3.54918e-18	SYTL3+ Macrophages
AL513327.1	7.87474e-23	-1.44902	0	0.12	3.54922e-18	SYTL3+ Macrophages
SPATA1	7.87474e-23	-1.33717	0	0.12	3.54922e-18	SYTL3+ Macrophages
AC245297.3	7.87474e-23	-1.30079	0	0.12	3.54922e-18	SYTL3+ Macrophages
AC006059.1	7.87474e-23	-0.884311	0	0.12	3.54922e-18	SYTL3+ Macrophages
DCAF1	7.87474e-23	-0.915802	0	0.12	3.54922e-18	SYTL3+ Macrophages
AC058822.1	7.87474e-23	-1.06319	0	0.12	3.54922e-18	SYTL3+ Macrophages
OTULINL	7.87474e-23	-0.880765	0	0.12	3.54922e-18	SYTL3+ Macrophages
DELE1	7.87474e-23	-0.987064	0	0.12	3.54922e-18	SYTL3+ Macrophages
AC027644.4	7.87474e-23	-1.18698	0	0.12	3.54922e-18	SYTL3+ Macrophages
ATP5F1C	7.87474e-23	-1.05116	0	0.12	3.54922e-18	SYTL3+ Macrophages
WASHC3	7.87474e-23	-0.935366	0	0.12	3.54922e-18	SYTL3+ Macrophages
AC005480.1	7.87474e-23	-1.22857	0	0.12	3.54922e-18	SYTL3+ Macrophages
NECTIN2	7.87474e-23	-1.05456	0	0.12	3.54922e-18	SYTL3+ Macrophages
TMSB4X	1.08346e-22	-2.29077	0.096	0.446	4.88327e-18	SYTL3+ Macrophages
MMP24OS	1.10119e-20	-0.957223	0	0.108	4.96318e-16	SYTL3+ Macrophages
SELENOF	1.10121e-20	-0.866444	0	0.108	4.96325e-16	SYTL3+ Macrophages
FP700111.1	1.10121e-20	-0.843031	0	0.108	4.96325e-16	SYTL3+ Macrophages
MIR29B2CHG	1.10121e-20	-0.954921	0	0.108	4.96325e-16	SYTL3+ Macrophages
AC009950.1	1.10121e-20	-1.07513	0	0.108	4.96325e-16	SYTL3+ Macrophages
AC026202.2	1.10121e-20	-1.13727	0	0.108	4.96325e-16	SYTL3+ Macrophages
AC073332.1	1.10121e-20	-0.824876	0	0.108	4.96325e-16	SYTL3+ Macrophages
AC105052.3	1.10121e-20	-1.17946	0	0.108	4.96325e-16	SYTL3+ Macrophages
CYREN	1.10121e-20	-1.04036	0	0.108	4.96325e-16	SYTL3+ Macrophages
AL158152.2	1.10121e-20	-0.98653	0	0.108	4.96325e-16	SYTL3+ Macrophages
MRE11	1.10121e-20	-0.873078	0	0.108	4.96325e-16	SYTL3+ Macrophages
LARGE1	1.10121e-20	-0.878023	0	0.108	4.96325e-16	SYTL3+ Macrophages
SGK3	2.94625e-20	-1.47569	0.024	0.241	1.3279e-15	SYTL3+ Macrophages
ADRBK2	7.99682e-20	2.95451	0.572	0	3.60425e-15	SYTL3+ Macrophages
CH507-513H4.1	9.26322e-20	3.15878	0.571	0	4.17503e-15	SYTL3+ Macrophages
RPS18	1.29671e-19	-1.3705	0.016	0.205	5.84442e-15	SYTL3+ Macrophages
CCDC65	4.40342e-19	-1.19549	0.004	0.133	1.98467e-14	SYTL3+ Macrophages
SLC26A3	4.66081e-19	-1.2631	0.004	0.133	2.10067e-14	SYTL3+ Macrophages
RFWD2	6.08743e-19	2.74203	0.555	0	2.74367e-14	SYTL3+ Macrophages
GK-AS1	1.26975e-18	-1.36618	0.003	0.12	5.72289e-14	SYTL3+ Macrophages
ARMH1	1.53198e-18	-0.990978	0	0.096	6.90479e-14	SYTL3+ Macrophages
AL390036.1	1.53198e-18	-0.87924	0	0.096	6.90479e-14	SYTL3+ Macrophages
AC084871.2	1.53198e-18	-1.20216	0	0.096	6.90479e-14	SYTL3+ Macrophages
CPLANE1	1.53198e-18	-0.945292	0	0.096	6.90479e-14	SYTL3+ Macrophages
AC136604.2	1.53198e-18	-1.16891	0	0.096	6.90479e-14	SYTL3+ Macrophages
RIPOR2	1.53198e-18	-1.28628	0	0.096	6.90479e-14	SYTL3+ Macrophages
ZNF451-AS1	1.53198e-18	-1.12498	0	0.096	6.90479e-14	SYTL3+ Macrophages
AC006978.2	1.53198e-18	-0.916599	0	0.096	6.90479e-14	SYTL3+ Macrophages
PIP4P2	1.53198e-18	-0.684992	0	0.096	6.90479e-14	SYTL3+ Macrophages
AL138752.2	1.53198e-18	-1.02294	0	0.096	6.90479e-14	SYTL3+ Macrophages
AL157938.2	1.53198e-18	-0.991274	0	0.096	6.90479e-14	SYTL3+ Macrophages
AP002336.2	1.53198e-18	-1.19137	0	0.096	6.90479e-14	SYTL3+ Macrophages
MINDY3	1.53198e-18	-0.750337	0	0.096	6.90479e-14	SYTL3+ Macrophages
AL356805.1	1.53198e-18	-1.02035	0	0.096	6.90479e-14	SYTL3+ Macrophages
MINDY2	1.53198e-18	-0.776728	0	0.096	6.90479e-14	SYTL3+ Macrophages
AC004687.1	1.53198e-18	-1.10995	0	0.096	6.90479e-14	SYTL3+ Macrophages
AP001011.1	1.53198e-18	-0.964892	0	0.096	6.90479e-14	SYTL3+ Macrophages
LINC00486	1.98264e-18	-1.03558	0.001	0.108	8.93598e-14	SYTL3+ Macrophages
ZNF654	3.26674e-18	-1.45905	0.019	0.205	1.47235e-13	SYTL3+ Macrophages
ELMO1-AS1	6.71646e-18	-1.54273	0.011	0.169	3.02717e-13	SYTL3+ Macrophages
TNNI3	1.27313e-16	-1.83666	0.04	0.265	5.73812e-12	SYTL3+ Macrophages
ATP5IF1	2.12362e-16	-0.63578	0	0.084	9.57135e-12	SYTL3+ Macrophages
MIGA1	2.12362e-16	-0.914706	0	0.084	9.57135e-12	SYTL3+ Macrophages
KYAT3	2.12362e-16	-0.595866	0	0.084	9.57135e-12	SYTL3+ Macrophages
KHDC4	2.12362e-16	-0.76512	0	0.084	9.57135e-12	SYTL3+ Macrophages
ATP5MC3	2.12362e-16	-0.846635	0	0.084	9.57135e-12	SYTL3+ Macrophages
AC139887.2	2.12362e-16	-0.770451	0	0.084	9.57135e-12	SYTL3+ Macrophages
AC096564.1	2.12362e-16	-0.79731	0	0.084	9.57135e-12	SYTL3+ Macrophages
AC097376.2	2.12362e-16	-0.728964	0	0.084	9.57135e-12	SYTL3+ Macrophages
CRYBG1	2.12362e-16	-0.669861	0	0.084	9.57135e-12	SYTL3+ Macrophages
AC011287.1	2.12362e-16	-0.768495	0	0.084	9.57135e-12	SYTL3+ Macrophages
AC005154.6	2.12362e-16	-0.943689	0	0.084	9.57135e-12	SYTL3+ Macrophages
NIPSNAP2	2.12362e-16	-1.08448	0	0.084	9.57135e-12	SYTL3+ Macrophages
NBDY	2.12362e-16	-0.881883	0	0.084	9.57135e-12	SYTL3+ Macrophages
AL157938.3	2.12362e-16	-0.94104	0	0.084	9.57135e-12	SYTL3+ Macrophages
GRK2	2.12362e-16	-0.798383	0	0.084	9.57135e-12	SYTL3+ Macrophages
AL137145.2	2.12362e-16	-0.764528	0	0.084	9.57135e-12	SYTL3+ Macrophages
WASHC2C	2.12362e-16	-0.825657	0	0.084	9.57135e-12	SYTL3+ Macrophages
ATP5MC2	2.12362e-16	-0.779647	0	0.084	9.57135e-12	SYTL3+ Macrophages
TOGARAM1	2.12362e-16	-0.933638	0	0.084	9.57135e-12	SYTL3+ Macrophages
ARMH4	2.12362e-16	-0.71344	0	0.084	9.57135e-12	SYTL3+ Macrophages
AL139022.1	2.12362e-16	-0.996313	0	0.084	9.57135e-12	SYTL3+ Macrophages
RHOT2	2.12362e-16	-0.904533	0	0.084	9.57135e-12	SYTL3+ Macrophages
MOSMO	2.12362e-16	-0.962155	0	0.084	9.57135e-12	SYTL3+ Macrophages
SHLD1	2.12362e-16	-1.05528	0	0.084	9.57135e-12	SYTL3+ Macrophages
TRIR	2.12362e-16	-0.575173	0	0.084	9.57135e-12	SYTL3+ Macrophages
AC020916.1	2.12362e-16	-0.915613	0	0.084	9.57135e-12	SYTL3+ Macrophages
NUP50-DT	2.12362e-16	-0.779624	0	0.084	9.57135e-12	SYTL3+ Macrophages
ITGB5-AS1	2.57538e-16	-1.12067	0.001	0.096	1.16075e-11	SYTL3+ Macrophages
SRGAP2B	3.36973e-16	1.81722	0.751	0.301	1.51877e-11	SYTL3+ Macrophages
GRIK1	3.43063e-16	-1.67966	0.009	0.145	1.54622e-11	SYTL3+ Macrophages
FYB	5.30483e-16	2.65675	0.492	0	2.39094e-11	SYTL3+ Macrophages
DAAM2	3.58581e-15	-0.978948	0.008	0.133	1.61616e-10	SYTL3+ Macrophages
TMEM2	6.5265e-15	2.72348	0.467	0	2.94156e-10	SYTL3+ Macrophages
PAPD4	1.06432e-14	2.30272	0.462	0	4.79698e-10	SYTL3+ Macrophages
KIAA1033	1.94978e-14	2.30808	0.455	0	8.78784e-10	SYTL3+ Macrophages
ATP5PB	2.93986e-14	-0.735895	0	0.072	1.32503e-09	SYTL3+ Macrophages
AC093152.1	2.93986e-14	-0.71791	0	0.072	1.32503e-09	SYTL3+ Macrophages
SELENOI	2.93986e-14	-0.484667	0	0.072	1.32503e-09	SYTL3+ Macrophages
AC012358.3	2.93986e-14	-0.547722	0	0.072	1.32503e-09	SYTL3+ Macrophages
AC034195.1	2.93986e-14	-0.762543	0	0.072	1.32503e-09	SYTL3+ Macrophages
AC092691.1	2.93986e-14	-0.761268	0	0.072	1.32503e-09	SYTL3+ Macrophages
SELENOT	2.93986e-14	-0.608729	0	0.072	1.32503e-09	SYTL3+ Macrophages
AC005162.3	2.93986e-14	-0.655832	0	0.072	1.32503e-09	SYTL3+ Macrophages
STMP1	2.93986e-14	-0.455042	0	0.072	1.32503e-09	SYTL3+ Macrophages
INTS6L	2.93986e-14	-0.656331	0	0.072	1.32503e-09	SYTL3+ Macrophages
AF117829.1	2.93986e-14	-0.62485	0	0.072	1.32503e-09	SYTL3+ Macrophages
AL354733.3	2.93986e-14	-0.532942	0	0.072	1.32503e-09	SYTL3+ Macrophages
AP000787.1	2.93986e-14	-0.659557	0	0.072	1.32503e-09	SYTL3+ Macrophages
AC020611.2	2.93986e-14	-0.756567	0	0.072	1.32503e-09	SYTL3+ Macrophages
LHFPL6	2.93986e-14	-0.743003	0	0.072	1.32503e-09	SYTL3+ Macrophages
AC009690.1	2.93986e-14	-0.925423	0	0.072	1.32503e-09	SYTL3+ Macrophages
SELENOS	2.93986e-14	-0.601496	0	0.072	1.32503e-09	SYTL3+ Macrophages
AC133919.2	2.93986e-14	-0.885855	0	0.072	1.32503e-09	SYTL3+ Macrophages
RETREG3	2.93986e-14	-0.590203	0	0.072	1.32503e-09	SYTL3+ Macrophages
AC005670.2	2.93986e-14	-0.7779	0	0.072	1.32503e-09	SYTL3+ Macrophages
AL136531.2	2.93986e-14	-0.647094	0	0.072	1.32503e-09	SYTL3+ Macrophages
RTF2	2.93986e-14	-0.592091	0	0.072	1.32503e-09	SYTL3+ Macrophages
ARHGAP45	2.93986e-14	-0.439077	0	0.072	1.32503e-09	SYTL3+ Macrophages
AC005258.1	2.93986e-14	-0.848391	0	0.072	1.32503e-09	SYTL3+ Macrophages
REX1BD	2.93986e-14	-0.66564	0	0.072	1.32503e-09	SYTL3+ Macrophages
AC011476.3	2.93986e-14	-0.923586	0	0.072	1.32503e-09	SYTL3+ Macrophages
VPS26C	2.93986e-14	-0.876034	0	0.072	1.32503e-09	SYTL3+ Macrophages
DIAPH2-AS1	2.97458e-14	-1.28762	0.009	0.133	1.34067e-09	SYTL3+ Macrophages
PCNX	4.50101e-14	2.64429	0.447	0	2.02865e-09	SYTL3+ Macrophages
MMP24	1.05526e-13	-0.952818	0.005	0.108	4.75616e-09	SYTL3+ Macrophages
MYL2	1.67893e-13	-1.80875	0.122	0.398	7.56712e-09	SYTL3+ Macrophages
TNNT2	1.89168e-13	-1.50113	0.052	0.265	8.52601e-09	SYTL3+ Macrophages
SRGAP2	5.46402e-13	1.4883	0.764	0.373	2.46269e-08	SYTL3+ Macrophages
ZCCHC6	1.41073e-12	2.3027	0.409	0	6.35831e-08	SYTL3+ Macrophages
SPDYE1	1.7921e-12	-0.927971	0.003	0.084	8.07717e-08	SYTL3+ Macrophages
CDH4	1.82599e-12	-1.12905	0.003	0.084	8.2299e-08	SYTL3+ Macrophages
CIITA	2.12124e-12	1.59461	0.621	0.169	9.56066e-08	SYTL3+ Macrophages
MT-CO3	2.7216e-12	-1.59089	0.302	0.59	1.22665e-07	SYTL3+ Macrophages
ANKUB1	2.99286e-12	-1.48859	0.034	0.205	1.34891e-07	SYTL3+ Macrophages
ERBB2IP	3.05329e-12	2.142	0.4	0	1.37615e-07	SYTL3+ Macrophages
MCF2L2	3.71014e-12	-1.4658	0.015	0.145	1.6722e-07	SYTL3+ Macrophages
AL603839.3	4.07867e-12	-0.850053	0	0.06	1.8383e-07	SYTL3+ Macrophages
AL449266.1	4.07867e-12	-0.649776	0	0.06	1.8383e-07	SYTL3+ Macrophages
ODR4	4.07867e-12	-0.490065	0	0.06	1.8383e-07	SYTL3+ Macrophages
C1orf147	4.07867e-12	-0.708654	0	0.06	1.8383e-07	SYTL3+ Macrophages
AC079447.1	4.07867e-12	-0.46577	0	0.06	1.8383e-07	SYTL3+ Macrophages
AC096667.1	4.07867e-12	-0.732516	0	0.06	1.8383e-07	SYTL3+ Macrophages
CAVIN2	4.07867e-12	-0.700836	0	0.06	1.8383e-07	SYTL3+ Macrophages
AC010149.1	4.07867e-12	-0.479088	0	0.06	1.8383e-07	SYTL3+ Macrophages
CIP2A	4.07867e-12	-0.641338	0	0.06	1.8383e-07	SYTL3+ Macrophages
AC083798.2	4.07867e-12	-0.66804	0	0.06	1.8383e-07	SYTL3+ Macrophages
LINC02035	4.07867e-12	-0.676699	0	0.06	1.8383e-07	SYTL3+ Macrophages
EIF4G1	4.07867e-12	-0.698317	0	0.06	1.8383e-07	SYTL3+ Macrophages
ATP5ME	4.07867e-12	-0.661918	0	0.06	1.8383e-07	SYTL3+ Macrophages
ABRAXAS1	4.07867e-12	-0.58924	0	0.06	1.8383e-07	SYTL3+ Macrophages
HPF1	4.07867e-12	-0.880434	0	0.06	1.8383e-07	SYTL3+ Macrophages
AC097534.2	4.07867e-12	-0.690562	0	0.06	1.8383e-07	SYTL3+ Macrophages
TENT4A	4.07867e-12	-0.431825	0	0.06	1.8383e-07	SYTL3+ Macrophages
LINC02196	4.07867e-12	-0.791819	0	0.06	1.8383e-07	SYTL3+ Macrophages
TMEM267	4.07867e-12	-0.690931	0	0.06	1.8383e-07	SYTL3+ Macrophages
GRAMD2B	4.07867e-12	-0.700562	0	0.06	1.8383e-07	SYTL3+ Macrophages
AC116366.3	4.07867e-12	-0.479968	0	0.06	1.8383e-07	SYTL3+ Macrophages
CGAS	4.07867e-12	-0.641385	0	0.06	1.8383e-07	SYTL3+ Macrophages
AFG1L	4.07867e-12	-0.876634	0	0.06	1.8383e-07	SYTL3+ Macrophages
TRDN-AS1	4.07867e-12	-0.623385	0	0.06	1.8383e-07	SYTL3+ Macrophages
AL159163.1	4.07867e-12	-0.738151	0	0.06	1.8383e-07	SYTL3+ Macrophages
SLC26A5	4.07867e-12	-0.514556	0	0.06	1.8383e-07	SYTL3+ Macrophages
AL590764.1	4.07867e-12	-0.589422	0	0.06	1.8383e-07	SYTL3+ Macrophages
VIRMA	4.07867e-12	-0.456439	0	0.06	1.8383e-07	SYTL3+ Macrophages
AC104316.1	4.07867e-12	-0.782812	0	0.06	1.8383e-07	SYTL3+ Macrophages
AL160272.2	4.07867e-12	-0.395203	0	0.06	1.8383e-07	SYTL3+ Macrophages
PTPA	4.07867e-12	-0.564784	0	0.06	1.8383e-07	SYTL3+ Macrophages
AC011092.2	4.07867e-12	-0.685382	0	0.06	1.8383e-07	SYTL3+ Macrophages
AP003108.2	4.07867e-12	-0.914943	0	0.06	1.8383e-07	SYTL3+ Macrophages
AP001318.2	4.07867e-12	-0.531423	0	0.06	1.8383e-07	SYTL3+ Macrophages
AL365273.2	4.07867e-12	-0.726543	0	0.06	1.8383e-07	SYTL3+ Macrophages
GPRC5D-AS1	4.07867e-12	-0.655623	0	0.06	1.8383e-07	SYTL3+ Macrophages
AC008014.1	4.07867e-12	-0.716664	0	0.06	1.8383e-07	SYTL3+ Macrophages
MIA2	4.07867e-12	-0.398778	0	0.06	1.8383e-07	SYTL3+ Macrophages
LINC02328	4.07867e-12	-0.805244	0	0.06	1.8383e-07	SYTL3+ Macrophages
AC091057.6	4.07867e-12	-0.814731	0	0.06	1.8383e-07	SYTL3+ Macrophages
AC009554.1	4.07867e-12	-0.774194	0	0.06	1.8383e-07	SYTL3+ Macrophages
AC073167.1	4.07867e-12	-0.889741	0	0.06	1.8383e-07	SYTL3+ Macrophages
AC009690.2	4.07867e-12	-0.584648	0	0.06	1.8383e-07	SYTL3+ Macrophages
AC108134.3	4.07867e-12	-0.590029	0	0.06	1.8383e-07	SYTL3+ Macrophages
AC133065.1	4.07867e-12	-0.513886	0	0.06	1.8383e-07	SYTL3+ Macrophages
AC004253.1	4.07867e-12	-0.40543	0	0.06	1.8383e-07	SYTL3+ Macrophages
AC015849.3	4.07867e-12	-0.538499	0	0.06	1.8383e-07	SYTL3+ Macrophages
AC138150.1	4.07867e-12	-0.709855	0	0.06	1.8383e-07	SYTL3+ Macrophages
TSPOAP1-AS1	4.07867e-12	-0.864723	0	0.06	1.8383e-07	SYTL3+ Macrophages
TEPSIN	4.07867e-12	-0.599222	0	0.06	1.8383e-07	SYTL3+ Macrophages
CENPX	4.07867e-12	-0.695984	0	0.06	1.8383e-07	SYTL3+ Macrophages
AC021594.2	4.07867e-12	-0.589091	0	0.06	1.8383e-07	SYTL3+ Macrophages
UBOX5-AS1	4.07867e-12	-0.684412	0	0.06	1.8383e-07	SYTL3+ Macrophages
AL121761.1	4.07867e-12	-0.650039	0	0.06	1.8383e-07	SYTL3+ Macrophages
NORAD	4.07867e-12	-0.597997	0	0.06	1.8383e-07	SYTL3+ Macrophages
ATP5F1E	4.07867e-12	-1.04197	0	0.06	1.8383e-07	SYTL3+ Macrophages
AC006504.5	4.07867e-12	-0.556485	0	0.06	1.8383e-07	SYTL3+ Macrophages
SELENOW	4.07867e-12	-0.49595	0	0.06	1.8383e-07	SYTL3+ Macrophages
SPACA6	4.07867e-12	-0.663621	0	0.06	1.8383e-07	SYTL3+ Macrophages
UFD1	4.07867e-12	-0.614569	0	0.06	1.8383e-07	SYTL3+ Macrophages
Z83844.2	4.07867e-12	-0.675585	0	0.06	1.8383e-07	SYTL3+ Macrophages
DENND6A-AS1	4.37569e-12	-0.557432	0.001	0.072	1.97217e-07	SYTL3+ Macrophages
COL19A1	8.39689e-12	-0.886134	0.005	0.096	3.78456e-07	SYTL3+ Macrophages
HIF1A-AS2	1.23103e-11	-1.67376	0.05	0.241	5.54836e-07	SYTL3+ Macrophages
RAB11A	1.38242e-11	-1.76326	0.069	0.277	6.2307e-07	SYTL3+ Macrophages
LINC00969	1.53616e-11	2.04958	0.381	0	6.92362e-07	SYTL3+ Macrophages
AHNAK	2.04385e-11	1.86796	0.511	0.12	9.21185e-07	SYTL3+ Macrophages
ABR	3.50705e-11	1.44317	0.624	0.205	1.58066e-06	SYTL3+ Macrophages
USP39	3.87818e-11	-1.81926	0.059	0.253	1.74793e-06	SYTL3+ Macrophages
SPDYE16	4.31509e-11	-0.931168	0.004	0.084	1.94485e-06	SYTL3+ Macrophages
BRE	4.3826e-11	2.01989	0.369	0	1.97528e-06	SYTL3+ Macrophages
TRMT112	4.38764e-11	-0.707843	0.004	0.084	1.97755e-06	SYTL3+ Macrophages
MYO10	5.41703e-11	-1.45136	0.018	0.145	2.44151e-06	SYTL3+ Macrophages
IPCEF1	8.33018e-11	-1.11766	0.006	0.096	3.7545e-06	SYTL3+ Macrophages
TG	1.30164e-10	-1.44052	0.04	0.205	5.86663e-06	SYTL3+ Macrophages
AKAP13	1.70927e-10	0.909031	0.916	0.687	7.70385e-06	SYTL3+ Macrophages
CD14	3.73607e-10	-1.8827	0.121	0.349	1.68388e-05	SYTL3+ Macrophages
RNF213	4.28663e-10	1.38537	0.619	0.229	1.93203e-05	SYTL3+ Macrophages
CHST11	4.69467e-10	1.09358	0.809	0.506	2.11593e-05	SYTL3+ Macrophages
BAIAP2L2	5.53412e-10	-0.568169	0.001	0.06	2.49428e-05	SYTL3+ Macrophages
PLA2G2A	5.7629e-10	-0.761264	0.001	0.06	2.5974e-05	SYTL3+ Macrophages
TCF4-AS1	6.19703e-10	-1.25447	0.008	0.096	2.79306e-05	SYTL3+ Macrophages
NEURL2	6.48096e-10	-0.847571	0.01	0.108	2.92103e-05	SYTL3+ Macrophages
MGEA5	6.65462e-10	1.73143	0.335	0	2.99931e-05	SYTL3+ Macrophages
C1orf132	9.82627e-10	1.80227	0.33	0	4.4288e-05	SYTL3+ Macrophages
C10orf76	1.19256e-09	1.83891	0.327	0	5.37497e-05	SYTL3+ Macrophages
TUBA1B	1.36981e-09	-1.0697	0.034	0.181	6.17389e-05	SYTL3+ Macrophages
SLC35F1	1.43784e-09	-1.58453	0.035	0.181	6.48049e-05	SYTL3+ Macrophages
USP15	2.51314e-09	1.03829	0.698	0.289	0.00011327	SYTL3+ Macrophages
ELMO1	2.68069e-09	1.00728	0.845	0.578	0.000120821	SYTL3+ Macrophages
HIST2H2BF	3.30555e-09	-0.856651	0.004	0.072	0.000148984	SYTL3+ Macrophages
AC012368.1	3.46633e-09	-0.7549	0.004	0.072	0.000156231	SYTL3+ Macrophages
FSIP1	3.6129e-09	-1.03343	0.009	0.096	0.000162837	SYTL3+ Macrophages
CCDC148	3.63472e-09	-0.701823	0.004	0.072	0.00016382	SYTL3+ Macrophages
NPIPB5	4.08114e-09	1.67733	0.376	0.048	0.000183941	SYTL3+ Macrophages
RPS27A	4.26454e-09	-1.09375	0.019	0.133	0.000192207	SYTL3+ Macrophages
NOTCH2	6.03581e-09	1.35051	0.517	0.169	0.00027204	SYTL3+ Macrophages
PDE3B	6.38051e-09	1.41221	0.509	0.157	0.000287576	SYTL3+ Macrophages
ZMIZ1	7.83833e-09	1.37723	0.482	0.133	0.000353281	SYTL3+ Macrophages
IPO9-AS1	8.20776e-09	-1.30546	0.013	0.108	0.000369932	SYTL3+ Macrophages
PLN	1.11919e-08	-1.35068	0.02	0.133	0.000504429	SYTL3+ Macrophages
AHR	1.15167e-08	1.66844	0.357	0.036	0.000519068	SYTL3+ Macrophages
CEBPB	1.68859e-08	-1.20695	0.055	0.217	0.000761064	SYTL3+ Macrophages
FAM184B	1.75997e-08	-0.841633	0.003	0.06	0.000793234	SYTL3+ Macrophages
MKNK1-AS1	1.85272e-08	-0.808627	0.003	0.06	0.000835038	SYTL3+ Macrophages
C10orf54	1.97572e-08	1.8429	0.289	0	0.000890477	SYTL3+ Macrophages
FAM21A	1.97572e-08	2.18039	0.289	0	0.000890478	SYTL3+ Macrophages
MT-CYB	2.16127e-08	-1.28463	0.171	0.398	0.000974104	SYTL3+ Macrophages
TBC1D22A	2.25288e-08	0.957573	0.723	0.373	0.00101539	SYTL3+ Macrophages
FAM21C	2.36745e-08	1.84613	0.287	0	0.00106703	SYTL3+ Macrophages
GMDS-AS1	2.36746e-08	1.71515	0.287	0	0.00106704	SYTL3+ Macrophages
ATXN7	2.47519e-08	1.57141	0.322	0.024	0.00111559	SYTL3+ Macrophages
AXL	2.59175e-08	-1.02678	0.025	0.145	0.00116813	SYTL3+ Macrophages
DOCK5	2.84572e-08	0.975861	0.61	0.241	0.00128259	SYTL3+ Macrophages
MAFG	3.00873e-08	-0.93877	0.021	0.133	0.00135606	SYTL3+ Macrophages
LINC00278	3.11803e-08	1.16946	0.415	0.084	0.00140533	SYTL3+ Macrophages
RPL13A	3.33267e-08	-0.900818	0.021	0.133	0.00150207	SYTL3+ Macrophages
JMJD1C	3.41107e-08	0.954629	0.727	0.398	0.0015374	SYTL3+ Macrophages
RBMS3	3.42433e-08	1.99769	0.348	0.048	0.00154338	SYTL3+ Macrophages
SNX29	4.15244e-08	0.920544	0.723	0.361	0.00187154	SYTL3+ Macrophages
ZBTB16	4.75804e-08	2.02367	0.512	0.241	0.0021445	SYTL3+ Macrophages
USP3-AS1	4.88418e-08	-1.01603	0.026	0.145	0.00220135	SYTL3+ Macrophages
MT-ND2	5.68717e-08	-1.32178	0.087	0.265	0.00256326	SYTL3+ Macrophages
NHSL1	6.09807e-08	1.9689	0.506	0.205	0.00274846	SYTL3+ Macrophages
ZC3H11A	6.31642e-08	1.60665	0.273	0	0.00284687	SYTL3+ Macrophages
LINC01420	6.89809e-08	1.80216	0.272	0	0.00310904	SYTL3+ Macrophages
UTY	7.4218e-08	0.813189	0.478	0.12	0.00334508	SYTL3+ Macrophages
FAM35A	7.53194e-08	1.71459	0.27	0	0.00339472	SYTL3+ Macrophages
PTK2B	8.05784e-08	1.37758	0.542	0.229	0.00363175	SYTL3+ Macrophages
C14orf159	8.97477e-08	1.62015	0.268	0	0.00404502	SYTL3+ Macrophages
DDX17	9.29122e-08	1.12423	0.579	0.241	0.00418765	SYTL3+ Macrophages
RABL6	1.04526e-07	-0.830423	0.019	0.12	0.0047111	SYTL3+ Macrophages
RPL41	1.08294e-07	-1.30833	0.033	0.157	0.00488094	SYTL3+ Macrophages
MBNL2	2.05305e-07	1.20506	0.518	0.193	0.00925331	SYTL3+ Macrophages
TRIO	2.21161e-07	0.844491	0.589	0.229	0.00996793	SYTL3+ Macrophages
ELF2	2.38921e-07	0.996348	0.716	0.41	0.0107684	SYTL3+ Macrophages
GALE	2.39896e-07	-0.571809	0.004	0.06	0.0108123	SYTL3+ Macrophages
AOAH	2.43173e-07	0.965954	0.675	0.337	0.0109601	SYTL3+ Macrophages
FRMD5	2.48653e-07	-0.675227	0.006	0.072	0.011207	SYTL3+ Macrophages
SNHG7	2.49592e-07	-0.857607	0.013	0.096	0.0112493	SYTL3+ Macrophages
P4HA3	2.50761e-07	-0.816486	0.004	0.06	0.0113021	SYTL3+ Macrophages
CFD	2.53698e-07	-1.08308	0.062	0.217	0.0114344	SYTL3+ Macrophages
NCOR2	2.63008e-07	1.09164	0.493	0.169	0.011854	SYTL3+ Macrophages
KIAA0368	2.75497e-07	1.50217	0.252	0	0.0124169	SYTL3+ Macrophages
AIM1	2.99946e-07	1.59984	0.25	0	0.0135189	SYTL3+ Macrophages
GLTSCR1L	2.99946e-07	1.55127	0.25	0	0.0135189	SYTL3+ Macrophages
TET3	3.26887e-07	1.04663	0.584	0.265	0.0147331	SYTL3+ Macrophages
GAS7	3.32539e-07	1.01594	0.67	0.361	0.0149879	SYTL3+ Macrophages
HNRNPA2B1	3.37547e-07	0.927455	0.62	0.301	0.0152136	SYTL3+ Macrophages
TUFM	4.31304e-07	-0.724513	0.025	0.133	0.0194393	SYTL3+ Macrophages
RPS2	5.209e-07	-0.836815	0.03	0.145	0.0234775	SYTL3+ Macrophages
TPD52	5.34698e-07	-1.04022	0.01	0.084	0.0240994	SYTL3+ Macrophages
ZZZ3	5.41259e-07	1.396	0.242	0	0.0243951	SYTL3+ Macrophages
RREB1	5.41967e-07	1.16474	0.518	0.217	0.024427	SYTL3+ Macrophages
C9orf84	5.7557e-07	-0.915554	0.01	0.084	0.0259415	SYTL3+ Macrophages
SMCHD1	5.88042e-07	0.947962	0.599	0.253	0.0265036	SYTL3+ Macrophages
ZCCHC11	6.39699e-07	1.50622	0.239	0	0.0288319	SYTL3+ Macrophages
WHSC1L1	6.397e-07	1.43804	0.239	0	0.0288319	SYTL3+ Macrophages
ZNF638	6.68942e-07	1.01873	0.502	0.193	0.0301499	SYTL3+ Macrophages
NBPF14	6.84308e-07	1.33154	0.327	0.06	0.0308424	SYTL3+ Macrophages
PAQR3	7.01115e-07	-0.914755	0.014	0.096	0.0316	SYTL3+ Macrophages
CNTNAP2	7.09627e-07	-0.592562	0.01	0.084	0.0319836	SYTL3+ Macrophages
FAU	7.36256e-07	-1.23309	0.049	0.181	0.0331838	SYTL3+ Macrophages
CELF2	7.87019e-07	0.902098	0.83	0.614	0.0354717	SYTL3+ Macrophages
RPS29	7.92417e-07	-1.01289	0.036	0.157	0.035715	SYTL3+ Macrophages
UTRN	8.58377e-07	0.826952	0.707	0.373	0.0386879	SYTL3+ Macrophages
MS4A4E	8.83006e-07	1.17814	0.517	0.229	0.039798	SYTL3+ Macrophages
NAT9	9.08166e-07	-0.863045	0.031	0.145	0.0409319	SYTL3+ Macrophages
RPL15	9.33817e-07	-1.01876	0.023	0.12	0.0420881	SYTL3+ Macrophages
SF3B1	9.83753e-07	1.1051	0.42	0.133	0.0443387	SYTL3+ Macrophages
GAB2	9.84069e-07	0.936342	0.675	0.349	0.044353	SYTL3+ Macrophages
PRKCE	1.02769e-06	1.23513	0.547	0.265	0.0463192	SYTL3+ Macrophages
C16orf62	1.05175e-06	1.34641	0.231	0	0.0474033	SYTL3+ Macrophages
COX6C	1.07335e-06	-1.17201	0.044	0.169	0.0483771	SYTL3+ Macrophages
AC245297.31	1.20005e-21	-2.80283	0	0.778	5.40876e-17	GPNMB+ Macrophages
COP11	1.20005e-21	-2.73817	0	0.778	5.40876e-17	GPNMB+ Macrophages
MUC20-OT11	1.20005e-21	-2.96501	0	0.778	5.40876e-17	GPNMB+ Macrophages
LRMDA1	1.20005e-21	-3.97413	0	0.778	5.40876e-17	GPNMB+ Macrophages
FYB11	1.25136e-18	-2.38723	0	0.667	5.64e-14	GPNMB+ Macrophages
SELENOP1	1.25136e-18	-2.88545	0	0.667	5.64e-14	GPNMB+ Macrophages
PRKN1	1.25136e-18	-2.64853	0	0.667	5.64e-14	GPNMB+ Macrophages
WASHC41	1.25136e-18	-1.97689	0	0.667	5.64e-14	GPNMB+ Macrophages
AC016831.71	2.42715e-18	-3.11407	0.027	0.889	1.09394e-13	GPNMB+ Macrophages
LINGO11	3.51374e-16	-2.94381	0.009	0.667	1.58368e-11	GPNMB+ Macrophages
MAP3K201	1.18165e-15	-2.75018	0	0.556	5.32584e-11	GPNMB+ Macrophages
MCUB1	1.18165e-15	-1.84678	0	0.556	5.32584e-11	GPNMB+ Macrophages
AC105052.31	1.18165e-15	-2.08417	0	0.556	5.32584e-11	GPNMB+ Macrophages
LRP41	1.18165e-15	-2.46104	0	0.556	5.32584e-11	GPNMB+ Macrophages
AP003086.21	1.18165e-15	-2.82789	0	0.556	5.32584e-11	GPNMB+ Macrophages
OGA1	1.18165e-15	-2.18195	0	0.556	5.32584e-11	GPNMB+ Macrophages
LINC022561	1.18165e-15	-2.3982	0	0.556	5.32584e-11	GPNMB+ Macrophages
AC087286.21	1.18165e-15	-2.03686	0	0.556	5.32584e-11	GPNMB+ Macrophages
AL513327.11	1.01831e-12	-1.70695	0	0.444	4.58961e-08	GPNMB+ Macrophages
MIR29B2CHG1	1.01831e-12	-1.46698	0	0.444	4.58961e-08	GPNMB+ Macrophages
BABAM21	1.01831e-12	-1.93095	0	0.444	4.58961e-08	GPNMB+ Macrophages
LINC004861	1.01831e-12	-2.44902	0	0.444	4.58961e-08	GPNMB+ Macrophages
ERBIN1	1.01831e-12	-2.22341	0	0.444	4.58961e-08	GPNMB+ Macrophages
TENT21	1.01831e-12	-2.02327	0	0.444	4.58961e-08	GPNMB+ Macrophages
GMDS-DT1	1.01831e-12	-1.64577	0	0.444	4.58961e-08	GPNMB+ Macrophages
CARMIL11	1.01831e-12	-2.51149	0	0.444	4.58961e-08	GPNMB+ Macrophages
BICRAL1	1.01831e-12	-1.84971	0	0.444	4.58961e-08	GPNMB+ Macrophages
SLC26A31	1.01831e-12	-1.88069	0	0.444	4.58961e-08	GPNMB+ Macrophages
LINC005131	1.01831e-12	-1.32976	0	0.444	4.58961e-08	GPNMB+ Macrophages
AC120193.11	1.01831e-12	-2.81039	0	0.444	4.58961e-08	GPNMB+ Macrophages
NSD31	1.01831e-12	-1.87512	0	0.444	4.58961e-08	GPNMB+ Macrophages
WASHC11	1.01831e-12	-1.40277	0	0.444	4.58961e-08	GPNMB+ Macrophages
WASHC2C1	1.01831e-12	-1.86262	0	0.444	4.58961e-08	GPNMB+ Macrophages
AC011933.41	1.01831e-12	-1.732	0	0.444	4.58961e-08	GPNMB+ Macrophages
SELENOW1	1.01831e-12	-2.02712	0	0.444	4.58961e-08	GPNMB+ Macrophages
AP000311.11	1.01831e-12	-2.77406	0	0.444	4.58961e-08	GPNMB+ Macrophages
CAMK1	2.44209e-10	-1.66242	0.009	0.444	1.10067e-05	GPNMB+ Macrophages
XIST1	2.44209e-10	-2.07834	0.009	0.444	1.10067e-05	GPNMB+ Macrophages
MKRN31	3.53452e-10	-1.80474	0.009	0.444	1.59305e-05	GPNMB+ Macrophages
MACO11	8.11039e-10	-2.52237	0	0.333	3.65543e-05	GPNMB+ Macrophages
AC118549.11	8.11039e-10	-0.926059	0	0.333	3.65543e-05	GPNMB+ Macrophages
AC018682.11	8.11039e-10	-1.27545	0	0.333	3.65543e-05	GPNMB+ Macrophages
AC012358.31	8.11039e-10	-1.41143	0	0.333	3.65543e-05	GPNMB+ Macrophages
AC012368.11	8.11039e-10	-1.10068	0	0.333	3.65543e-05	GPNMB+ Macrophages
AC010894.31	8.11039e-10	-1.75774	0	0.333	3.65543e-05	GPNMB+ Macrophages
AC114760.21	8.11039e-10	-1.75953	0	0.333	3.65543e-05	GPNMB+ Macrophages
AC006059.11	8.11039e-10	-1.32432	0	0.333	3.65543e-05	GPNMB+ Macrophages
CADM2	8.11039e-10	-1.60676	0	0.333	3.65543e-05	GPNMB+ Macrophages
AC104123.1	8.11039e-10	-1.66165	0	0.333	3.65543e-05	GPNMB+ Macrophages
LIX1-AS1	8.11039e-10	-0.805735	0	0.333	3.65543e-05	GPNMB+ Macrophages
AC119150.1	8.11039e-10	-1.06031	0	0.333	3.65543e-05	GPNMB+ Macrophages
U91328.2	8.11039e-10	-1.25841	0	0.333	3.65543e-05	GPNMB+ Macrophages
AL356124.1	8.11039e-10	-1.64913	0	0.333	3.65543e-05	GPNMB+ Macrophages
AC027644.41	8.11039e-10	-1.77006	0	0.333	3.65543e-05	GPNMB+ Macrophages
BMT2	8.11039e-10	-1.44872	0	0.333	3.65543e-05	GPNMB+ Macrophages
AC108449.1	8.11039e-10	-0.976805	0	0.333	3.65543e-05	GPNMB+ Macrophages
CEMIP21	8.11039e-10	-1.57357	0	0.333	3.65543e-05	GPNMB+ Macrophages
TUT71	8.11039e-10	-1.48956	0	0.333	3.65543e-05	GPNMB+ Macrophages
AL157938.21	8.11039e-10	-1.79214	0	0.333	3.65543e-05	GPNMB+ Macrophages
P4HA31	8.11039e-10	-1.32388	0	0.333	3.65543e-05	GPNMB+ Macrophages
ATP5MG1	8.11039e-10	-1.4849	0	0.333	3.65543e-05	GPNMB+ Macrophages
MINDY31	8.11039e-10	-1.42853	0	0.333	3.65543e-05	GPNMB+ Macrophages
SHLD21	8.11039e-10	-1.31512	0	0.333	3.65543e-05	GPNMB+ Macrophages
ARMH31	8.11039e-10	-1.46483	0	0.333	3.65543e-05	GPNMB+ Macrophages
COCH	8.11039e-10	-0.901774	0	0.333	3.65543e-05	GPNMB+ Macrophages
PCNX11	8.11039e-10	-1.44872	0	0.333	3.65543e-05	GPNMB+ Macrophages
AC005280.2	8.11039e-10	-1.16626	0	0.333	3.65543e-05	GPNMB+ Macrophages
DGLUCY1	8.11039e-10	-1.73122	0	0.333	3.65543e-05	GPNMB+ Macrophages
AC066613.2	8.11039e-10	-1.18651	0	0.333	3.65543e-05	GPNMB+ Macrophages
MINDY21	8.11039e-10	-1.8585	0	0.333	3.65543e-05	GPNMB+ Macrophages
AC073167.11	8.11039e-10	-0.901774	0	0.333	3.65543e-05	GPNMB+ Macrophages
AC007216.4	8.11039e-10	-1.3473	0	0.333	3.65543e-05	GPNMB+ Macrophages
TOM1L1	8.11039e-10	-1.66165	0	0.333	3.65543e-05	GPNMB+ Macrophages
AC015923.1	8.11039e-10	-1.3473	0	0.333	3.65543e-05	GPNMB+ Macrophages
DNAH17	8.11039e-10	-1.25841	0	0.333	3.65543e-05	GPNMB+ Macrophages
TRIR1	8.11039e-10	-1.67283	0	0.333	3.65543e-05	GPNMB+ Macrophages
AC006504.51	8.11039e-10	-1.26634	0	0.333	3.65543e-05	GPNMB+ Macrophages
GRK31	8.11039e-10	-2.69197	0	0.333	3.65543e-05	GPNMB+ Macrophages
AL031587.2	8.11039e-10	-1.97056	0	0.333	3.65543e-05	GPNMB+ Macrophages
FP236383.11	8.11039e-10	-1.63447	0	0.333	3.65543e-05	GPNMB+ Macrophages
MT-ND4	9.71391e-08	-2.52668	0.08	0.667	0.00437816	GPNMB+ Macrophages
TPRG1L	1.55148e-07	-1.22696	0.009	0.333	0.00699269	GPNMB+ Macrophages
SRGAP2-AS1	1.55148e-07	-1.92998	0.009	0.333	0.00699269	GPNMB+ Macrophages
ANKRD23	1.55148e-07	-1.57301	0.009	0.333	0.00699269	GPNMB+ Macrophages
ZNF6541	1.55148e-07	-1.48113	0.009	0.333	0.00699269	GPNMB+ Macrophages
GSTP1	1.55148e-07	-1.51393	0.009	0.333	0.00699269	GPNMB+ Macrophages
MT-ND3	4.5987e-07	-2.07539	0.089	0.667	0.0207268	GPNMB+ Macrophages
AL669831.5	6.12429e-07	-0.825741	0	0.222	0.0276028	GPNMB+ Macrophages
INTS11	6.12429e-07	-0.699452	0	0.222	0.0276028	GPNMB+ Macrophages
AL450998.3	6.12429e-07	-0.557628	0	0.222	0.0276028	GPNMB+ Macrophages
AL450998.2	6.12429e-07	-1.11919	0	0.222	0.0276028	GPNMB+ Macrophages
RHD	6.12429e-07	-0.779319	0	0.222	0.0276028	GPNMB+ Macrophages
ATP5IF11	6.12429e-07	-1.21709	0	0.222	0.0276028	GPNMB+ Macrophages
TUT41	6.12429e-07	-0.611617	0	0.222	0.0276028	GPNMB+ Macrophages
MIGA11	6.12429e-07	-1.32745	0	0.222	0.0276028	GPNMB+ Macrophages
SPATA11	6.12429e-07	-0.825741	0	0.222	0.0276028	GPNMB+ Macrophages
AL592295.4	6.12429e-07	-0.611617	0	0.222	0.0276028	GPNMB+ Macrophages
AL031599.1	6.12429e-07	-1.08888	0	0.222	0.0276028	GPNMB+ Macrophages
NMNAT2	6.12429e-07	-1.09039	0	0.222	0.0276028	GPNMB+ Macrophages
PCNX2	6.12429e-07	-1.70427	0	0.222	0.0276028	GPNMB+ Macrophages
EIPR1	6.12429e-07	-0.958801	0	0.222	0.0276028	GPNMB+ Macrophages
SELENOI1	6.12429e-07	-1.12646	0	0.222	0.0276028	GPNMB+ Macrophages
LINC02576	6.12429e-07	-1.11159	0	0.222	0.0276028	GPNMB+ Macrophages
AC010127.1	6.12429e-07	-0.989605	0	0.222	0.0276028	GPNMB+ Macrophages
AC068051.1	6.12429e-07	-0.557628	0	0.222	0.0276028	GPNMB+ Macrophages
AC018816.1	6.12429e-07	-0.918176	0	0.222	0.0276028	GPNMB+ Macrophages
AC026202.21	6.12429e-07	-2.46576	0	0.222	0.0276028	GPNMB+ Macrophages
CACNA2D2	6.12429e-07	-0.699452	0	0.222	0.0276028	GPNMB+ Macrophages
DENND6A-AS11	6.12429e-07	-1.89659	0	0.222	0.0276028	GPNMB+ Macrophages
AC055733.2	6.12429e-07	-0.581356	0	0.222	0.0276028	GPNMB+ Macrophages
ATP5ME1	6.12429e-07	-1.49379	0	0.222	0.0276028	GPNMB+ Macrophages
NSD21	6.12429e-07	-1.12646	0	0.222	0.0276028	GPNMB+ Macrophages
FAM198B-AS11	6.12429e-07	-1.57983	0	0.222	0.0276028	GPNMB+ Macrophages
AC097534.21	6.12429e-07	-0.670997	0	0.222	0.0276028	GPNMB+ Macrophages
AC078881.1	6.12429e-07	-1.17425	0	0.222	0.0276028	GPNMB+ Macrophages
TENT4A1	6.12429e-07	-1.41392	0	0.222	0.0276028	GPNMB+ Macrophages
LINC02241	6.12429e-07	-0.851328	0	0.222	0.0276028	GPNMB+ Macrophages
AC008957.2	6.12429e-07	-0.785449	0	0.222	0.0276028	GPNMB+ Macrophages
CPLANE11	6.12429e-07	-0.611617	0	0.222	0.0276028	GPNMB+ Macrophages
MTREX1	6.12429e-07	-0.611617	0	0.222	0.0276028	GPNMB+ Macrophages
SRP19	6.12429e-07	-1.11919	0	0.222	0.0276028	GPNMB+ Macrophages
GRAMD2B1	6.12429e-07	-0.611617	0	0.222	0.0276028	GPNMB+ Macrophages
AC116366.31	6.12429e-07	-1.23228	0	0.222	0.0276028	GPNMB+ Macrophages
DELE11	6.12429e-07	-1.33502	0	0.222	0.0276028	GPNMB+ Macrophages
AC022217.3	6.12429e-07	-1.23092	0	0.222	0.0276028	GPNMB+ Macrophages
MRNIP	6.12429e-07	-0.699452	0	0.222	0.0276028	GPNMB+ Macrophages
AL138831.1	6.12429e-07	-0.670997	0	0.222	0.0276028	GPNMB+ Macrophages
AL138720.1	6.12429e-07	-1.08888	0	0.222	0.0276028	GPNMB+ Macrophages
RIPOR21	6.12429e-07	-0.557628	0	0.222	0.0276028	GPNMB+ Macrophages
HIST1H1C	6.12429e-07	-0.89942	0	0.222	0.0276028	GPNMB+ Macrophages
SCUBE3	6.12429e-07	-1.08888	0	0.222	0.0276028	GPNMB+ Macrophages
IRAK1BP1	6.12429e-07	-1.23092	0	0.222	0.0276028	GPNMB+ Macrophages
CRYBG11	6.12429e-07	-0.758655	0	0.222	0.0276028	GPNMB+ Macrophages
TRDN-AS11	6.12429e-07	-1.33375	0	0.222	0.0276028	GPNMB+ Macrophages
AL024508.1	6.12429e-07	-1.18849	0	0.222	0.0276028	GPNMB+ Macrophages
AC073332.11	6.12429e-07	-1.23396	0	0.222	0.0276028	GPNMB+ Macrophages
AC006978.21	6.12429e-07	-1.48228	0	0.222	0.0276028	GPNMB+ Macrophages
NIPSNAP21	6.12429e-07	-1.11172	0	0.222	0.0276028	GPNMB+ Macrophages
AC073335.2	6.12429e-07	-0.581356	0	0.222	0.0276028	GPNMB+ Macrophages
AC007566.1	6.12429e-07	-1.07362	0	0.222	0.0276028	GPNMB+ Macrophages
SEM1	6.12429e-07	-0.874679	0	0.222	0.0276028	GPNMB+ Macrophages
AC007384.1	6.12429e-07	-0.997108	0	0.222	0.0276028	GPNMB+ Macrophages
AC073320.1	6.12429e-07	-1.08888	0	0.222	0.0276028	GPNMB+ Macrophages
AC087071.2	6.12429e-07	-0.670997	0	0.222	0.0276028	GPNMB+ Macrophages
AC073529.1	6.12429e-07	-1.11172	0	0.222	0.0276028	GPNMB+ Macrophages
AL445472.1	6.12429e-07	-1.11159	0	0.222	0.0276028	GPNMB+ Macrophages
FRMPD3	6.12429e-07	-0.670997	0	0.222	0.0276028	GPNMB+ Macrophages
RTL8C	6.12429e-07	-0.989605	0	0.222	0.0276028	GPNMB+ Macrophages
PRAG1	6.12429e-07	-0.611617	0	0.222	0.0276028	GPNMB+ Macrophages
SGCZ	6.12429e-07	-0.758655	0	0.222	0.0276028	GPNMB+ Macrophages
AC100800.1	6.12429e-07	-1.11172	0	0.222	0.0276028	GPNMB+ Macrophages
AC100849.11	6.12429e-07	-1.66185	0	0.222	0.0276028	GPNMB+ Macrophages
AC064807.1	6.12429e-07	-0.720976	0	0.222	0.0276028	GPNMB+ Macrophages
AC027018.1	6.12429e-07	-1.40667	0	0.222	0.0276028	GPNMB+ Macrophages
AC018616.1	6.12429e-07	-1.65038	0	0.222	0.0276028	GPNMB+ Macrophages
RAD54B	6.12429e-07	-1.11172	0	0.222	0.0276028	GPNMB+ Macrophages
AC103706.1	6.12429e-07	-1.18849	0	0.222	0.0276028	GPNMB+ Macrophages
AC067930.4	6.12429e-07	-0.720976	0	0.222	0.0276028	GPNMB+ Macrophages
AL138752.21	6.12429e-07	-0.581356	0	0.222	0.0276028	GPNMB+ Macrophages
AL353616.2	6.12429e-07	-0.581356	0	0.222	0.0276028	GPNMB+ Macrophages
AL354733.31	6.12429e-07	-0.611617	0	0.222	0.0276028	GPNMB+ Macrophages
ECPAS1	6.12429e-07	-0.758655	0	0.222	0.0276028	GPNMB+ Macrophages
AL162417.1	6.12429e-07	-0.944473	0	0.222	0.0276028	GPNMB+ Macrophages
PAXX	6.12429e-07	-1.48816	0	0.222	0.0276028	GPNMB+ Macrophages
AC069287.3	6.12429e-07	-1.12646	0	0.222	0.0276028	GPNMB+ Macrophages
SIGIRR	6.12429e-07	-1.1899	0	0.222	0.0276028	GPNMB+ Macrophages
AP003108.21	6.12429e-07	-0.699452	0	0.222	0.0276028	GPNMB+ Macrophages
CSKMT	6.12429e-07	-1.33375	0	0.222	0.0276028	GPNMB+ Macrophages
AP002336.21	6.12429e-07	-1.61744	0	0.222	0.0276028	GPNMB+ Macrophages
SHANK2	6.12429e-07	-1.08888	0	0.222	0.0276028	GPNMB+ Macrophages
AP002495.2	6.12429e-07	-0.611617	0	0.222	0.0276028	GPNMB+ Macrophages
AP000446.1	6.12429e-07	-1.57983	0	0.222	0.0276028	GPNMB+ Macrophages
AP001831.1	6.12429e-07	-1.26939	0	0.222	0.0276028	GPNMB+ Macrophages
NECTIN1	6.12429e-07	-1.32088	0	0.222	0.0276028	GPNMB+ Macrophages
AC044781.1	6.12429e-07	-0.611617	0	0.222	0.0276028	GPNMB+ Macrophages
AL117339.5	6.12429e-07	-1.87843	0	0.222	0.0276028	GPNMB+ Macrophages
WASHC2A	6.12429e-07	-1.08142	0	0.222	0.0276028	GPNMB+ Macrophages
AC074327.11	6.12429e-07	-1.40788	0	0.222	0.0276028	GPNMB+ Macrophages
AL365273.21	6.12429e-07	-1.10289	0	0.222	0.0276028	GPNMB+ Macrophages
ATP5MD	6.12429e-07	-0.699452	0	0.222	0.0276028	GPNMB+ Macrophages
ABRAXAS2	6.12429e-07	-0.720976	0	0.222	0.0276028	GPNMB+ Macrophages
ETFRF1	6.12429e-07	-1.12646	0	0.222	0.0276028	GPNMB+ Macrophages
AC023051.1	6.12429e-07	-0.611617	0	0.222	0.0276028	GPNMB+ Macrophages
AC023157.3	6.12429e-07	-0.581356	0	0.222	0.0276028	GPNMB+ Macrophages
C12orf40	6.12429e-07	-1.48702	0	0.222	0.0276028	GPNMB+ Macrophages
AC074032.11	6.12429e-07	-1.12646	0	0.222	0.0276028	GPNMB+ Macrophages
AC068888.11	6.12429e-07	-1.48702	0	0.222	0.0276028	GPNMB+ Macrophages
AC025164.1	6.12429e-07	-0.825741	0	0.222	0.0276028	GPNMB+ Macrophages
AC127164.1	6.12429e-07	-0.557628	0	0.222	0.0276028	GPNMB+ Macrophages
AC001226.2	6.12429e-07	-1.45186	0	0.222	0.0276028	GPNMB+ Macrophages
MIA21	6.12429e-07	-1.09039	0	0.222	0.0276028	GPNMB+ Macrophages
TOGARAM11	6.12429e-07	-0.779319	0	0.222	0.0276028	GPNMB+ Macrophages
ARMH41	6.12429e-07	-1.0952	0	0.222	0.0276028	GPNMB+ Macrophages
PCNX41	6.12429e-07	-1.60592	0	0.222	0.0276028	GPNMB+ Macrophages
VRTN	6.12429e-07	-1.11159	0	0.222	0.0276028	GPNMB+ Macrophages
LINC023281	6.12429e-07	-0.611617	0	0.222	0.0276028	GPNMB+ Macrophages
ATP5MPL	6.12429e-07	-0.611617	0	0.222	0.0276028	GPNMB+ Macrophages
LINC02248	6.12429e-07	-0.758655	0	0.222	0.0276028	GPNMB+ Macrophages
AC020661.3	6.12429e-07	-0.720976	0	0.222	0.0276028	GPNMB+ Macrophages
AC090517.4	6.12429e-07	-0.720976	0	0.222	0.0276028	GPNMB+ Macrophages
AC009554.11	6.12429e-07	-0.758655	0	0.222	0.0276028	GPNMB+ Macrophages
EFL1	6.12429e-07	-1.11919	0	0.222	0.0276028	GPNMB+ Macrophages
AC090825.1	6.12429e-07	-1.81747	0	0.222	0.0276028	GPNMB+ Macrophages
TIGD7	6.12429e-07	-1.12793	0	0.222	0.0276028	GPNMB+ Macrophages
VPS35L1	6.12429e-07	-0.720976	0	0.222	0.0276028	GPNMB+ Macrophages
ASPHD1	6.12429e-07	-0.89942	0	0.222	0.0276028	GPNMB+ Macrophages
TENT4B1	6.12429e-07	-0.720976	0	0.222	0.0276028	GPNMB+ Macrophages
AC009060.1	6.12429e-07	-0.581356	0	0.222	0.0276028	GPNMB+ Macrophages
AC015853.3	6.12429e-07	-1.26281	0	0.222	0.0276028	GPNMB+ Macrophages
ERAL1	6.12429e-07	-0.557628	0	0.222	0.0276028	GPNMB+ Macrophages
AC138150.11	6.12429e-07	-1.28512	0	0.222	0.0276028	GPNMB+ Macrophages
AC025682.1	6.12429e-07	-0.581356	0	0.222	0.0276028	GPNMB+ Macrophages
AC015813.2	6.12429e-07	-0.557628	0	0.222	0.0276028	GPNMB+ Macrophages
AC002546.1	6.12429e-07	-0.581356	0	0.222	0.0276028	GPNMB+ Macrophages
NDUFAF8	6.12429e-07	-0.874679	0	0.222	0.0276028	GPNMB+ Macrophages
CENPX1	6.12429e-07	-0.557628	0	0.222	0.0276028	GPNMB+ Macrophages
AP001011.11	6.12429e-07	-1.58956	0	0.222	0.0276028	GPNMB+ Macrophages
AC104365.1	6.12429e-07	-0.557628	0	0.222	0.0276028	GPNMB+ Macrophages
UBOX5-AS11	6.12429e-07	-1.33375	0	0.222	0.0276028	GPNMB+ Macrophages
AL117381.1	6.12429e-07	-0.670997	0	0.222	0.0276028	GPNMB+ Macrophages
MMP24OS1	6.12429e-07	-0.982152	0	0.222	0.0276028	GPNMB+ Macrophages
MMP241	6.12429e-07	-1.07362	0	0.222	0.0276028	GPNMB+ Macrophages
MADCAM1	6.12429e-07	-0.611617	0	0.222	0.0276028	GPNMB+ Macrophages
ARHGAP451	6.12429e-07	-1.34757	0	0.222	0.0276028	GPNMB+ Macrophages
CERS4	6.12429e-07	-0.918176	0	0.222	0.0276028	GPNMB+ Macrophages
TIMM29	6.12429e-07	-0.670997	0	0.222	0.0276028	GPNMB+ Macrophages
AC008569.1	6.12429e-07	-1.18849	0	0.222	0.0276028	GPNMB+ Macrophages
REX1BD1	6.12429e-07	-0.720976	0	0.222	0.0276028	GPNMB+ Macrophages
NUCB1-AS1	6.12429e-07	-0.581356	0	0.222	0.0276028	GPNMB+ Macrophages
ADA2	6.12429e-07	-1.11159	0	0.222	0.0276028	GPNMB+ Macrophages
AC006547.1	6.12429e-07	-0.611617	0	0.222	0.0276028	GPNMB+ Macrophages
TPTEP2-CSNK1E1	6.12429e-07	-1.02312	0	0.222	0.0276028	GPNMB+ Macrophages
GRAP2	6.12429e-07	-0.670997	0	0.222	0.0276028	GPNMB+ Macrophages
AL118516.1	6.12429e-07	-0.874679	0	0.222	0.0276028	GPNMB+ Macrophages
SELENOO1	6.12429e-07	-0.581356	0	0.222	0.0276028	GPNMB+ Macrophages
LINC01678	6.12429e-07	-0.918176	0	0.222	0.0276028	GPNMB+ Macrophages
LRMDA2	1.29533e-54	-4.27769	0	0.727	5.83819e-50	HLA-DR+ Macrophages
MALAT11	1.20539e-40	-2.34407	0.993	1	5.43279e-36	HLA-DR+ Macrophages
SELENOP2	8.27553e-38	-3.73031	0	0.519	3.72986e-33	HLA-DR+ Macrophages
AP003086.22	7.90309e-34	-3.07658	0	0.468	3.562e-29	HLA-DR+ Macrophages
C10orf111	3.93451e-33	5.00444	0.877	0	1.77332e-28	HLA-DR+ Macrophages
LINGO12	9.04401e-33	-3.3774	0.014	0.506	4.07622e-28	HLA-DR+ Macrophages
LINC-PINT1	2.32838e-31	4.53417	0.849	0	1.04943e-26	HLA-DR+ Macrophages
CARMIL12	5.14571e-28	-2.83269	0	0.39	2.31922e-23	HLA-DR+ Macrophages
LRP42	5.14571e-28	-2.87894	0	0.39	2.31922e-23	HLA-DR+ Macrophages
AC120193.12	4.06382e-26	-2.91757	0	0.364	1.83161e-21	HLA-DR+ Macrophages
CHN21	6.24909e-25	3.84455	0.737	0	2.81653e-20	HLA-DR+ Macrophages
AC016831.72	1.27628e-24	-3.01498	0.025	0.429	5.75231e-20	HLA-DR+ Macrophages
TENT22	3.06774e-24	-2.55404	0	0.338	1.38266e-19	HLA-DR+ Macrophages
USP391	1.43925e-22	-2.56263	0.035	0.429	6.48686e-18	HLA-DR+ Macrophages
TMSB4X1	3.2265e-21	-3.25975	0.098	0.532	1.45422e-16	HLA-DR+ Macrophages
RFWD21	4.44776e-21	2.87864	0.66	0	2.00465e-16	HLA-DR+ Macrophages
AC100849.12	1.53247e-20	-2.68015	0	0.286	6.90698e-16	HLA-DR+ Macrophages
COP12	1.25444e-19	-1.99774	0	0.273	5.6539e-15	HLA-DR+ Macrophages
FYB12	1.25444e-19	-2.25264	0	0.273	5.6539e-15	HLA-DR+ Macrophages
AP000311.12	1.25444e-19	-2.24247	0	0.273	5.6539e-15	HLA-DR+ Macrophages
ADRBK21	1.81733e-19	2.92987	0.625	0	8.19089e-15	HLA-DR+ Macrophages
CH507-528H12.11	2.60612e-19	3.51097	0.621	0	1.17461e-14	HLA-DR+ Macrophages
PCNX12	1.01627e-18	-2.45656	0	0.26	4.58042e-14	HLA-DR+ Macrophages
LILRB51	1.01627e-18	-2.05904	0	0.26	4.58042e-14	HLA-DR+ Macrophages
PAPD41	4.3594e-18	2.73318	0.593	0	1.96482e-13	HLA-DR+ Macrophages
GRK32	8.14959e-18	-1.86682	0	0.247	3.6731e-13	HLA-DR+ Macrophages
SPDYE21	1.34032e-17	-2.16793	0.004	0.26	6.04095e-13	HLA-DR+ Macrophages
AC018682.12	6.47018e-17	-2.33814	0	0.234	2.91617e-12	HLA-DR+ Macrophages
ARMH32	6.47018e-17	-1.92142	0	0.234	2.91617e-12	HLA-DR+ Macrophages
TMEM21	9.03313e-17	2.96097	0.561	0	4.07132e-12	HLA-DR+ Macrophages
ELMO11	1.85222e-16	1.71057	0.905	0.584	8.34813e-12	HLA-DR+ Macrophages
SRGAP2B1	2.65872e-16	1.81017	0.818	0.273	1.19831e-11	HLA-DR+ Macrophages
AC245297.32	5.08675e-16	-1.8014	0	0.221	2.29265e-11	HLA-DR+ Macrophages
ERBIN2	5.08675e-16	-1.90455	0	0.221	2.29265e-11	HLA-DR+ Macrophages
PRKN2	5.08675e-16	-1.92481	0	0.221	2.29265e-11	HLA-DR+ Macrophages
CD141	7.40737e-16	-2.61502	0.151	0.532	3.33858e-11	HLA-DR+ Macrophages
KIAA10331	8.66019e-16	2.46302	0.537	0	3.90323e-11	HLA-DR+ Macrophages
MUC20-OT12	3.96092e-15	-1.8229	0	0.208	1.78523e-10	HLA-DR+ Macrophages
AC114760.22	3.96105e-15	-2.00966	0	0.208	1.78528e-10	HLA-DR+ Macrophages
XIST2	3.96105e-15	-2.12608	0	0.208	1.78528e-10	HLA-DR+ Macrophages
CEMIP22	3.96105e-15	-2.1642	0	0.208	1.78528e-10	HLA-DR+ Macrophages
LARGE11	3.96105e-15	-1.84455	0	0.208	1.78528e-10	HLA-DR+ Macrophages
AC010894.32	3.05591e-14	-1.92479	0	0.195	1.37733e-09	HLA-DR+ Macrophages
SLC26A32	3.05591e-14	-1.8803	0	0.195	1.37733e-09	HLA-DR+ Macrophages
S100A6	3.37931e-14	-2.12686	0.046	0.338	1.52309e-09	HLA-DR+ Macrophages
PCNX3	4.64935e-14	2.77945	0.491	0	2.09551e-09	HLA-DR+ Macrophages
CH507-513H4.11	4.64941e-14	2.39166	0.491	0	2.09554e-09	HLA-DR+ Macrophages
RAB31	5.64252e-14	1.86098	0.796	0.286	2.54314e-09	HLA-DR+ Macrophages
CELF21	8.99881e-14	1.71204	0.821	0.442	4.05585e-09	HLA-DR+ Macrophages
AKAP131	1.26245e-13	1.29303	0.909	0.584	5.68999e-09	HLA-DR+ Macrophages
AC026202.22	2.3365e-13	-1.61972	0	0.182	1.05308e-08	HLA-DR+ Macrophages
AC105052.32	2.3365e-13	-1.73206	0	0.182	1.05308e-08	HLA-DR+ Macrophages
LINC008541	2.3365e-13	-1.59749	0	0.182	1.05308e-08	HLA-DR+ Macrophages
AC011933.42	2.3365e-13	-1.76685	0	0.182	1.05308e-08	HLA-DR+ Macrophages
RP11-426C22.51	3.55584e-13	2.45323	0.467	0	1.60265e-08	HLA-DR+ Macrophages
ERBB2IP1	6.27276e-13	2.174	0.46	0	2.8272e-08	HLA-DR+ Macrophages
SRGAP21	1.64804e-12	1.4105	0.846	0.39	7.4279e-08	HLA-DR+ Macrophages
AP002336.22	1.7711e-12	-1.68555	0	0.169	7.98251e-08	HLA-DR+ Macrophages
AC087286.22	1.7711e-12	-1.76141	0	0.169	7.98251e-08	HLA-DR+ Macrophages
RBMS31	1.96109e-12	2.64557	0.467	0.013	8.83881e-08	HLA-DR+ Macrophages
CHST111	2.54502e-12	1.49169	0.846	0.39	1.14707e-07	HLA-DR+ Macrophages
SIPA1L1	2.85392e-12	1.51136	0.846	0.403	1.28629e-07	HLA-DR+ Macrophages
MKRN32	3.00587e-12	-1.70185	0.004	0.182	1.35478e-07	HLA-DR+ Macrophages
RPL13A1	4.49954e-12	-1.64821	0.011	0.208	2.02799e-07	HLA-DR+ Macrophages
FYB2	7.50342e-12	2.3372	0.428	0	3.38187e-07	HLA-DR+ Macrophages
LINC005132	1.33155e-11	-1.86507	0	0.156	6.00141e-07	HLA-DR+ Macrophages
SHLD22	1.33155e-11	-1.57457	0	0.156	6.00141e-07	HLA-DR+ Macrophages
LINC022562	1.33155e-11	-1.6524	0	0.156	6.00141e-07	HLA-DR+ Macrophages
TPTEP2-CSNK1E2	1.33155e-11	-1.6051	0	0.156	6.00141e-07	HLA-DR+ Macrophages
BRE1	1.67242e-11	2.02262	0.418	0	7.53776e-07	HLA-DR+ Macrophages
MERTK	4.53084e-11	1.4814	0.733	0.273	2.04209e-06	HLA-DR+ Macrophages
C10orf761	4.77569e-11	1.94065	0.404	0	2.15245e-06	HLA-DR+ Macrophages
BABAM22	9.93424e-11	-1.29351	0	0.143	4.47746e-06	HLA-DR+ Macrophages
ARHGAP26-AS11	9.93424e-11	-1.56707	0	0.143	4.47746e-06	HLA-DR+ Macrophages
RACK1	9.93424e-11	-1.37598	0	0.143	4.47746e-06	HLA-DR+ Macrophages
AC006978.22	9.93424e-11	-1.62423	0	0.143	4.47746e-06	HLA-DR+ Macrophages
OGA2	9.93424e-11	-1.51602	0	0.143	4.47746e-06	HLA-DR+ Macrophages
VPS35L2	9.93424e-11	-1.44149	0	0.143	4.47746e-06	HLA-DR+ Macrophages
CYBC11	9.93424e-11	-1.2196	0	0.143	4.47746e-06	HLA-DR+ Macrophages
AP001011.12	9.93424e-11	-1.40584	0	0.143	4.47746e-06	HLA-DR+ Macrophages
SEC14L1	1.22591e-10	1.97504	0.537	0.104	5.52531e-06	HLA-DR+ Macrophages
UTRN1	1.69024e-10	1.33218	0.698	0.234	7.6181e-06	HLA-DR+ Macrophages
FTL	2.56397e-10	-2.13468	0.235	0.519	1.15561e-05	HLA-DR+ Macrophages
PDE3B1	3.43346e-10	1.81513	0.568	0.143	1.5475e-05	HLA-DR+ Macrophages
RAB11A1	4.63877e-10	-2.00051	0.06	0.299	2.09074e-05	HLA-DR+ Macrophages
SGK31	5.36154e-10	-1.80508	0.021	0.208	2.4165e-05	HLA-DR+ Macrophages
NHSL11	5.5734e-10	2.57497	0.544	0.156	2.51199e-05	HLA-DR+ Macrophages
LINC009691	5.99012e-10	1.89629	0.368	0	2.69981e-05	HLA-DR+ Macrophages
IGSF21	6.20147e-10	1.95089	0.611	0.221	2.79506e-05	HLA-DR+ Macrophages
TBC1D14	6.2957e-10	1.41184	0.677	0.221	2.83754e-05	HLA-DR+ Macrophages
CHKA	6.57891e-10	1.79918	0.533	0.117	2.96518e-05	HLA-DR+ Macrophages
CSGALNACT1	7.06421e-10	2.41316	0.498	0.117	3.18391e-05	HLA-DR+ Macrophages
SH3BP5	7.08372e-10	1.45437	0.625	0.195	3.1927e-05	HLA-DR+ Macrophages
PATJ	7.35968e-10	-1.41421	0	0.13	3.31708e-05	HLA-DR+ Macrophages
AC092691.11	7.35968e-10	-1.38623	0	0.13	3.31708e-05	HLA-DR+ Macrophages
AC007384.11	7.35968e-10	-1.20607	0	0.13	3.31708e-05	HLA-DR+ Macrophages
AC074032.12	7.35968e-10	-1.49543	0	0.13	3.31708e-05	HLA-DR+ Macrophages
WASHC42	7.35968e-10	-1.5046	0	0.13	3.31708e-05	HLA-DR+ Macrophages
FP236383.12	7.35968e-10	-1.09704	0	0.13	3.31708e-05	HLA-DR+ Macrophages
SRGAP1	8.372e-10	1.73568	0.653	0.26	3.77335e-05	HLA-DR+ Macrophages
SRGAP2C	1.02828e-09	1.26538	0.66	0.182	4.63457e-05	HLA-DR+ Macrophages
PARK2	1.24725e-09	2.21335	0.358	0	5.6215e-05	HLA-DR+ Macrophages
ELF21	1.38019e-09	1.29925	0.688	0.26	6.22064e-05	HLA-DR+ Macrophages
GRIK11	1.705e-09	-1.49723	0.007	0.156	7.6846e-05	HLA-DR+ Macrophages
DSE	1.95988e-09	1.70771	0.449	0.065	8.83339e-05	HLA-DR+ Macrophages
DAPK1	3.41907e-09	1.1215	0.719	0.26	0.000154101	HLA-DR+ Macrophages
ATXN71	3.95626e-09	1.69069	0.368	0.013	0.000178312	HLA-DR+ Macrophages
MAN1A1	3.97631e-09	1.36586	0.825	0.455	0.000179216	HLA-DR+ Macrophages
KLF7	4.62637e-09	1.34231	0.544	0.117	0.000208515	HLA-DR+ Macrophages
GPX1	5.22806e-09	2.1167	0.337	0	0.000235634	HLA-DR+ Macrophages
AC118549.12	5.41861e-09	-1.19518	0	0.117	0.000244222	HLA-DR+ Macrophages
AC005154.61	5.41861e-09	-1.07402	0	0.117	0.000244222	HLA-DR+ Macrophages
TUT72	5.41861e-09	-1.02578	0	0.117	0.000244222	HLA-DR+ Macrophages
AC074327.12	5.41861e-09	-1.21861	0	0.117	0.000244222	HLA-DR+ Macrophages
ATP5MC21	5.41861e-09	-1.25716	0	0.117	0.000244222	HLA-DR+ Macrophages
RUBCNL1	5.41861e-09	-1.08289	0	0.117	0.000244222	HLA-DR+ Macrophages
METTL26	5.41861e-09	-1.03735	0	0.117	0.000244222	HLA-DR+ Macrophages
FP671120.11	5.41861e-09	-1.37838	0	0.117	0.000244222	HLA-DR+ Macrophages
AHR1	6.81978e-09	1.82262	0.375	0.026	0.000307374	HLA-DR+ Macrophages
TNNT21	6.83752e-09	-1.54011	0.049	0.26	0.000308174	HLA-DR+ Macrophages
RPL411	7.11428e-09	-1.71497	0.039	0.234	0.000320648	HLA-DR+ Macrophages
TBXAS1	7.32734e-09	1.13149	0.835	0.468	0.000330251	HLA-DR+ Macrophages
IMMP2L	7.56302e-09	1.36571	0.568	0.156	0.000340873	HLA-DR+ Macrophages
MBNL21	7.56494e-09	1.29325	0.586	0.156	0.00034096	HLA-DR+ Macrophages
PRKCH	7.87187e-09	2.14571	0.46	0.104	0.000354793	HLA-DR+ Macrophages
SEPP1	8.34748e-09	2.50127	0.33	0	0.000376229	HLA-DR+ Macrophages
NCOR21	1.21725e-08	1.38722	0.502	0.104	0.000548625	HLA-DR+ Macrophages
FAM172A	1.3789e-08	0.932364	0.579	0.143	0.000621483	HLA-DR+ Macrophages
MGEA51	1.66913e-08	1.58259	0.319	0	0.000752295	HLA-DR+ Macrophages
CIITA1	1.7232e-08	1.42019	0.565	0.156	0.000776664	HLA-DR+ Macrophages
SND1	2.24526e-08	1.16142	0.537	0.13	0.00101196	HLA-DR+ Macrophages
PTK2B1	2.45573e-08	1.54281	0.418	0.065	0.00110682	HLA-DR+ Macrophages
NPIPB51	2.55044e-08	1.29734	0.368	0.026	0.00114951	HLA-DR+ Macrophages
ZBTB20	3.58404e-08	0.921785	0.789	0.377	0.00161536	HLA-DR+ Macrophages
INKA2	3.96912e-08	-0.954386	0	0.104	0.00178892	HLA-DR+ Macrophages
DCAF11	3.96912e-08	-0.922087	0	0.104	0.00178892	HLA-DR+ Macrophages
ATP5ME2	3.96912e-08	-1.06452	0	0.104	0.00178892	HLA-DR+ Macrophages
NSD22	3.96912e-08	-1.19519	0	0.104	0.00178892	HLA-DR+ Macrophages
AC058822.11	3.96912e-08	-1.03312	0	0.104	0.00178892	HLA-DR+ Macrophages
ECPAS2	3.96912e-08	-1.27502	0	0.104	0.00178892	HLA-DR+ Macrophages
AL157938.22	3.96912e-08	-1.0953	0	0.104	0.00178892	HLA-DR+ Macrophages
DGLUCY2	3.96912e-08	-1.07928	0	0.104	0.00178892	HLA-DR+ Macrophages
RHOT21	3.96912e-08	-1.0784	0	0.104	0.00178892	HLA-DR+ Macrophages
AC009093.21	3.96912e-08	-1.1722	0	0.104	0.00178892	HLA-DR+ Macrophages
ATP5F1A	3.96912e-08	-1.04898	0	0.104	0.00178892	HLA-DR+ Macrophages
LINC01684	3.96912e-08	-1.17408	0	0.104	0.00178892	HLA-DR+ Macrophages
ZCCHC111	4.13639e-08	1.70409	0.305	0	0.00186431	HLA-DR+ Macrophages
PLSCR1	4.31808e-08	1.11002	0.498	0.117	0.0019462	HLA-DR+ Macrophages
ACSL1	4.40344e-08	1.38226	0.667	0.273	0.00198467	HLA-DR+ Macrophages
MFSD1	4.75087e-08	1.34466	0.491	0.117	0.00214126	HLA-DR+ Macrophages
PSTPIP2	5.23089e-08	1.96452	0.4	0.065	0.00235761	HLA-DR+ Macrophages
MS4A4E1	6.45827e-08	1.48223	0.604	0.221	0.00291081	HLA-DR+ Macrophages
SMAP2	6.89064e-08	1.14187	0.695	0.299	0.00310568	HLA-DR+ Macrophages
PDE5A	7.7797e-08	-1.31804	0.007	0.13	0.00350639	HLA-DR+ Macrophages
MAN2A1	8.16003e-08	1.44572	0.474	0.104	0.00367781	HLA-DR+ Macrophages
C22orf34	8.73839e-08	1.37582	0.425	0.078	0.00393848	HLA-DR+ Macrophages
TBC1D22A1	9.9328e-08	1.08318	0.733	0.351	0.00447681	HLA-DR+ Macrophages
PRKCE1	1.21106e-07	1.28863	0.558	0.182	0.00545836	HLA-DR+ Macrophages
C1orf1321	1.25354e-07	1.43029	0.288	0	0.00564984	HLA-DR+ Macrophages
ZCCHC61	1.25354e-07	1.44385	0.288	0	0.00564984	HLA-DR+ Macrophages
WNK1	1.43126e-07	1.2258	0.498	0.13	0.00645082	HLA-DR+ Macrophages
DOCK51	1.47971e-07	1.25859	0.575	0.195	0.00666921	HLA-DR+ Macrophages
NEAT1	1.62326e-07	0.843803	0.972	0.883	0.00731619	HLA-DR+ Macrophages
PFKFB3	1.65243e-07	1.23562	0.481	0.117	0.00744768	HLA-DR+ Macrophages
INSR	1.77034e-07	1.49263	0.432	0.091	0.00797911	HLA-DR+ Macrophages
HCLS1	1.84342e-07	1.08241	0.604	0.221	0.00830848	HLA-DR+ Macrophages
ZZZ31	1.93805e-07	1.55616	0.281	0	0.008735	HLA-DR+ Macrophages
NDUFB9	2.0179e-07	-1.39483	0.039	0.208	0.00909486	HLA-DR+ Macrophages
FMN1	2.06767e-07	1.16119	0.856	0.597	0.00931921	HLA-DR+ Macrophages
ANKUB11	2.20161e-07	-1.42991	0.067	0.26	0.0099229	HLA-DR+ Macrophages
PREX1	2.4849e-07	0.986358	0.551	0.169	0.0111997	HLA-DR+ Macrophages
STARD13	2.50476e-07	1.11933	0.821	0.481	0.0112892	HLA-DR+ Macrophages
FCHO2	2.50488e-07	1.03699	0.642	0.247	0.0112897	HLA-DR+ Macrophages
RPS21	2.52398e-07	-1.56684	0.028	0.182	0.0113758	HLA-DR+ Macrophages
FCGR2B	2.54174e-07	1.28977	0.453	0.104	0.0114559	HLA-DR+ Macrophages
FKBP5	2.58635e-07	1.42398	0.716	0.481	0.0116569	HLA-DR+ Macrophages
WASF2	2.73903e-07	1.08669	0.589	0.208	0.0123451	HLA-DR+ Macrophages
ARMH11	2.89681e-07	-1.06025	0	0.091	0.0130562	HLA-DR+ Macrophages
ATP5MC31	2.89681e-07	-1.13482	0	0.091	0.0130562	HLA-DR+ Macrophages
AC008957.21	2.89681e-07	-0.911571	0	0.091	0.0130562	HLA-DR+ Macrophages
AC116366.32	2.89681e-07	-0.802892	0	0.091	0.0130562	HLA-DR+ Macrophages
AC136604.21	2.89681e-07	-1.05277	0	0.091	0.0130562	HLA-DR+ Macrophages
GMDS-DT2	2.89681e-07	-0.982726	0	0.091	0.0130562	HLA-DR+ Macrophages
U91328.21	2.89681e-07	-0.980108	0	0.091	0.0130562	HLA-DR+ Macrophages
BICRAL2	2.89681e-07	-1.11729	0	0.091	0.0130562	HLA-DR+ Macrophages
NSD32	2.89681e-07	-0.841321	0	0.091	0.0130562	HLA-DR+ Macrophages
WASHC12	2.89681e-07	-1.02022	0	0.091	0.0130562	HLA-DR+ Macrophages
AL162414.1	2.89681e-07	-1.18758	0	0.091	0.0130562	HLA-DR+ Macrophages
AL359644.1	2.89681e-07	-1.08397	0	0.091	0.0130562	HLA-DR+ Macrophages
AC011092.21	2.89681e-07	-1.24126	0	0.091	0.0130562	HLA-DR+ Macrophages
ATP5F1C1	2.89681e-07	-0.799372	0	0.091	0.0130562	HLA-DR+ Macrophages
MINDY32	2.89681e-07	-0.866616	0	0.091	0.0130562	HLA-DR+ Macrophages
AC009690.21	2.89681e-07	-0.943766	0	0.091	0.0130562	HLA-DR+ Macrophages
AGBL1	2.89681e-07	-1.13213	0	0.091	0.0130562	HLA-DR+ Macrophages
MOSMO1	2.89681e-07	-0.724901	0	0.091	0.0130562	HLA-DR+ Macrophages
AC020916.11	2.89681e-07	-0.945105	0	0.091	0.0130562	HLA-DR+ Macrophages
REX1BD2	2.89681e-07	-0.915794	0	0.091	0.0130562	HLA-DR+ Macrophages
ADA21	2.89681e-07	-0.903073	0	0.091	0.0130562	HLA-DR+ Macrophages
Z93930.2	2.89681e-07	-1.03311	0	0.091	0.0130562	HLA-DR+ Macrophages
SMARCA2	2.95643e-07	1.25132	0.47	0.13	0.0133249	HLA-DR+ Macrophages
GMDS-AS11	2.98332e-07	1.48259	0.274	0	0.0134461	HLA-DR+ Macrophages
ZNF280D	3.14375e-07	1.54683	0.319	0.026	0.0141692	HLA-DR+ Macrophages
TCF4	3.6372e-07	1.15741	0.628	0.26	0.0163932	HLA-DR+ Macrophages
ZC3H11A1	3.69543e-07	1.47054	0.27	0	0.0166557	HLA-DR+ Macrophages
GLTSCR1L1	3.69543e-07	1.45732	0.27	0	0.0166557	HLA-DR+ Macrophages
SSBP2	3.74142e-07	1.43124	0.575	0.234	0.0168629	HLA-DR+ Macrophages
UBR5	3.89214e-07	1.19142	0.411	0.078	0.0175422	HLA-DR+ Macrophages
SUSD6	4.34707e-07	0.933038	0.618	0.221	0.0195927	HLA-DR+ Macrophages
C16orf621	4.57267e-07	1.48448	0.267	0	0.0206095	HLA-DR+ Macrophages
IPCEF11	4.94758e-07	-1.38242	0.004	0.104	0.0222992	HLA-DR+ Macrophages
CMIP	4.96933e-07	1.08479	0.726	0.39	0.0223973	HLA-DR+ Macrophages
PELI1	4.98888e-07	1.07702	0.604	0.208	0.0224854	HLA-DR+ Macrophages
RPL7	5.11261e-07	-1.26463	0.011	0.13	0.023043	HLA-DR+ Macrophages
MMP242	5.41744e-07	-1.26096	0.007	0.117	0.024417	HLA-DR+ Macrophages
C1QA	5.53287e-07	-1.66321	0.154	0.377	0.0249372	HLA-DR+ Macrophages
DIAPH2-AS11	5.53486e-07	-1.23065	0.007	0.117	0.0249462	HLA-DR+ Macrophages
ARL15	5.53768e-07	0.982407	0.677	0.312	0.0249589	HLA-DR+ Macrophages
RPL10	5.995e-07	-1.53355	0.098	0.299	0.02702	HLA-DR+ Macrophages
GNA13	6.16312e-07	0.970929	0.432	0.091	0.0277778	HLA-DR+ Macrophages
PLA2G2A1	6.29263e-07	-1.10222	0.007	0.117	0.0283615	HLA-DR+ Macrophages
CSNK1E	6.32557e-07	1.41126	0.309	0.026	0.02851	HLA-DR+ Macrophages
MCL1	7.20465e-07	0.870911	0.502	0.13	0.0324721	HLA-DR+ Macrophages
TRIM22	7.65451e-07	1.27343	0.354	0.052	0.0344997	HLA-DR+ Macrophages
MT-CYB1	7.87629e-07	-1.76336	0.207	0.416	0.0354992	HLA-DR+ Macrophages
KIAA03681	8.60874e-07	1.52593	0.256	0	0.0388004	HLA-DR+ Macrophages
RPL18	8.71438e-07	-1.44086	0.021	0.156	0.0392766	HLA-DR+ Macrophages
KIF13B	8.95862e-07	1.2896	0.519	0.182	0.0403774	HLA-DR+ Macrophages
WBP1L	9.04483e-07	1.37691	0.411	0.104	0.040766	HLA-DR+ Macrophages
MRC1	9.28882e-07	0.873119	0.814	0.519	0.0418656	HLA-DR+ Macrophages
SPOP	9.32274e-07	1.2355	0.368	0.065	0.0420185	HLA-DR+ Macrophages
PICALM	1.02303e-06	0.703438	0.856	0.481	0.0461091	HLA-DR+ Macrophages
LDLRAD4	1.0611e-06	0.931836	0.877	0.623	0.0478247	HLA-DR+ Macrophages
CTTNBP2	1.07263e-06	1.12867	0.407	0.091	0.0483443	HLA-DR+ Macrophages
MYL21	1.08716e-06	-1.94473	0.151	0.364	0.0489994	HLA-DR+ Macrophages
LRMDA3	4.4565e-32	-4.2585	0	0.842	2.00859e-27	CD1C+ DCs
COP13	6.17754e-22	-2.66872	0	0.579	2.78428e-17	CD1C+ DCs
AC120193.13	6.17754e-22	-3.47727	0	0.579	2.78428e-17	CD1C+ DCs
AC009093.22	6.17754e-22	-3.07985	0	0.579	2.78428e-17	CD1C+ DCs
CARMIL13	5.66794e-20	-3.36585	0	0.526	2.5546e-15	CD1C+ DCs
PCNX13	5.66794e-20	-3.0128	0	0.526	2.5546e-15	CD1C+ DCs
GRK33	5.66794e-20	-2.97134	0	0.526	2.5546e-15	CD1C+ DCs
MAP3K202	4.95925e-18	-2.48372	0	0.474	2.23518e-13	CD1C+ DCs
AC114760.23	4.95925e-18	-2.73928	0	0.474	2.23518e-13	CD1C+ DCs
TENT23	4.14508e-16	-2.29016	0	0.421	1.86823e-11	CD1C+ DCs
CRYBG12	4.14508e-16	-2.96779	0	0.421	1.86823e-11	CD1C+ DCs
AP003086.23	4.14508e-16	-2.15206	0	0.421	1.86823e-11	CD1C+ DCs
AP000311.13	4.14508e-16	-1.99112	0	0.421	1.86823e-11	CD1C+ DCs
LRP43	5.43205e-16	-2.20891	0.007	0.474	2.44828e-11	CD1C+ DCs
XIST3	3.31671e-14	-2.38449	0	0.368	1.49487e-09	CD1C+ DCs
AC087286.23	3.31671e-14	-2.73785	0	0.368	1.49487e-09	CD1C+ DCs
AC016831.73	1.68626e-13	-2.65821	0.046	0.579	7.60014e-09	CD1C+ DCs
AC245297.33	2.54781e-12	-1.83967	0	0.316	1.14832e-07	CD1C+ DCs
AC018682.13	2.54781e-12	-1.95503	0	0.316	1.14832e-07	CD1C+ DCs
MUC20-OT13	2.54781e-12	-1.83547	0	0.316	1.14832e-07	CD1C+ DCs
NSD23	2.54781e-12	-2.10025	0	0.316	1.14832e-07	CD1C+ DCs
NBDY1	2.54781e-12	-1.86831	0	0.316	1.14832e-07	CD1C+ DCs
CEMIP23	2.54781e-12	-1.78489	0	0.316	1.14832e-07	CD1C+ DCs
VPS35L3	2.54781e-12	-1.79014	0	0.316	1.14832e-07	CD1C+ DCs
C10orf112	1.42636e-10	4.92811	0.901	0	6.42874e-06	CD1C+ DCs
MIGA12	1.88647e-10	-1.1592	0	0.263	8.50252e-06	CD1C+ DCs
BABAM23	1.88647e-10	-2.00219	0	0.263	8.50252e-06	CD1C+ DCs
AC010894.33	1.88647e-10	-1.33458	0	0.263	8.50252e-06	CD1C+ DCs
ERBIN3	1.88647e-10	-1.75428	0	0.263	8.50252e-06	CD1C+ DCs
GMDS-DT3	1.88647e-10	-1.77235	0	0.263	8.50252e-06	CD1C+ DCs
LINC005133	1.88647e-10	-1.80422	0	0.263	8.50252e-06	CD1C+ DCs
AL034397.31	1.88647e-10	-1.81827	0	0.263	8.50252e-06	CD1C+ DCs
VSIR1	1.88647e-10	-1.56444	0	0.263	8.50252e-06	CD1C+ DCs
ARMH33	1.88647e-10	-1.94769	0	0.263	8.50252e-06	CD1C+ DCs
AC068888.12	1.88647e-10	-1.38519	0	0.263	8.50252e-06	CD1C+ DCs
WASHC43	1.88647e-10	-1.66329	0	0.263	8.50252e-06	CD1C+ DCs
LINC022563	1.88647e-10	-2.27437	0	0.263	8.50252e-06	CD1C+ DCs
AC011933.43	1.88647e-10	-1.99097	0	0.263	8.50252e-06	CD1C+ DCs
ARHGAP452	1.88647e-10	-1.44366	0	0.263	8.50252e-06	CD1C+ DCs
LINC016841	1.88647e-10	-2.17055	0	0.263	8.50252e-06	CD1C+ DCs
ATP8B1	4.70016e-10	-2.05578	0.046	0.474	2.11841e-05	CD1C+ DCs
MALAT12	8.12038e-10	-1.78778	0.993	1	3.65994e-05	CD1C+ DCs
LINC-PINT2	2.38007e-09	4.17725	0.834	0	0.000107272	CD1C+ DCs
LINGO13	4.02057e-09	-1.84061	0.013	0.316	0.000181211	CD1C+ DCs
CHN22	5.26521e-09	3.99672	0.815	0	0.000237308	CD1C+ DCs
RPL412	5.80376e-09	-1.97488	0.026	0.368	0.000261581	CD1C+ DCs
PDE5A1	6.02896e-09	-1.61303	0.013	0.316	0.000271731	CD1C+ DCs
AC017002.5	1.35474e-08	-1.32513	0	0.211	0.000610595	CD1C+ DCs
AC026202.23	1.35474e-08	-1.42973	0	0.211	0.000610595	CD1C+ DCs
AC058822.12	1.35474e-08	-1.3074	0	0.211	0.000610595	CD1C+ DCs
AC096564.11	1.35474e-08	-0.926569	0	0.211	0.000610595	CD1C+ DCs
MCUB2	1.35474e-08	-1.32025	0	0.211	0.000610595	CD1C+ DCs
TMEM131L1	1.35474e-08	-1.14079	0	0.211	0.000610595	CD1C+ DCs
TENT4A2	1.35474e-08	-0.899454	0	0.211	0.000610595	CD1C+ DCs
FYB13	1.35474e-08	-1.44152	0	0.211	0.000610595	CD1C+ DCs
AC026704.1	1.35474e-08	-1.47327	0	0.211	0.000610595	CD1C+ DCs
RIPOR22	1.35474e-08	-1.35666	0	0.211	0.000610595	CD1C+ DCs
NSD33	1.35474e-08	-1.40079	0	0.211	0.000610595	CD1C+ DCs
ELOC	1.35474e-08	-1.31099	0	0.211	0.000610595	CD1C+ DCs
TUT73	1.35474e-08	-1.61987	0	0.211	0.000610595	CD1C+ DCs
SHLD23	1.35474e-08	-1.24852	0	0.211	0.000610595	CD1C+ DCs
AL365273.22	1.35474e-08	-1.23854	0	0.211	0.000610595	CD1C+ DCs
AL139022.11	1.35474e-08	-0.971457	0	0.211	0.000610595	CD1C+ DCs
HDGFL3	1.35474e-08	-1.20629	0	0.211	0.000610595	CD1C+ DCs
AC015853.31	1.35474e-08	-1.51125	0	0.211	0.000610595	CD1C+ DCs
RETREG31	1.35474e-08	-1.37306	0	0.211	0.000610595	CD1C+ DCs
AP005059.1	1.35474e-08	-1.49682	0	0.211	0.000610595	CD1C+ DCs
AC021594.21	1.35474e-08	-0.993587	0	0.211	0.000610595	CD1C+ DCs
AC005258.11	1.35474e-08	-1.1412	0	0.211	0.000610595	CD1C+ DCs
TPTEP2-CSNK1E3	1.35474e-08	-1.18634	0	0.211	0.000610595	CD1C+ DCs
FP236383.13	1.35474e-08	-1.06442	0	0.211	0.000610595	CD1C+ DCs
RP11-426C22.52	1.88028e-08	3.80635	0.781	0	0.000847462	CD1C+ DCs
ATF5	5.25681e-08	-1.36682	0.02	0.316	0.0023693	CD1C+ DCs
CEBPB1	5.53783e-08	-2.3887	0.053	0.421	0.00249595	CD1C+ DCs
ADRBK22	1.59469e-07	3.19453	0.722	0	0.00718744	CD1C+ DCs
ZNF6542	1.9871e-07	-1.17065	0.013	0.263	0.00895605	CD1C+ DCs
SRGAP22	2.77112e-07	2.18183	0.914	0.421	0.0124897	CD1C+ DCs
RPL29	6.01853e-07	-1.28295	0.026	0.316	0.0271261	CD1C+ DCs
LINC004862	6.77071e-07	-1.34271	0.007	0.211	0.0305163	CD1C+ DCs
TSPYL2	7.38596e-07	-1.26141	0.007	0.211	0.0332893	CD1C+ DCs
ARPC3	8.02186e-07	-1.84019	0.119	0.526	0.0361553	CD1C+ DCs
HMMR	8.78198e-07	-1.1877	0.007	0.211	0.0395813	CD1C+ DCs
RFWD22	9.11315e-07	2.82597	0.669	0	0.0410739	CD1C+ DCs
AL513327.12	9.53909e-07	-0.811268	0	0.158	0.0429936	CD1C+ DCs
SELENOF1	9.53909e-07	-0.768456	0	0.158	0.0429936	CD1C+ DCs
INKA21	9.53909e-07	-0.850949	0	0.158	0.0429936	CD1C+ DCs
AL592295.3	9.53909e-07	-1.15347	0	0.158	0.0429936	CD1C+ DCs
MIR29B2CHG2	9.53909e-07	-1.4098	0	0.158	0.0429936	CD1C+ DCs
AC093152.11	9.53909e-07	-1.01128	0	0.158	0.0429936	CD1C+ DCs
PCNX21	9.53909e-07	-1.21215	0	0.158	0.0429936	CD1C+ DCs
SELENOI2	9.53909e-07	-1.32683	0	0.158	0.0429936	CD1C+ DCs
QTRT2	9.53909e-07	-0.914953	0	0.158	0.0429936	CD1C+ DCs
EIF4G11	9.53909e-07	-1.03317	0	0.158	0.0429936	CD1C+ DCs
AC093535.1	9.53909e-07	-0.812352	0	0.158	0.0429936	CD1C+ DCs
RACK11	9.53909e-07	-1.13088	0	0.158	0.0429936	CD1C+ DCs
TWISTNB	9.53909e-07	-1.32469	0	0.158	0.0429936	CD1C+ DCs
AC006978.23	9.53909e-07	-0.800686	0	0.158	0.0429936	CD1C+ DCs
AC005154.62	9.53909e-07	-1.07837	0	0.158	0.0429936	CD1C+ DCs
SEM11	9.53909e-07	-1.06675	0	0.158	0.0429936	CD1C+ DCs
AC105052.33	9.53909e-07	-1.19965	0	0.158	0.0429936	CD1C+ DCs
AC007384.12	9.53909e-07	-1.04843	0	0.158	0.0429936	CD1C+ DCs
BMT21	9.53909e-07	-1.09367	0	0.158	0.0429936	CD1C+ DCs
PLPBP	9.53909e-07	-0.812352	0	0.158	0.0429936	CD1C+ DCs
AC027018.11	9.53909e-07	-1.49209	0	0.158	0.0429936	CD1C+ DCs
WASHC5	9.53909e-07	-0.90621	0	0.158	0.0429936	CD1C+ DCs
AL138752.22	9.53909e-07	-0.760408	0	0.158	0.0429936	CD1C+ DCs
AL158152.21	9.53909e-07	-0.669848	0	0.158	0.0429936	CD1C+ DCs
ECPAS3	9.53909e-07	-1.13227	0	0.158	0.0429936	CD1C+ DCs
KYAT1	9.53909e-07	-1.23844	0	0.158	0.0429936	CD1C+ DCs
AL157938.31	9.53909e-07	-1.24035	0	0.158	0.0429936	CD1C+ DCs
TOR4A	9.53909e-07	-0.818736	0	0.158	0.0429936	CD1C+ DCs
AC132192.1	9.53909e-07	-0.861462	0	0.158	0.0429936	CD1C+ DCs
AP001636.3	9.53909e-07	-1.27842	0	0.158	0.0429936	CD1C+ DCs
AP002498.1	9.53909e-07	-0.809063	0	0.158	0.0429936	CD1C+ DCs
ATP5MG2	9.53909e-07	-0.943071	0	0.158	0.0429936	CD1C+ DCs
MINDY33	9.53909e-07	-1.24492	0	0.158	0.0429936	CD1C+ DCs
AC074327.13	9.53909e-07	-1.68024	0	0.158	0.0429936	CD1C+ DCs
CC2D2B	9.53909e-07	-1.46129	0	0.158	0.0429936	CD1C+ DCs
ZCRB1	9.53909e-07	-0.894588	0	0.158	0.0429936	CD1C+ DCs
ATP5MC22	9.53909e-07	-1.78575	0	0.158	0.0429936	CD1C+ DCs
AC020611.21	9.53909e-07	-1.03835	0	0.158	0.0429936	CD1C+ DCs
AC025159.1	9.53909e-07	-0.850949	0	0.158	0.0429936	CD1C+ DCs
LHFPL61	9.53909e-07	-1.08188	0	0.158	0.0429936	CD1C+ DCs
MIA22	9.53909e-07	-1.15135	0	0.158	0.0429936	CD1C+ DCs
LINC023282	9.53909e-07	-1.8721	0	0.158	0.0429936	CD1C+ DCs
AC091057.61	9.53909e-07	-0.853821	0	0.158	0.0429936	CD1C+ DCs
RHOT22	9.53909e-07	-1.40862	0	0.158	0.0429936	CD1C+ DCs
MARF1	9.53909e-07	-1.00508	0	0.158	0.0429936	CD1C+ DCs
TENT4B2	9.53909e-07	-1.27775	0	0.158	0.0429936	CD1C+ DCs
AC138150.12	9.53909e-07	-0.977993	0	0.158	0.0429936	CD1C+ DCs
AC004687.11	9.53909e-07	-1.21078	0	0.158	0.0429936	CD1C+ DCs
AP001011.13	9.53909e-07	-1.10194	0	0.158	0.0429936	CD1C+ DCs
AC016205.1	9.53909e-07	-0.821414	0	0.158	0.0429936	CD1C+ DCs
SHLD11	9.53909e-07	-1.02881	0	0.158	0.0429936	CD1C+ DCs
ILF3-DT	9.53909e-07	-0.995687	0	0.158	0.0429936	CD1C+ DCs
AC008770.2	9.53909e-07	-0.773973	0	0.158	0.0429936	CD1C+ DCs
TRIR2	9.53909e-07	-1.11692	0	0.158	0.0429936	CD1C+ DCs
USHBP1	9.53909e-07	-1.24241	0	0.158	0.0429936	CD1C+ DCs
COQ8B	9.53909e-07	-0.837226	0	0.158	0.0429936	CD1C+ DCs
NECTIN21	9.53909e-07	-1.48974	0	0.158	0.0429936	CD1C+ DCs
AL031587.21	9.53909e-07	-1.22684	0	0.158	0.0429936	CD1C+ DCs
LRMDA4	2.52785e-15	-3.7045	0	0.538	1.13933e-10	CD16+ Macrophages
FYB14	3.01427e-13	-3.02786	0	0.462	1.35856e-08	CD16+ Macrophages
LRP44	3.01427e-13	-2.99799	0	0.462	1.35856e-08	CD16+ Macrophages
C1QA1	4.30261e-12	-3.17505	0.018	0.538	1.93923e-07	CD16+ Macrophages
LYVE1	3.37795e-11	-2.51401	0	0.385	1.52248e-06	CD16+ Macrophages
VSIR2	3.37795e-11	-2.20474	0	0.385	1.52248e-06	CD16+ Macrophages
WASHC44	3.37795e-11	-2.23342	0	0.385	1.52248e-06	CD16+ Macrophages
AC011933.44	3.37795e-11	-2.29695	0	0.385	1.52248e-06	CD16+ Macrophages
ZNF665	3.37795e-11	-2.88782	0	0.385	1.52248e-06	CD16+ Macrophages
GRK34	3.37795e-11	-2.71878	0	0.385	1.52248e-06	CD16+ Macrophages
COLEC12	3.41359e-11	-2.78533	0.009	0.462	1.53854e-06	CD16+ Macrophages
F13A1	8.64326e-11	-4.00388	0.045	0.615	3.8956e-06	CD16+ Macrophages
C1QC	4.52892e-10	-3.29512	0.018	0.462	2.04123e-05	CD16+ Macrophages
AC016831.74	2.11708e-09	-2.46338	0.009	0.385	9.54191e-05	CD16+ Macrophages
RNASE1	2.11708e-09	-3.01917	0.009	0.385	9.54191e-05	CD16+ Macrophages
AC010894.34	3.58225e-09	-1.90725	0	0.308	0.000161455	CD16+ Macrophages
AP2M1	3.58225e-09	-1.90297	0	0.308	0.000161455	CD16+ Macrophages
MUC20-OT14	3.58225e-09	-2.16063	0	0.308	0.000161455	CD16+ Macrophages
TMEM131L2	3.58225e-09	-2.14134	0	0.308	0.000161455	CD16+ Macrophages
ARHGAP26-AS12	3.58225e-09	-2.44548	0	0.308	0.000161455	CD16+ Macrophages
WASHC13	3.58225e-09	-1.81186	0	0.308	0.000161455	CD16+ Macrophages
CEMIP24	3.58225e-09	-2.57702	0	0.308	0.000161455	CD16+ Macrophages
AP003086.24	3.58225e-09	-2.36824	0	0.308	0.000161455	CD16+ Macrophages
SHLD24	3.58225e-09	-2.16291	0	0.308	0.000161455	CD16+ Macrophages
LINC022564	3.58225e-09	-1.7989	0	0.308	0.000161455	CD16+ Macrophages
AC069368.11	3.58225e-09	-1.97423	0	0.308	0.000161455	CD16+ Macrophages
AC013394.11	3.58225e-09	-2.11445	0	0.308	0.000161455	CD16+ Macrophages
LINC008542	3.58225e-09	-2.02774	0	0.308	0.000161455	CD16+ Macrophages
AP000311.14	3.58225e-09	-2.82197	0	0.308	0.000161455	CD16+ Macrophages
RPL413	1.53552e-08	-2.40418	0.027	0.462	0.000692076	CD16+ Macrophages
CD142	4.12179e-08	-2.65158	0.018	0.385	0.00185773	CD16+ Macrophages
FAM65B	7.97124e-08	4.84183	0.91	0	0.00359272	CD16+ Macrophages
PLTP	2.06738e-07	-2.85482	0.009	0.308	0.00931788	CD16+ Macrophages
RGL1	2.09621e-07	-2.81067	0.108	0.615	0.00944783	CD16+ Macrophages
FRMD4B	3.37518e-07	-2.45418	0.099	0.615	0.0152123	CD16+ Macrophages
MACO12	3.63686e-07	-1.20063	0	0.231	0.0163917	CD16+ Macrophages
AC118549.13	3.63686e-07	-1.38997	0	0.231	0.0163917	CD16+ Macrophages
AC245297.34	3.63686e-07	-1.24239	0	0.231	0.0163917	CD16+ Macrophages
S100A9	3.63686e-07	-1.91674	0	0.231	0.0163917	CD16+ Macrophages
AL121985.1	3.63686e-07	-1.34733	0	0.231	0.0163917	CD16+ Macrophages
COP14	3.63686e-07	-1.65411	0	0.231	0.0163917	CD16+ Macrophages
LINC004863	3.63686e-07	-1.43775	0	0.231	0.0163917	CD16+ Macrophages
AC018682.14	3.63686e-07	-1.5731	0	0.231	0.0163917	CD16+ Macrophages
AC114760.24	3.63686e-07	-1.65213	0	0.231	0.0163917	CD16+ Macrophages
AC026202.24	3.63686e-07	-2.13596	0	0.231	0.0163917	CD16+ Macrophages
MCUB3	3.63686e-07	-1.33182	0	0.231	0.0163917	CD16+ Macrophages
SELENOP3	3.63686e-07	-1.52836	0	0.231	0.0163917	CD16+ Macrophages
TENT24	3.63686e-07	-1.67272	0	0.231	0.0163917	CD16+ Macrophages
SH3RF2	3.63686e-07	-1.77156	0	0.231	0.0163917	CD16+ Macrophages
RIPOR23	3.63686e-07	-3.41535	0	0.231	0.0163917	CD16+ Macrophages
CARMIL14	3.63686e-07	-2.26562	0	0.231	0.0163917	CD16+ Macrophages
DAAM21	3.63686e-07	-1.62998	0	0.231	0.0163917	CD16+ Macrophages
BICRAL3	3.63686e-07	-1.48187	0	0.231	0.0163917	CD16+ Macrophages
CRYBG13	3.63686e-07	-1.75732	0	0.231	0.0163917	CD16+ Macrophages
PHKG1	3.63686e-07	-1.76665	0	0.231	0.0163917	CD16+ Macrophages
AL034397.32	3.63686e-07	-1.52837	0	0.231	0.0163917	CD16+ Macrophages
AC100849.13	3.63686e-07	-2.15022	0	0.231	0.0163917	CD16+ Macrophages
TUT74	3.63686e-07	-1.91659	0	0.231	0.0163917	CD16+ Macrophages
ATP5MG3	3.63686e-07	-2.06485	0	0.231	0.0163917	CD16+ Macrophages
ARMH34	3.63686e-07	-1.78704	0	0.231	0.0163917	CD16+ Macrophages
CCDC651	3.63686e-07	-1.47744	0	0.231	0.0163917	CD16+ Macrophages
AC074032.13	3.63686e-07	-1.96485	0	0.231	0.0163917	CD16+ Macrophages
MIA23	3.63686e-07	-1.45262	0	0.231	0.0163917	CD16+ Macrophages
PCNX14	3.63686e-07	-1.52959	0	0.231	0.0163917	CD16+ Macrophages
MESD	3.63686e-07	-1.6531	0	0.231	0.0163917	CD16+ Macrophages
AC109597.1	3.63686e-07	-1.43157	0	0.231	0.0163917	CD16+ Macrophages
VPS35L4	3.63686e-07	-1.70173	0	0.231	0.0163917	CD16+ Macrophages
CYBC12	3.63686e-07	-1.42419	0	0.231	0.0163917	CD16+ Macrophages
AL117381.11	3.63686e-07	-1.54544	0	0.231	0.0163917	CD16+ Macrophages
NEURL21	3.63686e-07	-1.8907	0	0.231	0.0163917	CD16+ Macrophages
LILRB52	3.63686e-07	-1.99668	0	0.231	0.0163917	CD16+ Macrophages
ADA22	3.63686e-07	-1.34733	0	0.231	0.0163917	CD16+ Macrophages
TPTEP2-CSNK1E4	3.63686e-07	-1.31164	0	0.231	0.0163917	CD16+ Macrophages
SELENOO2	3.63686e-07	-1.48456	0	0.231	0.0163917	CD16+ Macrophages
FP236383.14	3.63686e-07	-1.31651	0	0.231	0.0163917	CD16+ Macrophages
SELENOP4	0	-3.4462	0	0.495	0	Resident Macrophages
TENT25	0	-2.56179	0	0.459	0	Resident Macrophages
LRMDA5	0	-4.43974	0	0.798	0	Resident Macrophages
COP15	1.06378e-307	-2.46177	0	0.431	4.79455e-303	Resident Macrophages
CARMIL15	2.94133e-295	-2.67783	0	0.415	1.32569e-290	Resident Macrophages
PRKN3	7.96189e-288	-2.49644	0	0.405	3.5885e-283	Resident Macrophages
LILRB53	1.37214e-286	-2.38053	0	0.403	6.18435e-282	Resident Macrophages
GRK35	2.03793e-280	-2.38789	0	0.395	9.18514e-276	Resident Macrophages
AC016831.75	1.23284e-278	-2.69239	0.02	0.485	5.55654e-274	Resident Macrophages
FYB15	5.93189e-278	-2.43176	0	0.392	2.67356e-273	Resident Macrophages
CEMIP25	4.93338e-273	-2.84746	0	0.385	2.22352e-268	Resident Macrophages
C10orf113	1.59349e-268	5.06037	0.889	0	7.182e-264	Resident Macrophages
LRP45	2.56654e-262	-2.38121	0.001	0.379	1.15676e-257	Resident Macrophages
MALAT13	9.65894e-262	-2.24366	0.995	1	4.35338e-257	Resident Macrophages
AP000311.15	1.35696e-248	-2.38366	0	0.352	6.11598e-244	Resident Macrophages
AC100849.14	1.10589e-237	-3.55928	0	0.338	4.98436e-233	Resident Macrophages
PCNX15	1.9416e-230	-2.54606	0	0.328	8.751e-226	Resident Macrophages
LINC-PINT3	2.74579e-226	4.36487	0.808	0	1.23756e-221	Resident Macrophages
AP003086.25	3.22394e-217	-2.19049	0	0.31	1.45306e-212	Resident Macrophages
ARMH35	5.08521e-216	-1.90298	0	0.308	2.29196e-211	Resident Macrophages
ERBIN4	7.58913e-209	-1.83233	0	0.298	3.4205e-204	Resident Macrophages
XIST4	1.84627e-206	-2.44675	0	0.295	8.32132e-202	Resident Macrophages
CHN23	1.3024e-204	3.96436	0.763	0	5.87007e-200	Resident Macrophages
MUC20-OT15	6.09321e-197	-1.85308	0	0.282	2.74627e-192	Resident Macrophages
WASHC45	3.37795e-192	-1.69695	0	0.275	1.52248e-187	Resident Macrophages
LINGO14	1.50972e-191	-2.51145	0.014	0.344	6.80447e-187	Resident Macrophages
LARGE12	1.46116e-181	-1.791	0	0.261	6.58559e-177	Resident Macrophages
BABAM24	2.20437e-180	-1.75145	0	0.259	9.93529e-176	Resident Macrophages
LINC008543	2.20437e-180	-1.80779	0	0.259	9.9353e-176	Resident Macrophages
WASHC14	4.9951e-178	-1.52542	0	0.256	2.25134e-173	Resident Macrophages
GMDS-DT4	1.12527e-175	-1.911	0	0.252	5.07172e-171	Resident Macrophages
AC011933.45	1.68524e-174	-1.7809	0	0.251	7.59553e-170	Resident Macrophages
AC118549.14	6.04986e-157	-1.56366	0	0.226	2.72673e-152	Resident Macrophages
CH507-528H12.12	2.02668e-154	3.84308	0.643	0	9.13443e-150	Resident Macrophages
OGA3	1.88693e-153	-1.57106	0	0.221	8.50457e-149	Resident Macrophages
TUT75	1.88693e-153	-1.4447	0	0.221	8.50458e-149	Resident Macrophages
LINC004864	3.80212e-151	-1.56586	0.003	0.238	1.71366e-146	Resident Macrophages
DGLUCY3	3.99911e-151	-1.58163	0	0.218	1.80244e-146	Resident Macrophages
AC018682.15	5.80938e-150	-1.7063	0	0.216	2.61835e-145	Resident Macrophages
FP236383.15	2.55006e-145	-1.34777	0	0.21	1.14934e-140	Resident Macrophages
ECPAS4	3.67789e-144	-1.29245	0	0.208	1.65766e-139	Resident Macrophages
ADRBK23	2.49561e-143	2.98779	0.614	0	1.12479e-138	Resident Macrophages
RFWD23	5.72704e-143	2.76725	0.613	0	2.58124e-138	Resident Macrophages
FP671120.12	7.61779e-142	-1.52631	0	0.205	3.43341e-137	Resident Macrophages
SHLD25	1.56883e-139	-1.44239	0	0.202	7.07087e-135	Resident Macrophages
AC245297.35	3.2125e-137	-1.46529	0	0.198	1.44791e-132	Resident Macrophages
AC120193.14	4.58722e-136	-1.82121	0	0.197	2.06751e-131	Resident Macrophages
AC092691.12	9.3134e-134	-1.82457	0	0.193	4.19764e-129	Resident Macrophages
LINC022565	1.06211e-125	-1.43393	0	0.182	4.78703e-121	Resident Macrophages
AC087286.24	1.49528e-124	-1.4487	0	0.18	6.73939e-120	Resident Macrophages
TMEM22	5.43381e-123	3.19789	0.555	0	2.44907e-118	Resident Macrophages
AC114760.25	2.95119e-122	-1.62731	0	0.177	1.33013e-117	Resident Macrophages
TPTEP2-CSNK1E5	2.95119e-122	-1.29904	0	0.177	1.33013e-117	Resident Macrophages
SPDYE22	1.83096e-121	-1.74495	0.007	0.215	8.2523e-117	Resident Macrophages
AP002336.23	4.13732e-121	-1.31733	0	0.175	1.86473e-116	Resident Macrophages
LINC016842	4.13732e-121	-1.28659	0	0.175	1.86473e-116	Resident Macrophages
AC010894.35	4.25436e-121	-1.41214	0.001	0.184	1.91748e-116	Resident Macrophages
KIAA10332	1.05693e-120	2.58619	0.548	0	4.76369e-116	Resident Macrophages
PAPD42	1.74065e-120	2.59429	0.548	0	7.84529e-116	Resident Macrophages
NSD34	5.79203e-120	-1.26793	0	0.174	2.61053e-115	Resident Macrophages
AL160272.21	5.79204e-120	-1.28186	0	0.174	2.61053e-115	Resident Macrophages
AC105052.34	8.09719e-119	-1.30742	0	0.172	3.64948e-114	Resident Macrophages
LINC005134	8.09719e-119	-1.41274	0	0.172	3.64948e-114	Resident Macrophages
VPS35L5	3.0498e-114	-1.23752	0	0.166	1.37458e-109	Resident Macrophages
SGK32	1.99455e-113	-1.59663	0.019	0.252	8.98964e-109	Resident Macrophages
TUT42	4.2339e-113	-1.21863	0	0.164	1.90826e-108	Resident Macrophages
AC009093.23	4.2339e-113	-1.23353	0	0.164	1.90826e-108	Resident Macrophages
AC093152.12	8.12582e-111	-1.09146	0	0.161	3.66239e-106	Resident Macrophages
TMEM131L3	8.12583e-111	-1.29666	0	0.161	3.66239e-106	Resident Macrophages
SLC26A33	1.29728e-110	-1.45305	0.005	0.187	5.84698e-106	Resident Macrophages
AC013394.12	1.12338e-109	-1.10735	0	0.159	5.06318e-105	Resident Macrophages
AC010127.11	1.55089e-108	-1.24279	0	0.157	6.99003e-104	Resident Macrophages
AL390036.11	2.13815e-107	-1.14879	0	0.156	9.63684e-103	Resident Macrophages
BICRAL4	2.94369e-106	-1.25298	0	0.154	1.32675e-101	Resident Macrophages
MTREX2	4.04713e-105	-1.15622	0	0.152	1.82408e-100	Resident Macrophages
AL162414.11	4.04713e-105	-1.38207	0	0.152	1.82408e-100	Resident Macrophages
PCNX42	5.55653e-104	-1.1481	0	0.151	2.50438e-99	Resident Macrophages
TTN	3.05785e-103	1.83995	0.833	0.433	1.3782e-98	Resident Macrophages
AL034397.33	1.94742e-99	-1.28281	0	0.144	8.77723e-95	Resident Macrophages
RHOT23	2.65544e-98	-1.10701	0	0.143	1.19683e-93	Resident Macrophages
AKAP132	3.14765e-97	1.15226	0.918	0.746	1.41868e-92	Resident Macrophages
FAM198B-AS12	3.61593e-97	-1.18215	0	0.141	1.62973e-92	Resident Macrophages
AL513327.13	3.61593e-97	-1.05429	0	0.141	1.62973e-92	Resident Macrophages
AC116366.33	4.91712e-96	-1.08549	0	0.139	2.2162e-91	Resident Macrophages
AC006978.24	4.91712e-96	-1.13611	0	0.139	2.2162e-91	Resident Macrophages
SELENOO3	4.91712e-96	-1.03031	0	0.139	2.2162e-91	Resident Macrophages
AC006059.12	6.67746e-95	-1.10475	0	0.138	3.0096e-90	Resident Macrophages
LHFPL62	6.67746e-95	-1.21681	0	0.138	3.0096e-90	Resident Macrophages
FP700111.11	6.67746e-95	-1.02104	0	0.138	3.0096e-90	Resident Macrophages
DELE12	9.05569e-94	-1.04305	0	0.136	4.08149e-89	Resident Macrophages
MCUB4	9.05569e-94	-1.03565	0	0.136	4.08149e-89	Resident Macrophages
AL138828.1	1.65873e-91	-1.25937	0	0.133	7.47606e-87	Resident Macrophages
SEPP11	3.26546e-91	2.77332	0.452	0	1.47178e-86	Resident Macrophages
RUBCNL2	2.24038e-90	-1.0281	0	0.131	1.00976e-85	Resident Macrophages
MAP3K203	2.24038e-90	-1.05909	0	0.131	1.00976e-85	Resident Macrophages
CH507-513H4.12	5.17102e-90	2.40667	0.447	0	2.33063e-85	Resident Macrophages
AC026202.25	3.02192e-89	-1.07336	0	0.13	1.36201e-84	Resident Macrophages
LINC009692	2.83037e-88	2.12078	0.441	0	1.27568e-83	Resident Macrophages
AC008957.22	4.07061e-88	-0.948938	0	0.128	1.83467e-83	Resident Macrophages
PARK21	1.22401e-87	2.51445	0.439	0	5.51674e-83	Resident Macrophages
ANKUB12	3.27464e-87	-1.72681	0.05	0.295	1.47592e-82	Resident Macrophages
NBDY2	5.47588e-87	-0.932872	0	0.126	2.46803e-82	Resident Macrophages
AC074032.14	5.47588e-87	-0.963182	0	0.126	2.46803e-82	Resident Macrophages
RP11-426C22.53	7.97823e-87	2.38026	0.436	0	3.59587e-82	Resident Macrophages
CPLANE12	7.35639e-86	-0.996879	0	0.125	3.3156e-81	Resident Macrophages
WASHC2C2	7.35639e-86	-0.841023	0	0.125	3.3156e-81	Resident Macrophages
MIA24	7.35639e-86	-0.911471	0	0.125	3.3156e-81	Resident Macrophages
AC027097.21	7.35639e-86	-1.02983	0	0.125	3.3156e-81	Resident Macrophages
AP001011.14	7.3564e-86	-1.01118	0	0.125	3.3156e-81	Resident Macrophages
SRGAP2B2	9.6348e-86	1.52308	0.767	0.385	4.3425e-81	Resident Macrophages
ERBB2IP2	8.75109e-84	2.12834	0.424	0	3.9442e-79	Resident Macrophages
VPS26C1	1.32235e-83	-0.816551	0	0.121	5.95998e-79	Resident Macrophages
SH3BP51	7.14186e-83	1.82193	0.669	0.246	3.21891e-78	Resident Macrophages
AC244021.1	1.76938e-82	-0.973256	0	0.12	7.97478e-78	Resident Macrophages
WASHC51	1.76938e-82	-0.841975	0	0.12	7.97478e-78	Resident Macrophages
DAPK11	2.34501e-81	1.48494	0.756	0.366	1.05692e-76	Resident Macrophages
OTULINL1	2.36439e-81	-0.808951	0	0.118	1.06565e-76	Resident Macrophages
AC005154.63	2.36439e-81	-0.891497	0	0.118	1.06565e-76	Resident Macrophages
GRK21	2.36439e-81	-0.941528	0	0.118	1.06565e-76	Resident Macrophages
FYB3	3.78989e-81	2.31131	0.415	0	1.70814e-76	Resident Macrophages
MKRN33	2.15409e-80	-1.34055	0.004	0.141	9.70868e-76	Resident Macrophages
MINDY34	3.1553e-80	-0.8785	0	0.116	1.42213e-75	Resident Macrophages
KHDC41	3.15531e-80	-0.90176	0	0.116	1.42213e-75	Resident Macrophages
AC104123.11	4.20523e-79	-1.03126	0	0.115	1.89534e-74	Resident Macrophages
AL356124.11	4.20523e-79	-0.868656	0	0.115	1.89534e-74	Resident Macrophages
MOSMO2	5.59714e-78	-0.858794	0	0.113	2.52269e-73	Resident Macrophages
NIPSNAP22	5.59715e-78	-0.91562	0	0.113	2.52269e-73	Resident Macrophages
BRE2	8.76846e-78	2.07609	0.402	0	3.95203e-73	Resident Macrophages
AC138150.13	7.44001e-77	-0.884928	0	0.111	3.35329e-72	Resident Macrophages
SELENOF2	7.44001e-77	-0.848099	0	0.111	3.35329e-72	Resident Macrophages
AL138752.23	9.87669e-76	-0.8769	0	0.11	4.45152e-71	Resident Macrophages
LINC023283	9.87669e-76	-0.903282	0	0.11	4.45152e-71	Resident Macrophages
ELMO12	7.98806e-75	1.18928	0.883	0.664	3.6003e-70	Resident Macrophages
AC068888.13	1.30943e-74	-1.01657	0	0.108	5.90173e-70	Resident Macrophages
AC069368.12	1.30943e-74	-0.825366	0	0.108	5.90173e-70	Resident Macrophages
AC009690.11	1.30943e-74	-0.981912	0	0.108	5.90173e-70	Resident Macrophages
ZNF6543	9.11792e-74	-1.32007	0.015	0.175	4.10954e-69	Resident Macrophages
ATP5F1C2	1.73376e-73	-0.891532	0	0.107	7.81421e-69	Resident Macrophages
ARHGAP26-AS13	1.77912e-73	-1.22003	0.001	0.115	8.01866e-69	Resident Macrophages
CEBPB2	3.70395e-73	-1.61845	0.06	0.29	1.66941e-68	Resident Macrophages
AC012368.12	8.10686e-73	-0.862536	0.001	0.11	3.65384e-68	Resident Macrophages
CYBC13	2.29261e-72	-0.855807	0	0.105	1.0333e-67	Resident Macrophages
LIX1-AS11	2.29261e-72	-0.938434	0	0.105	1.0333e-67	Resident Macrophages
REX1BD3	2.29261e-72	-0.862295	0	0.105	1.0333e-67	Resident Macrophages
MIGA13	3.02769e-71	-0.747633	0	0.103	1.36461e-66	Resident Macrophages
AC027644.42	3.02769e-71	-0.948778	0	0.103	1.36461e-66	Resident Macrophages
AC011092.22	3.02769e-71	-1.05434	0	0.103	1.36461e-66	Resident Macrophages
C10orf762	4.22718e-71	1.87772	0.375	0	1.90523e-66	Resident Macrophages
GRAMD2B2	3.99331e-70	-0.878573	0	0.102	1.79983e-65	Resident Macrophages
AC087672.2	3.99331e-70	-0.796453	0	0.102	1.79983e-65	Resident Macrophages
ZCCHC112	7.035e-70	1.94393	0.37	0	3.17074e-65	Resident Macrophages
AC110995.1	5.26014e-69	-0.860109	0	0.1	2.3708e-64	Resident Macrophages
MIR29B2CHG3	5.26014e-69	-0.858445	0	0.1	2.3708e-64	Resident Macrophages
AC097376.21	5.26014e-69	-0.9766	0	0.1	2.3708e-64	Resident Macrophages
ELMO1-AS11	3.49655e-68	-1.4098	0.02	0.182	1.57593e-63	Resident Macrophages
TMSB4X2	4.51234e-68	-1.77699	0.118	0.375	2.03376e-63	Resident Macrophages
RAB11A2	3.31894e-67	-1.70613	0.065	0.287	1.49588e-62	Resident Macrophages
NSD24	9.09208e-67	-0.907349	0	0.097	4.09789e-62	Resident Macrophages
TENT4A3	9.09208e-67	-0.732966	0	0.097	4.09789e-62	Resident Macrophages
ARHGAP453	9.09208e-67	-0.81553	0	0.097	4.09789e-62	Resident Macrophages
AC025159.11	1.19308e-65	-0.880796	0	0.095	5.37732e-61	Resident Macrophages
WASHC2A1	1.19308e-65	-0.810266	0	0.095	5.37732e-61	Resident Macrophages
TOGARAM12	1.19308e-65	-0.830859	0	0.095	5.37732e-61	Resident Macrophages
AC020916.12	1.19308e-65	-0.885897	0	0.095	5.37732e-61	Resident Macrophages
ARMH42	1.5636e-64	-0.684213	0	0.093	7.04732e-60	Resident Macrophages
ATP5MG4	1.5636e-64	-0.911327	0	0.093	7.04732e-60	Resident Macrophages
AC027018.12	2.04663e-63	-0.755863	0	0.092	9.22436e-59	Resident Macrophages
VIRMA1	2.04663e-63	-0.71393	0	0.092	9.22436e-59	Resident Macrophages
PCNX5	3.83095e-63	2.08781	0.342	0	1.72665e-58	Resident Macrophages
MAN1A11	1.6669e-62	1.23841	0.846	0.621	7.51291e-58	Resident Macrophages
EFL11	2.67552e-62	-0.644113	0	0.09	1.20588e-57	Resident Macrophages
TENT4B3	2.67552e-62	-0.830037	0	0.09	1.20588e-57	Resident Macrophages
LINC02391	2.67552e-62	-0.833742	0	0.09	1.20589e-57	Resident Macrophages
AC009554.12	3.49332e-61	-0.694502	0	0.089	1.57447e-56	Resident Macrophages
AC074327.14	3.49332e-61	-0.885473	0	0.089	1.57447e-56	Resident Macrophages
AC022075.1	3.49332e-61	-0.933659	0	0.089	1.57447e-56	Resident Macrophages
AC004687.12	3.49332e-61	-0.730266	0	0.089	1.57447e-56	Resident Macrophages
ZC3H11A2	1.09646e-60	1.65098	0.332	0	4.94187e-56	Resident Macrophages
SHLD12	4.55544e-60	-0.764576	0	0.087	2.05318e-55	Resident Macrophages
AL390728.6	4.55545e-60	-0.705171	0	0.087	2.05319e-55	Resident Macrophages
DCAF12	4.55545e-60	-0.661955	0	0.087	2.05319e-55	Resident Macrophages
TENT5A1	4.55545e-60	-0.836621	0	0.087	2.05319e-55	Resident Macrophages
RAB311	4.12745e-59	1.24117	0.783	0.456	1.86028e-54	Resident Macrophages
AC011287.11	5.93321e-59	-1.07407	0	0.085	2.67416e-54	Resident Macrophages
MESD1	5.93321e-59	-0.684204	0	0.085	2.67416e-54	Resident Macrophages
SELENOI3	5.93321e-59	-0.737947	0	0.085	2.67416e-54	Resident Macrophages
AC034195.11	5.93321e-59	-0.849083	0	0.085	2.67416e-54	Resident Macrophages
ELOC1	5.93321e-59	-0.661734	0	0.085	2.67416e-54	Resident Macrophages
AC133919.21	5.93321e-59	-0.723887	0	0.085	2.67416e-54	Resident Macrophages
SRGAP23	1.30575e-58	1.13925	0.813	0.549	5.88515e-54	Resident Macrophages
MBNL22	1.89031e-58	1.38237	0.564	0.193	8.51982e-54	Resident Macrophages
AC084871.21	7.71823e-58	-0.76329	0	0.084	3.47868e-53	Resident Macrophages
AL359915.21	7.71823e-58	-0.669333	0	0.084	3.47868e-53	Resident Macrophages
VSIR3	7.71824e-58	-0.799665	0	0.084	3.47869e-53	Resident Macrophages
CCDC32	7.71824e-58	-0.735885	0	0.084	3.47869e-53	Resident Macrophages
MYL22	2.51302e-57	-1.60415	0.153	0.402	1.13264e-52	Resident Macrophages
COL19A11	3.31913e-57	-0.797703	0.004	0.103	1.49596e-52	Resident Macrophages
MACO13	1.00281e-56	-0.675856	0	0.082	4.51977e-52	Resident Macrophages
AL139260.1	1.00281e-56	-0.721738	0	0.082	4.51977e-52	Resident Macrophages
AC109927.1	1.00281e-56	-0.7655	0	0.082	4.51977e-52	Resident Macrophages
SRP191	1.00281e-56	-0.747344	0	0.082	4.51977e-52	Resident Macrophages
AC108134.31	1.00281e-56	-0.685376	0	0.082	4.51977e-52	Resident Macrophages
RP11-202G18.1	2.05077e-56	2.19493	0.313	0	9.24301e-52	Resident Macrophages
AC006160.1	1.30136e-55	-0.63732	0	0.08	5.86535e-51	Resident Macrophages
BMT22	1.30136e-55	-0.646683	0	0.08	5.86535e-51	Resident Macrophages
AFG1L1	1.30136e-55	-0.60195	0	0.08	5.86535e-51	Resident Macrophages
ZZZ32	6.02376e-55	1.62032	0.306	0	2.71497e-50	Resident Macrophages
MMP24OS2	1.68676e-54	-0.712812	0	0.079	7.60241e-50	Resident Macrophages
RACK12	1.68676e-54	-0.655556	0	0.079	7.60241e-50	Resident Macrophages
AC007384.13	1.68676e-54	-0.766913	0	0.079	7.60241e-50	Resident Macrophages
AC005258.12	1.68676e-54	-0.661382	0	0.079	7.60241e-50	Resident Macrophages
AL365273.23	1.68676e-54	-0.679418	0	0.079	7.60241e-50	Resident Macrophages
SELENOS1	1.68676e-54	-0.68166	0	0.079	7.60241e-50	Resident Macrophages
NUP50-DT1	1.68676e-54	-0.649374	0	0.079	7.60241e-50	Resident Macrophages
TNNI31	1.97852e-54	-1.39703	0.036	0.2	8.91739e-50	Resident Macrophages
MGEA52	1.4447e-53	1.61087	0.3	0	6.51142e-49	Resident Macrophages
SPATA12	2.18372e-53	-0.662154	0	0.077	9.84223e-49	Resident Macrophages
ODR41	2.18372e-53	-0.689695	0	0.077	9.84223e-49	Resident Macrophages
FO393401.1	2.18372e-53	-0.728898	0	0.077	9.84223e-49	Resident Macrophages
SELENOT1	2.18372e-53	-0.638905	0	0.077	9.84223e-49	Resident Macrophages
AC139887.21	2.18372e-53	-0.67153	0	0.077	9.84223e-49	Resident Macrophages
AC136604.22	2.18372e-53	-0.873593	0	0.077	9.84223e-49	Resident Macrophages
SEM12	2.18372e-53	-0.676311	0	0.077	9.84223e-49	Resident Macrophages
GMDS-AS12	4.61956e-53	1.78564	0.298	0	2.08208e-48	Resident Macrophages
GPX11	2.04576e-52	1.8639	0.295	0	9.22044e-48	Resident Macrophages
ATP5F1B	2.82376e-52	-0.728548	0	0.075	1.27269e-47	Resident Macrophages
AC007262.2	2.82376e-52	-0.715736	0	0.075	1.27269e-47	Resident Macrophages
TMEM2671	2.82376e-52	-0.694582	0	0.075	1.2727e-47	Resident Macrophages
ATP5MC23	2.82376e-52	-0.688378	0	0.075	1.2727e-47	Resident Macrophages
AL121761.11	2.82376e-52	-0.660499	0	0.075	1.2727e-47	Resident Macrophages
S100A8	1.26878e-51	-0.866515	0.003	0.092	5.71851e-47	Resident Macrophages
KIAA03682	1.47111e-51	1.60684	0.291	0	6.63043e-47	Resident Macrophages
AL157938.23	3.64713e-51	-0.602358	0	0.074	1.6438e-46	Resident Macrophages
ATP5PF	3.64713e-51	-0.836051	0	0.074	1.6438e-46	Resident Macrophages
C1orf1322	4.62249e-51	1.56193	0.289	0	2.0834e-46	Resident Macrophages
FAM21A1	6.40615e-51	2.0744	0.288	0	2.88732e-46	Resident Macrophages
SEC14L11	9.68711e-51	1.30217	0.583	0.241	4.36608e-46	Resident Macrophages
TLR2	2.64587e-50	-1.54681	0.187	0.42	1.19252e-45	Resident Macrophages
RTF21	4.70514e-50	-0.545494	0	0.072	2.12066e-45	Resident Macrophages
FAM21C1	1.64211e-49	1.54348	0.281	0	7.40117e-45	Resident Macrophages
ZCCHC62	1.9295e-49	1.50744	0.281	0	8.69643e-45	Resident Macrophages
ATP5ME3	6.06315e-49	-0.809341	0	0.07	2.73272e-44	Resident Macrophages
INKA22	6.06315e-49	-0.513003	0	0.07	2.73272e-44	Resident Macrophages
MRE111	6.06315e-49	-0.566401	0	0.07	2.73272e-44	Resident Macrophages
AC090517.41	6.06315e-49	-0.591192	0	0.07	2.73272e-44	Resident Macrophages
NECTIN22	6.06315e-49	-0.607154	0	0.07	2.73272e-44	Resident Macrophages
TNNT22	7.68062e-49	-1.35912	0.063	0.244	3.46173e-44	Resident Macrophages
PDGFC	2.22795e-48	1.25288	0.72	0.439	1.00416e-43	Resident Macrophages
CSNK1E1	2.436e-48	1.43532	0.304	0.016	1.09793e-43	Resident Macrophages
RP11-1080G15.1	4.76806e-48	2.36605	0.274	0	2.14901e-43	Resident Macrophages
ZMIZ11	4.8052e-48	1.13611	0.571	0.23	2.16575e-43	Resident Macrophages
AC001226.21	7.80427e-48	-0.646954	0	0.069	3.51746e-43	Resident Macrophages
ATP5IF12	7.80427e-48	-0.697022	0	0.069	3.51746e-43	Resident Macrophages
PATJ1	7.80427e-48	-0.702366	0	0.069	3.51746e-43	Resident Macrophages
ZBTB20-AS5	7.80427e-48	-0.659148	0	0.069	3.51746e-43	Resident Macrophages
Z93930.21	7.80427e-48	-0.642479	0	0.069	3.51746e-43	Resident Macrophages
RERE	2.9021e-47	0.950553	0.766	0.485	1.308e-42	Resident Macrophages
EIF2B5	6.85966e-47	1.78783	0.317	0.031	3.09172e-42	Resident Macrophages
FBH1	1.00341e-46	-0.60093	0	0.067	4.52249e-42	Resident Macrophages
TRIR3	1.00341e-46	-0.592291	0	0.067	4.52249e-42	Resident Macrophages
AC009690.22	1.00341e-46	-0.620686	0	0.067	4.52249e-42	Resident Macrophages
AC007216.41	1.00341e-46	-0.563436	0	0.067	4.52249e-42	Resident Macrophages
C14orf1591	1.8267e-46	1.45664	0.267	0	8.23312e-42	Resident Macrophages
FAM35A1	1.02797e-45	1.51047	0.263	0	4.63317e-41	Resident Macrophages
AL158152.22	1.28869e-45	-0.522264	0	0.066	5.80827e-41	Resident Macrophages
SELENOW2	1.28869e-45	-0.641206	0	0.066	5.80827e-41	Resident Macrophages
LNPK	1.28869e-45	-0.477367	0	0.066	5.80827e-41	Resident Macrophages
AC007038.1	1.28869e-45	-0.574569	0	0.066	5.80827e-41	Resident Macrophages
CRYBG14	1.28869e-45	-0.489111	0	0.066	5.80827e-41	Resident Macrophages
CYREN1	1.28869e-45	-0.604239	0	0.066	5.80827e-41	Resident Macrophages
AL117381.12	1.28869e-45	-0.571398	0	0.066	5.80827e-41	Resident Macrophages
DPYD-AS1	3.37502e-45	-1.03195	0.024	0.152	1.52116e-40	Resident Macrophages
AHR2	4.38957e-45	1.47994	0.308	0.028	1.97842e-40	Resident Macrophages
LINC014201	4.90035e-45	1.60512	0.26	0	2.20864e-40	Resident Macrophages
MMP243	1.12147e-44	-1.07546	0.01	0.108	5.05458e-40	Resident Macrophages
AF117829.11	1.65328e-44	-0.512293	0	0.064	7.45149e-40	Resident Macrophages
AP002518.2	1.65328e-44	-0.498734	0	0.064	7.45149e-40	Resident Macrophages
AL669831.51	1.65328e-44	-0.473765	0	0.064	7.45149e-40	Resident Macrophages
AC007388.1	1.65328e-44	-0.573582	0	0.064	7.45149e-40	Resident Macrophages
AC096564.12	1.65328e-44	-0.533541	0	0.064	7.45149e-40	Resident Macrophages
BCLAF3	1.65328e-44	-0.579639	0	0.064	7.45149e-40	Resident Macrophages
MARF11	1.65328e-44	-0.588264	0	0.064	7.45149e-40	Resident Macrophages
LINC016781	1.65328e-44	-0.548414	0	0.064	7.45149e-40	Resident Macrophages
CCDC652	2.35939e-44	-0.83813	0.004	0.085	1.0634e-39	Resident Macrophages
PDK4	3.46936e-44	2.01728	0.517	0.228	1.56367e-39	Resident Macrophages
UTY1	6.38852e-44	1.03807	0.458	0.131	2.87937e-39	Resident Macrophages
AL445426.1	2.11873e-43	-0.542886	0	0.062	9.54935e-39	Resident Macrophages
ATP5MC32	2.11874e-43	-0.584587	0	0.062	9.54935e-39	Resident Macrophages
TRDN-AS12	2.11874e-43	-0.605582	0	0.062	9.54935e-39	Resident Macrophages
AC243964.2	2.11874e-43	-0.513539	0	0.062	9.54935e-39	Resident Macrophages
AL157938.32	2.11874e-43	-0.599938	0	0.062	9.54936e-39	Resident Macrophages
HDGFL31	2.11874e-43	-0.591428	0	0.062	9.54936e-39	Resident Macrophages
RIPOR1	2.11874e-43	-0.561207	0	0.062	9.54936e-39	Resident Macrophages
AC009060.11	2.11874e-43	-0.43913	0	0.062	9.54936e-39	Resident Macrophages
AL136531.21	2.11874e-43	-0.586495	0	0.062	9.54936e-39	Resident Macrophages
LTC4S	1.04515e-42	-0.492929	0.001	0.066	4.71057e-38	Resident Macrophages
KDM4C	1.06543e-42	-1.24146	0.141	0.351	4.80199e-38	Resident Macrophages
MINDY22	2.71238e-42	-0.545815	0	0.061	1.2225e-37	Resident Macrophages
AC108866.1	2.71238e-42	-0.559475	0	0.061	1.2225e-37	Resident Macrophages
AC078881.11	2.71238e-42	-0.579276	0	0.061	1.2225e-37	Resident Macrophages
ABRAXAS21	2.71238e-42	-0.511372	0	0.061	1.2225e-37	Resident Macrophages
AC008014.11	2.71238e-42	-0.660381	0	0.061	1.2225e-37	Resident Macrophages
AC073167.12	2.71238e-42	-0.481854	0	0.061	1.2225e-37	Resident Macrophages
NPIPB13	2.71238e-42	-0.573898	0	0.061	1.2225e-37	Resident Macrophages
AC087500.1	2.71238e-42	-0.482719	0	0.061	1.2225e-37	Resident Macrophages
ATP5MC1	2.71238e-42	-0.630615	0	0.061	1.2225e-37	Resident Macrophages
ZNF280D1	5.28635e-42	1.2287	0.377	0.085	2.38261e-37	Resident Macrophages
DIAPH2-AS12	1.69705e-41	-1.00544	0.013	0.115	7.64877e-37	Resident Macrophages
C16orf622	2.26899e-41	1.31765	0.242	0	1.02266e-36	Resident Macrophages
ATXN72	2.95727e-41	1.31001	0.29	0.03	1.33287e-36	Resident Macrophages
ATP5F1E1	3.46876e-41	-0.554966	0	0.059	1.5634e-36	Resident Macrophages
KYAT31	3.46876e-41	-0.543934	0	0.059	1.5634e-36	Resident Macrophages
AC092683.1	3.46876e-41	-0.518464	0	0.059	1.5634e-36	Resident Macrophages
AC009950.11	3.46876e-41	-0.667285	0	0.059	1.5634e-36	Resident Macrophages
AP2M11	3.46876e-41	-0.539823	0	0.059	1.5634e-36	Resident Macrophages
AC058822.13	3.46876e-41	-0.494639	0	0.059	1.5634e-36	Resident Macrophages
AFDN	3.46876e-41	-0.463418	0	0.059	1.5634e-36	Resident Macrophages
INTS6L1	3.46876e-41	-0.572273	0	0.059	1.5634e-36	Resident Macrophages
AP000787.11	3.46876e-41	-0.511912	0	0.059	1.5634e-36	Resident Macrophages
AC013652.1	3.46876e-41	-0.684895	0	0.059	1.5634e-36	Resident Macrophages
SUSD61	5.19678e-41	1.09605	0.6	0.292	2.34224e-36	Resident Macrophages
AC114763.1	1.53384e-40	-0.575955	0.001	0.062	6.91317e-36	Resident Macrophages
CSGALNACT11	3.57674e-40	1.17756	0.562	0.259	1.61207e-35	Resident Macrophages
ATP5MPL1	4.43157e-40	-0.56226	0	0.057	1.99735e-35	Resident Macrophages
CC2D2B1	4.43157e-40	-0.563917	0	0.057	1.99735e-35	Resident Macrophages
ZNF451-AS11	4.43157e-40	-0.495935	0	0.057	1.99735e-35	Resident Macrophages
PAXX1	4.43157e-40	-0.493872	0	0.057	1.99735e-35	Resident Macrophages
AP002812.2	4.43157e-40	-0.58634	0	0.057	1.99735e-35	Resident Macrophages
ATP5F1A1	4.43157e-40	-0.501183	0	0.057	1.99735e-35	Resident Macrophages
LARGE	4.59251e-40	1.46202	0.235	0	2.06989e-35	Resident Macrophages
WBP1L1	6.97469e-40	1.09493	0.458	0.159	3.14356e-35	Resident Macrophages
RBMS32	8.8293e-40	1.66268	0.294	0.038	3.97945e-35	Resident Macrophages
GLTSCR1L2	1.51568e-39	1.34779	0.233	0	6.83133e-35	Resident Macrophages
C22orf341	1.5281e-39	1.1286	0.459	0.162	6.88728e-35	Resident Macrophages
CD143	2.81814e-39	-1.61411	0.108	0.292	1.27016e-34	Resident Macrophages
RPL414	3.40439e-39	-1.13845	0.041	0.179	1.53439e-34	Resident Macrophages
EIPR11	5.65602e-39	-0.421386	0	0.056	2.54922e-34	Resident Macrophages
AC126177.4	5.65602e-39	-0.617262	0	0.056	2.54922e-34	Resident Macrophages
AL139022.12	5.65602e-39	-0.5946	0	0.056	2.54922e-34	Resident Macrophages
AC068724.3	5.65602e-39	-0.515819	0	0.056	2.54922e-34	Resident Macrophages
Z83844.21	5.65602e-39	-0.546834	0	0.056	2.54922e-34	Resident Macrophages
GS1-114I9.3	7.76225e-39	1.3242	0.229	0	3.49852e-34	Resident Macrophages
MED12L	1.33844e-38	-1.29387	0.038	0.17	6.03248e-34	Resident Macrophages
CNTNAP21	1.48256e-38	-0.935028	0.012	0.107	6.68206e-34	Resident Macrophages
FSIP11	2.24418e-38	-0.831926	0.005	0.08	1.01148e-33	Resident Macrophages
CELF22	5.71197e-38	0.862223	0.833	0.646	2.57444e-33	Resident Macrophages
DSE1	5.87345e-38	1.20834	0.355	0.085	2.64722e-33	Resident Macrophages
AL035413.1	7.2118e-38	-0.425758	0	0.054	3.25043e-33	Resident Macrophages
AC012358.32	7.2118e-38	-0.433599	0	0.054	3.25043e-33	Resident Macrophages
AC009226.1	7.2118e-38	-0.498758	0	0.054	3.25043e-33	Resident Macrophages
EIF4G12	7.2118e-38	-0.496949	0	0.054	3.25043e-33	Resident Macrophages
AC073343.2	7.2118e-38	-0.483369	0	0.054	3.25043e-33	Resident Macrophages
AL137145.21	7.2118e-38	-0.451545	0	0.054	3.25043e-33	Resident Macrophages
WASHC31	7.2118e-38	-0.500286	0	0.054	3.25043e-33	Resident Macrophages
LINC02456	7.2118e-38	-0.567828	0	0.054	3.25043e-33	Resident Macrophages
AC005670.21	7.2118e-38	-0.542547	0	0.054	3.25043e-33	Resident Macrophages
AC010618.3	7.2118e-38	-0.562099	0	0.054	3.25043e-33	Resident Macrophages
CLN8	8.21e-38	1.22271	0.224	0	3.70033e-33	Resident Macrophages
WHSC1L11	1.97792e-37	1.22201	0.222	0	8.9147e-33	Resident Macrophages
NPIPB4	2.09429e-37	1.05593	0.321	0.059	9.43916e-33	Resident Macrophages
AC018816.11	9.18688e-37	-0.547497	0	0.052	4.14062e-32	Resident Macrophages
AC020611.22	9.18688e-37	-0.540868	0	0.052	4.14062e-32	Resident Macrophages
ATP5PB1	9.18688e-37	-0.515195	0	0.052	4.14062e-32	Resident Macrophages
AL592295.41	9.18688e-37	-0.423641	0	0.052	4.14062e-32	Resident Macrophages
TOMM70	9.18688e-37	-0.371722	0	0.052	4.14062e-32	Resident Macrophages
AC096711.2	9.18688e-37	-0.509969	0	0.052	4.14062e-32	Resident Macrophages
RCC1L	9.18688e-37	-0.404837	0	0.052	4.14062e-32	Resident Macrophages
AL445472.11	9.18688e-37	-0.625828	0	0.052	4.14062e-32	Resident Macrophages
AC090825.11	9.18688e-37	-0.508178	0	0.052	4.14062e-32	Resident Macrophages
AC021594.22	9.18688e-37	-0.445151	0	0.052	4.14062e-32	Resident Macrophages
IPCEF12	1.04848e-36	-0.505339	0.002	0.062	4.72562e-32	Resident Macrophages
MRC11	2.25229e-36	0.905705	0.886	0.744	1.01513e-31	Resident Macrophages
ABHD15-AS1	2.51056e-36	-1.08032	0.04	0.17	1.13153e-31	Resident Macrophages
FAM105A	2.71922e-36	1.23238	0.216	0	1.22558e-31	Resident Macrophages
PSME4	4.21875e-36	1.25654	0.496	0.223	1.90143e-31	Resident Macrophages
CHKA1	4.49371e-36	1.2244	0.509	0.243	2.02536e-31	Resident Macrophages
PDE3B2	5.78879e-36	1.23062	0.409	0.13	2.60907e-31	Resident Macrophages
AC244131.2	1.16922e-35	-0.424575	0	0.051	5.26979e-31	Resident Macrophages
AC079447.11	1.16922e-35	-0.565003	0	0.051	5.2698e-31	Resident Macrophages
AC097103.2	1.16922e-35	-0.529418	0	0.051	5.2698e-31	Resident Macrophages
AL356599.1	1.16922e-35	-0.499981	0	0.051	5.2698e-31	Resident Macrophages
AC069023.1	1.16922e-35	-0.416996	0	0.051	5.2698e-31	Resident Macrophages
AL117339.51	1.16922e-35	-0.529714	0	0.051	5.2698e-31	Resident Macrophages
AC084064.1	1.16922e-35	-0.559121	0	0.051	5.2698e-31	Resident Macrophages
RETREG32	1.16922e-35	-0.409358	0	0.051	5.2698e-31	Resident Macrophages
GEMIN7-AS1	1.16922e-35	-0.40158	0	0.051	5.2698e-31	Resident Macrophages
ADA23	1.16922e-35	-0.516548	0	0.051	5.2698e-31	Resident Macrophages
SVIL-AS1	1.33239e-35	1.22936	0.212	0	6.00523e-31	Resident Macrophages
NEURL22	1.38812e-35	-1.37488	0.117	0.3	6.2564e-31	Resident Macrophages
FOS	1.48227e-35	0.942195	0.497	0.195	6.68072e-31	Resident Macrophages
CREM	3.37376e-35	1.09295	0.445	0.164	1.52059e-30	Resident Macrophages
GRIK12	4.49524e-35	-0.799151	0.009	0.089	2.02605e-30	Resident Macrophages
ATP8B11	4.82899e-35	-1.01275	0.028	0.143	2.17647e-30	Resident Macrophages
ITPR2	6.44173e-35	0.739771	0.792	0.559	2.90335e-30	Resident Macrophages
IMMP2L1	1.0263e-34	1.20219	0.529	0.257	4.62561e-30	Resident Macrophages
STARD131	1.11904e-34	0.783497	0.859	0.702	5.04362e-30	Resident Macrophages
NHSL12	1.69917e-34	1.445	0.498	0.223	7.65831e-30	Resident Macrophages
SPDYE5	1.86192e-34	-0.833383	0.007	0.08	8.39188e-30	Resident Macrophages
RP11-577H5.5	2.0287e-34	1.15083	0.206	0	9.14357e-30	Resident Macrophages
TBXAS11	2.17135e-34	0.800702	0.777	0.536	9.7865e-30	Resident Macrophages
C10orf541	3.1106e-34	1.25076	0.205	0	1.40198e-29	Resident Macrophages
RPL101	3.14835e-34	-1.17095	0.103	0.272	1.41899e-29	Resident Macrophages
MARCO	3.90208e-34	-1.95796	0.046	0.179	1.75871e-29	Resident Macrophages
AP2A2	4.19381e-34	0.782899	0.76	0.487	1.89019e-29	Resident Macrophages
USP392	5.9909e-34	-1.36066	0.084	0.243	2.70016e-29	Resident Macrophages
B3GAT2	6.40689e-34	-0.619747	0.001	0.052	2.88765e-29	Resident Macrophages
RNF175	9.6924e-34	-0.70458	0.004	0.067	4.36846e-29	Resident Macrophages
SRGAP2C1	1.21919e-33	0.902065	0.611	0.336	5.49501e-29	Resident Macrophages
TG1	1.54547e-33	-0.99517	0.04	0.166	6.96557e-29	Resident Macrophages
AC015923.11	1.65004e-33	-0.526109	0.002	0.057	7.43691e-29	Resident Macrophages
AC007879.5	2.26546e-33	1.46134	0.2	0	1.02107e-28	Resident Macrophages
IGSF211	2.38779e-33	1.67359	0.415	0.177	1.0762e-28	Resident Macrophages
TLR4	9.27146e-33	1.12693	0.197	0	4.17874e-28	Resident Macrophages
DAB2	9.42922e-33	1.05938	0.397	0.138	4.24984e-28	Resident Macrophages
ITGB5-AS11	1.20521e-32	-0.651079	0.001	0.052	5.43199e-28	Resident Macrophages
RP11-325F22.2	1.22787e-32	1.27576	0.196	0	5.53415e-28	Resident Macrophages
LRRC16A	1.41289e-32	1.22965	0.196	0	6.36803e-28	Resident Macrophages
RP11-347C12.1	1.62566e-32	1.10087	0.196	0	7.327e-28	Resident Macrophages
KIAA0141	4.97998e-32	1.04371	0.193	0	2.24453e-27	Resident Macrophages
RP11-106M3.2	4.97998e-32	1.16171	0.193	0	2.24453e-27	Resident Macrophages
STON2	7.67009e-32	1.12077	0.379	0.13	3.45699e-27	Resident Macrophages
SRGAP11	1.10617e-31	1.19337	0.611	0.387	4.98564e-27	Resident Macrophages
PARL	2.00474e-31	1.08793	0.19	0	9.03558e-27	Resident Macrophages
LINC01322	2.28299e-31	-0.565962	0.001	0.052	1.02897e-26	Resident Macrophages
OGFRL1	2.53758e-31	1.20794	0.353	0.115	1.14371e-26	Resident Macrophages
MUC6	2.89725e-31	-0.761036	0.015	0.102	1.30582e-26	Resident Macrophages
ZFAND5	3.87272e-31	1.1859	0.288	0.062	1.74547e-26	Resident Macrophages
DTNA	4.65289e-31	0.938713	0.583	0.318	2.0971e-26	Resident Macrophages
LDLRAD41	5.38806e-31	0.569302	0.883	0.713	2.42845e-26	Resident Macrophages
ELF22	6.01614e-31	0.778963	0.711	0.457	2.71153e-26	Resident Macrophages
PCNXL4	9.19711e-31	1.12808	0.186	0	4.14523e-26	Resident Macrophages
PDE4D	1.1729e-30	1.06946	0.736	0.546	5.28637e-26	Resident Macrophages
SKIV2L2	2.10323e-30	1.09792	0.184	0	9.47946e-26	Resident Macrophages
MS4A14	3.06647e-30	1.02426	0.278	0.056	1.38209e-25	Resident Macrophages
RP11-437B10.1	3.17741e-30	1.03298	0.183	0	1.43209e-25	Resident Macrophages
TPT1-AS1	4.18188e-30	1.04229	0.182	0	1.88482e-25	Resident Macrophages
NLRP3	4.416e-30	1.60413	0.269	0.056	1.99034e-25	Resident Macrophages
CFD1	7.5906e-30	-1.1069	0.068	0.207	3.42116e-25	Resident Macrophages
C5orf42	9.51712e-30	1.0726	0.18	0	4.28946e-25	Resident Macrophages
CTD-2341M24.1	1.43432e-29	1.2242	0.179	0	6.46461e-25	Resident Macrophages
NOTCH21	1.68253e-29	0.839976	0.487	0.216	7.58332e-25	Resident Macrophages
RP11-455P21.3	2.83734e-29	1.10525	0.178	0	1.27882e-24	Resident Macrophages
HBA2	4.2325e-29	1.14923	0.183	0.003	1.90763e-24	Resident Macrophages
FAM188A	5.60261e-29	0.997916	0.176	0	2.52515e-24	Resident Macrophages
CYTH1	7.10183e-29	0.864664	0.611	0.359	3.20087e-24	Resident Macrophages
MFSD11	7.23154e-29	0.989558	0.47	0.225	3.25933e-24	Resident Macrophages
TNFRSF21	1.10234e-28	1.27077	0.34	0.115	4.96837e-24	Resident Macrophages
CH17-189H20.1	1.10429e-28	1.08994	0.174	0	4.97717e-24	Resident Macrophages
RP3-522P13.3	1.10429e-28	1.04223	0.174	0	4.97717e-24	Resident Macrophages
GNA131	1.48057e-28	1.06165	0.419	0.179	6.67309e-24	Resident Macrophages
MGAT5	2.42182e-28	0.732087	0.733	0.493	1.09154e-23	Resident Macrophages
TMCC1	2.84936e-28	0.78005	0.639	0.382	1.28424e-23	Resident Macrophages
TBC1D22A2	4.09689e-28	0.629898	0.704	0.425	1.84651e-23	Resident Macrophages
DOCK2	5.20474e-28	0.692076	0.751	0.515	2.34583e-23	Resident Macrophages
MMP24-AS1	5.5868e-28	1.01922	0.171	0	2.51803e-23	Resident Macrophages
FHIT	8.18964e-28	0.866777	0.669	0.434	3.69115e-23	Resident Macrophages
WHSC1	8.36532e-28	1.01913	0.17	0	3.77033e-23	Resident Macrophages
DPP7	8.71037e-28	-0.914764	0.056	0.182	3.92585e-23	Resident Macrophages
LCP2	9.39295e-28	0.863236	0.528	0.27	4.2335e-23	Resident Macrophages
PAPD5	9.56886e-28	1.01967	0.169	0	4.31278e-23	Resident Macrophages
KLF71	9.80583e-28	0.836145	0.546	0.293	4.41959e-23	Resident Macrophages
PAPD7	1.43155e-27	1.0356	0.168	0	6.45216e-23	Resident Macrophages
GNG12-AS1	1.54899e-27	-0.890021	0.074	0.213	6.98144e-23	Resident Macrophages
HERPUD1	1.97825e-27	1.01728	0.463	0.223	8.91618e-23	Resident Macrophages
IFNAR2	2.79749e-27	0.992166	0.167	0	1.26086e-22	Resident Macrophages
ANGPT2	2.99707e-27	-0.676171	0.009	0.077	1.35081e-22	Resident Macrophages
PREX11	4.96338e-27	0.754537	0.572	0.311	2.23704e-22	Resident Macrophages
CTD-3252C9.4	7.1256e-27	1.11303	0.164	0	3.21158e-22	Resident Macrophages
C1orf56	7.8281e-27	-0.517381	0.004	0.059	3.5282e-22	Resident Macrophages
SLC8A1-AS1	8.58694e-27	-0.904964	0.031	0.131	3.87022e-22	Resident Macrophages
RP11-159G9.5	9.30165e-27	0.982966	0.164	0	4.19235e-22	Resident Macrophages
RP11-35G9.5	9.30165e-27	1.00354	0.164	0	4.19235e-22	Resident Macrophages
CH17-437K3.1	1.38656e-26	1.05331	0.163	0	6.24936e-22	Resident Macrophages
FO538757.2	2.35875e-26	0.935265	0.161	0	1.06311e-21	Resident Macrophages
KAZN	2.39836e-26	-0.785568	0.013	0.085	1.08097e-21	Resident Macrophages
CHST112	2.59861e-26	0.889496	0.733	0.534	1.17122e-21	Resident Macrophages
CCDC109B	3.07517e-26	1.04478	0.161	0	1.38601e-21	Resident Macrophages
FCGR2B1	3.15379e-26	0.858373	0.391	0.157	1.42145e-21	Resident Macrophages
UTRN2	3.50217e-26	0.672231	0.626	0.361	1.57846e-21	Resident Macrophages
USP24	3.79722e-26	0.802115	0.434	0.192	1.71144e-21	Resident Macrophages
S100A61	3.85447e-26	-0.92348	0.053	0.172	1.73725e-21	Resident Macrophages
AC007364.1	4.74087e-26	-0.451366	0.003	0.051	2.13676e-21	Resident Macrophages
DAAM22	5.12064e-26	-1.06246	0.15	0.313	2.30792e-21	Resident Macrophages
DENND6A-AS12	5.94453e-26	-0.55422	0.007	0.067	2.67926e-21	Resident Macrophages
KIAA0922	5.96086e-26	1.08071	0.159	0	2.68662e-21	Resident Macrophages
C5orf56	7.76375e-26	0.963956	0.158	0	3.4992e-21	Resident Macrophages
PLA2G2A2	8.41485e-26	-0.525188	0.004	0.057	3.79266e-21	Resident Macrophages
CMIP1	8.50379e-26	0.724784	0.697	0.456	3.83274e-21	Resident Macrophages
CCDC141	9.01321e-26	1.06665	0.484	0.261	4.06235e-21	Resident Macrophages
KCTD7	1.01091e-25	0.95913	0.158	0	4.55628e-21	Resident Macrophages
KIAA0196	1.31593e-25	0.927895	0.157	0	5.93105e-21	Resident Macrophages
FAM13A	1.59904e-25	0.742219	0.523	0.266	7.20704e-21	Resident Macrophages
HNRNPU-AS1	1.71252e-25	0.879819	0.156	0	7.71848e-21	Resident Macrophages
PARP14	1.72674e-25	0.729712	0.524	0.274	7.78259e-21	Resident Macrophages
HERC3	2.07118e-25	0.860118	0.27	0.067	9.335e-21	Resident Macrophages
PID1	2.84311e-25	0.950628	0.551	0.31	1.28142e-20	Resident Macrophages
DOCK52	3.26509e-25	0.82185	0.443	0.2	1.47161e-20	Resident Macrophages
RP1-69D17.4	3.30451e-25	0.981567	0.155	0	1.48937e-20	Resident Macrophages
NPIPB52	3.72866e-25	0.802646	0.351	0.128	1.68054e-20	Resident Macrophages
ST3GAL3	4.65011e-25	0.958207	0.157	0.002	2.09585e-20	Resident Macrophages
MAMDC2	5.81534e-25	1.32984	0.563	0.364	2.62103e-20	Resident Macrophages
FOXO3	6.10962e-25	0.775904	0.671	0.449	2.75367e-20	Resident Macrophages
FNDC3A	6.14095e-25	0.808096	0.496	0.252	2.76779e-20	Resident Macrophages
DIP2B	6.15125e-25	0.635324	0.681	0.431	2.77243e-20	Resident Macrophages
FAM179B	7.25573e-25	0.925986	0.153	0	3.27023e-20	Resident Macrophages
PICALM1	8.82014e-25	0.557721	0.796	0.577	3.97532e-20	Resident Macrophages
RP11-440L14.1	1.07415e-24	0.926345	0.152	0	4.84129e-20	Resident Macrophages
ZFP36L1	1.15186e-24	-1.00674	0.297	0.466	5.19153e-20	Resident Macrophages
SGMS1	1.22369e-24	0.757355	0.661	0.434	5.51527e-20	Resident Macrophages
TBC1D9	1.24988e-24	0.857754	0.401	0.17	5.63331e-20	Resident Macrophages
USP3-AS11	1.71881e-24	-0.672232	0.022	0.105	7.74687e-20	Resident Macrophages
RP11-418J17.1	1.8106e-24	1	0.15	0	8.16056e-20	Resident Macrophages
ATF6	2.05874e-24	0.677792	0.572	0.321	9.27894e-20	Resident Macrophages
PFKFB31	2.44139e-24	0.890168	0.449	0.216	1.10036e-19	Resident Macrophages
ABR1	2.52777e-24	0.774504	0.573	0.334	1.13929e-19	Resident Macrophages
GAS6	3.05891e-24	0.742052	0.4	0.164	1.37868e-19	Resident Macrophages
AHSA2	3.47217e-24	0.88778	0.149	0	1.56494e-19	Resident Macrophages
EHBP1L1	3.50771e-24	-0.706921	0.028	0.118	1.58096e-19	Resident Macrophages
AC058791.1	6.60103e-24	0.926163	0.235	0.052	2.97515e-19	Resident Macrophages
CTTNBP21	6.62291e-24	0.791264	0.402	0.174	2.98501e-19	Resident Macrophages
SIPA1L11	7.4262e-24	0.649658	0.72	0.466	3.34706e-19	Resident Macrophages
FAM73A	7.56755e-24	0.879752	0.147	0	3.41077e-19	Resident Macrophages
MS4A4E2	1.08371e-23	0.802063	0.578	0.338	4.8844e-19	Resident Macrophages
FCHSD2	1.09406e-23	0.597315	0.851	0.702	4.93104e-19	Resident Macrophages
ATXN1	1.1359e-23	0.637332	0.66	0.413	5.11963e-19	Resident Macrophages
PAQR31	1.2851e-23	-0.692315	0.015	0.085	5.79209e-19	Resident Macrophages
SOD2	1.44579e-23	0.976193	0.145	0	6.5163e-19	Resident Macrophages
SSBP21	1.58094e-23	0.697959	0.552	0.303	7.12547e-19	Resident Macrophages
SMAP21	1.61927e-23	0.789776	0.657	0.438	7.29822e-19	Resident Macrophages
SMARCA21	1.69786e-23	0.902258	0.465	0.236	7.65244e-19	Resident Macrophages
EEPD1	1.93037e-23	1.03247	0.266	0.077	8.70038e-19	Resident Macrophages
ARHGEF10L	2.0733e-23	0.884259	0.57	0.348	9.34457e-19	Resident Macrophages
KIAA0430	2.13029e-23	0.88965	0.144	0	9.60145e-19	Resident Macrophages
KIAA1109	2.2667e-23	0.778982	0.394	0.174	1.02162e-18	Resident Macrophages
ITSN1	2.28782e-23	0.647261	0.781	0.6	1.03114e-18	Resident Macrophages
ACSL11	2.81275e-23	0.83446	0.611	0.377	1.26774e-18	Resident Macrophages
NFIA	3.34353e-23	0.72286	0.603	0.37	1.50696e-18	Resident Macrophages
MRE11A	3.56842e-23	0.865341	0.143	0	1.60832e-18	Resident Macrophages
RP11-6I2.3	3.56842e-23	0.932848	0.143	0	1.60832e-18	Resident Macrophages
ANKRD11	3.66274e-23	0.653011	0.614	0.37	1.65083e-18	Resident Macrophages
S100A91	3.79896e-23	-0.572007	0.007	0.062	1.71223e-18	Resident Macrophages
SRGN	4.94254e-23	0.703703	0.559	0.316	2.22765e-18	Resident Macrophages
TRAPPC9	6.68401e-23	0.667175	0.531	0.292	3.01255e-18	Resident Macrophages
ADRBK1	6.78987e-23	0.938271	0.141	0	3.06026e-18	Resident Macrophages
RP11-37B2.1	6.78987e-23	0.927723	0.141	0	3.06026e-18	Resident Macrophages
SPG20	7.7206e-23	0.839268	0.141	0	3.47975e-18	Resident Macrophages
PDE5A2	8.2246e-23	-0.731806	0.016	0.089	3.70691e-18	Resident Macrophages
ATP5C1	9.98027e-23	0.779527	0.14	0	4.49821e-18	Resident Macrophages
MAFB	1.19485e-22	-1.08897	0.214	0.369	5.38532e-18	Resident Macrophages
PROCR	1.36107e-22	-0.602796	0.006	0.059	6.13449e-18	Resident Macrophages
C10orf128	1.66639e-22	0.831752	0.139	0	7.51057e-18	Resident Macrophages
SLC22A23	1.75817e-22	0.886791	0.333	0.128	7.92425e-18	Resident Macrophages
LINC002781	1.76531e-22	0.665621	0.446	0.202	7.95642e-18	Resident Macrophages
SERINC5	2.55161e-22	0.718088	0.442	0.21	1.15004e-17	Resident Macrophages
TRIM13	2.82316e-22	-1.1011	0.063	0.175	1.27243e-17	Resident Macrophages
RP5-857K21.4	3.15802e-22	0.81354	0.137	0	1.42335e-17	Resident Macrophages
SMCHD11	3.36844e-22	0.683993	0.568	0.325	1.51819e-17	Resident Macrophages
SPATS2L	3.37678e-22	0.789903	0.464	0.236	1.52195e-17	Resident Macrophages
FMN11	3.8966e-22	0.72473	0.813	0.72	1.75624e-17	Resident Macrophages
LHFP	4.07631e-22	1.07292	0.137	0	1.83723e-17	Resident Macrophages
GRAMD3	4.07631e-22	0.885544	0.137	0	1.83723e-17	Resident Macrophages
S100A4	4.58932e-22	-0.891579	0.041	0.138	2.06845e-17	Resident Macrophages
CCNY	4.68775e-22	0.652924	0.588	0.351	2.11282e-17	Resident Macrophages
PPP2R5C	7.04753e-22	0.787494	0.421	0.21	3.17639e-17	Resident Macrophages
RP11-114N19.3	7.70715e-22	0.901387	0.135	0	3.47369e-17	Resident Macrophages
CFLAR	7.84102e-22	0.660442	0.466	0.241	3.53403e-17	Resident Macrophages
FGL2	9.69035e-22	1.23711	0.235	0.064	4.36754e-17	Resident Macrophages
GBAS	9.939e-22	0.852826	0.134	0	4.47961e-17	Resident Macrophages
VPS13C	1.05429e-21	0.596168	0.639	0.41	4.75178e-17	Resident Macrophages
ELL2	1.16283e-21	0.863916	0.437	0.215	5.24097e-17	Resident Macrophages
TTTY14	1.18911e-21	0.767244	0.313	0.111	5.35943e-17	Resident Macrophages
PPFIBP2	1.33249e-21	0.795577	0.286	0.097	6.00565e-17	Resident Macrophages
ELL	1.46462e-21	0.852669	0.4	0.193	6.60117e-17	Resident Macrophages
FAM46A	1.65157e-21	1.15382	0.133	0	7.44378e-17	Resident Macrophages
SESTD1	1.72664e-21	0.75322	0.419	0.205	7.78215e-17	Resident Macrophages
FOSB	1.76019e-21	1.64036	0.139	0.003	7.93337e-17	Resident Macrophages
C16orf52	1.87483e-21	0.857687	0.133	0	8.45006e-17	Resident Macrophages
RP11-597D13.9	1.87483e-21	0.849152	0.133	0	8.45006e-17	Resident Macrophages
KIAA0226L	1.87483e-21	0.892905	0.133	0	8.45006e-17	Resident Macrophages
TRIM221	1.89402e-21	0.797492	0.287	0.098	8.53654e-17	Resident Macrophages
FKBP51	1.89812e-21	0.920461	0.728	0.672	8.55503e-17	Resident Macrophages
SKI	1.93459e-21	0.908832	0.278	0.093	8.71938e-17	Resident Macrophages
AIM11	2.12814e-21	0.942022	0.132	0	9.59175e-17	Resident Macrophages
SNX291	2.435e-21	0.567318	0.776	0.556	1.09748e-16	Resident Macrophages
NCOA4	2.48134e-21	0.920831	0.26	0.079	1.11837e-16	Resident Macrophages
FTX	3.46829e-21	0.551611	0.796	0.631	1.56319e-16	Resident Macrophages
AC069368.3	3.53075e-21	0.885905	0.131	0	1.59135e-16	Resident Macrophages
EPSTI1	3.92434e-21	0.743564	0.33	0.128	1.76874e-16	Resident Macrophages
RP5-864K19.4	4.546e-21	0.867213	0.13	0	2.04893e-16	Resident Macrophages
PELI2	4.67968e-21	0.839852	0.265	0.08	2.10918e-16	Resident Macrophages
KLHL6	4.77414e-21	0.941253	0.241	0.069	2.15175e-16	Resident Macrophages
STX16	4.81826e-21	0.783915	0.137	0.003	2.17164e-16	Resident Macrophages
AC013461.1	5.15784e-21	0.847496	0.13	0	2.32469e-16	Resident Macrophages
AC008937.2	5.35473e-21	-0.422045	0.006	0.054	2.41343e-16	Resident Macrophages
USP9Y	6.02761e-21	0.688641	0.267	0.08	2.7167e-16	Resident Macrophages
RNF4	6.21229e-21	0.761399	0.311	0.118	2.79994e-16	Resident Macrophages
PSMD5-AS1	6.63833e-21	0.819399	0.129	0	2.99196e-16	Resident Macrophages
FBXO18	6.63834e-21	0.773229	0.129	0	2.99196e-16	Resident Macrophages
NCOR22	7.80663e-21	0.74185	0.487	0.272	3.51852e-16	Resident Macrophages
OSBPL3	8.24695e-21	0.746044	0.371	0.169	3.71698e-16	Resident Macrophages
RP11-356N1.2	8.54156e-21	0.798343	0.129	0	3.84976e-16	Resident Macrophages
C7orf60	8.54156e-21	0.855596	0.129	0	3.84976e-16	Resident Macrophages
EPT1	9.68798e-21	0.806085	0.128	0	4.36647e-16	Resident Macrophages
SCRG1	9.71765e-21	-0.405034	0.005	0.052	4.37984e-16	Resident Macrophages
EPAS1	1.08109e-20	1.37689	0.22	0.057	4.87257e-16	Resident Macrophages
ABCA9	1.18636e-20	1.08767	0.28	0.102	5.34705e-16	Resident Macrophages
RAD50	1.24607e-20	0.795082	0.128	0	5.61615e-16	Resident Macrophages
ARRDC2	1.29895e-20	0.893237	0.181	0.03	5.8545e-16	Resident Macrophages
MKNK1-AS11	1.59748e-20	-0.483178	0.005	0.051	7.20002e-16	Resident Macrophages
PDE4B	1.72005e-20	0.767284	0.593	0.38	7.75243e-16	Resident Macrophages
EYS	1.84257e-20	-0.474719	0.01	0.066	8.30464e-16	Resident Macrophages
FOXN3	1.87704e-20	0.483753	0.833	0.643	8.46002e-16	Resident Macrophages
IFI44	1.93829e-20	0.744607	0.25	0.074	8.73605e-16	Resident Macrophages
MT-ND4L	2.21289e-20	0.853834	0.151	0.013	9.97372e-16	Resident Macrophages
PSTPIP21	2.87596e-20	1.02651	0.301	0.121	1.29622e-15	Resident Macrophages
NPIPB3	2.94345e-20	0.738804	0.148	0.011	1.32664e-15	Resident Macrophages
SEP15	3.00074e-20	0.739641	0.125	0	1.35247e-15	Resident Macrophages
VPRBP	3.00074e-20	0.782917	0.125	0	1.35247e-15	Resident Macrophages
IQSEC1	3.08808e-20	0.780296	0.413	0.211	1.39183e-15	Resident Macrophages
TRAF3	3.72579e-20	0.809097	0.278	0.098	1.67925e-15	Resident Macrophages
ARHGAP18	4.044e-20	0.516582	0.786	0.579	1.82267e-15	Resident Macrophages
NR4A1	4.34796e-20	1.58669	0.172	0.028	1.95967e-15	Resident Macrophages
LSAMP	6.44913e-20	-0.968769	0.113	0.244	2.90669e-15	Resident Macrophages
ELF1	7.30862e-20	0.599884	0.609	0.38	3.29407e-15	Resident Macrophages
MT-CYB2	7.68202e-20	-1.07337	0.201	0.339	3.46236e-15	Resident Macrophages
RBFOX1	7.74431e-20	-0.600209	0.02	0.092	3.49044e-15	Resident Macrophages
HMHA1	8.16126e-20	0.811646	0.123	0	3.67836e-15	Resident Macrophages
RP4-777O23.3	8.16126e-20	0.773592	0.123	0	3.67836e-15	Resident Macrophages
DSCR3	8.16126e-20	0.730077	0.123	0	3.67836e-15	Resident Macrophages
PKD2L2	8.86821e-20	-0.465052	0.006	0.054	3.99699e-15	Resident Macrophages
CYBA	8.89623e-20	-0.943265	0.12	0.248	4.00962e-15	Resident Macrophages
C15orf57	9.24586e-20	0.752278	0.122	0	4.1672e-15	Resident Macrophages
RP11-281A20.2	9.24586e-20	0.865946	0.122	0	4.1672e-15	Resident Macrophages
NEK7	1.11913e-19	0.59388	0.382	0.172	5.04403e-15	Resident Macrophages
LINC01138	1.18643e-19	0.780459	0.122	0	5.34738e-15	Resident Macrophages
TUBA1B1	1.23815e-19	-0.638483	0.028	0.107	5.58045e-15	Resident Macrophages
RBPJ	1.41936e-19	-0.797167	0.869	0.89	6.39721e-15	Resident Macrophages
RNF2131	1.51618e-19	0.628924	0.58	0.352	6.83359e-15	Resident Macrophages
KDM5D	1.58999e-19	0.69911	0.189	0.038	7.16624e-15	Resident Macrophages
FAM107B	1.5958e-19	1.14644	0.218	0.061	7.19244e-15	Resident Macrophages
ARHGAP6	1.66995e-19	0.6347	0.649	0.443	7.52664e-15	Resident Macrophages
PALD1	1.69799e-19	0.824421	0.264	0.092	7.65302e-15	Resident Macrophages
NCOA2	1.98467e-19	0.613531	0.524	0.302	8.94513e-15	Resident Macrophages
OGT	2.08486e-19	0.57243	0.331	0.134	9.39666e-15	Resident Macrophages
RPL13A2	2.23353e-19	-0.905181	0.032	0.113	1.00668e-14	Resident Macrophages
MITF	2.25284e-19	0.675229	0.41	0.202	1.01538e-14	Resident Macrophages
HIF1A-AS21	2.46337e-19	-0.998759	0.067	0.174	1.11027e-14	Resident Macrophages
MCL11	2.83293e-19	0.615618	0.394	0.19	1.27683e-14	Resident Macrophages
SP110	2.91028e-19	-0.806621	0.034	0.116	1.31169e-14	Resident Macrophages
B4GALT1	3.11307e-19	0.907995	0.389	0.193	1.40309e-14	Resident Macrophages
XAF1	3.27454e-19	0.81888	0.203	0.049	1.47587e-14	Resident Macrophages
WASH1	3.63247e-19	0.747868	0.119	0	1.63719e-14	Resident Macrophages
AGFG1	4.12877e-19	-0.858545	0.553	0.636	1.86088e-14	Resident Macrophages
IGF1R	4.95959e-19	0.724439	0.298	0.118	2.23533e-14	Resident Macrophages
GAB21	5.2086e-19	0.554056	0.676	0.469	2.34757e-14	Resident Macrophages
NBPF141	5.71701e-19	0.733837	0.321	0.134	2.57671e-14	Resident Macrophages
FAM214A	6.24574e-19	0.75549	0.226	0.064	2.81502e-14	Resident Macrophages
TET31	6.82862e-19	0.547043	0.591	0.362	3.07773e-14	Resident Macrophages
GAB1	6.925e-19	0.754794	0.303	0.123	3.12117e-14	Resident Macrophages
ATF3	7.01662e-19	1.39112	0.135	0.01	3.16246e-14	Resident Macrophages
ANKRD44	7.52713e-19	0.598904	0.573	0.348	3.39255e-14	Resident Macrophages
USP36	7.60262e-19	0.822213	0.344	0.157	3.42658e-14	Resident Macrophages
RP11-1000B6.3	7.63712e-19	0.772831	0.117	0	3.44213e-14	Resident Macrophages
SH3RF1	8.38304e-19	0.806543	0.243	0.08	3.77832e-14	Resident Macrophages
SPTLC3	8.60608e-19	0.808507	0.202	0.051	3.87885e-14	Resident Macrophages
MFSD14A	9.52808e-19	0.699352	0.126	0.005	4.2944e-14	Resident Macrophages
PTPRM	9.6317e-19	0.670285	0.482	0.274	4.3411e-14	Resident Macrophages
RTFDC1	1.25179e-18	0.744998	0.115	0	5.64194e-14	Resident Macrophages
EFTUD1	1.25179e-18	0.750405	0.115	0	5.64194e-14	Resident Macrophages
PHF3	1.56025e-18	0.646969	0.312	0.128	7.03222e-14	Resident Macrophages
ATP7A	1.70764e-18	0.723456	0.118	0.002	7.6965e-14	Resident Macrophages
DYRK1A	1.76613e-18	0.60746	0.5	0.293	7.96011e-14	Resident Macrophages
GLIS3	2.17767e-18	1.08355	0.246	0.087	9.81499e-14	Resident Macrophages
IL10RA	2.24069e-18	0.545719	0.416	0.203	1.0099e-13	Resident Macrophages
RP11-514P8.6	2.31829e-18	0.764689	0.114	0	1.04488e-13	Resident Macrophages
MRVI1-AS1	2.3279e-18	-0.724396	0.048	0.141	1.04921e-13	Resident Macrophages
HIPK3	2.35394e-18	0.666056	0.421	0.218	1.06094e-13	Resident Macrophages
PEAK1	2.85496e-18	0.551911	0.709	0.51	1.28676e-13	Resident Macrophages
CD163L1	2.91137e-18	0.549135	0.599	0.38	1.31218e-13	Resident Macrophages
LUC7L	2.95551e-18	0.669424	0.26	0.092	1.33208e-13	Resident Macrophages
RP6-159A1.4	2.96504e-18	0.812616	0.113	0	1.33638e-13	Resident Macrophages
CIITA2	3.1149e-18	0.802445	0.317	0.136	1.40391e-13	Resident Macrophages
ZNF565	3.45508e-18	-0.761299	0.036	0.118	1.55724e-13	Resident Macrophages
ST3GAL1	3.50953e-18	0.565547	0.549	0.334	1.58178e-13	Resident Macrophages
MT-ATP6	3.54507e-18	-0.95834	0.146	0.275	1.5978e-13	Resident Macrophages
C17orf62	3.79128e-18	0.694088	0.112	0	1.70877e-13	Resident Macrophages
CD163	4.00212e-18	0.902458	0.759	0.7	1.80379e-13	Resident Macrophages
PLEKHA1	4.00353e-18	0.66661	0.271	0.1	1.80443e-13	Resident Macrophages
PAQR8	4.28669e-18	0.759668	0.112	0	1.93206e-13	Resident Macrophages
KIF16B	4.40883e-18	0.73201	0.39	0.197	1.9871e-13	Resident Macrophages
RTN1	4.6997e-18	0.785229	0.443	0.241	2.1182e-13	Resident Macrophages
DDX26B	4.84654e-18	0.723316	0.112	0	2.18438e-13	Resident Macrophages
GNA12	5.33403e-18	0.743501	0.245	0.084	2.4041e-13	Resident Macrophages
BAZ2B	5.68637e-18	0.532349	0.632	0.428	2.56291e-13	Resident Macrophages
AP000304.12	6.19398e-18	0.707611	0.111	0	2.79169e-13	Resident Macrophages
RP11-2B6.3	7.00161e-18	0.674992	0.111	0	3.15569e-13	Resident Macrophages
ZCWPW2	7.00161e-18	0.715501	0.111	0	3.15569e-13	Resident Macrophages
SLC11A1	7.15231e-18	-0.914687	0.211	0.356	3.22362e-13	Resident Macrophages
FNBP1	8.98596e-18	0.564755	0.626	0.408	4.05006e-13	Resident Macrophages
LGMN	9.66404e-18	0.836378	0.586	0.387	4.35568e-13	Resident Macrophages
SHFM1	1.01093e-17	0.701968	0.11	0	4.55636e-13	Resident Macrophages
TUG1	1.01093e-17	0.683611	0.11	0	4.55636e-13	Resident Macrophages
CCDC53	1.01093e-17	0.691969	0.11	0	4.55636e-13	Resident Macrophages
PLXND1	1.11798e-17	0.620617	0.426	0.223	5.03883e-13	Resident Macrophages
AC097721.2	1.14246e-17	0.747307	0.109	0	5.14918e-13	Resident Macrophages
DTD1	1.15685e-17	0.82609	0.139	0.016	5.21404e-13	Resident Macrophages
TBL1X	1.2092e-17	0.691545	0.254	0.087	5.44997e-13	Resident Macrophages
ZBTB201	1.21999e-17	0.548323	0.743	0.551	5.49862e-13	Resident Macrophages
PLTP1	1.47233e-17	-0.758249	0.308	0.444	6.63593e-13	Resident Macrophages
AHNAK1	1.57045e-17	0.699692	0.423	0.22	7.07818e-13	Resident Macrophages
RPS22	1.6038e-17	-0.759085	0.039	0.121	7.2285e-13	Resident Macrophages
NDUFB91	1.84482e-17	-0.742794	0.05	0.141	8.31481e-13	Resident Macrophages
CTD-2337A12.1	1.86231e-17	0.850719	0.108	0	8.39364e-13	Resident Macrophages
ARMC2	2.13532e-17	0.806952	0.291	0.118	9.62409e-13	Resident Macrophages
CBLB	2.15944e-17	0.604498	0.431	0.228	9.73281e-13	Resident Macrophages
DDX171	2.27667e-17	0.539457	0.583	0.369	1.02612e-12	Resident Macrophages
HP1BP3	2.34826e-17	0.554143	0.341	0.154	1.05838e-12	Resident Macrophages
TBC1D141	2.47414e-17	0.505681	0.768	0.57	1.11512e-12	Resident Macrophages
CNRIP1	2.57018e-17	0.748214	0.209	0.062	1.15841e-12	Resident Macrophages
VSIG4	2.63967e-17	-0.88366	0.317	0.443	1.18973e-12	Resident Macrophages
ZBTB161	2.77965e-17	0.852323	0.501	0.321	1.25281e-12	Resident Macrophages
CLEC7A	3.07666e-17	-0.920156	0.144	0.27	1.38668e-12	Resident Macrophages
RIN3	4.18396e-17	0.58269	0.584	0.374	1.88575e-12	Resident Macrophages
MAD1L1	4.47934e-17	0.635838	0.294	0.121	2.01888e-12	Resident Macrophages
CTBP2	4.81754e-17	0.601708	0.455	0.251	2.17132e-12	Resident Macrophages
C1orf27	4.93392e-17	0.675948	0.106	0	2.22377e-12	Resident Macrophages
WASF21	5.66255e-17	0.538689	0.587	0.38	2.55217e-12	Resident Macrophages
LTBP2	5.69808e-17	0.759735	0.141	0.02	2.56818e-12	Resident Macrophages
MKLN1	5.7709e-17	0.545203	0.605	0.4	2.601e-12	Resident Macrophages
TXNIP	5.96692e-17	0.943585	0.488	0.303	2.68935e-12	Resident Macrophages
AC018816.3	6.29087e-17	0.73166	0.105	0	2.83536e-12	Resident Macrophages
KIAA0907	8.01905e-17	0.657608	0.104	0	3.61427e-12	Resident Macrophages
NUP50-AS1	8.01905e-17	0.681	0.104	0	3.61427e-12	Resident Macrophages
ZDHHC14	8.15985e-17	0.654237	0.335	0.154	3.67773e-12	Resident Macrophages
CYTIP	8.57941e-17	0.792508	0.17	0.038	3.86683e-12	Resident Macrophages
ZNF37A	9.05293e-17	0.66669	0.104	0	4.08025e-12	Resident Macrophages
B2M	9.56129e-17	-0.953283	0.261	0.384	4.30937e-12	Resident Macrophages
AFF4	1.14233e-16	0.572878	0.508	0.305	5.14861e-12	Resident Macrophages
HBB	1.26248e-16	0.747227	0.107	0.002	5.69015e-12	Resident Macrophages
RP11-669M16.1	1.30206e-16	0.897877	0.103	0	5.8685e-12	Resident Macrophages
INSR1	1.47662e-16	0.673519	0.325	0.151	6.65525e-12	Resident Macrophages
MS4A4A	1.5745e-16	0.731651	0.574	0.397	7.09643e-12	Resident Macrophages
MESDC2	1.65854e-16	0.654322	0.102	0	7.47519e-12	Resident Macrophages
RP11-371F15.3	1.65854e-16	0.862285	0.102	0	7.47519e-12	Resident Macrophages
HSPA6	1.79672e-16	-0.750113	0.065	0.162	8.098e-12	Resident Macrophages
TBCK	1.81826e-16	0.588926	0.315	0.143	8.1951e-12	Resident Macrophages
NT5DC1	1.91944e-16	0.686544	0.247	0.092	8.65112e-12	Resident Macrophages
CD83	1.94331e-16	1.26724	0.14	0.021	8.7587e-12	Resident Macrophages
JAK1	2.09003e-16	0.573467	0.347	0.167	9.41995e-12	Resident Macrophages
SELO	2.38326e-16	0.699898	0.101	0	1.07416e-11	Resident Macrophages
CTD-2215E18.1	2.68906e-16	0.889423	0.101	0	1.21198e-11	Resident Macrophages
TMEM57	2.68906e-16	0.642665	0.101	0	1.21199e-11	Resident Macrophages
ANKRD36	2.9901e-16	0.548913	0.251	0.093	1.34767e-11	Resident Macrophages
DDX3Y	3.03091e-16	0.725347	0.144	0.025	1.36606e-11	Resident Macrophages
RP11-807H22.7	3.03391e-16	0.713776	0.101	0	1.36742e-11	Resident Macrophages
CTD-2054N24.2	3.42279e-16	0.681118	0.1	0	1.54269e-11	Resident Macrophages
FAM196B	3.73083e-16	-0.638364	0.028	0.097	1.68152e-11	Resident Macrophages
FER	3.84198e-16	0.511005	0.589	0.377	1.73162e-11	Resident Macrophages
ATP5B	3.86128e-16	0.669942	0.1	0	1.74032e-11	Resident Macrophages
RP11-563J2.2	3.86128e-16	0.690454	0.1	0	1.74032e-11	Resident Macrophages
SPOP1	4.15081e-16	0.618522	0.346	0.167	1.87081e-11	Resident Macrophages
ZNF7	4.21231e-16	-0.718305	0.035	0.11	1.89853e-11	Resident Macrophages
GLUL	4.93258e-16	0.612517	0.445	0.252	2.22316e-11	Resident Macrophages
NBPF19	5.10256e-16	0.485571	0.394	0.202	2.29977e-11	Resident Macrophages
NAV3	5.44275e-16	-0.570639	0.013	0.064	2.4531e-11	Resident Macrophages
RP11-83A24.2	5.5415e-16	0.659241	0.099	0	2.49761e-11	Resident Macrophages
SLCO2B1	5.6394e-16	0.515228	0.786	0.633	2.54173e-11	Resident Macrophages
TSSC1	6.24991e-16	0.70552	0.099	0	2.8169e-11	Resident Macrophages
GOLIM4	6.37775e-16	0.718604	0.249	0.098	2.87451e-11	Resident Macrophages
CEBPD	6.38505e-16	-0.873383	0.164	0.285	2.87781e-11	Resident Macrophages
HNRNPA2B11	6.71213e-16	0.509092	0.603	0.39	3.02522e-11	Resident Macrophages
UBR51	6.96527e-16	0.51928	0.442	0.244	3.13932e-11	Resident Macrophages
C20orf196	7.04847e-16	0.663228	0.098	0	3.17681e-11	Resident Macrophages
PEPD	7.19999e-16	0.710606	0.228	0.08	3.24511e-11	Resident Macrophages
TFRC	7.25177e-16	1.58726	0.4	0.241	3.26845e-11	Resident Macrophages
ZSWIM6	7.661e-16	0.46179	0.766	0.597	3.45289e-11	Resident Macrophages
MT-ND31	8.19207e-16	-0.881357	0.137	0.254	3.69225e-11	Resident Macrophages
PIKFYVE	8.24937e-16	0.54437	0.374	0.192	3.71807e-11	Resident Macrophages
CEP85L	8.2999e-16	0.698065	0.26	0.105	3.74085e-11	Resident Macrophages
CTD-2192J16.22	8.9631e-16	0.655944	0.098	0	4.03976e-11	Resident Macrophages
SELT	8.9631e-16	0.609284	0.098	0	4.03976e-11	Resident Macrophages
TBC1D5	9.11721e-16	0.469242	0.743	0.574	4.10922e-11	Resident Macrophages
HLA-DRB1	9.6012e-16	0.607451	0.345	0.166	4.32736e-11	Resident Macrophages
SARAF	1.00574e-15	0.653641	0.205	0.064	4.53297e-11	Resident Macrophages
NPL	1.05505e-15	0.686702	0.41	0.23	4.75521e-11	Resident Macrophages
FRYL	1.13474e-15	0.468403	0.466	0.264	5.1144e-11	Resident Macrophages
RP11-488L18.8	1.13951e-15	0.570028	0.097	0	5.13588e-11	Resident Macrophages
SLC35A3	1.28472e-15	0.622705	0.097	0	5.79037e-11	Resident Macrophages
PAPOLA	1.3484e-15	0.595764	0.302	0.139	6.07739e-11	Resident Macrophages
CHIC2	1.35072e-15	0.564246	0.219	0.074	6.08785e-11	Resident Macrophages
TSC22D3	1.43337e-15	0.704263	0.376	0.2	6.46033e-11	Resident Macrophages
DPH6-AS1	1.44835e-15	0.734159	0.096	0	6.52788e-11	Resident Macrophages
RP11-231C14.7	1.44835e-15	0.651496	0.096	0	6.52788e-11	Resident Macrophages
PIK3R5	1.46581e-15	0.515855	0.574	0.377	6.60655e-11	Resident Macrophages
RCOR1	1.54023e-15	0.602891	0.322	0.151	6.94197e-11	Resident Macrophages
RP11-733O18.1	1.63273e-15	0.708821	0.096	0	7.35888e-11	Resident Macrophages
NR4A2	1.66039e-15	1.13066	0.136	0.023	7.48355e-11	Resident Macrophages
ARL151	1.72327e-15	0.508999	0.694	0.508	7.76697e-11	Resident Macrophages
ZMYM2	1.74231e-15	0.454578	0.467	0.266	7.85275e-11	Resident Macrophages
NIPBL	1.76484e-15	0.477177	0.617	0.408	7.95433e-11	Resident Macrophages
PLA2G4C	1.77069e-15	0.67898	0.144	0.026	7.98068e-11	Resident Macrophages
PVRL2	1.84047e-15	0.660571	0.096	0	8.29517e-11	Resident Macrophages
RPS7	1.87162e-15	-0.590752	0.03	0.1	8.43558e-11	Resident Macrophages
NKAIN2	2.04196e-15	-0.526001	0.009	0.052	9.20334e-11	Resident Macrophages
ITM2B	2.07259e-15	0.548911	0.371	0.185	9.34138e-11	Resident Macrophages
ZHX2	2.29696e-15	0.75524	0.283	0.126	1.03526e-10	Resident Macrophages
ARPC1A	2.33819e-15	0.61148	0.095	0	1.05384e-10	Resident Macrophages
MED13L	2.39525e-15	0.427484	0.793	0.62	1.07956e-10	Resident Macrophages
KLHL24	2.43588e-15	0.596844	0.271	0.113	1.09788e-10	Resident Macrophages
NFATC1	2.5915e-15	0.757558	0.163	0.039	1.16801e-10	Resident Macrophages
USP4	2.7174e-15	0.545066	0.362	0.184	1.22476e-10	Resident Macrophages
FBXO34	2.77611e-15	0.64207	0.271	0.115	1.25122e-10	Resident Macrophages
C16orf45	2.85643e-15	-0.460936	0.011	0.057	1.28742e-10	Resident Macrophages
RP1-122P22.2	2.9698e-15	0.640903	0.094	0	1.33852e-10	Resident Macrophages
ALDOA	2.9698e-15	0.638826	0.094	0	1.33852e-10	Resident Macrophages
FPR1	3.03512e-15	-0.782013	0.064	0.154	1.36796e-10	Resident Macrophages
IPO9-AS11	3.05831e-15	-0.504653	0.014	0.066	1.37841e-10	Resident Macrophages
PER1	3.07933e-15	0.730379	0.239	0.093	1.38789e-10	Resident Macrophages
FAM49A	3.14624e-15	0.48677	0.432	0.233	1.41804e-10	Resident Macrophages
FAM172A1	3.22017e-15	0.480105	0.487	0.285	1.45136e-10	Resident Macrophages
RP11-286N22.8	3.34667e-15	0.620342	0.094	0	1.50838e-10	Resident Macrophages
RUNX1	3.35559e-15	0.51056	0.74	0.582	1.5124e-10	Resident Macrophages
RP11-11N7.5	3.77114e-15	0.59836	0.094	0	1.69969e-10	Resident Macrophages
MERTK1	4.02122e-15	0.540687	0.737	0.577	1.8124e-10	Resident Macrophages
MBNL1	4.33324e-15	0.454317	0.767	0.605	1.95304e-10	Resident Macrophages
SDCCAG8	4.76414e-15	0.487299	0.547	0.348	2.14724e-10	Resident Macrophages
WLS	5.01008e-15	0.565506	0.441	0.251	2.2581e-10	Resident Macrophages
SLC18B1	5.07113e-15	0.695398	0.226	0.085	2.28561e-10	Resident Macrophages
HK3	5.41979e-15	-0.703687	0.047	0.128	2.44275e-10	Resident Macrophages
CTSL	6.12073e-15	-0.981411	0.138	0.252	2.75867e-10	Resident Macrophages
SIK3	6.55586e-15	0.479631	0.541	0.336	2.95479e-10	Resident Macrophages
NOCT	6.56931e-15	-0.584876	0.019	0.075	2.96086e-10	Resident Macrophages
KDM4A	6.84529e-15	0.580834	0.092	0	3.08524e-10	Resident Macrophages
PRKCH1	6.86962e-15	0.975277	0.254	0.11	3.09621e-10	Resident Macrophages
DEPDC5	7.07664e-15	0.632114	0.095	0.002	3.18951e-10	Resident Macrophages
MT-CO31	7.89035e-15	-0.946663	0.351	0.454	3.55626e-10	Resident Macrophages
CEP170	8.19975e-15	0.463589	0.545	0.338	3.69571e-10	Resident Macrophages
UBL3	8.23981e-15	0.666654	0.21	0.074	3.71376e-10	Resident Macrophages
PRKCE2	8.25878e-15	0.71496	0.403	0.236	3.72231e-10	Resident Macrophages
FAM134C	8.68524e-15	0.609288	0.091	0	3.91453e-10	Resident Macrophages
EPB41L1	9.12324e-15	0.565797	0.296	0.133	4.11194e-10	Resident Macrophages
CHSY1	9.2498e-15	0.660593	0.413	0.234	4.16898e-10	Resident Macrophages
SUPT3H	9.32602e-15	0.719398	0.258	0.108	4.20333e-10	Resident Macrophages
FBXW11	9.79778e-15	0.503072	0.357	0.182	4.41596e-10	Resident Macrophages
SND11	9.90146e-15	0.457025	0.539	0.333	4.46268e-10	Resident Macrophages
PGP	1.00707e-14	-0.400114	0.016	0.07	4.53894e-10	Resident Macrophages
CNOT6L	1.06298e-14	0.543322	0.194	0.061	4.79098e-10	Resident Macrophages
TCHP	1.11178e-14	-0.71202	0.056	0.141	5.01091e-10	Resident Macrophages
C9orf841	1.1292e-14	-0.669842	0.023	0.084	5.08944e-10	Resident Macrophages
VPS8	1.15063e-14	0.513476	0.419	0.233	5.18599e-10	Resident Macrophages
CLEC4E	1.16049e-14	0.694963	0.141	0.028	5.23044e-10	Resident Macrophages
TBCE	1.20242e-14	0.612105	0.1	0.005	5.41942e-10	Resident Macrophages
RP11-554D14.6	1.24073e-14	0.642699	0.09	0	5.59209e-10	Resident Macrophages
TRPM3	1.26596e-14	-0.709101	0.02	0.077	5.70579e-10	Resident Macrophages
IRS2	1.34403e-14	0.627186	0.244	0.098	6.05767e-10	Resident Macrophages
TM6SF1	1.3567e-14	0.544447	0.225	0.084	6.11478e-10	Resident Macrophages
AC090498.1	1.3972e-14	0.609843	0.09	0	6.29732e-10	Resident Macrophages
FAM63B	1.3972e-14	0.621453	0.09	0	6.29732e-10	Resident Macrophages
CTB-55O6.12	1.3972e-14	0.605203	0.09	0	6.29732e-10	Resident Macrophages
RP11-444D3.1	1.57331e-14	0.730475	0.09	0	7.09108e-10	Resident Macrophages
ATP5A1	1.57331e-14	0.585377	0.09	0	7.09108e-10	Resident Macrophages
SRGAP2-AS11	1.7149e-14	-0.494527	0.026	0.09	7.72923e-10	Resident Macrophages
ZNF812P	1.77152e-14	0.769792	0.089	0	7.98442e-10	Resident Macrophages
KDM4B	1.87502e-14	0.596516	0.255	0.107	8.4509e-10	Resident Macrophages
LRP5L	1.98447e-14	0.754216	0.195	0.067	8.94419e-10	Resident Macrophages
RP3-477O4.14	1.99458e-14	0.608627	0.089	0	8.98979e-10	Resident Macrophages
PHKB	2.03684e-14	0.446624	0.533	0.336	9.18026e-10	Resident Macrophages
MARCH1	2.04738e-14	-0.748565	0.464	0.539	9.22776e-10	Resident Macrophages
AP000476.1	2.2456e-14	0.606965	0.089	0	1.01212e-09	Resident Macrophages
SDCBP	2.27624e-14	0.689141	0.334	0.17	1.02592e-09	Resident Macrophages
PPP1CB	2.86213e-14	0.771562	0.243	0.1	1.28999e-09	Resident Macrophages
UBE2D3	2.91388e-14	0.45497	0.415	0.23	1.31331e-09	Resident Macrophages
DIP2A	2.96482e-14	0.550476	0.375	0.203	1.33627e-09	Resident Macrophages
WSB1	3.12357e-14	-0.707283	0.486	0.559	1.40782e-09	Resident Macrophages
HIVEP2	3.13067e-14	0.747141	0.284	0.133	1.41102e-09	Resident Macrophages
AC144449.1	3.20351e-14	0.692169	0.088	0	1.44386e-09	Resident Macrophages
C4orf19	3.23757e-14	-0.601607	0.02	0.077	1.45921e-09	Resident Macrophages
DNAJB6	3.9189e-14	0.501691	0.32	0.154	1.76629e-09	Resident Macrophages
RREB11	4.15918e-14	0.486031	0.548	0.352	1.87458e-09	Resident Macrophages
MT-ND41	4.42679e-14	-1.04934	0.114	0.216	1.9952e-09	Resident Macrophages
ARID1B	4.48764e-14	0.399341	0.69	0.479	2.02262e-09	Resident Macrophages
RNASE11	4.54868e-14	-0.820792	0.269	0.39	2.05014e-09	Resident Macrophages
CTA-292E10.6	4.56768e-14	0.57832	0.087	0	2.0587e-09	Resident Macrophages
MAN2A11	4.6026e-14	0.595484	0.372	0.202	2.07444e-09	Resident Macrophages
RCAN1	4.69898e-14	0.719128	0.352	0.193	2.11788e-09	Resident Macrophages
GRAMD4	4.72298e-14	0.629562	0.242	0.098	2.12869e-09	Resident Macrophages
MLLT4	5.14047e-14	0.598227	0.086	0	2.31686e-09	Resident Macrophages
LINC01481	5.14047e-14	0.693311	0.086	0	2.31686e-09	Resident Macrophages
LDLR	5.24307e-14	0.738009	0.153	0.039	2.3631e-09	Resident Macrophages
EMILIN2	5.24732e-14	0.659238	0.357	0.193	2.36502e-09	Resident Macrophages
PAG1	5.79204e-14	0.568908	0.415	0.234	2.61053e-09	Resident Macrophages
SLC35D2	5.9495e-14	0.59712	0.136	0.028	2.6815e-09	Resident Macrophages
ATP6V1C1	6.23236e-14	0.640122	0.245	0.107	2.80899e-09	Resident Macrophages
AC009948.5	6.50941e-14	0.523905	0.086	0	2.93386e-09	Resident Macrophages
ACSL3	6.77067e-14	0.592321	0.298	0.141	3.05161e-09	Resident Macrophages
ALCAM	7.16402e-14	0.707828	0.29	0.138	3.2289e-09	Resident Macrophages
SSBP3	7.29897e-14	0.683691	0.182	0.059	3.28972e-09	Resident Macrophages
ARL6IP4	7.3668e-14	-0.613212	0.054	0.136	3.32029e-09	Resident Macrophages
RAB32	7.45751e-14	-0.514549	0.021	0.077	3.36117e-09	Resident Macrophages
NCF4	7.72386e-14	-0.9218	0.183	0.293	3.48122e-09	Resident Macrophages
AFF3	7.76375e-14	0.94148	0.4	0.243	3.4992e-09	Resident Macrophages
ZC3H12D	7.85755e-14	0.643179	0.169	0.051	3.54148e-09	Resident Macrophages
UMAD1	7.94325e-14	0.685117	0.291	0.144	3.5801e-09	Resident Macrophages
PECAM1	8.64225e-14	0.504194	0.335	0.169	3.89515e-09	Resident Macrophages
DNAH11	8.87024e-14	-0.489994	0.012	0.057	3.9979e-09	Resident Macrophages
RP11-701H24.9	9.27184e-14	0.580135	0.085	0	4.17891e-09	Resident Macrophages
AC026188.1	9.27184e-14	0.746633	0.085	0	4.17891e-09	Resident Macrophages
CD200R1	9.42172e-14	0.619189	0.203	0.074	4.24646e-09	Resident Macrophages
APOD	9.53401e-14	-1.19258	0.073	0.159	4.29707e-09	Resident Macrophages
CNTLN	9.96598e-14	0.553657	0.393	0.22	4.49177e-09	Resident Macrophages
KIF1B	1.04255e-13	0.473309	0.457	0.27	4.69889e-09	Resident Macrophages
RAPGEF1	1.05163e-13	0.493076	0.51	0.32	4.73982e-09	Resident Macrophages
DMXL1	1.05638e-13	0.431036	0.422	0.241	4.76119e-09	Resident Macrophages
SF3B11	1.16446e-13	0.467002	0.355	0.185	5.24833e-09	Resident Macrophages
CXorf23	1.17344e-13	0.558481	0.084	0	5.28879e-09	Resident Macrophages
SPPL3	1.22356e-13	0.485833	0.436	0.248	5.5147e-09	Resident Macrophages
RABL61	1.22835e-13	-0.431087	0.02	0.075	5.53631e-09	Resident Macrophages
CNOT1	1.34208e-13	0.513844	0.32	0.162	6.0489e-09	Resident Macrophages
BCL2L11	1.57131e-13	0.645693	0.11	0.015	7.08206e-09	Resident Macrophages
AC074289.1	1.67e-13	0.577648	0.083	0	7.52684e-09	Resident Macrophages
SRRM2	1.68065e-13	0.577464	0.423	0.251	7.57485e-09	Resident Macrophages
ZNF516	1.70087e-13	0.572691	0.256	0.111	7.66601e-09	Resident Macrophages
PLSCR11	1.83615e-13	0.634045	0.37	0.215	8.27571e-09	Resident Macrophages
SLC33A1	1.87824e-13	0.525331	0.083	0	8.46544e-09	Resident Macrophages
C14orf37	1.87824e-13	0.576111	0.083	0	8.46544e-09	Resident Macrophages
KIAA1429	1.87824e-13	0.541424	0.083	0	8.46544e-09	Resident Macrophages
IKBKAP	1.87824e-13	0.560533	0.083	0	8.46544e-09	Resident Macrophages
[truncated: 671 more rows]

## Sheet: Cardiac Gene-Set Enrichment
Table S11: Supervised Gene-Set Enrichment Analysis of Cardiac and BAL Macrophages in Sarcoidosis Relative to Control
Pathway	Enrichment Score	Cell Type
Apoptosis	-0.961538	GPNMB+ Macrophage
Autophagy	-1	GPNMB+ Macrophage
Cytokine Signaling	-1	GPNMB+ Macrophage
Innate Immune Response	-1	GPNMB+ Macrophage
PRR Signaling	1	GPNMB+ Macrophage
OXPHOS	-0.657	GPNMB+ Macrophage
Phagocytosis/Efferocytosis	-1	GPNMB+ Macrophage
Apoptosis	-0.0630952	HLA-DR+ Macrophage
Autophagy	-0.210526	HLA-DR+ Macrophage
Complement System	-1	HLA-DR+ Macrophage
CXCL12 Signaling	1	HLA-DR+ Macrophage
Cytokine Signaling	-1	HLA-DR+ Macrophage
Phagocytosis/Efferocytosis	0.79	HLA-DR+ Macrophage
Glycolysis	0.883333	HLA-DR+ Macrophage
Immune Response	-0.138889	HLA-DR+ Macrophage
Myeloid Activation	0.923077	HLA-DR+ Macrophage
PRR Signaling	1	HLA-DR+ Macrophage
Type 2 Response	1	HLA-DR+ Macrophage
Apoptosis	-0.171667	SYTL3+ Macrophage
Autophagy	-0.634091	SYTL3+ Macrophage
Complement System	-1	SYTL3+ Macrophage
Cytokine Signaling	-1	SYTL3+ Macrophage
Phagocytosis/Efferocytosis	-1	SYTL3+ Macrophage
Immune Response	0.0588235	SYTL3+ Macrophage
Innate Immune Response	-0.0833333	SYTL3+ Macrophage
PRR Signaling	1	SYTL3+ Macrophage
OXPHOS	-0.702083	SYTL3+ Macrophage
HLA Class II	1	SYTL3+ Macrophage
Type 2 Response	-1	SYTL3+ Macrophage

## Sheet: BAL DE Genes
Table S11: Supervised Gene-Set Enrichment Analysis of Cardiac and BAL Macrophages in Sarcoidosis Relative to Control
Gene	p_val	avg_log2FC	pct.1	pct.2	p_val_adj	Cell Type
MINOS1	0	1.61529	0.987	0	0	SYTL3+ Macrophages
SEPT2	0	1.22212	0.954	0	0	SYTL3+ Macrophages
SEPT11	0	1.51733	0.981	0	0	SYTL3+ Macrophages
SEPT7	0	1.3502	0.974	0	0	SYTL3+ Macrophages
C8orf59	0	1.05655	0.949	0	0	SYTL3+ Macrophages
PLA2G16	0	2.01879	0.999	0	0	SYTL3+ Macrophages
FAM96B	0	1.20957	0.967	0	0	SYTL3+ Macrophages
AES	0	1.2922	0.954	0	0	SYTL3+ Macrophages
C19orf70	0	1.2695	0.971	0	0	SYTL3+ Macrophages
FAM129A	1.14222e-299	0.989905	0.896	0	4.19354e-295	SYTL3+ Macrophages
COL4A3BP	1.86247e-290	0.886847	0.876	0	6.83788e-286	SYTL3+ Macrophages
SEPT9	8.36673e-290	0.802756	0.874	0	3.07176e-285	SYTL3+ Macrophages
ASNA1	3.75218e-289	0.786892	0.873	0	1.37758e-284	SYTL3+ Macrophages
SNHG29	2.40587e-288	-2.38034	0	0.988	8.83292e-284	SYTL3+ Macrophages
ATP6V0C	5.34607e-287	-2.73938	0.043	0.99	1.96276e-282	SYTL3+ Macrophages
NME2	6.2187e-287	-2.77476	0.1	0.996	2.28314e-282	SYTL3+ Macrophages
C19orf24	2.94596e-285	0.768792	0.864	0	1.08158e-280	SYTL3+ Macrophages
POLR2J3.1	2.94597e-285	0.996612	0.864	0	1.08158e-280	SYTL3+ Macrophages
MICOS10	1.04703e-283	-2.1084	0	0.978	3.84405e-279	SYTL3+ Macrophages
RNASEK	5.97873e-283	-3.21409	0.258	1	2.19503e-278	SYTL3+ Macrophages
C6orf48	1.12517e-282	0.874875	0.859	0	4.13096e-278	SYTL3+ Macrophages
TOMM6	3.32219e-278	-1.99093	0	0.967	1.21971e-273	SYTL3+ Macrophages
SEPTIN11	7.68769e-277	-2.03913	0	0.964	2.82246e-272	SYTL3+ Macrophages
IFI30	3.26271e-276	-4.07125	0.659	1	1.19787e-271	SYTL3+ Macrophages
RPL17	1.47671e-275	-3.40882	0.823	1	5.42159e-271	SYTL3+ Macrophages
RPS17	1.42379e-274	-2.68749	0.842	0.999	5.22729e-270	SYTL3+ Macrophages
CRIP1	4.34611e-274	-3.13336	0.942	1	1.59563e-269	SYTL3+ Macrophages
GABARAP	3.06226e-273	-2.45228	0.666	0.997	1.12428e-268	SYTL3+ Macrophages
EEF1G	1.03049e-271	-2.17593	0.141	0.973	3.78335e-267	SYTL3+ Macrophages
FAM173A	2.66245e-264	0.642554	0.817	0	9.77492e-260	SYTL3+ Macrophages
SEPTIN7	4.04973e-262	-1.67507	0	0.932	1.48682e-257	SYTL3+ Macrophages
MT-ND1	1.44393e-259	1.4663	1	1	5.30124e-255	SYTL3+ Macrophages
PLAAT3	1.34269e-255	-1.70177	0	0.918	4.92956e-251	SYTL3+ Macrophages
RPL23	3.43387e-255	-1.4649	1	1	1.26071e-250	SYTL3+ Macrophages
SNHG5	2.60969e-251	-1.6848	0	0.908	9.58122e-247	SYTL3+ Macrophages
RPS20	7.973e-251	-1.18018	1	1	2.92721e-246	SYTL3+ Macrophages
SMIM37	2.57359e-245	0.695854	0.773	0	9.44869e-241	SYTL3+ Macrophages
SNHG6	5.79296e-245	-1.46997	0	0.894	2.12683e-240	SYTL3+ Macrophages
C1orf123	1.63179e-243	0.586974	0.769	0	5.99094e-239	SYTL3+ Macrophages
FKBP2	4.74481e-240	0.911765	0.942	0.152	1.74201e-235	SYTL3+ Macrophages
PQLC3	9.73763e-239	0.591551	0.757	0	3.57507e-234	SYTL3+ Macrophages
GNG10	2.20616e-238	-1.8194	0.318	0.937	8.09969e-234	SYTL3+ Macrophages
MTRNR2L12	2.0228e-235	-1.74856	0.762	0.98	7.4265e-231	SYTL3+ Macrophages
PTP4A1	5.26128e-234	0.608356	0.746	0	1.93163e-229	SYTL3+ Macrophages
PSMA6	5.78027e-233	-1.58959	0.479	0.948	2.12217e-228	SYTL3+ Macrophages
CTSD	2.98975e-232	1.35925	1	1	1.09766e-227	SYTL3+ Macrophages
FAM96A	4.54198e-231	0.56434	0.739	0	1.66754e-226	SYTL3+ Macrophages
SEPTIN2	1.49273e-230	-1.34082	0	0.86	5.48041e-226	SYTL3+ Macrophages
PQLC1	1.74775e-230	0.54408	0.738	0	6.41668e-226	SYTL3+ Macrophages
AAED1	9.86733e-229	0.551567	0.733	0	3.62269e-224	SYTL3+ Macrophages
CIAO2B	9.78702e-228	-1.30391	0	0.854	3.59321e-223	SYTL3+ Macrophages
MICOS13	2.46191e-227	-1.3439	0	0.853	9.03867e-223	SYTL3+ Macrophages
CAPG	2.91414e-226	1.18298	1	0.967	1.0699e-221	SYTL3+ Macrophages
CD68	6.85139e-224	0.99995	1	0.992	2.51542e-219	SYTL3+ Macrophages
SEPT6	1.63571e-223	0.573175	0.72	0	6.00533e-219	SYTL3+ Macrophages
TMEM35B	3.90716e-220	-1.28321	0.003	0.836	1.43447e-215	SYTL3+ Macrophages
RBIS	6.60793e-216	-1.14847	0	0.825	2.42604e-211	SYTL3+ Macrophages
CERT1	3.93466e-215	-1.25842	0	0.823	1.44457e-210	SYTL3+ Macrophages
MUC20-OT1	1.14554e-212	0.52275	0.693	0	4.20573e-208	SYTL3+ Macrophages
GRN	1.69671e-212	0.917927	1	1	6.22932e-208	SYTL3+ Macrophages
TNFSF13	1.25828e-210	-1.45167	0.198	0.874	4.61965e-206	SYTL3+ Macrophages
GAS5	3.89025e-210	-1.32356	0	0.811	1.42827e-205	SYTL3+ Macrophages
RPS11	3.91906e-209	-0.842629	1	1	1.43884e-204	SYTL3+ Macrophages
PCED1B-AS1	5.40197e-209	-1.20522	0	0.808	1.98328e-204	SYTL3+ Macrophages
GADD45B	5.99256e-209	1.15557	0.9	0.191	2.20011e-204	SYTL3+ Macrophages
MIF	4.80319e-207	-1.41319	0.625	0.935	1.76344e-202	SYTL3+ Macrophages
SEPT10	2.21683e-205	0.466634	0.675	0	8.13886e-201	SYTL3+ Macrophages
SNHG32	7.75816e-205	-1.17572	0	0.797	2.84833e-200	SYTL3+ Macrophages
TLE5	1.84156e-204	-1.1673	0	0.796	6.76111e-200	SYTL3+ Macrophages
POLD4	1.57611e-203	-1.36536	0.549	0.918	5.78652e-199	SYTL3+ Macrophages
RPL36A	3.39923e-200	-1.17609	0.98	0.998	1.24799e-195	SYTL3+ Macrophages
NIBAN1	1.28278e-199	-1.18671	0	0.784	4.70958e-195	SYTL3+ Macrophages
TRAPPC5	2.0483e-199	-1.27579	0.134	0.835	7.52013e-195	SYTL3+ Macrophages
KIAA1551	1.47045e-196	0.543877	0.652	0	5.3986e-192	SYTL3+ Macrophages
TOMM5	4.85013e-196	-1.26092	0.545	0.913	1.78068e-191	SYTL3+ Macrophages
APOPT1	1.81519e-195	0.407815	0.649	0	6.6643e-191	SYTL3+ Macrophages
RAMMET	2.22801e-194	0.385711	0.646	0	8.17993e-190	SYTL3+ Macrophages
C18orf32	2.4253e-194	-1.21566	0.581	0.919	8.90426e-190	SYTL3+ Macrophages
ALDH2	2.10561e-193	0.927473	1	0.997	7.73053e-189	SYTL3+ Macrophages
MT-ND4	1.57725e-191	0.974658	1	1	5.7907e-187	SYTL3+ Macrophages
FAM208A	1.38024e-190	0.437973	0.636	0	5.06742e-186	SYTL3+ Macrophages
TROVE2	1.38024e-190	0.428325	0.636	0	5.06742e-186	SYTL3+ Macrophages
RARRES3	5.70028e-189	0.439555	0.632	0	2.0928e-184	SYTL3+ Macrophages
PGAM1	5.54455e-182	0.92007	0.983	0.551	2.03563e-177	SYTL3+ Macrophages
AL390036.1	6.44863e-180	0.416679	0.608	0	2.36755e-175	SYTL3+ Macrophages
UBE2V1	1.04663e-178	-1.05123	0.268	0.837	3.8426e-174	SYTL3+ Macrophages
POLR2J3	9.7367e-176	-1.11687	0.05	0.749	3.57473e-171	SYTL3+ Macrophages
DBNDD2	3.22411e-175	-0.973502	0.009	0.723	1.1837e-170	SYTL3+ Macrophages
RPL13A	8.93497e-175	-0.774953	1	1	3.28038e-170	SYTL3+ Macrophages
NAP1L1	1.07414e-174	-1.04687	0.987	0.993	3.94359e-170	SYTL3+ Macrophages
HSPA1A	2.03339e-174	1.41154	0.99	0.669	7.4654e-170	SYTL3+ Macrophages
RESF1	5.02562e-174	-0.986458	0	0.715	1.84511e-169	SYTL3+ Macrophages
CD151	4.34427e-173	0.927848	0.997	0.722	1.59495e-168	SYTL3+ Macrophages
SSFA2	1.48598e-171	0.379203	0.585	0	5.45563e-167	SYTL3+ Macrophages
RPS8	8.38775e-168	-0.853917	1	1	3.07948e-163	SYTL3+ Macrophages
UBC	3.80584e-164	0.946245	1	0.938	1.39728e-159	SYTL3+ Macrophages
RPS10	1.054e-163	0.958265	1	0.958	3.86964e-159	SYTL3+ Macrophages
RPS26	1.35221e-163	-1.14081	0.996	0.999	4.9645e-159	SYTL3+ Macrophages
DUSP1	3.41604e-163	1.38177	0.997	0.858	1.25417e-158	SYTL3+ Macrophages
MTLN	5.78148e-163	-0.913298	0	0.683	2.12261e-158	SYTL3+ Macrophages
OIP5-AS1	2.52682e-161	-0.868639	0	0.678	9.27697e-157	SYTL3+ Macrophages
MT-CO3	3.06073e-161	0.796991	1	1	1.12372e-156	SYTL3+ Macrophages
LGALS3BP	1.18682e-160	0.867126	0.997	0.929	4.35729e-156	SYTL3+ Macrophages
CIAO2A	4.53104e-158	-0.77574	0	0.669	1.66353e-153	SYTL3+ Macrophages
C19orf66	8.77259e-158	0.35067	0.546	0	3.22077e-153	SYTL3+ Macrophages
KRTCAP2	1.83754e-156	-1.03603	0.692	0.902	6.74636e-152	SYTL3+ Macrophages
KIAA1147	2.80089e-156	0.361734	0.542	0	1.02832e-151	SYTL3+ Macrophages
SEPTIN9	8.16809e-156	-0.804556	0	0.662	2.99883e-151	SYTL3+ Macrophages
RPL27A	9.08329e-155	-0.656592	1	1	3.33484e-150	SYTL3+ Macrophages
LAPTM5	4.27618e-154	0.64737	1	0.99	1.56996e-149	SYTL3+ Macrophages
VSIG4	1.16015e-153	1.03844	0.999	0.949	4.25938e-149	SYTL3+ Macrophages
FOSB	2.64935e-153	0.745003	0.763	0.127	9.72682e-149	SYTL3+ Macrophages
GAPDH	3.67213e-153	0.839733	1	0.952	1.34819e-148	SYTL3+ Macrophages
MRPS24	7.76233e-152	-0.782063	0.009	0.657	2.84986e-147	SYTL3+ Macrophages
FAM213A	8.49412e-152	0.465937	0.529	0	3.11853e-147	SYTL3+ Macrophages
HLA-C	1.12673e-144	0.847644	1	1	4.13668e-140	SYTL3+ Macrophages
SERPINA1	1.3712e-143	0.834738	1	0.993	5.03422e-139	SYTL3+ Macrophages
FAM174C	5.95812e-143	-0.739689	0	0.623	2.18747e-138	SYTL3+ Macrophages
JUN	5.96322e-142	1.30033	1	0.862	2.18934e-137	SYTL3+ Macrophages
RNH1	1.16571e-141	0.754831	0.999	0.89	4.27981e-137	SYTL3+ Macrophages
CTSZ	2.38621e-140	0.677028	1	0.989	8.76075e-136	SYTL3+ Macrophages
C1QC	1.38831e-139	0.961302	0.999	0.985	5.09703e-135	SYTL3+ Macrophages
SLC11A1	2.05576e-139	0.806004	1	0.966	7.54751e-135	SYTL3+ Macrophages
TASOR	5.38656e-139	-0.735723	0	0.611	1.97762e-134	SYTL3+ Macrophages
C1QA	1.51135e-138	0.608121	1	1	5.54877e-134	SYTL3+ Macrophages
ACTR2	2.78058e-138	-0.715881	0.999	0.999	1.02086e-133	SYTL3+ Macrophages
GAA	9.28312e-137	0.758994	0.994	0.836	3.4082e-132	SYTL3+ Macrophages
TYMP	2.78376e-136	0.905511	1	0.866	1.02203e-131	SYTL3+ Macrophages
AC007952.4	2.9413e-136	0.38488	0.599	0.05	1.07987e-131	SYTL3+ Macrophages
MAP4K3-DT	4.26588e-135	-0.685289	0	0.598	1.56617e-130	SYTL3+ Macrophages
UNC93B1	9.04746e-135	0.710877	0.967	0.487	3.32168e-130	SYTL3+ Macrophages
RPL7	1.59587e-133	-0.653742	0.999	0.997	5.85908e-129	SYTL3+ Macrophages
ACOT2	3.2797e-132	0.483903	0.783	0.171	1.20411e-127	SYTL3+ Macrophages
COX16	1.46951e-131	-0.835626	0.304	0.757	5.39514e-127	SYTL3+ Macrophages
P4HB	2.51596e-130	0.749719	0.983	0.748	9.2371e-126	SYTL3+ Macrophages
RPL31	7.97255e-130	-0.772578	0.997	0.995	2.92704e-125	SYTL3+ Macrophages
CTSB	9.54302e-130	0.765293	1	0.989	3.50363e-125	SYTL3+ Macrophages
RPLP2	5.01162e-129	-0.532717	1	1	1.83997e-124	SYTL3+ Macrophages
CLIC1	2.25412e-128	0.59479	1	0.979	8.27577e-124	SYTL3+ Macrophages
CD302	1.83691e-127	-0.97224	0.914	0.951	6.74404e-123	SYTL3+ Macrophages
ANTKMT	3.52356e-127	-0.642992	0	0.572	1.29364e-122	SYTL3+ Macrophages
FKBP8	1.655e-125	0.644837	0.96	0.51	6.07616e-121	SYTL3+ Macrophages
IER5	3.76094e-125	0.83178	0.973	0.6	1.38079e-120	SYTL3+ Macrophages
ANXA2	5.17094e-125	0.658866	1	0.999	1.89846e-120	SYTL3+ Macrophages
LINC01578	1.35775e-124	-0.624218	0	0.564	4.98485e-120	SYTL3+ Macrophages
MTRNR2L10	6.86819e-124	-0.627403	0.004	0.566	2.52159e-119	SYTL3+ Macrophages
MT-CO1	1.19159e-122	0.594437	1	1	4.3748e-118	SYTL3+ Macrophages
ITPRID2	1.3364e-122	-0.640443	0	0.557	4.90645e-118	SYTL3+ Macrophages
PRXL2C	6.63471e-121	-0.613871	0	0.551	2.43587e-116	SYTL3+ Macrophages
HLA-DPB1	2.48021e-119	0.553019	1	1	9.10586e-115	SYTL3+ Macrophages
SEPTIN10	6.1077e-119	-0.589856	0	0.544	2.24238e-114	SYTL3+ Macrophages
MT-ND2	1.28306e-118	0.687555	1	1	4.71062e-114	SYTL3+ Macrophages
GARS-DT	2.20896e-118	-0.657044	0	0.543	8.10999e-114	SYTL3+ Macrophages
HLA-DPA1	1.16223e-117	0.525898	1	1	4.26701e-113	SYTL3+ Macrophages
RO60	1.51109e-117	-0.602219	0	0.54	5.54782e-113	SYTL3+ Macrophages
MS4A7	4.67009e-117	-0.607917	1	1	1.71458e-112	SYTL3+ Macrophages
TUBB4B	5.35789e-117	0.715602	0.943	0.51	1.96709e-112	SYTL3+ Macrophages
SNHG16	1.30883e-115	-0.570159	0	0.533	4.80525e-111	SYTL3+ Macrophages
MAN2B1	4.46226e-115	-0.811966	0.347	0.743	1.63827e-110	SYTL3+ Macrophages
EIF4A1	1.07192e-114	-0.814404	0.971	0.942	3.93544e-110	SYTL3+ Macrophages
LINC02785	7.21776e-113	-0.565173	0	0.523	2.64993e-108	SYTL3+ Macrophages
TUBA1B	2.08947e-112	0.829879	1	0.988	7.67129e-108	SYTL3+ Macrophages
CYP51A1	4.73583e-112	-1.11251	0.161	0.649	1.73871e-107	SYTL3+ Macrophages
AL121933.2	8.83805e-112	-0.612515	0	0.52	3.2448e-107	SYTL3+ Macrophages
NUCB1	1.22299e-110	0.662237	0.994	0.819	4.49007e-106	SYTL3+ Macrophages
YWHAZ	4.97293e-110	-0.699952	0.994	0.986	1.82576e-105	SYTL3+ Macrophages
TPM3	2.18324e-109	-0.682215	0.999	0.996	8.01556e-105	SYTL3+ Macrophages
LAMP1	1.51491e-108	0.63214	1	0.911	5.56185e-104	SYTL3+ Macrophages
HLA-E	1.63957e-107	0.623016	1	0.985	6.01953e-103	SYTL3+ Macrophages
ACADVL	1.31404e-106	0.661522	0.979	0.68	4.82438e-102	SYTL3+ Macrophages
RAD50	3.09572e-106	-0.723081	0.144	0.624	1.13656e-101	SYTL3+ Macrophages
AC020656.1	5.16749e-106	-1.65972	0.658	0.956	1.89719e-101	SYTL3+ Macrophages
HSPA1B	2.50642e-105	0.782633	0.783	0.28	9.20208e-101	SYTL3+ Macrophages
PKM	1.56513e-104	0.61732	0.996	0.926	5.74621e-100	SYTL3+ Macrophages
TGOLN2	2.82608e-104	-0.647995	0.99	0.989	1.03757e-99	SYTL3+ Macrophages
AGPAT2	5.89561e-104	0.618488	0.986	0.677	2.16452e-99	SYTL3+ Macrophages
ACTG1	7.46354e-103	0.776062	1	0.994	2.74017e-98	SYTL3+ Macrophages
JUND	1.74235e-102	0.665033	1	0.961	6.39687e-98	SYTL3+ Macrophages
LDHA	1.80468e-102	0.645178	0.999	0.893	6.62572e-98	SYTL3+ Macrophages
SEPTIN6	6.02349e-102	-0.526815	0	0.484	2.21146e-97	SYTL3+ Macrophages
PNPLA6	6.71667e-102	0.611488	0.991	0.883	2.46596e-97	SYTL3+ Macrophages
HLA-DQB1	1.20979e-101	0.592701	1	1	4.44161e-97	SYTL3+ Macrophages
ECH1	2.96037e-101	0.601155	0.993	0.794	1.08687e-96	SYTL3+ Macrophages
ENO1	6.13277e-101	0.644048	0.997	0.875	2.25159e-96	SYTL3+ Macrophages
ERCC5	3.00845e-100	-0.565095	0.056	0.537	1.10452e-95	SYTL3+ Macrophages
BSCL2	3.12168e-100	-0.543753	0.021	0.503	1.14609e-95	SYTL3+ Macrophages
OSBPL11	7.03412e-100	-0.729058	0.956	0.951	2.58251e-95	SYTL3+ Macrophages
ATP5F1B	1.51677e-98	0.59527	0.991	0.815	5.56868e-94	SYTL3+ Macrophages
ANKHD1	3.26384e-98	-0.685624	0.25	0.664	1.19828e-93	SYTL3+ Macrophages
HLA-DRA	1.43323e-97	0.450307	1	1	5.26196e-93	SYTL3+ Macrophages
LMNA	5.13516e-97	0.801017	0.996	0.806	1.88532e-92	SYTL3+ Macrophages
AC090559.1	1.29756e-96	-0.545239	0.02	0.488	4.76386e-92	SYTL3+ Macrophages
CYP27A1	2.29229e-96	0.676822	0.994	0.872	8.41593e-92	SYTL3+ Macrophages
OS9	5.9335e-96	0.558384	0.981	0.713	2.17842e-91	SYTL3+ Macrophages
C17orf49	9.92943e-96	-0.570079	0.084	0.547	3.64549e-91	SYTL3+ Macrophages
LINC00963	1.56551e-95	-0.486405	0	0.46	5.74761e-91	SYTL3+ Macrophages
COA8	1.56551e-95	-0.494492	0	0.46	5.74761e-91	SYTL3+ Macrophages
AC004889.1	7.87545e-95	-0.540337	0.02	0.481	2.89139e-90	SYTL3+ Macrophages
POR	1.121e-94	0.58322	0.98	0.749	4.11563e-90	SYTL3+ Macrophages
BSG	2.10224e-94	0.69612	0.996	0.853	7.71816e-90	SYTL3+ Macrophages
ITGB2	2.58219e-94	0.57644	0.997	0.961	9.48025e-90	SYTL3+ Macrophages
AF127936.2	5.09759e-94	-0.573396	0	0.455	1.87153e-89	SYTL3+ Macrophages
GET3	1.61927e-93	-0.444509	0	0.453	5.94499e-89	SYTL3+ Macrophages
CYBA	3.66417e-93	0.43194	1	0.999	1.34526e-88	SYTL3+ Macrophages
VIM	3.48523e-92	0.391976	1	1	1.27957e-87	SYTL3+ Macrophages
COMT	1.34839e-91	0.583166	0.999	0.909	4.95047e-87	SYTL3+ Macrophages
TCIRG1	1.74489e-91	0.56007	0.936	0.528	6.40621e-87	SYTL3+ Macrophages
CD14	1.51175e-90	0.879276	0.91	0.535	5.55025e-86	SYTL3+ Macrophages
GNAS	2.86194e-90	0.468779	1	0.991	1.05073e-85	SYTL3+ Macrophages
MDH1	4.88225e-90	0.569658	0.99	0.827	1.79247e-85	SYTL3+ Macrophages
AKR1A1	1.40139e-89	0.562262	0.994	0.835	5.14507e-85	SYTL3+ Macrophages
SLC27A3	3.04935e-89	0.52992	0.937	0.5	1.11954e-84	SYTL3+ Macrophages
MTPN	8.53709e-89	-0.54902	0.996	0.992	3.13431e-84	SYTL3+ Macrophages
CORO1B	1.13761e-88	0.498916	0.943	0.555	4.17661e-84	SYTL3+ Macrophages
DPP7	1.3709e-88	0.534632	0.981	0.712	5.03314e-84	SYTL3+ Macrophages
TUBA1C	1.7818e-87	0.561024	0.949	0.565	6.54171e-83	SYTL3+ Macrophages
HEXB	6.54659e-87	0.592021	0.999	0.859	2.40351e-82	SYTL3+ Macrophages
LRPAP1	1.02508e-86	0.498147	0.999	0.978	3.76349e-82	SYTL3+ Macrophages
SET	1.02742e-86	-0.64052	0.967	0.95	3.77206e-82	SYTL3+ Macrophages
SLC66A3	1.31383e-86	-0.444717	0	0.426	4.8236e-82	SYTL3+ Macrophages
CZIB	1.31383e-86	-0.405167	0	0.426	4.8236e-82	SYTL3+ Macrophages
UBB	2.55787e-86	0.4415	1	0.998	9.39097e-82	SYTL3+ Macrophages
MT-CYB	2.99188e-86	0.598165	1	1	1.09844e-81	SYTL3+ Macrophages
MVP	4.85998e-86	0.45722	0.909	0.436	1.78429e-81	SYTL3+ Macrophages
CAST	9.3462e-86	-0.573606	0.996	0.99	3.43136e-81	SYTL3+ Macrophages
FCGR1A	1.47368e-85	0.596874	0.974	0.705	5.41046e-81	SYTL3+ Macrophages
CD300LF	7.65428e-85	0.532844	0.943	0.608	2.81019e-80	SYTL3+ Macrophages
PLAAT4	1.96428e-84	-0.425673	0	0.417	7.21164e-80	SYTL3+ Macrophages
NAPRT	9.43384e-84	0.422333	0.817	0.328	3.46354e-79	SYTL3+ Macrophages
WDR74	1.4581e-83	0.395411	0.688	0.205	5.35327e-79	SYTL3+ Macrophages
HMGN4	1.91084e-83	-0.525364	0.123	0.543	7.01545e-79	SYTL3+ Macrophages
TCOF1	1.92909e-83	0.445033	0.716	0.233	7.08246e-79	SYTL3+ Macrophages
LY6E	2.23241e-83	0.596242	1	0.971	8.19606e-79	SYTL3+ Macrophages
ARPC5	1.2217e-82	-0.483779	1	0.998	4.48535e-78	SYTL3+ Macrophages
TKT	1.74521e-82	0.576511	1	0.98	6.40738e-78	SYTL3+ Macrophages
SNRPD3	2.0003e-82	0.460622	0.933	0.519	7.34389e-78	SYTL3+ Macrophages
SERTAD1	7.99758e-82	0.356532	0.692	0.207	2.93623e-77	SYTL3+ Macrophages
NDUFA7	8.99876e-82	-0.649173	0.603	0.765	3.30381e-77	SYTL3+ Macrophages
HEXA	1.2594e-81	0.562148	0.983	0.769	4.62376e-77	SYTL3+ Macrophages
AC092809.2	1.44034e-81	-0.535024	0	0.406	5.28807e-77	SYTL3+ Macrophages
SLC66A2	2.48589e-81	-0.387189	0	0.405	9.12669e-77	SYTL3+ Macrophages
NDUFS2	7.00398e-81	0.44681	0.892	0.425	2.57144e-76	SYTL3+ Macrophages
PAK2	2.91349e-80	-0.594827	0.966	0.966	1.06966e-75	SYTL3+ Macrophages
EIF4EBP3	3.35753e-80	-0.49426	0.058	0.47	1.23268e-75	SYTL3+ Macrophages
SLC3A2	3.76176e-80	0.577683	0.969	0.65	1.38109e-75	SYTL3+ Macrophages
NCL	3.83819e-80	-0.684746	0.979	0.951	1.40915e-75	SYTL3+ Macrophages
CHURC1	4.14906e-80	-0.588115	0.936	0.938	1.52329e-75	SYTL3+ Macrophages
FCGRT	4.62827e-80	0.467308	0.999	0.986	1.69922e-75	SYTL3+ Macrophages
CPEB4	6.61265e-80	-0.741114	0.863	0.912	2.42777e-75	SYTL3+ Macrophages
ZNF585A	9.06779e-80	-0.47434	0.078	0.493	3.32915e-75	SYTL3+ Macrophages
RPL3	2.26944e-79	0.407178	1	0.998	8.33202e-75	SYTL3+ Macrophages
CD81	2.34981e-79	0.396152	1	0.999	8.6271e-75	SYTL3+ Macrophages
CTSA	2.40511e-79	0.605078	0.964	0.681	8.83012e-75	SYTL3+ Macrophages
EPHX1	4.6947e-79	0.378189	0.799	0.303	1.72361e-74	SYTL3+ Macrophages
PLXDC2	6.68554e-79	-0.609638	0.986	0.976	2.45453e-74	SYTL3+ Macrophages
FCGR2A	9.34215e-79	0.672583	1	0.936	3.42988e-74	SYTL3+ Macrophages
DNASE2	1.17521e-78	0.577416	0.983	0.71	4.31468e-74	SYTL3+ Macrophages
DBNL	3.16747e-78	0.50956	0.976	0.678	1.16291e-73	SYTL3+ Macrophages
CAPN1	3.33247e-78	0.39818	0.866	0.39	1.22348e-73	SYTL3+ Macrophages
CCDC18-AS1	4.84931e-78	-0.441546	0	0.391	1.78038e-73	SYTL3+ Macrophages
HLA-B	8.98249e-78	0.745249	1	1	3.29783e-73	SYTL3+ Macrophages
ARL6IP1	1.0854e-77	-0.658473	0.981	0.975	3.98495e-73	SYTL3+ Macrophages
TMEM259	1.09818e-77	0.374837	0.835	0.341	4.03186e-73	SYTL3+ Macrophages
TMED9	1.82322e-77	0.497961	0.989	0.75	6.69378e-73	SYTL3+ Macrophages
LYZ	1.97468e-77	1.06461	1	1	7.24985e-73	SYTL3+ Macrophages
SPI1	2.61921e-77	0.453326	0.999	0.967	9.61617e-73	SYTL3+ Macrophages
PHLDA3	2.76071e-77	0.560117	0.986	0.769	1.01357e-72	SYTL3+ Macrophages
CD63	3.85018e-77	0.432767	1	0.999	1.41356e-72	SYTL3+ Macrophages
DENND11	7.04953e-77	-0.387944	0	0.387	2.58816e-72	SYTL3+ Macrophages
IRF9	1.6146e-76	-0.546369	0.237	0.602	5.92782e-72	SYTL3+ Macrophages
NOP53	1.93998e-76	0.553428	0.98	0.75	7.12243e-72	SYTL3+ Macrophages
TUG1	2.04791e-76	-0.396303	0	0.385	7.51869e-72	SYTL3+ Macrophages
FUS	5.84912e-76	0.567111	0.967	0.712	2.14744e-71	SYTL3+ Macrophages
GSTO1	1.27366e-75	0.446785	1	0.985	4.67613e-71	SYTL3+ Macrophages
TASOR2	1.71581e-75	-0.373332	0	0.381	6.29943e-71	SYTL3+ Macrophages
SMIM25	2.74044e-75	-0.793586	0.989	0.982	1.00612e-70	SYTL3+ Macrophages
NGRN	4.75919e-75	-0.506445	0.13	0.518	1.74729e-70	SYTL3+ Macrophages
ILRUN	8.3965e-75	-0.362531	0	0.378	3.08269e-70	SYTL3+ Macrophages
DMAC2L	8.39651e-75	-0.373877	0	0.378	3.08269e-70	SYTL3+ Macrophages
NEU1	9.35114e-75	0.422364	0.869	0.417	3.43318e-70	SYTL3+ Macrophages
SMARCE1	4.16664e-74	-0.631051	0.458	0.698	1.52974e-69	SYTL3+ Macrophages
RPL26	1.67848e-73	-0.461317	0.999	1	6.16238e-69	SYTL3+ Macrophages
LINC-PINT	1.97854e-73	-0.387062	0	0.372	7.26402e-69	SYTL3+ Macrophages
CD53	2.64978e-73	0.479721	0.994	0.89	9.72839e-69	SYTL3+ Macrophages
FTX	2.65896e-73	-0.855595	0.609	0.774	9.76212e-69	SYTL3+ Macrophages
KLF4	6.30162e-73	0.543784	0.944	0.565	2.31358e-68	SYTL3+ Macrophages
PARP14	2.28744e-71	-0.676494	0.83	0.887	8.39812e-67	SYTL3+ Macrophages
DENND10	3.65427e-71	-0.366336	0	0.363	1.34163e-66	SYTL3+ Macrophages
CES1	3.94543e-71	0.855867	0.961	0.793	1.44853e-66	SYTL3+ Macrophages
FLNA	1.65035e-70	0.516492	1	0.912	6.05911e-66	SYTL3+ Macrophages
SERPING1	2.98024e-70	0.631313	1	0.959	1.09416e-65	SYTL3+ Macrophages
IER2	3.06313e-70	0.587457	0.857	0.466	1.1246e-65	SYTL3+ Macrophages
COPE	7.2252e-70	0.457814	0.991	0.777	2.65266e-65	SYTL3+ Macrophages
DDX5	7.4342e-70	0.448874	1	0.988	2.72939e-65	SYTL3+ Macrophages
PFKL	9.91282e-70	0.421166	0.919	0.507	3.63939e-65	SYTL3+ Macrophages
RAB31	1.98764e-69	-0.591502	0.949	0.937	7.29744e-65	SYTL3+ Macrophages
LAIR1	3.01822e-69	0.495784	0.989	0.832	1.10811e-64	SYTL3+ Macrophages
IDS	3.23517e-69	-0.602899	0.944	0.938	1.18776e-64	SYTL3+ Macrophages
SLC16A3	3.35219e-69	0.501986	0.973	0.687	1.23072e-64	SYTL3+ Macrophages
OASL	6.63664e-69	0.545045	0.923	0.532	2.43658e-64	SYTL3+ Macrophages
DOP1A	1.77371e-68	-0.362501	0	0.351	6.51201e-64	SYTL3+ Macrophages
HCAR2	1.94225e-68	0.578094	0.936	0.625	7.13076e-64	SYTL3+ Macrophages
MTCH1	2.57912e-68	0.444164	0.966	0.667	9.46899e-64	SYTL3+ Macrophages
MTRNR2L1	5.3632e-68	-0.696296	0.203	0.562	1.96904e-63	SYTL3+ Macrophages
LCP1	6.90577e-68	-0.540547	0.997	0.994	2.53538e-63	SYTL3+ Macrophages
PAX8-AS1	8.21714e-68	-0.382767	0	0.348	3.01684e-63	SYTL3+ Macrophages
MSR1	1.02368e-67	-0.824013	0.987	0.989	3.75835e-63	SYTL3+ Macrophages
ZNF106	1.0561e-67	-0.616631	0.826	0.872	3.87735e-63	SYTL3+ Macrophages
TUBA1A	1.49047e-67	1.06291	0.951	0.674	5.47211e-63	SYTL3+ Macrophages
PSMD3	1.52122e-67	0.360902	0.887	0.424	5.58501e-63	SYTL3+ Macrophages
TAX1BP1	1.63362e-67	-0.52421	0.991	0.983	5.99769e-63	SYTL3+ Macrophages
MBNL1	3.25651e-67	-0.581583	0.964	0.957	1.19559e-62	SYTL3+ Macrophages
PAM16	4.66505e-67	-0.382674	0.026	0.383	1.71272e-62	SYTL3+ Macrophages
AC127502.2	6.29499e-67	-0.37336	0	0.344	2.31114e-62	SYTL3+ Macrophages
FKBP1A	7.17308e-67	0.442516	0.996	0.942	2.63352e-62	SYTL3+ Macrophages
CALM2	7.37315e-67	-0.426472	1	0.996	2.70698e-62	SYTL3+ Macrophages
THEMIS2	1.11558e-66	0.476644	0.989	0.786	4.09574e-62	SYTL3+ Macrophages
HLA-DRB1	1.24517e-66	0.81455	1	1	4.57151e-62	SYTL3+ Macrophages
LSM6	1.79223e-66	-0.568524	0.979	0.948	6.57999e-62	SYTL3+ Macrophages
NAGLU	2.04462e-66	0.354196	0.786	0.343	7.50663e-62	SYTL3+ Macrophages
CD164	4.27594e-66	-0.463683	0.994	0.988	1.56987e-61	SYTL3+ Macrophages
DDX60L	4.75895e-66	-0.711607	0.736	0.817	1.7472e-61	SYTL3+ Macrophages
LMAN2	5.24356e-66	0.436823	0.984	0.734	1.92512e-61	SYTL3+ Macrophages
AC037198.1	7.91996e-66	-0.417512	0	0.34	2.90774e-61	SYTL3+ Macrophages
PTBP3	7.97651e-66	-0.559726	0.916	0.914	2.9285e-61	SYTL3+ Macrophages
HSPA8	9.99505e-66	0.476717	0.999	0.954	3.66958e-61	SYTL3+ Macrophages
CCNL1	1.19498e-65	0.550263	0.966	0.66	4.38723e-61	SYTL3+ Macrophages
RGS19	3.47453e-65	0.463725	0.979	0.704	1.27564e-60	SYTL3+ Macrophages
GUSB	1.36845e-64	0.442982	0.949	0.637	5.02413e-60	SYTL3+ Macrophages
RPL30	2.56779e-64	-0.37141	1	1	9.42739e-60	SYTL3+ Macrophages
ENSA	2.07978e-62	0.437306	0.98	0.7	7.63569e-58	SYTL3+ Macrophages
AC018755.4	2.37867e-62	-0.39982	0	0.324	8.73306e-58	SYTL3+ Macrophages
SKAP2	3.57109e-62	-0.542262	0.956	0.929	1.31109e-57	SYTL3+ Macrophages
HP	3.63105e-62	0.997102	0.854	0.542	1.3331e-57	SYTL3+ Macrophages
EIF5A	6.0966e-62	0.463742	0.944	0.7	2.23831e-57	SYTL3+ Macrophages
APPL1	7.92963e-62	-0.53984	0.852	0.861	2.91129e-57	SYTL3+ Macrophages
PJA2	9.43525e-62	-0.531859	0.859	0.875	3.46406e-57	SYTL3+ Macrophages
CTSC	1.33354e-61	0.402076	1	1	4.89596e-57	SYTL3+ Macrophages
PRXL2A	2.81998e-61	-0.431943	0	0.32	1.03533e-56	SYTL3+ Macrophages
SKIL	3.43105e-61	-0.592953	0.916	0.902	1.25968e-56	SYTL3+ Macrophages
TMBIM1	3.57402e-61	0.433611	0.966	0.631	1.31217e-56	SYTL3+ Macrophages
PUF60	3.60546e-61	0.355459	0.893	0.455	1.32371e-56	SYTL3+ Macrophages
RPN2	9.05097e-61	0.424656	0.989	0.813	3.32297e-56	SYTL3+ Macrophages
MGAT1	1.00721e-60	0.464759	0.963	0.698	3.69788e-56	SYTL3+ Macrophages
PTPN6	1.01009e-60	0.442054	0.991	0.853	3.70843e-56	SYTL3+ Macrophages
TMEM161B-AS1	1.44095e-60	-0.500567	0.1	0.44	5.29032e-56	SYTL3+ Macrophages
PTPRC	2.44741e-60	-0.424584	0.999	0.996	8.98541e-56	SYTL3+ Macrophages
CYBB	5.22533e-60	-0.648361	0.994	0.99	1.91843e-55	SYTL3+ Macrophages
ARHGAP18	7.0465e-60	-0.465753	0.993	0.985	2.58705e-55	SYTL3+ Macrophages
MT-ND6	8.35331e-60	-0.854608	0.812	0.837	3.06683e-55	SYTL3+ Macrophages
MT-ND3	9.89485e-60	0.440637	1	1	3.63279e-55	SYTL3+ Macrophages
RPS25	1.24194e-59	-0.371501	0.999	1	4.55966e-55	SYTL3+ Macrophages
SARNP	1.33442e-59	-0.514891	0.264	0.565	4.89919e-55	SYTL3+ Macrophages
NAGK	1.8432e-59	0.415297	0.942	0.597	6.76712e-55	SYTL3+ Macrophages
RBM27	2.16994e-59	-0.482479	0.23	0.55	7.96673e-55	SYTL3+ Macrophages
RHOB	2.46873e-59	0.602518	0.976	0.735	9.06371e-55	SYTL3+ Macrophages
SRP14	3.4681e-59	-0.358779	1	0.996	1.27328e-54	SYTL3+ Macrophages
SELENOH	5.61365e-59	-0.494205	0.967	0.942	2.06099e-54	SYTL3+ Macrophages
EIF2S3	9.52996e-59	-0.550658	0.879	0.892	3.49883e-54	SYTL3+ Macrophages
GRINA	1.13642e-58	0.431417	0.987	0.858	4.17226e-54	SYTL3+ Macrophages
ALOX5	1.18508e-58	0.409724	1	0.963	4.35091e-54	SYTL3+ Macrophages
NCEH1	1.34281e-58	-0.572671	0.954	0.944	4.93001e-54	SYTL3+ Macrophages
LINC00472	1.96044e-58	-0.436462	0.04	0.365	7.19758e-54	SYTL3+ Macrophages
SCPEP1	2.04735e-58	0.541059	0.986	0.852	7.51664e-54	SYTL3+ Macrophages
CLTC	2.7046e-58	-0.5331	0.91	0.903	9.92966e-54	SYTL3+ Macrophages
GPCPD1	2.19675e-57	-0.518493	0.987	0.973	8.06513e-53	SYTL3+ Macrophages
RPS13	2.73511e-57	-0.373039	1	1	1.00417e-52	SYTL3+ Macrophages
EIF3G	3.04436e-57	0.406806	0.986	0.704	1.11771e-52	SYTL3+ Macrophages
TGFB1	3.89188e-57	0.418096	0.969	0.684	1.42887e-52	SYTL3+ Macrophages
YWHAG	4.83775e-57	-0.556377	0.882	0.872	1.77613e-52	SYTL3+ Macrophages
XRCC6	7.6744e-57	0.39069	0.976	0.676	2.81758e-52	SYTL3+ Macrophages
WASF2	8.55945e-57	-0.503676	0.914	0.911	3.14252e-52	SYTL3+ Macrophages
CDK2AP1	1.0178e-56	-0.396135	0.106	0.429	3.73675e-52	SYTL3+ Macrophages
PDLIM1	1.04298e-56	0.479676	0.993	0.924	3.82921e-52	SYTL3+ Macrophages
FDPS	1.08362e-56	0.600528	0.87	0.489	3.97842e-52	SYTL3+ Macrophages
MARCH1	1.23137e-56	-0.577517	0.872	0.878	4.52087e-52	SYTL3+ Macrophages
CNDP2	1.34731e-56	0.429703	0.974	0.674	4.9465e-52	SYTL3+ Macrophages
ATP6V0D1	1.3981e-56	0.417292	0.994	0.878	5.13297e-52	SYTL3+ Macrophages
COMMD9	3.1921e-56	0.357122	0.92	0.525	1.17195e-51	SYTL3+ Macrophages
CTSH	3.56898e-56	0.528416	0.996	0.936	1.31031e-51	SYTL3+ Macrophages
CDC42EP3	4.37084e-56	-0.570515	0.82	0.869	1.60471e-51	SYTL3+ Macrophages
TRPV2	8.46927e-56	0.416861	0.963	0.687	3.10941e-51	SYTL3+ Macrophages
RAB4B	1.10904e-55	-0.400746	0.133	0.454	4.07174e-51	SYTL3+ Macrophages
EIF3L	1.76264e-55	0.394582	0.944	0.682	6.47135e-51	SYTL3+ Macrophages
GPS2	2.52223e-55	-0.487741	0.301	0.577	9.26011e-51	SYTL3+ Macrophages
SRSF7	2.69703e-55	0.461121	0.979	0.754	9.90188e-51	SYTL3+ Macrophages
CAPZA1	3.89718e-55	-0.494316	0.964	0.955	1.43081e-50	SYTL3+ Macrophages
RAB11FIP1	5.99277e-55	-0.53322	0.971	0.961	2.20018e-50	SYTL3+ Macrophages
C6orf62	6.83956e-55	-0.589621	0.883	0.875	2.51107e-50	SYTL3+ Macrophages
SETX	8.57293e-55	-0.547702	0.86	0.87	3.14746e-50	SYTL3+ Macrophages
PEPD	8.75402e-55	0.409358	0.959	0.694	3.21395e-50	SYTL3+ Macrophages
IPO7	1.13084e-54	-0.546877	0.786	0.819	4.15175e-50	SYTL3+ Macrophages
CANX	1.22718e-54	-0.47174	0.984	0.966	4.50548e-50	SYTL3+ Macrophages
GLUL	2.48214e-54	0.437482	1	0.997	9.11294e-50	SYTL3+ Macrophages
GNG5	4.20074e-54	-0.393841	0.999	0.998	1.54226e-49	SYTL3+ Macrophages
HP1BP3	5.85809e-54	-0.502773	0.943	0.918	2.15074e-49	SYTL3+ Macrophages
MT-ATP6	9.2636e-54	0.414241	1	1	3.40104e-49	SYTL3+ Macrophages
SLC43A2	9.41685e-54	0.421263	0.893	0.535	3.4573e-49	SYTL3+ Macrophages
PABPC1	2.18597e-53	-0.452603	1	0.999	8.02556e-49	SYTL3+ Macrophages
TOMM7	2.33115e-53	-0.406492	0.999	0.998	8.5586e-49	SYTL3+ Macrophages
MFSD10	2.89623e-53	0.381046	0.94	0.578	1.06332e-48	SYTL3+ Macrophages
HELLPAR	4.18578e-53	-0.3788	0	0.282	1.53677e-48	SYTL3+ Macrophages
TECR	5.10219e-53	0.35963	0.886	0.489	1.87322e-48	SYTL3+ Macrophages
SRSF5	5.30368e-53	0.404085	0.993	0.871	1.94719e-48	SYTL3+ Macrophages
ARHGDIB	7.61559e-53	0.388178	0.999	0.965	2.79599e-48	SYTL3+ Macrophages
ZFP91	8.56525e-53	-0.530077	0.476	0.662	3.14465e-48	SYTL3+ Macrophages
NUCKS1	1.70249e-52	-0.506258	0.979	0.954	6.25051e-48	SYTL3+ Macrophages
N4BP2L2	2.28471e-52	-0.475327	0.98	0.963	8.3881e-48	SYTL3+ Macrophages
LAMTOR1	2.50627e-52	0.379382	1	0.966	9.20153e-48	SYTL3+ Macrophages
RPP21	2.84103e-52	-0.382827	0.117	0.426	1.04306e-47	SYTL3+ Macrophages
POLR2E	8.32113e-52	0.3632	0.882	0.494	3.05502e-47	SYTL3+ Macrophages
TGFBR2	8.64286e-52	-0.501479	0.879	0.882	3.17314e-47	SYTL3+ Macrophages
CCDC88A	1.15759e-51	-0.47252	0.991	0.984	4.24999e-47	SYTL3+ Macrophages
EVI2B	1.54752e-51	-0.512869	0.997	0.981	5.68157e-47	SYTL3+ Macrophages
ACKR3	1.96274e-51	0.6108	0.887	0.572	7.20599e-47	SYTL3+ Macrophages
AL157388.1	2.86413e-51	-0.388879	0	0.274	1.05154e-46	SYTL3+ Macrophages
CYCS	8.01969e-51	0.408504	0.991	0.869	2.94435e-46	SYTL3+ Macrophages
TMEM173	8.91643e-51	0.424605	0.953	0.694	3.27358e-46	SYTL3+ Macrophages
SNX10	9.34663e-51	-0.442018	0.999	0.992	3.43152e-46	SYTL3+ Macrophages
TRIM22	1.68176e-50	-0.56939	0.849	0.861	6.17441e-46	SYTL3+ Macrophages
TBXAS1	2.15702e-50	0.359952	0.906	0.573	7.91927e-46	SYTL3+ Macrophages
TLN1	2.29431e-50	-0.480426	0.97	0.948	8.42331e-46	SYTL3+ Macrophages
MYO1F	3.0085e-50	0.366578	0.926	0.569	1.10454e-45	SYTL3+ Macrophages
NDUFA13	3.02167e-50	-0.440496	0.979	0.956	1.10938e-45	SYTL3+ Macrophages
MSN	1.01815e-49	-0.45077	0.99	0.956	3.73804e-45	SYTL3+ Macrophages
PLBD1	1.09221e-49	0.489528	0.994	0.893	4.00994e-45	SYTL3+ Macrophages
DDIT4	1.30276e-49	0.353427	0.414	0.103	4.78295e-45	SYTL3+ Macrophages
CLEC12A	1.3151e-49	-0.562626	0.914	0.933	4.82824e-45	SYTL3+ Macrophages
MAFB	1.48294e-49	0.526738	0.75	0.386	5.44446e-45	SYTL3+ Macrophages
STK4	1.7143e-49	-0.497109	0.829	0.848	6.29388e-45	SYTL3+ Macrophages
EIF3A	1.89678e-49	-0.45963	0.979	0.939	6.96383e-45	SYTL3+ Macrophages
SUN2	2.20887e-48	0.35495	0.923	0.558	8.10963e-44	SYTL3+ Macrophages
ATP6V1G1	2.35823e-48	-0.382389	0.996	0.978	8.65801e-44	SYTL3+ Macrophages
RAC1	2.45484e-48	-0.353872	1	0.999	9.01271e-44	SYTL3+ Macrophages
AGGF1	2.7245e-48	-0.477974	0.387	0.6	1.00027e-43	SYTL3+ Macrophages
CFD	2.80136e-48	0.575859	0.999	0.955	1.02849e-43	SYTL3+ Macrophages
ZEB2	3.32968e-48	-0.571791	0.969	0.972	1.22246e-43	SYTL3+ Macrophages
NEAT1	4.7589e-48	0.608591	1	0.989	1.74718e-43	SYTL3+ Macrophages
YY1	6.14859e-48	-0.450409	0.913	0.884	2.25739e-43	SYTL3+ Macrophages
ITGB1	7.90116e-48	-0.440455	0.99	0.981	2.90083e-43	SYTL3+ Macrophages
RAB5C	3.13249e-47	0.353456	0.984	0.804	1.15006e-42	SYTL3+ Macrophages
BRD2	4.92782e-47	0.356222	0.923	0.571	1.8092e-42	SYTL3+ Macrophages
GPRIN3	5.23853e-47	-0.50997	0.954	0.925	1.92327e-42	SYTL3+ Macrophages
CCND3	5.24979e-47	0.410009	0.973	0.741	1.92741e-42	SYTL3+ Macrophages
HNRNPU	7.51417e-47	-0.456424	0.974	0.942	2.75875e-42	SYTL3+ Macrophages
SCAF11	8.74148e-47	-0.422822	0.983	0.953	3.20935e-42	SYTL3+ Macrophages
ACP5	8.92867e-47	0.376349	1	0.998	3.27807e-42	SYTL3+ Macrophages
COX8A	1.30978e-46	-0.364435	0.997	0.988	4.80873e-42	SYTL3+ Macrophages
PSMB10	1.38301e-46	-0.5151	0.534	0.653	5.07757e-42	SYTL3+ Macrophages
TMBIM4	1.50627e-46	-0.44335	0.993	0.978	5.53013e-42	SYTL3+ Macrophages
HLA-DMB	1.57599e-46	0.367821	0.993	0.931	5.78608e-42	SYTL3+ Macrophages
SEL1L	2.00723e-46	-0.456122	0.936	0.895	7.36933e-42	SYTL3+ Macrophages
HLA-DQA1	2.2995e-46	0.92071	1	0.998	8.44238e-42	SYTL3+ Macrophages
CEP170	2.69475e-46	-0.45896	0.882	0.864	9.89351e-42	SYTL3+ Macrophages
UBE2L6	2.72501e-46	0.380793	0.937	0.631	1.00046e-41	SYTL3+ Macrophages
ARL5A	4.67093e-46	-0.485874	0.421	0.604	1.71488e-41	SYTL3+ Macrophages
DEGS1	6.09759e-46	0.360633	0.927	0.577	2.23867e-41	SYTL3+ Macrophages
LAT2	8.31108e-46	0.386284	0.946	0.704	3.05133e-41	SYTL3+ Macrophages
EDEM2	1.12641e-45	0.367408	0.913	0.596	4.1355e-41	SYTL3+ Macrophages
TSC22D3	2.70595e-45	0.620143	0.93	0.639	9.93461e-41	SYTL3+ Macrophages
FDFT1	3.74936e-45	0.491723	0.96	0.701	1.37654e-40	SYTL3+ Macrophages
TWF2	3.96549e-45	0.350698	0.964	0.678	1.45589e-40	SYTL3+ Macrophages
COX7A2	3.99131e-45	-0.362869	0.996	0.988	1.46537e-40	SYTL3+ Macrophages
SPN	6.27044e-45	-0.462392	0.98	0.96	2.30213e-40	SYTL3+ Macrophages
TGFBI	7.49381e-45	0.386764	0.976	0.795	2.75128e-40	SYTL3+ Macrophages
VPS13C	8.1654e-45	-0.477461	0.91	0.896	2.99784e-40	SYTL3+ Macrophages
AKR1B1	8.6596e-45	0.46533	0.943	0.68	3.17928e-40	SYTL3+ Macrophages
LGALS3	2.34671e-44	0.4116	1	1	8.61569e-40	SYTL3+ Macrophages
HNRNPA1	6.34603e-44	0.35514	0.996	0.9	2.32988e-39	SYTL3+ Macrophages
TCF7L2	8.10496e-44	-0.439889	0.989	0.967	2.97565e-39	SYTL3+ Macrophages
RPS29	8.83174e-44	0.458588	1	0.998	3.24249e-39	SYTL3+ Macrophages
WDR1	1.46677e-43	0.375279	0.977	0.766	5.38511e-39	SYTL3+ Macrophages
CDV3	1.67798e-43	-0.432256	0.949	0.903	6.16053e-39	SYTL3+ Macrophages
C2	2.22709e-43	0.589023	0.766	0.559	8.17654e-39	SYTL3+ Macrophages
ARPC1B	2.52707e-43	-0.353963	0.997	0.997	9.27788e-39	SYTL3+ Macrophages
CPVL	3.30368e-43	0.394545	0.989	0.796	1.21291e-38	SYTL3+ Macrophages
PSME2	9.13075e-43	0.360045	1	0.913	3.35226e-38	SYTL3+ Macrophages
MTRNR2L8	9.88833e-43	-0.482932	0.812	0.918	3.6304e-38	SYTL3+ Macrophages
SNX6	1.6996e-42	-0.421877	0.953	0.907	6.23991e-38	SYTL3+ Macrophages
ACAP2	3.15946e-42	-0.458024	0.946	0.918	1.15996e-37	SYTL3+ Macrophages
GLDN	3.29326e-42	-0.561925	0.892	0.907	1.20909e-37	SYTL3+ Macrophages
PLD3	4.48042e-42	0.579733	0.953	0.754	1.64494e-37	SYTL3+ Macrophages
MIS18BP1	5.43415e-42	-0.459773	0.95	0.927	1.99509e-37	SYTL3+ Macrophages
GNB1	5.67283e-42	-0.414237	0.979	0.939	2.08272e-37	SYTL3+ Macrophages
FAM120A	1.19422e-41	-0.448645	0.887	0.856	4.38445e-37	SYTL3+ Macrophages
ZNF217	1.30375e-41	-0.518048	0.588	0.7	4.7866e-37	SYTL3+ Macrophages
NOP10	1.84312e-41	-0.404713	0.999	0.994	6.76685e-37	SYTL3+ Macrophages
HSP90B1	3.97486e-41	-0.440333	0.996	0.989	1.45933e-36	SYTL3+ Macrophages
CCDC144A	5.00327e-41	-0.575071	0.223	0.468	1.8369e-36	SYTL3+ Macrophages
MME	7.02166e-41	-0.587156	0.886	0.878	2.57793e-36	SYTL3+ Macrophages
DYNLL1	7.16262e-41	-0.368149	0.999	0.996	2.62968e-36	SYTL3+ Macrophages
SAMSN1	1.19442e-40	0.400195	0.866	0.547	4.3852e-36	SYTL3+ Macrophages
SAT1	2.03928e-40	0.412313	1	0.996	7.48701e-36	SYTL3+ Macrophages
APOC2	2.27707e-40	-1.93962	0.074	0.33	8.36003e-36	SYTL3+ Macrophages
TALDO1	2.9854e-40	0.356811	0.999	0.894	1.09606e-35	SYTL3+ Macrophages
NRIP1	3.0803e-40	-0.487062	0.823	0.863	1.1309e-35	SYTL3+ Macrophages
CBL	4.44869e-40	-0.53435	0.612	0.693	1.63329e-35	SYTL3+ Macrophages
DDAH2	8.05049e-40	0.361902	0.973	0.757	2.95566e-35	SYTL3+ Macrophages
JUNB	1.24598e-39	0.650983	0.989	0.851	4.57449e-35	SYTL3+ Macrophages
PLAUR	1.32169e-39	0.40929	0.997	0.93	4.85246e-35	SYTL3+ Macrophages
LGALS9	1.34804e-39	0.352892	0.973	0.789	4.94921e-35	SYTL3+ Macrophages
DDX17	2.81094e-39	-0.460104	0.956	0.941	1.03201e-34	SYTL3+ Macrophages
ABHD2	2.97837e-39	-0.523921	0.842	0.838	1.09348e-34	SYTL3+ Macrophages
LIMA1	3.05611e-39	-0.512177	0.857	0.846	1.12202e-34	SYTL3+ Macrophages
MOB1A	4.27844e-39	-0.400874	0.98	0.925	1.57079e-34	SYTL3+ Macrophages
PHF3	4.39734e-39	-0.454601	0.83	0.815	1.61444e-34	SYTL3+ Macrophages
SH3BP5	5.06545e-39	0.355196	0.979	0.781	1.85973e-34	SYTL3+ Macrophages
MLPH	5.51318e-39	0.37205	0.863	0.539	2.02411e-34	SYTL3+ Macrophages
PPP1R15A	8.15084e-39	0.371211	0.904	0.581	2.9925e-34	SYTL3+ Macrophages
QSOX1	9.44717e-39	0.39864	0.974	0.782	3.46843e-34	SYTL3+ Macrophages
EML4	1.31324e-38	-0.39591	0.981	0.964	4.82145e-34	SYTL3+ Macrophages
PCBP2	1.32402e-38	-0.420954	0.98	0.96	4.86102e-34	SYTL3+ Macrophages
NBEAL1	1.45054e-38	-0.430926	0.462	0.611	5.32553e-34	SYTL3+ Macrophages
UFM1	1.60694e-38	-0.441732	0.853	0.813	5.89973e-34	SYTL3+ Macrophages
LSP1	2.25469e-38	0.414835	0.971	0.739	8.27788e-34	SYTL3+ Macrophages
G3BP1	2.39886e-38	-0.45609	0.725	0.764	8.80716e-34	SYTL3+ Macrophages
GPD1	2.80804e-38	0.437226	0.922	0.731	1.03094e-33	SYTL3+ Macrophages
FOXP1	3.08726e-38	-0.476601	0.795	0.805	1.13346e-33	SYTL3+ Macrophages
THBS1	4.03874e-38	-0.659197	0.974	0.974	1.48278e-33	SYTL3+ Macrophages
ATP1B3	4.44034e-38	0.367243	0.994	0.887	1.63023e-33	SYTL3+ Macrophages
CAMP	1.76897e-37	0.664238	0.548	0.226	6.4946e-33	SYTL3+ Macrophages
IFI6	2.16698e-37	-0.624194	0.99	0.967	7.95585e-33	SYTL3+ Macrophages
PNRC2	2.30135e-37	-0.459665	0.789	0.774	8.44917e-33	SYTL3+ Macrophages
ZNF331	4.36687e-37	0.643156	0.789	0.511	1.60325e-32	SYTL3+ Macrophages
KLF2	4.55446e-37	0.384892	0.739	0.383	1.67212e-32	SYTL3+ Macrophages
LPP	4.6348e-37	-0.513407	0.79	0.811	1.70162e-32	SYTL3+ Macrophages
IGFBP2	4.8897e-37	0.741832	0.689	0.411	1.79521e-32	SYTL3+ Macrophages
SPG21	5.71154e-37	-0.387432	0.95	0.899	2.09694e-32	SYTL3+ Macrophages
PSMD9	6.74245e-37	-0.421933	0.526	0.63	2.47542e-32	SYTL3+ Macrophages
ADAR	8.77527e-37	-0.406262	0.884	0.842	3.22175e-32	SYTL3+ Macrophages
IRF2BP2	1.02107e-36	-0.443977	0.813	0.806	3.74875e-32	SYTL3+ Macrophages
TAOK1	1.38477e-36	-0.458355	0.82	0.811	5.08405e-32	SYTL3+ Macrophages
LNPEP	1.41645e-36	-0.472131	0.887	0.851	5.20034e-32	SYTL3+ Macrophages
EVI2A	2.05957e-36	-0.506429	0.679	0.71	7.56149e-32	SYTL3+ Macrophages
KHDRBS1	2.37592e-36	-0.399494	0.942	0.888	8.72294e-32	SYTL3+ Macrophages
TMEM33	2.56946e-36	-0.456838	0.777	0.772	9.4335e-32	SYTL3+ Macrophages
ADAM10	2.58475e-36	-0.443773	0.84	0.831	9.48966e-32	SYTL3+ Macrophages
RNF149	3.83639e-36	-0.369677	0.999	0.988	1.40849e-31	SYTL3+ Macrophages
PRRC2C	3.89402e-36	-0.394869	0.984	0.948	1.42965e-31	SYTL3+ Macrophages
CHMP3	4.4149e-36	-0.416393	0.883	0.863	1.62088e-31	SYTL3+ Macrophages
KCNE3	4.46099e-36	-0.486433	0.655	0.725	1.63781e-31	SYTL3+ Macrophages
ALG9	4.65729e-36	-0.409746	0.154	0.396	1.70988e-31	SYTL3+ Macrophages
NCF1	4.76735e-36	0.364489	0.832	0.51	1.75028e-31	SYTL3+ Macrophages
KCTD12	5.69764e-36	-0.46097	0.884	0.872	2.09183e-31	SYTL3+ Macrophages
CAPRIN1	6.86907e-36	-0.429187	0.852	0.81	2.52191e-31	SYTL3+ Macrophages
KTN1	7.28198e-36	-0.391699	0.98	0.94	2.6735e-31	SYTL3+ Macrophages
APOL6	9.16368e-36	-0.455247	0.947	0.901	3.36435e-31	SYTL3+ Macrophages
CREBRF	1.278e-35	-0.51179	0.733	0.762	4.69204e-31	SYTL3+ Macrophages
PTPN12	1.93315e-35	-0.390661	0.944	0.887	7.09738e-31	SYTL3+ Macrophages
ATP5MC2	4.03723e-35	-0.35256	1	0.992	1.48223e-30	SYTL3+ Macrophages
SMARCA5	5.1223e-35	-0.416634	0.833	0.811	1.8806e-30	SYTL3+ Macrophages
SRP19	4.63505e-34	-0.411689	0.756	0.751	1.70171e-29	SYTL3+ Macrophages
PTTG1IP	5.03533e-34	-0.415788	0.924	0.883	1.84867e-29	SYTL3+ Macrophages
PRKDC	5.78558e-34	-0.410224	0.863	0.838	2.12412e-29	SYTL3+ Macrophages
RALBP1	6.10876e-34	-0.406535	0.93	0.87	2.24277e-29	SYTL3+ Macrophages
TMOD3	1.26134e-33	-0.382601	0.933	0.888	4.63088e-29	SYTL3+ Macrophages
LPL	1.70945e-33	0.451465	0.99	0.935	6.27608e-29	SYTL3+ Macrophages
CD59	1.87928e-33	-0.445053	0.917	0.879	6.89957e-29	SYTL3+ Macrophages
TOMM20	2.96088e-33	-0.37868	0.974	0.928	1.08706e-28	SYTL3+ Macrophages
DAB2	6.00822e-33	-0.396227	0.991	0.954	2.20586e-28	SYTL3+ Macrophages
ABCG1	6.91863e-33	0.472188	0.959	0.771	2.5401e-28	SYTL3+ Macrophages
JAK1	7.98171e-33	-0.374846	0.862	0.818	2.9304e-28	SYTL3+ Macrophages
FBXL5	8.21626e-33	-0.422638	0.874	0.815	3.01652e-28	SYTL3+ Macrophages
NUPR1	9.69373e-33	0.538151	0.979	0.854	3.55896e-28	SYTL3+ Macrophages
CKLF	1.03227e-32	-0.466412	0.967	0.927	3.78986e-28	SYTL3+ Macrophages
PIK3CG	1.07769e-32	-0.412248	0.305	0.497	3.95664e-28	SYTL3+ Macrophages
HNRNPC	1.95668e-32	-0.364385	0.977	0.939	7.18375e-28	SYTL3+ Macrophages
COPS9	3.85172e-32	-0.377137	0.956	0.914	1.41412e-27	SYTL3+ Macrophages
BMPR2	3.95905e-32	-0.428001	0.653	0.696	1.45352e-27	SYTL3+ Macrophages
ABRACL	7.22228e-32	-0.402462	0.927	0.843	2.65159e-27	SYTL3+ Macrophages
CSDE1	7.2756e-32	-0.351503	0.977	0.963	2.67116e-27	SYTL3+ Macrophages
TRIM14	7.29977e-32	-0.435609	0.83	0.828	2.68004e-27	SYTL3+ Macrophages
ASH1L	7.74537e-32	-0.419658	0.732	0.744	2.84364e-27	SYTL3+ Macrophages
ITPR2	1.01653e-31	-0.426059	0.817	0.796	3.73208e-27	SYTL3+ Macrophages
AHR	1.06334e-31	-0.443025	0.599	0.663	3.90394e-27	SYTL3+ Macrophages
SMIM30	3.20397e-31	-0.440208	0.906	0.878	1.1763e-26	SYTL3+ Macrophages
ROCK1	4.52216e-31	-0.351993	0.98	0.927	1.66027e-26	SYTL3+ Macrophages
DDX6	5.05058e-31	-0.437521	0.65	0.713	1.85427e-26	SYTL3+ Macrophages
TCEA1	1.10587e-30	-0.373281	0.866	0.844	4.06009e-26	SYTL3+ Macrophages
VPS4B	1.33436e-30	-0.428111	0.827	0.785	4.89895e-26	SYTL3+ Macrophages
FPR1	1.4302e-30	0.367082	0.802	0.526	5.25083e-26	SYTL3+ Macrophages
TTC3	1.52724e-30	-0.41093	0.849	0.843	5.60712e-26	SYTL3+ Macrophages
FOS	1.55939e-30	0.35412	0.996	0.949	5.72513e-26	SYTL3+ Macrophages
PRKACB	1.68813e-30	-0.464252	0.591	0.666	6.1978e-26	SYTL3+ Macrophages
SERINC1	2.03268e-30	-0.366316	0.957	0.901	7.4628e-26	SYTL3+ Macrophages
PPP1CB	2.34163e-30	-0.422477	0.92	0.885	8.59707e-26	SYTL3+ Macrophages
HIPK2	2.45909e-30	-0.45093	0.806	0.833	9.0283e-26	SYTL3+ Macrophages
STAT1	2.91191e-30	-0.437814	0.847	0.816	1.06908e-25	SYTL3+ Macrophages
XIAP	3.03739e-30	-0.434929	0.69	0.724	1.11515e-25	SYTL3+ Macrophages
HERC5	3.26325e-30	-0.495313	0.646	0.701	1.19807e-25	SYTL3+ Macrophages
HLA-A	3.68909e-30	0.47154	1	0.996	1.35441e-25	SYTL3+ Macrophages
SGK3	4.22601e-30	-0.404751	0.84	0.811	1.55154e-25	SYTL3+ Macrophages
HNRNPAB	6.17101e-30	-0.383298	0.906	0.842	2.26562e-25	SYTL3+ Macrophages
EIF3E	6.62828e-30	-0.36938	0.991	0.971	2.43351e-25	SYTL3+ Macrophages
TRIP12	9.24503e-30	-0.36974	0.833	0.8	3.39422e-25	SYTL3+ Macrophages
TMEM167A	1.17368e-29	-0.359284	0.864	0.828	4.30906e-25	SYTL3+ Macrophages
PAG1	1.68863e-29	-0.414573	0.836	0.824	6.19963e-25	SYTL3+ Macrophages
TRAM1	1.80674e-29	-0.376289	0.923	0.866	6.63328e-25	SYTL3+ Macrophages
HAUS4	1.94654e-29	-0.376816	0.35	0.507	7.14654e-25	SYTL3+ Macrophages
STXBP2	1.95058e-29	0.498233	0.996	0.918	7.16137e-25	SYTL3+ Macrophages
RAD21	2.77327e-29	-0.376789	0.722	0.745	1.01818e-24	SYTL3+ Macrophages
WNK1	3.05494e-29	-0.370384	0.927	0.848	1.12159e-24	SYTL3+ Macrophages
FBP1	3.42865e-29	-0.40619	0.999	1	1.2588e-24	SYTL3+ Macrophages
CYSLTR1	3.73978e-29	-0.447625	0.81	0.794	1.37302e-24	SYTL3+ Macrophages
SGMS2	4.05665e-29	-0.438088	0.845	0.817	1.48936e-24	SYTL3+ Macrophages
OSBPL8	7.55318e-29	-0.384591	0.854	0.8	2.77307e-24	SYTL3+ Macrophages
SHTN1	7.55903e-29	-0.367726	0.922	0.883	2.77522e-24	SYTL3+ Macrophages
CLEC7A	1.90833e-28	-0.42185	0.981	0.963	7.00625e-24	SYTL3+ Macrophages
XRN2	1.98232e-28	-0.377038	0.94	0.886	7.27788e-24	SYTL3+ Macrophages
DICER1	2.35196e-28	-0.42725	0.738	0.755	8.63499e-24	SYTL3+ Macrophages
FAM107B	3.26073e-28	-0.480615	0.916	0.884	1.19714e-23	SYTL3+ Macrophages
EIF1AX	5.09314e-28	-0.351655	0.949	0.877	1.8699e-23	SYTL3+ Macrophages
TRIM38	5.62309e-28	-0.399982	0.93	0.86	2.06446e-23	SYTL3+ Macrophages
ZYG11B	6.10689e-28	-0.416788	0.756	0.749	2.24208e-23	SYTL3+ Macrophages
BACH1	6.19125e-28	-0.438517	0.866	0.797	2.27305e-23	SYTL3+ Macrophages
TMA7	8.063e-28	-0.356809	0.977	0.976	2.96025e-23	SYTL3+ Macrophages
MAP3K1	2.02054e-27	-0.428883	0.623	0.678	7.41821e-23	SYTL3+ Macrophages
IL10RB	2.07133e-27	-0.371527	0.424	0.545	7.6047e-23	SYTL3+ Macrophages
SFT2D2	2.21547e-27	-0.438599	0.606	0.656	8.13387e-23	SYTL3+ Macrophages
FNDC3B	2.23477e-27	-0.374138	0.937	0.906	8.20472e-23	SYTL3+ Macrophages
SMAD5	3.19852e-27	-0.370663	0.434	0.555	1.1743e-22	SYTL3+ Macrophages
DDX39B	3.88183e-27	-0.360282	0.404	0.545	1.42518e-22	SYTL3+ Macrophages
CCDC6	9.36968e-27	-0.387615	0.618	0.658	3.43998e-22	SYTL3+ Macrophages
NIPBL	1.01886e-26	-0.371299	0.849	0.793	3.74063e-22	SYTL3+ Macrophages
SOD2	1.30397e-26	-0.488428	0.719	0.74	4.78739e-22	SYTL3+ Macrophages
TMEM30A	1.52357e-26	-0.399762	0.902	0.851	5.59363e-22	SYTL3+ Macrophages
PHACTR2	1.78692e-26	-0.401345	0.819	0.789	6.56052e-22	SYTL3+ Macrophages
FNDC3A	2.1194e-26	-0.408642	0.783	0.767	7.78116e-22	SYTL3+ Macrophages
ATM	3.64277e-26	-0.395858	0.789	0.775	1.3374e-21	SYTL3+ Macrophages
CCDC50	7.40945e-26	-0.372058	0.769	0.769	2.72031e-21	SYTL3+ Macrophages
BTG2	7.57241e-26	-0.463719	0.712	0.738	2.78013e-21	SYTL3+ Macrophages
DDX46	8.68721e-26	-0.358148	0.889	0.826	3.18942e-21	SYTL3+ Macrophages
SLFN11	9.30686e-26	-0.38985	0.873	0.809	3.41692e-21	SYTL3+ Macrophages
PIAS1	1.25823e-25	-0.360974	0.864	0.812	4.61946e-21	SYTL3+ Macrophages
STX7	1.31111e-25	-0.386437	0.874	0.823	4.81362e-21	SYTL3+ Macrophages
EIF2AK2	1.37345e-25	-0.384701	0.892	0.834	5.04247e-21	SYTL3+ Macrophages
GOLGA4	1.40355e-25	-0.370153	0.88	0.84	5.15298e-21	SYTL3+ Macrophages
KMT2A	1.85225e-25	-0.399332	0.672	0.695	6.80034e-21	SYTL3+ Macrophages
ZNF207	6.90455e-25	-0.376592	0.923	0.853	2.53494e-20	SYTL3+ Macrophages
TRIM44	7.64595e-25	-0.401962	0.803	0.783	2.80713e-20	SYTL3+ Macrophages
LUC7L3	8.21119e-25	-0.381483	0.787	0.761	3.01466e-20	SYTL3+ Macrophages
LZIC	1.03582e-24	-0.381164	0.629	0.658	3.80291e-20	SYTL3+ Macrophages
KMT2C	1.27628e-24	-0.357038	0.849	0.796	4.68574e-20	SYTL3+ Macrophages
ITPRIPL2	1.33877e-24	-0.389524	0.499	0.591	4.91515e-20	SYTL3+ Macrophages
IL1B	1.73414e-24	0.402194	0.632	0.375	6.36672e-20	SYTL3+ Macrophages
RPS6KA3	1.80474e-24	-0.388059	0.716	0.728	6.62593e-20	SYTL3+ Macrophages
EXOC5	2.49745e-24	-0.371442	0.732	0.728	9.16914e-20	SYTL3+ Macrophages
ZFAS1	2.98396e-24	-0.36998	0.986	0.955	1.09553e-19	SYTL3+ Macrophages
PCM1	4.39493e-24	-0.361338	0.849	0.795	1.61355e-19	SYTL3+ Macrophages
LY75	5.14148e-24	-0.374716	0.484	0.571	1.88764e-19	SYTL3+ Macrophages
RUNX1	5.90432e-24	-0.351651	0.949	0.921	2.16771e-19	SYTL3+ Macrophages
TUT4	6.09042e-24	-0.367556	0.66	0.681	2.23604e-19	SYTL3+ Macrophages
OSBPL1A	7.46207e-24	-0.360946	0.883	0.817	2.73962e-19	SYTL3+ Macrophages
RBM47	7.70919e-24	-0.360415	0.922	0.875	2.83035e-19	SYTL3+ Macrophages
R3HDM2	9.91381e-24	-0.363234	0.767	0.736	3.63976e-19	SYTL3+ Macrophages
CEP350	1.07611e-23	-0.357802	0.876	0.81	3.95084e-19	SYTL3+ Macrophages
IRAK3	1.28007e-23	-0.358241	0.789	0.749	4.69963e-19	SYTL3+ Macrophages
TBL1XR1	1.41223e-23	-0.388577	0.589	0.653	5.18485e-19	SYTL3+ Macrophages
AQP3	1.54335e-23	0.412183	0.932	0.753	5.66625e-19	SYTL3+ Macrophages
ATP6V1A	1.72989e-23	-0.359728	0.825	0.773	6.35111e-19	SYTL3+ Macrophages
ATR	1.75867e-23	-0.380333	0.365	0.491	6.45678e-19	SYTL3+ Macrophages
NFIA	4.07214e-23	-0.450493	0.429	0.539	1.49505e-18	SYTL3+ Macrophages
EFCAB14	4.73866e-23	-0.383347	0.827	0.78	1.73975e-18	SYTL3+ Macrophages
CHD2	5.08845e-23	-0.369282	0.613	0.653	1.86817e-18	SYTL3+ Macrophages
ALCAM	5.10334e-23	-0.424309	0.805	0.752	1.87364e-18	SYTL3+ Macrophages
RND3	1.13967e-22	0.457272	0.535	0.3	4.18419e-18	SYTL3+ Macrophages
LINC02185	1.30574e-22	-0.409961	0.368	0.493	4.7939e-18	SYTL3+ Macrophages
KRT10	1.31188e-22	-0.374464	0.481	0.572	4.81642e-18	SYTL3+ Macrophages
AL365361.1	1.35891e-22	-0.388831	0.612	0.65	4.98909e-18	SYTL3+ Macrophages
MAML2	1.36588e-22	-0.363358	0.722	0.7	5.01471e-18	SYTL3+ Macrophages
HK2	1.89432e-22	-0.376879	0.658	0.678	6.95481e-18	SYTL3+ Macrophages
SAMD9L	1.99575e-22	-0.351629	0.936	0.874	7.32721e-18	SYTL3+ Macrophages
SLF2	2.22098e-22	-0.369052	0.491	0.561	8.15412e-18	SYTL3+ Macrophages
ARRDC4	2.45788e-22	-0.407264	0.799	0.797	9.02387e-18	SYTL3+ Macrophages
PRKAR1A	2.76232e-22	-0.359509	0.9	0.842	1.01416e-17	SYTL3+ Macrophages
APOE	4.32345e-22	0.671417	0.997	0.98	1.58731e-17	SYTL3+ Macrophages
DCAF7	7.33605e-22	-0.35184	0.83	0.776	2.69336e-17	SYTL3+ Macrophages
EIF4EBP2	1.71637e-21	-0.3954	0.713	0.706	6.30148e-17	SYTL3+ Macrophages
APP	2.01699e-21	-0.471141	0.475	0.598	7.40516e-17	SYTL3+ Macrophages
UBE2D1	2.36867e-21	-0.366759	0.76	0.709	8.69632e-17	SYTL3+ Macrophages
SAV1	2.58333e-21	-0.354478	0.598	0.638	9.48444e-17	SYTL3+ Macrophages
TRG-AS1	3.02051e-21	-0.356276	0.294	0.437	1.10895e-16	SYTL3+ Macrophages
BEST1	7.23791e-21	-0.4023	0.381	0.493	2.65733e-16	SYTL3+ Macrophages
LYST	8.07066e-21	-0.358052	0.817	0.751	2.96306e-16	SYTL3+ Macrophages
BHLHE40	1.31121e-20	-0.39337	0.785	0.763	4.81396e-16	SYTL3+ Macrophages
TFRC	1.32532e-20	-0.420222	0.991	0.96	4.86577e-16	SYTL3+ Macrophages
CDC42SE1	1.43513e-20	-0.506853	0.685	0.67	5.26895e-16	SYTL3+ Macrophages
SLFN5	3.72389e-20	-0.357528	0.562	0.627	1.36719e-15	SYTL3+ Macrophages
MEGF9	1.09147e-19	-0.362117	0.753	0.738	4.00723e-15	SYTL3+ Macrophages
HPGD	1.51886e-19	-0.372323	0.759	0.738	5.57636e-15	SYTL3+ Macrophages
B3GNT2	1.74369e-19	-0.371395	0.693	0.694	6.40179e-15	SYTL3+ Macrophages
DPYSL2	1.89685e-19	-0.363142	0.957	0.904	6.96411e-15	SYTL3+ Macrophages
SMG1	2.6815e-19	-0.354625	0.702	0.678	9.84486e-15	SYTL3+ Macrophages
NUDT3	3.7181e-19	-0.371751	0.648	0.654	1.36506e-14	SYTL3+ Macrophages
TNRC6B	4.33062e-19	-0.372459	0.736	0.71	1.58994e-14	SYTL3+ Macrophages
PPP3CA	6.0858e-19	-0.354076	0.639	0.641	2.23434e-14	SYTL3+ Macrophages
GOLIM4	8.42282e-19	-0.351807	0.8	0.759	3.09236e-14	SYTL3+ Macrophages
SLC8A1	1.23745e-18	-0.365531	0.805	0.76	4.54316e-14	SYTL3+ Macrophages
TTC14	1.25494e-18	-0.359463	0.576	0.62	4.60737e-14	SYTL3+ Macrophages
MYADM	1.36453e-18	-0.380024	0.887	0.856	5.00974e-14	SYTL3+ Macrophages
PKN2	2.26899e-18	-0.353775	0.8	0.755	8.33036e-14	SYTL3+ Macrophages
EPS15	2.44606e-18	-0.355756	0.72	0.685	8.98047e-14	SYTL3+ Macrophages
VMP1	1.23155e-17	-0.448567	0.942	0.872	4.52152e-13	SYTL3+ Macrophages
CD163	9.50057e-17	0.35249	0.956	0.789	3.48804e-12	SYTL3+ Macrophages
LINC01094	1.88082e-16	-0.390253	0.69	0.664	6.90526e-12	SYTL3+ Macrophages
AL034397.3	2.01087e-16	-0.450242	0.427	0.515	7.38269e-12	SYTL3+ Macrophages
IGSF6	4.32907e-16	-0.363947	0.954	0.91	1.58938e-11	SYTL3+ Macrophages
LRRC75A	2.05425e-15	-0.554929	0.599	0.607	7.54197e-11	SYTL3+ Macrophages
GNG11	9.37095e-15	-0.705662	0.146	0.272	3.44045e-10	SYTL3+ Macrophages
ZFHX3	1.17462e-14	-0.356055	0.696	0.658	4.31249e-10	SYTL3+ Macrophages
TGM2	1.20748e-14	-0.455996	0.884	0.843	4.43313e-10	SYTL3+ Macrophages
OSM	2.87682e-13	0.382731	0.391	0.233	1.0562e-08	SYTL3+ Macrophages
HCST	3.79779e-13	-0.350502	0.97	0.964	1.39432e-08	SYTL3+ Macrophages
GPR65	1.23374e-12	-0.391539	0.755	0.702	4.52956e-08	SYTL3+ Macrophages
PDK4	2.91131e-12	0.492003	0.797	0.637	1.06886e-07	SYTL3+ Macrophages
RBP4	1.00885e-11	0.358468	0.776	0.63	3.70391e-07	SYTL3+ Macrophages
C1orf56	5.08621e-11	-0.510822	0.335	0.393	1.86735e-06	SYTL3+ Macrophages
ENO11	0	0.741586	0.999	0.908	0	GPNMB+ Macrophages
MICOS101	0	-2.24372	0	0.985	0	GPNMB+ Macrophages
THEMIS21	0	0.543366	0.989	0.772	0	GPNMB+ Macrophages
LAPTM51	0	0.638854	1	0.992	0	GPNMB+ Macrophages
TMEM35B1	0	-1.34146	0.004	0.875	0	GPNMB+ Macrophages
RPS81	0	-0.94811	1	1	0	GPNMB+ Macrophages
CZIB1	0	-0.458424	0	0.491	0	GPNMB+ Macrophages
JUN1	0	1.11084	0.996	0.855	0	GPNMB+ Macrophages
GNG51	0	-0.507929	1	0.998	0	GPNMB+ Macrophages
LINC027851	0	-0.443091	0	0.453	0	GPNMB+ Macrophages
KRTCAP21	0	-1.18823	0.743	0.939	0	GPNMB+ Macrophages
LMNA1	0	0.788966	0.998	0.863	0	GPNMB+ Macrophages
NDUFS21	0	0.433755	0.923	0.497	0	GPNMB+ Macrophages
GAS51	0	-1.22117	0	0.783	0	GPNMB+ Macrophages
IER51	0	0.756314	0.958	0.57	0	GPNMB+ Macrophages
NIBAN11	0	-0.953686	0	0.716	0	GPNMB+ Macrophages
RO601	0	-0.511794	0	0.513	0	GPNMB+ Macrophages
PHLDA31	0	0.570732	0.99	0.825	0	GPNMB+ Macrophages
SLC66A31	0	-0.495513	0	0.514	0	GPNMB+ Macrophages
MAP4K3-DT1	0	-0.604034	0	0.565	0	GPNMB+ Macrophages
CALM21	0	-0.5026	1	0.999	0	GPNMB+ Macrophages
ACTR21	0	-0.573251	0.999	0.995	0	GPNMB+ Macrophages
CAPG1	0	0.912339	1	0.98	0	GPNMB+ Macrophages
RPL311	0	-0.696174	0.997	0.993	0	GPNMB+ Macrophages
SEPTIN101	0	-0.51251	0	0.506	0	GPNMB+ Macrophages
MTLN1	0	-0.978721	0	0.736	0	GPNMB+ Macrophages
CD3021	0	-1.05571	0.861	0.953	0	GPNMB+ Macrophages
ITPRID21	0	-0.481432	0	0.486	0	GPNMB+ Macrophages
TMBIM11	0	0.558454	0.972	0.659	0	GPNMB+ Macrophages
SLC11A11	0	0.892886	0.999	0.926	0	GPNMB+ Macrophages
CYP27A11	0	0.761644	1	0.935	0	GPNMB+ Macrophages
SEPTIN21	0	-1.08776	0	0.809	0	GPNMB+ Macrophages
TASOR1	0	-0.533228	0	0.523	0	GPNMB+ Macrophages
MTRNR2L121	0	-1.56507	0.77	0.963	0	GPNMB+ Macrophages
CCNL11	0	0.585261	0.941	0.51	0	GPNMB+ Macrophages
SEPTIN111	0	-1.87135	0	0.95	0	GPNMB+ Macrophages
LSM61	0	-0.598783	0.98	0.97	0	GPNMB+ Macrophages
HEXB1	0	0.733215	0.999	0.897	0	GPNMB+ Macrophages
CERT11	0	-1.04499	0	0.777	0	GPNMB+ Macrophages
RAD501	0	-0.633153	0.127	0.61	0	GPNMB+ Macrophages
EIF4EBP31	0	-0.56083	0.08	0.561	0	GPNMB+ Macrophages
DUSP11	0	1.07217	0.997	0.855	0	GPNMB+ Macrophages
FAM153CP	0	-0.350753	0	0.393	0	GPNMB+ Macrophages
HMGN41	0	-0.494393	0.095	0.54	0	GPNMB+ Macrophages
HLA-E1	0	0.686038	1	0.979	0	GPNMB+ Macrophages
HLA-C1	0	0.789118	1	1	0	GPNMB+ Macrophages
HSPA1A1	0	1.19673	0.987	0.718	0	GPNMB+ Macrophages
HSPA1B1	0	0.629436	0.762	0.296	0	GPNMB+ Macrophages
SNHG321	0	-1.01553	0	0.752	0	GPNMB+ Macrophages
RPS101	0	0.887072	1	0.965	0	GPNMB+ Macrophages
MTCH11	0	0.538531	0.975	0.681	0	GPNMB+ Macrophages
TOMM61	0	-2.05148	0	0.981	0	GPNMB+ Macrophages
PTP4A11	0	0.475569	0.7	0	0	GPNMB+ Macrophages
SNHG51	0	-1.50061	0	0.887	0	GPNMB+ Macrophages
AL121933.21	0	-0.478512	0	0.464	0	GPNMB+ Macrophages
RAC11	0	-0.474546	1	0.999	0	GPNMB+ Macrophages
SEPTIN71	0	-1.59434	0	0.931	0	GPNMB+ Macrophages
MRPS241	0	-0.842295	0.009	0.731	0	GPNMB+ Macrophages
DBNL1	0	0.507516	0.976	0.694	0	GPNMB+ Macrophages
POR1	0	0.619912	0.986	0.72	0	GPNMB+ Macrophages
POLR2J31	0	-0.557132	0.036	0.465	0	GPNMB+ Macrophages
CTSB1	0	1.05164	1	0.992	0	GPNMB+ Macrophages
RPS201	0	-1.12836	1	1	0	GPNMB+ Macrophages
SNHG61	0	-1.46738	0	0.903	0	GPNMB+ Macrophages
RPL71	0	-0.597556	0.999	0.997	0	GPNMB+ Macrophages
RBIS1	0	-1.17575	0	0.849	0	GPNMB+ Macrophages
RPL301	0	-0.513431	1	1	0	GPNMB+ Macrophages
NAPRT1	0	0.434833	0.889	0.43	0	GPNMB+ Macrophages
TOMM51	0	-1.32727	0.63	0.942	0	GPNMB+ Macrophages
PRXL2C1	0	-0.587856	0	0.57	0	GPNMB+ Macrophages
GNG101	0	-1.87937	0.274	0.955	0	GPNMB+ Macrophages
LINC009631	0	-0.45201	0	0.464	0	GPNMB+ Macrophages
AGPAT21	0	0.532525	0.99	0.746	0	GPNMB+ Macrophages
DPP71	0	0.529104	0.993	0.812	0	GPNMB+ Macrophages
TUBB4B1	0	0.715386	0.973	0.602	0	GPNMB+ Macrophages
VIM1	0	0.379493	1	1	0	GPNMB+ Macrophages
RPS24	0	-0.416806	1	1	0	GPNMB+ Macrophages
PGAM11	0	0.856652	0.985	0.586	0	GPNMB+ Macrophages
RNH11	0	0.533137	0.999	0.94	0	GPNMB+ Macrophages
RPLP21	0	-0.58048	1	1	0	GPNMB+ Macrophages
CD1511	0	0.864916	0.998	0.809	0	GPNMB+ Macrophages
CTSD1	0	1.36094	1	1	0	GPNMB+ Macrophages
RPL27A1	0	-0.665516	0.999	1	0	GPNMB+ Macrophages
RPS131	0	-0.50024	1	1	0	GPNMB+ Macrophages
LDHA1	0	0.637318	0.998	0.931	0	GPNMB+ Macrophages
SERPING11	0	0.789461	0.998	0.95	0	GPNMB+ Macrophages
MS4A71	0	-0.628689	1	1	0	GPNMB+ Macrophages
EEF1G1	0	-2.18191	0.114	0.973	0	GPNMB+ Macrophages
BSCL21	0	-0.623716	0.031	0.59	0	GPNMB+ Macrophages
SLC3A21	0	0.605755	0.986	0.746	0	GPNMB+ Macrophages
PLAAT41	0	-0.472563	0	0.474	0	GPNMB+ Macrophages
PLAAT31	0	-1.88731	0	0.94	0	GPNMB+ Macrophages
FKBP21	0	0.913167	0.95	0.177	0	GPNMB+ Macrophages
FAU	0	-0.434954	1	1	0	GPNMB+ Macrophages
NEAT11	0	1.24135	1	0.933	0	GPNMB+ Macrophages
ZNRD2	0	-0.378255	0	0.413	0	GPNMB+ Macrophages
POLD41	0	-1.43979	0.557	0.945	0	GPNMB+ Macrophages
UNC93B11	0	0.61591	0.964	0.577	0	GPNMB+ Macrophages
TCIRG11	0	0.545246	0.955	0.579	0	GPNMB+ Macrophages
RPS251	0	-0.485432	1	1	0	GPNMB+ Macrophages
HSPA81	0	0.52632	0.998	0.972	0	GPNMB+ Macrophages
GAPDH1	0	0.639586	1	0.979	0	GPNMB+ Macrophages
RESF11	0	-0.757488	0	0.621	0	GPNMB+ Macrophages
PCED1B-AS11	0	-1.19427	0	0.832	0	GPNMB+ Macrophages
TUBA1B1	0	0.659608	1	0.99	0	GPNMB+ Macrophages
TUBA1C1	0	0.64607	0.966	0.634	0	GPNMB+ Macrophages
ATP5MC21	0	-0.569461	0.999	0.996	0	GPNMB+ Macrophages
SARNP1	0	-0.530841	0.257	0.616	0	GPNMB+ Macrophages
RPS261	0	-1.1966	0.999	1	0	GPNMB+ Macrophages
RPL41	0	-0.459277	1	1	0	GPNMB+ Macrophages
ATP5F1B1	0	0.601109	0.996	0.853	0	GPNMB+ Macrophages
OS91	0	0.640934	0.988	0.703	0	GPNMB+ Macrophages
TMBIM41	0	-0.57646	0.998	0.987	0	GPNMB+ Macrophages
AC020656.11	0	-1.54519	0.497	0.895	0	GPNMB+ Macrophages
NAP1L11	0	-0.882521	0.982	0.986	0	GPNMB+ Macrophages
ALDH21	0	0.71456	1	0.999	0	GPNMB+ Macrophages
UBC1	0	0.811114	1	0.95	0	GPNMB+ Macrophages
ERCC51	0	-0.430787	0.044	0.462	0	GPNMB+ Macrophages
LAMP11	0	0.800254	0.999	0.937	0	GPNMB+ Macrophages
IRF91	0	-0.593351	0.226	0.631	0	GPNMB+ Macrophages
PSMA61	0	-1.78937	0.449	0.963	0	GPNMB+ Macrophages
CHURC11	0	-0.69164	0.936	0.941	0	GPNMB+ Macrophages
COX161	0	-0.967207	0.275	0.837	0	GPNMB+ Macrophages
ACOT21	0	0.573175	0.837	0.167	0	GPNMB+ Macrophages
COA81	0	-0.534727	0	0.54	0	GPNMB+ Macrophages
CRIP11	0	-3.27896	0.971	1	0	GPNMB+ Macrophages
OIP5-AS11	0	-0.654583	0	0.592	0	GPNMB+ Macrophages
ANXA21	0	0.639118	1	0.998	0	GPNMB+ Macrophages
CIAO2A1	0	-0.813607	0	0.693	0	GPNMB+ Macrophages
PKM1	0	0.717913	0.999	0.926	0	GPNMB+ Macrophages
HEXA1	0	0.563809	0.996	0.845	0	GPNMB+ Macrophages
RPS171	0	-2.57834	0.854	0.998	0	GPNMB+ Macrophages
NGRN1	0	-0.483213	0.13	0.549	0	GPNMB+ Macrophages
LINC015781	0	-0.57808	0	0.57	0	GPNMB+ Macrophages
ANTKMT1	0	-0.740218	0	0.666	0	GPNMB+ Macrophages
ATP6V0C1	0	-2.91282	0.047	0.995	0	GPNMB+ Macrophages
PAM161	0	-0.422491	0.033	0.459	0	GPNMB+ Macrophages
MVP1	0	0.50619	0.917	0.454	0	GPNMB+ Macrophages
FUS1	0	0.602625	0.972	0.643	0	GPNMB+ Macrophages
CES11	0	0.978131	0.977	0.86	0	GPNMB+ Macrophages
CIAO2B1	0	-1.45236	0	0.899	0	GPNMB+ Macrophages
PSMB101	0	-0.709728	0.572	0.768	0	GPNMB+ Macrophages
RNASEK1	0	-3.34168	0.282	1	0	GPNMB+ Macrophages
C17orf491	0	-0.59264	0.074	0.59	0	GPNMB+ Macrophages
ACADVL1	0	0.575159	0.986	0.749	0	GPNMB+ Macrophages
GABARAP1	0	-2.59498	0.663	0.997	0	GPNMB+ Macrophages
TNFSF131	0	-1.48982	0.189	0.892	0	GPNMB+ Macrophages
EIF4A11	0	-1.13171	0.966	0.967	0	GPNMB+ Macrophages
CD681	0	1.02851	1	0.995	0	GPNMB+ Macrophages
RPL261	0	-0.567914	1	1	0	GPNMB+ Macrophages
SNHG291	0	-2.3792	0	0.988	0	GPNMB+ Macrophages
MTRNR2L11	0	-0.774101	0.169	0.594	0	GPNMB+ Macrophages
RPL231	0	-1.39619	0.999	1	0	GPNMB+ Macrophages
GRN1	0	0.853475	1	0.999	0	GPNMB+ Macrophages
NME21	0	-3.00877	0.124	0.998	0	GPNMB+ Macrophages
SNHG161	0	-0.484127	0	0.485	0	GPNMB+ Macrophages
SEPTIN91	0	-0.666022	0	0.611	0	GPNMB+ Macrophages
LGALS3BP1	0	0.789117	0.996	0.926	0	GPNMB+ Macrophages
GAA1	0	0.761693	0.995	0.844	0	GPNMB+ Macrophages
P4HB1	0	0.801371	0.993	0.77	0	GPNMB+ Macrophages
C18orf321	0	-1.314	0.594	0.942	0	GPNMB+ Macrophages
RPL171	0	-3.47204	0.826	1	0	GPNMB+ Macrophages
CNDP21	0	0.550398	0.982	0.715	0	GPNMB+ Macrophages
SLC66A21	0	-0.356323	0	0.41	0	GPNMB+ Macrophages
BSG1	0	0.827105	0.998	0.901	0	GPNMB+ Macrophages
FAM174C1	0	-0.76181	0	0.675	0	GPNMB+ Macrophages
UQCR11	0	-0.511331	0.999	0.998	0	GPNMB+ Macrophages
GADD45B1	0	1.01115	0.919	0.278	0	GPNMB+ Macrophages
TLE51	0	-1.0097	0	0.782	0	GPNMB+ Macrophages
MICOS131	0	-1.53654	0	0.921	0	GPNMB+ Macrophages
TRAPPC51	0	-1.38539	0.13	0.871	0	GPNMB+ Macrophages
NDUFA71	0	-0.831576	0.622	0.847	0	GPNMB+ Macrophages
MAN2B11	0	-0.822046	0.312	0.774	0	GPNMB+ Macrophages
GET31	0	-0.502354	0	0.519	0	GPNMB+ Macrophages
DNASE21	0	0.657589	0.991	0.814	0	GPNMB+ Macrophages
IFI301	0	-4.51206	0.725	1	0	GPNMB+ Macrophages
FKBP81	0	0.611334	0.968	0.575	0	GPNMB+ Macrophages
UBA52	0	-0.383004	1	1	0	GPNMB+ Macrophages
NDUFA131	0	-0.676503	0.993	0.985	0	GPNMB+ Macrophages
ZNF585A1	0	-0.467207	0.082	0.515	0	GPNMB+ Macrophages
FOSB1	0	0.583403	0.687	0.082	0	GPNMB+ Macrophages
NUCB11	0	0.717978	0.996	0.855	0	GPNMB+ Macrophages
RPL13A1	0	-0.644821	1	1	0	GPNMB+ Macrophages
RPS111	0	-0.697163	1	1	0	GPNMB+ Macrophages
DBNDD21	0	-1.09155	0.006	0.788	0	GPNMB+ Macrophages
CTSA1	0	0.783093	0.991	0.778	0	GPNMB+ Macrophages
UBE2V11	0	-1.0266	0.219	0.831	0	GPNMB+ Macrophages
SMIM251	0	-0.803771	0.989	0.989	0	GPNMB+ Macrophages
GNAS1	0	0.449383	1	0.992	0	GPNMB+ Macrophages
CTSZ1	0	0.718496	1	0.997	0	GPNMB+ Macrophages
AF127936.21	0	-0.644267	0	0.499	0	GPNMB+ Macrophages
ABCG11	0	0.786191	0.991	0.839	0	GPNMB+ Macrophages
PFKL1	0	0.458897	0.935	0.529	0	GPNMB+ Macrophages
MIF1	0	-1.56386	0.673	0.968	0	GPNMB+ Macrophages
SNRPD31	0	0.496542	0.953	0.52	0	GPNMB+ Macrophages
TYMP1	0	0.858855	0.998	0.926	0	GPNMB+ Macrophages
MTRNR2L101	0	-0.588307	0.007	0.558	0	GPNMB+ Macrophages
RPL36A1	0	-1.40553	0.981	0.999	0	GPNMB+ Macrophages
SEPTIN61	0	-0.467239	0	0.482	0	GPNMB+ Macrophages
MT-ND11	0	1.70771	1	0.992	0	GPNMB+ Macrophages
MT-ND21	0	0.852251	1	0.992	0	GPNMB+ Macrophages
MT-CO11	0	0.847979	1	0.997	0	GPNMB+ Macrophages
MT-ATP61	0	0.760572	1	0.996	0	GPNMB+ Macrophages
MT-CO31	0	1.12417	1	0.998	0	GPNMB+ Macrophages
MT-ND31	0	0.599178	1	0.997	0	GPNMB+ Macrophages
MT-ND41	0	1.25379	1	0.996	0	GPNMB+ Macrophages
MT-CYB1	0	0.823638	1	0.996	0	GPNMB+ Macrophages
MINOS11	0	1.68146	0.995	0	0	GPNMB+ Macrophages
C1orf1231	0	0.580918	0.796	0	0	GPNMB+ Macrophages
FAM129A1	0	0.7908	0.842	0	0	GPNMB+ Macrophages
TROVE21	0	0.379161	0.625	0	0	GPNMB+ Macrophages
PQLC31	0	0.637611	0.815	0	0	GPNMB+ Macrophages
SEPT101	0	0.417831	0.655	0	0	GPNMB+ Macrophages
SMIM371	0	0.682698	0.767	0	0	GPNMB+ Macrophages
SEPT21	0	1.08531	0.95	0	0	GPNMB+ Macrophages
MUC20-OT11	0	0.433449	0.645	0	0	GPNMB+ Macrophages
SEPT111	0	1.42632	0.977	0	0	GPNMB+ Macrophages
COL4A3BP1	0	0.868018	0.891	0	0	GPNMB+ Macrophages
C6orf481	0	0.776055	0.845	0	0	GPNMB+ Macrophages
SEPT71	0	1.30571	0.985	0	0	GPNMB+ Macrophages
POLR2J3.11	0	0.845522	0.842	0	0	GPNMB+ Macrophages
SEPT61	0	0.505675	0.727	0	0	GPNMB+ Macrophages
C8orf591	0	1.03281	0.961	0	0	GPNMB+ Macrophages
AAED11	0	0.535709	0.756	0	0	GPNMB+ Macrophages
RARRES31	0	0.45745	0.651	0	0	GPNMB+ Macrophages
PLA2G161	0	2.14341	0.999	0	0	GPNMB+ Macrophages
KIAA15511	0	0.491303	0.681	0	0	GPNMB+ Macrophages
APOPT11	0	0.455886	0.714	0	0	GPNMB+ Macrophages
FAM96A1	0	0.605179	0.787	0	0	GPNMB+ Macrophages
RAMMET1	0	0.388876	0.663	0	0	GPNMB+ Macrophages
FAM173A1	0	0.705035	0.862	0	0	GPNMB+ Macrophages
FAM96B1	0	1.24832	0.978	0	0	GPNMB+ Macrophages
SEPT91	0	0.717292	0.843	0	0	GPNMB+ Macrophages
PQLC11	0	0.519521	0.759	0	0	GPNMB+ Macrophages
C19orf241	0	0.783647	0.878	0	0	GPNMB+ Macrophages
AES1	0	1.12936	0.947	0	0	GPNMB+ Macrophages
C19orf701	0	1.30121	0.98	0	0	GPNMB+ Macrophages
ASNA11	0	0.833413	0.905	0	0	GPNMB+ Macrophages
ARL6IP11	4.6902e-308	-0.622052	0.986	0.98	1.72196e-303	GPNMB+ Macrophages
NAGLU1	1.29239e-306	0.436164	0.875	0.439	4.74487e-302	GPNMB+ Macrophages
SERPINA11	7.81142e-306	0.576823	1	0.998	2.86789e-301	GPNMB+ Macrophages
SELENOH1	2.63313e-305	-0.571545	0.985	0.959	9.66726e-301	GPNMB+ Macrophages
PNPLA61	3.91917e-305	0.580589	0.986	0.805	1.43889e-300	GPNMB+ Macrophages
GRINA1	3.10585e-303	0.47977	0.998	0.876	1.14028e-298	GPNMB+ Macrophages
DDX51	1.36204e-301	0.535012	1	0.971	5.00058e-297	GPNMB+ Macrophages
IER21	7.16801e-300	0.561192	0.879	0.468	2.63166e-295	GPNMB+ Macrophages
CYP51A11	5.27254e-299	-0.534158	0.048	0.433	1.93576e-294	GPNMB+ Macrophages
MGAT11	6.76217e-297	0.485405	0.984	0.754	2.48266e-292	GPNMB+ Macrophages
TCN2	1.30461e-296	0.409176	0.778	0.319	4.78976e-292	GPNMB+ Macrophages
AC092809.21	5.74664e-293	-0.458841	0	0.36	2.10982e-288	GPNMB+ Macrophages
CAPN11	3.28736e-292	0.389686	0.879	0.434	1.20692e-287	GPNMB+ Macrophages
H3F3A	1.20731e-291	-0.423304	1	1	4.43252e-287	GPNMB+ Macrophages
RPP211	6.56132e-291	-0.437922	0.137	0.519	2.40892e-286	GPNMB+ Macrophages
C1QC1	1.57015e-290	0.608553	0.999	0.994	5.76466e-286	GPNMB+ Macrophages
ARPC1B1	7.71247e-288	-0.492878	1	0.998	2.83156e-283	GPNMB+ Macrophages
CD531	2.17903e-286	0.465422	0.999	0.915	8.00009e-282	GPNMB+ Macrophages
PAK21	2.40108e-284	-0.558126	0.975	0.953	8.81533e-280	GPNMB+ Macrophages
TUBA1A1	7.97616e-280	0.755474	0.942	0.645	2.92837e-275	GPNMB+ Macrophages
COMMD6	2.72455e-279	-0.513784	0.998	0.993	1.00029e-274	GPNMB+ Macrophages
TOMM71	1.94655e-278	-0.451607	1	0.999	7.14657e-274	GPNMB+ Macrophages
FLNA1	7.06328e-276	0.529019	0.998	0.912	2.59321e-271	GPNMB+ Macrophages
WDR11	2.65493e-275	0.483672	0.985	0.778	9.7473e-271	GPNMB+ Macrophages
RPL28	1.30769e-274	-0.363514	1	1	4.80104e-270	GPNMB+ Macrophages
COMT1	4.55825e-274	0.490125	0.999	0.944	1.67352e-269	GPNMB+ Macrophages
TRPV21	5.52959e-274	0.478237	0.975	0.703	2.03013e-269	GPNMB+ Macrophages
CDK2AP11	1.41142e-272	-0.412001	0.121	0.485	5.18188e-268	GPNMB+ Macrophages
PEPD1	1.83543e-272	0.478783	0.984	0.779	6.73859e-268	GPNMB+ Macrophages
COX8A1	3.22751e-272	-0.445618	1	0.993	1.18495e-267	GPNMB+ Macrophages
RPS15A	9.91964e-272	-0.412873	1	1	3.6419e-267	GPNMB+ Macrophages
FKBP1A1	2.92694e-271	0.471358	0.998	0.939	1.0746e-266	GPNMB+ Macrophages
ABHD12	3.09104e-271	0.380537	0.864	0.431	1.13485e-266	GPNMB+ Macrophages
SRP141	5.17952e-270	-0.379407	1	0.999	1.90161e-265	GPNMB+ Macrophages
HSD3B7	2.05013e-266	0.363892	0.814	0.361	7.52685e-262	GPNMB+ Macrophages
ANKHD11	2.18805e-266	-0.500071	0.241	0.571	8.0332e-262	GPNMB+ Macrophages
RPS28	1.10879e-265	-0.462858	1	1	4.0708e-261	GPNMB+ Macrophages
P2RX4	2.05218e-264	0.416232	0.909	0.51	7.53438e-260	GPNMB+ Macrophages
LRPAP11	1.63613e-263	0.430041	0.999	0.982	6.00689e-259	GPNMB+ Macrophages
RPS27A	2.61341e-263	-0.434983	1	1	9.59486e-259	GPNMB+ Macrophages
SPNS1	3.76721e-263	0.440187	0.947	0.594	1.38309e-258	GPNMB+ Macrophages
EPHX11	3.9308e-261	0.379618	0.834	0.405	1.44316e-256	GPNMB+ Macrophages
SET1	1.12441e-258	-0.555609	0.953	0.943	4.12817e-254	GPNMB+ Macrophages
HMGB1	2.80485e-258	-0.470348	1	0.999	1.02977e-253	GPNMB+ Macrophages
LGALS91	3.45854e-258	0.448158	0.992	0.84	1.26977e-253	GPNMB+ Macrophages
TYROBP	3.55109e-258	-0.372477	1	1	1.30375e-253	GPNMB+ Macrophages
FCGR2A1	1.47933e-257	0.603556	0.997	0.898	5.43123e-253	GPNMB+ Macrophages
GPD11	6.2486e-257	0.594745	0.956	0.758	2.29411e-252	GPNMB+ Macrophages
ACTG11	1.78944e-256	0.600801	1	0.994	6.56974e-252	GPNMB+ Macrophages
PTMA	1.03641e-255	-0.405358	1	1	3.80506e-251	GPNMB+ Macrophages
ACP51	2.35425e-255	0.537799	1	0.998	8.64341e-251	GPNMB+ Macrophages
ARL5A1	1.52966e-254	-0.496961	0.387	0.646	5.61599e-250	GPNMB+ Macrophages
ASAH1	2.79904e-253	0.42734	1	0.995	1.02764e-248	GPNMB+ Macrophages
SH3BGRL3	3.09243e-253	-0.439594	1	1	1.13536e-248	GPNMB+ Macrophages
DYNLL11	3.2959e-253	-0.498132	1	0.997	1.21006e-248	GPNMB+ Macrophages
SLC27A31	4.78813e-253	0.450723	0.906	0.559	1.75791e-248	GPNMB+ Macrophages
SMARCE11	7.42294e-253	-0.527104	0.426	0.669	2.72526e-248	GPNMB+ Macrophages
RPL33	3.946e-251	0.371339	1	0.998	1.44873e-246	GPNMB+ Macrophages
CD631	1.11834e-249	0.475135	1	0.999	4.10589e-245	GPNMB+ Macrophages
OASL1	1.34192e-249	0.582752	0.944	0.633	4.92672e-245	GPNMB+ Macrophages
PLD31	3.58517e-249	0.76837	0.975	0.805	1.31626e-244	GPNMB+ Macrophages
ARPC51	2.25469e-248	-0.439204	1	0.999	8.27786e-244	GPNMB+ Macrophages
VSIG41	2.97293e-247	0.701508	0.992	0.953	1.09148e-242	GPNMB+ Macrophages
TGOLN21	4.27461e-246	-0.523726	0.993	0.981	1.56938e-241	GPNMB+ Macrophages
EIF3L1	2.57804e-245	0.40288	0.963	0.672	9.46503e-241	GPNMB+ Macrophages
HLA-DPB11	4.42313e-245	0.38818	1	1	1.62391e-240	GPNMB+ Macrophages
MT-CO2	7.00515e-243	0.415339	1	0.998	2.57187e-238	GPNMB+ Macrophages
ATP6AP1	1.61819e-242	0.420566	0.996	0.886	5.94103e-238	GPNMB+ Macrophages
GPS21	1.8194e-241	-0.475462	0.307	0.595	6.67976e-237	GPNMB+ Macrophages
TAX1BP11	2.56316e-241	-0.480594	0.995	0.981	9.4104e-237	GPNMB+ Macrophages
RAB4B1	3.11809e-241	-0.370941	0.105	0.445	1.14478e-236	GPNMB+ Macrophages
ATP6V0D11	2.4499e-237	0.430977	0.997	0.916	8.99457e-233	GPNMB+ Macrophages
CORO1B1	1.42159e-236	0.40258	0.956	0.639	5.21924e-232	GPNMB+ Macrophages
JUND1	9.08715e-236	0.505171	0.999	0.948	3.33626e-231	GPNMB+ Macrophages
NEU11	1.39861e-235	0.362009	0.895	0.491	5.13487e-231	GPNMB+ Macrophages
TOMM40	5.31619e-234	0.402158	0.847	0.433	1.95179e-229	GPNMB+ Macrophages
NCL1	1.63087e-233	-0.574821	0.968	0.936	5.98759e-229	GPNMB+ Macrophages
NDUFA4	1.69285e-233	-0.430743	1	0.999	6.21514e-229	GPNMB+ Macrophages
PSMD31	2.00388e-232	0.353941	0.901	0.511	7.35705e-228	GPNMB+ Macrophages
YWHAZ1	3.12856e-232	-0.548044	0.992	0.976	1.14862e-227	GPNMB+ Macrophages
MTPN1	3.73059e-232	-0.470708	0.995	0.99	1.36965e-227	GPNMB+ Macrophages
NAGK1	5.81884e-232	0.402932	0.959	0.658	2.13633e-227	GPNMB+ Macrophages
MCOLN1	1.67855e-231	0.426356	0.967	0.692	6.16261e-227	GPNMB+ Macrophages
FCGR1A1	1.7633e-231	0.474853	0.951	0.717	6.47378e-227	GPNMB+ Macrophages
RPL34	1.26724e-230	-0.455945	1	1	4.65254e-226	GPNMB+ Macrophages
AGGF11	6.64466e-229	-0.477242	0.338	0.601	2.43952e-224	GPNMB+ Macrophages
COMMD91	2.62394e-227	0.364966	0.943	0.576	9.63352e-223	GPNMB+ Macrophages
RBM271	3.67584e-227	-0.423152	0.212	0.519	1.34955e-222	GPNMB+ Macrophages
IFI61	1.62159e-226	-0.75593	0.986	0.974	5.95349e-222	GPNMB+ Macrophages
APMAP	7.58759e-225	0.374117	0.94	0.6	2.78571e-220	GPNMB+ Macrophages
RPL32	7.91261e-225	-0.391068	1	1	2.90503e-220	GPNMB+ Macrophages
CD300LF1	3.26313e-224	0.412179	0.926	0.589	1.19803e-219	GPNMB+ Macrophages
ATP6V1G11	1.56926e-222	-0.412102	0.997	0.988	5.76138e-218	GPNMB+ Macrophages
UBE2L61	1.81706e-222	0.440744	0.978	0.723	6.67117e-218	GPNMB+ Macrophages
GLUL1	5.43148e-221	0.440849	1	0.997	1.99411e-216	GPNMB+ Macrophages
LMAN21	1.40082e-220	0.39319	0.987	0.804	5.14298e-216	GPNMB+ Macrophages
HLA-DQA11	1.87765e-220	0.920391	1	0.998	6.89362e-216	GPNMB+ Macrophages
TMA71	1.03262e-219	-0.504695	0.988	0.982	3.79117e-215	GPNMB+ Macrophages
LSP11	3.45418e-218	0.545482	0.97	0.727	1.26817e-213	GPNMB+ Macrophages
ACTN1	9.24411e-218	0.438958	0.991	0.81	3.39388e-213	GPNMB+ Macrophages
IFRD1	1.25453e-216	0.41677	0.822	0.407	4.60586e-212	GPNMB+ Macrophages
GUSB1	1.64303e-216	0.39958	0.969	0.744	6.03223e-212	GPNMB+ Macrophages
MAFB1	2.99591e-216	0.537672	0.848	0.485	1.09992e-211	GPNMB+ Macrophages
AKR1A11	8.51279e-216	0.407156	0.995	0.878	3.12539e-211	GPNMB+ Macrophages
PLA2G15	8.77344e-215	0.363918	0.895	0.531	3.22108e-210	GPNMB+ Macrophages
TPM31	2.93338e-214	-0.497122	0.998	0.992	1.07696e-209	GPNMB+ Macrophages
RPS12	1.02882e-213	-0.352567	1	1	3.77722e-209	GPNMB+ Macrophages
ABRACL1	6.07413e-213	-0.514627	0.945	0.899	2.23006e-208	GPNMB+ Macrophages
MT-ND5	1.03108e-212	0.486385	1	0.988	3.7855e-208	GPNMB+ Macrophages
EVI2B1	9.0523e-212	-0.559413	0.982	0.973	3.32346e-207	GPNMB+ Macrophages
COX7C	1.33049e-211	-0.366399	1	0.999	4.88477e-207	GPNMB+ Macrophages
PDLIM11	5.7657e-211	0.471115	0.995	0.935	2.11682e-206	GPNMB+ Macrophages
ATP5MC3	1.31832e-210	-0.432353	0.999	0.995	4.84009e-206	GPNMB+ Macrophages
CAST1	1.71719e-209	-0.440771	0.999	0.991	6.30448e-205	GPNMB+ Macrophages
CYBB1	5.8502e-209	-0.798824	0.889	0.964	2.14784e-204	GPNMB+ Macrophages
PSMD91	1.61771e-207	-0.476901	0.574	0.696	5.93926e-203	GPNMB+ Macrophages
SUMO2	2.75305e-206	-0.364934	0.999	0.993	1.01075e-201	GPNMB+ Macrophages
ATP5F1E	5.77738e-206	-0.37307	1	1	2.12111e-201	GPNMB+ Macrophages
ABHD5	6.2056e-205	0.492797	0.995	0.899	2.27833e-200	GPNMB+ Macrophages
HCAR21	1.09681e-204	0.492938	0.878	0.553	4.02682e-200	GPNMB+ Macrophages
CLIC11	1.44895e-204	0.35729	1	0.993	5.31966e-200	GPNMB+ Macrophages
RPS3A	3.08101e-204	-0.358519	1	1	1.13116e-199	GPNMB+ Macrophages
POLR2E1	4.72645e-204	0.360294	0.925	0.567	1.73527e-199	GPNMB+ Macrophages
DEGS11	6.04905e-204	0.383455	0.946	0.647	2.22085e-199	GPNMB+ Macrophages
ITGB21	7.71517e-204	0.423175	0.997	0.953	2.83255e-199	GPNMB+ Macrophages
MNDA	9.48568e-204	-0.633587	0.959	0.986	3.48257e-199	GPNMB+ Macrophages
SKAP21	1.07243e-203	-0.499778	0.93	0.91	3.93732e-199	GPNMB+ Macrophages
PSMA2	7.21382e-202	-0.470897	0.956	0.913	2.64848e-197	GPNMB+ Macrophages
RAB311	1.26429e-201	-0.531947	0.913	0.903	4.64172e-197	GPNMB+ Macrophages
AP2M1	3.12297e-201	0.382365	0.992	0.837	1.14657e-196	GPNMB+ Macrophages
GSTO11	5.20302e-200	0.367148	1	0.994	1.91024e-195	GPNMB+ Macrophages
KLF41	1.71464e-199	0.402098	0.935	0.586	6.29515e-195	GPNMB+ Macrophages
ENSA1	3.26193e-199	0.36772	0.973	0.72	1.19758e-194	GPNMB+ Macrophages
SEC61B	5.63922e-199	-0.388423	0.997	0.983	2.07038e-194	GPNMB+ Macrophages
COX7B	3.74362e-198	-0.450771	0.996	0.991	1.37443e-193	GPNMB+ Macrophages
FDFT11	4.30941e-198	0.396746	0.935	0.63	1.58216e-193	GPNMB+ Macrophages
RAB5C1	7.23764e-195	0.352969	0.993	0.855	2.65723e-190	GPNMB+ Macrophages
EMILIN2	1.55729e-194	0.390381	0.953	0.646	5.71742e-190	GPNMB+ Macrophages
RPL24	6.33957e-194	-0.384701	1	1	2.32751e-189	GPNMB+ Macrophages
HLA-B1	1.68814e-193	0.604593	1	1	6.19785e-189	GPNMB+ Macrophages
ALDH1A1	3.56511e-193	0.391083	0.987	0.86	1.30889e-188	GPNMB+ Macrophages
HLA-DRB11	1.13138e-192	0.632009	1	1	4.15375e-188	GPNMB+ Macrophages
PLXDC21	4.81255e-191	-0.518074	0.975	0.952	1.76688e-186	GPNMB+ Macrophages
OSBPL111	2.77359e-190	-0.531526	0.952	0.921	1.01829e-185	GPNMB+ Macrophages
VCP	5.27219e-190	0.355023	0.949	0.657	1.93563e-185	GPNMB+ Macrophages
ACKR31	1.64383e-189	0.528374	0.872	0.548	6.03517e-185	GPNMB+ Macrophages
TMED91	5.38321e-189	0.365603	0.991	0.814	1.97639e-184	GPNMB+ Macrophages
MDH11	1.03791e-187	0.379563	0.994	0.887	3.8106e-183	GPNMB+ Macrophages
LAIR11	9.6597e-186	0.370958	0.992	0.866	3.54646e-181	GPNMB+ Macrophages
UQCRB	5.99184e-185	-0.369362	0.998	0.997	2.19985e-180	GPNMB+ Macrophages
NOP531	6.59104e-185	0.426148	0.977	0.766	2.41984e-180	GPNMB+ Macrophages
RPN21	1.71196e-183	0.357272	0.993	0.861	6.28529e-179	GPNMB+ Macrophages
HLA-DQB11	4.57406e-183	0.477788	1	0.999	1.67932e-178	GPNMB+ Macrophages
APPL11	5.92188e-183	-0.480395	0.832	0.829	2.17416e-178	GPNMB+ Macrophages
NDUFA11	2.11398e-182	-0.413262	0.983	0.953	7.76125e-178	GPNMB+ Macrophages
SERP1	2.48121e-182	-0.382611	0.996	0.984	9.10952e-178	GPNMB+ Macrophages
HLA-DRB5	4.61036e-182	-0.894699	0.788	0.998	1.69265e-177	GPNMB+ Macrophages
SRSF51	5.1638e-182	0.367961	0.989	0.849	1.89584e-177	GPNMB+ Macrophages
TSPAN15	1.33831e-181	0.364409	0.693	0.337	4.91346e-177	GPNMB+ Macrophages
COX7A21	1.92714e-181	-0.39497	0.997	0.992	7.07532e-177	GPNMB+ Macrophages
RPL39	1.16122e-180	-0.417278	1	1	4.2633e-176	GPNMB+ Macrophages
LGMN	1.87379e-180	0.361099	0.698	0.319	6.87943e-176	GPNMB+ Macrophages
RHOB1	2.72297e-180	0.505255	0.973	0.761	9.99711e-176	GPNMB+ Macrophages
NDUFB2	4.1053e-179	-0.409033	0.999	0.994	1.50722e-174	GPNMB+ Macrophages
ZFP911	1.00933e-178	-0.438494	0.449	0.627	3.70566e-174	GPNMB+ Macrophages
AKR1C3	4.64037e-178	0.708185	0.872	0.582	1.70367e-173	GPNMB+ Macrophages
LCP11	6.5496e-178	-0.485349	0.999	0.99	2.40462e-173	GPNMB+ Macrophages
KLHDC8B	7.81606e-177	0.371819	0.737	0.375	2.86959e-172	GPNMB+ Macrophages
CKLF1	2.46203e-175	-0.54337	0.974	0.953	9.03911e-171	GPNMB+ Macrophages
ARHGAP181	2.56154e-175	-0.488232	0.981	0.968	9.40443e-171	GPNMB+ Macrophages
SLC16A31	3.91897e-175	0.42422	0.96	0.719	1.43881e-170	GPNMB+ Macrophages
IGFBP21	1.58562e-174	0.973283	0.747	0.47	5.82145e-170	GPNMB+ Macrophages
RBX1	3.69627e-174	-0.372829	0.997	0.978	1.35705e-169	GPNMB+ Macrophages
EIF5A1	4.75089e-173	0.373015	0.963	0.765	1.74424e-168	GPNMB+ Macrophages
UQCR10	1.00348e-169	-0.380073	0.999	0.995	3.68418e-165	GPNMB+ Macrophages
NOP101	1.01465e-167	-0.417472	1	0.998	3.72517e-163	GPNMB+ Macrophages
FBP11	2.24053e-167	-0.620381	1	0.999	8.22588e-163	GPNMB+ Macrophages
CLEC12A1	3.12979e-167	-0.518975	0.825	0.881	1.14907e-162	GPNMB+ Macrophages
SCPEP11	4.03656e-167	0.421471	0.991	0.892	1.48198e-162	GPNMB+ Macrophages
GPCPD11	9.32525e-167	-0.480697	0.982	0.951	3.42367e-162	GPNMB+ Macrophages
YWHAG1	1.31517e-166	-0.476659	0.892	0.874	4.82853e-162	GPNMB+ Macrophages
QSOX11	1.71098e-166	0.387151	0.966	0.749	6.28168e-162	GPNMB+ Macrophages
CDC42EP31	1.98389e-166	-0.50347	0.776	0.826	7.28364e-162	GPNMB+ Macrophages
LAMTOR4	5.21281e-166	-0.386415	0.993	0.968	1.91383e-161	GPNMB+ Macrophages
SH3BP51	2.26476e-165	0.376509	0.965	0.727	8.31484e-161	GPNMB+ Macrophages
PLBD11	6.01681e-164	0.429675	0.997	0.952	2.20901e-159	GPNMB+ Macrophages
KRT101	1.92485e-162	-0.465243	0.536	0.676	7.06688e-158	GPNMB+ Macrophages
ACAP21	7.71766e-161	-0.455248	0.925	0.889	2.83346e-156	GPNMB+ Macrophages
IDS1	1.70908e-160	-0.485754	0.903	0.883	6.2747e-156	GPNMB+ Macrophages
PTPRC1	3.75363e-160	-0.401836	0.999	0.991	1.37811e-155	GPNMB+ Macrophages
C21	5.34167e-160	0.554068	0.762	0.571	1.96114e-155	GPNMB+ Macrophages
SCCPDH	1.52205e-158	0.405252	0.963	0.735	5.58807e-154	GPNMB+ Macrophages
TKT1	1.79186e-158	0.359773	0.999	0.979	6.57862e-154	GPNMB+ Macrophages
ALG91	3.56131e-157	-0.457456	0.218	0.461	1.3075e-152	GPNMB+ Macrophages
SPG211	3.77922e-157	-0.412263	0.927	0.883	1.3875e-152	GPNMB+ Macrophages
SRSF71	3.87589e-157	0.376111	0.977	0.779	1.42299e-152	GPNMB+ Macrophages
LPL1	7.36434e-157	0.494551	0.989	0.879	2.70374e-152	GPNMB+ Macrophages
WASF21	2.03705e-156	-0.432125	0.924	0.908	7.47883e-152	GPNMB+ Macrophages
ZNF1061	2.40821e-155	-0.468808	0.809	0.811	8.84151e-151	GPNMB+ Macrophages
DDX39B1	3.82472e-155	-0.370451	0.36	0.559	1.40421e-150	GPNMB+ Macrophages
SNRPD2	2.03255e-152	-0.391253	0.956	0.912	7.46229e-148	GPNMB+ Macrophages
SNX61	2.26909e-152	-0.383133	0.956	0.917	8.33072e-148	GPNMB+ Macrophages
NBEAL11	1.54582e-150	-0.41108	0.464	0.612	5.67532e-146	GPNMB+ Macrophages
CD591	2.09208e-150	-0.452923	0.958	0.933	7.68088e-146	GPNMB+ Macrophages
COPS91	1.58494e-149	-0.411757	0.972	0.937	5.81896e-145	GPNMB+ Macrophages
NUCKS11	1.16892e-147	-0.435294	0.972	0.947	4.29158e-143	GPNMB+ Macrophages
SRP191	1.93008e-147	-0.420475	0.819	0.788	7.08608e-143	GPNMB+ Macrophages
LST1	5.05245e-147	-0.441686	0.991	0.989	1.85496e-142	GPNMB+ Macrophages
CAPZA11	8.86224e-147	-0.418764	0.986	0.964	3.25368e-142	GPNMB+ Macrophages
MALAT1	2.78638e-146	0.465819	1	0.992	1.02299e-141	GPNMB+ Macrophages
RAB5IF	1.38645e-145	-0.397235	0.953	0.901	5.09022e-141	GPNMB+ Macrophages
LYZ1	2.94305e-145	0.729388	1	1	1.08051e-140	GPNMB+ Macrophages
EIF3E1	8.77127e-143	-0.418608	0.987	0.975	3.22028e-138	GPNMB+ Macrophages
CA2	9.9157e-143	0.60683	0.706	0.398	3.64045e-138	GPNMB+ Macrophages
SKIL1	1.28557e-142	-0.473174	0.827	0.826	4.71984e-138	GPNMB+ Macrophages
OSCAR	1.19592e-140	0.400006	0.972	0.788	4.39069e-136	GPNMB+ Macrophages
CD141	4.46096e-140	0.488909	0.928	0.695	1.6378e-135	GPNMB+ Macrophages
TMEM14B	1.9022e-139	-0.358906	0.956	0.904	6.98373e-135	GPNMB+ Macrophages
LY6E1	9.09337e-139	0.395317	1	0.98	3.33854e-134	GPNMB+ Macrophages
PJA21	1.12102e-137	-0.427801	0.794	0.786	4.11573e-133	GPNMB+ Macrophages
TUBB	2.46759e-137	0.378767	0.994	0.9	9.05952e-133	GPNMB+ Macrophages
HAUS41	4.69652e-137	-0.362468	0.348	0.532	1.72428e-132	GPNMB+ Macrophages
IL10RB1	5.08504e-135	-0.383355	0.403	0.567	1.86692e-130	GPNMB+ Macrophages
TOMM201	7.9467e-132	-0.37009	0.982	0.94	2.91755e-127	GPNMB+ Macrophages
ZNF3311	1.47164e-130	0.417164	0.72	0.404	5.40299e-126	GPNMB+ Macrophages
HSP90B11	1.92333e-130	-0.411084	0.998	0.988	7.06131e-126	GPNMB+ Macrophages
HLA-DQA2	3.83975e-129	-0.62488	0.494	0.755	1.40973e-124	GPNMB+ Macrophages
H2AFZ	8.10762e-129	-0.392373	0.997	0.988	2.97663e-124	GPNMB+ Macrophages
YY11	4.0732e-127	-0.377147	0.913	0.871	1.49544e-122	GPNMB+ Macrophages
HP1BP31	1.72e-125	-0.38732	0.915	0.884	6.3148e-121	GPNMB+ Macrophages
HCST1	3.76228e-124	-0.620086	0.964	0.967	1.38128e-119	GPNMB+ Macrophages
CAMP1	5.35936e-123	0.821939	0.691	0.384	1.96763e-118	GPNMB+ Macrophages
NCEH11	1.48018e-121	-0.450406	0.963	0.926	5.43432e-117	GPNMB+ Macrophages
TLN11	2.34626e-121	-0.395282	0.969	0.921	8.61406e-117	GPNMB+ Macrophages
SNX101	3.22057e-121	-0.358289	0.998	0.992	1.1824e-116	GPNMB+ Macrophages
MSN1	5.07144e-121	-0.372254	0.985	0.952	1.86193e-116	GPNMB+ Macrophages
AKR1B11	2.4261e-120	0.373761	0.948	0.733	8.90717e-116	GPNMB+ Macrophages
NUPR11	2.34058e-119	0.491495	0.974	0.889	8.59322e-115	GPNMB+ Macrophages
THBD	3.78551e-118	0.389659	0.82	0.525	1.38981e-113	GPNMB+ Macrophages
MIS18BP11	5.06889e-118	-0.405046	0.922	0.891	1.86099e-113	GPNMB+ Macrophages
COX17	3.8496e-117	-0.395838	0.981	0.957	1.41334e-112	GPNMB+ Macrophages
MBNL11	8.8496e-117	-0.427733	0.941	0.901	3.24904e-112	GPNMB+ Macrophages
PTTG1IP1	1.13357e-116	-0.369757	0.943	0.885	4.16178e-112	GPNMB+ Macrophages
CPEB41	1.87685e-115	-0.490711	0.803	0.778	6.89067e-111	GPNMB+ Macrophages
EIF1B	4.96969e-113	-0.352992	0.907	0.856	1.82457e-108	GPNMB+ Macrophages
KTN11	3.95934e-112	-0.350615	0.977	0.93	1.45363e-107	GPNMB+ Macrophages
EVI2A1	4.19231e-112	-0.435977	0.594	0.663	1.53916e-107	GPNMB+ Macrophages
TMEM167A1	8.97208e-112	-0.356309	0.899	0.846	3.29401e-107	GPNMB+ Macrophages
APOC21	2.29241e-111	-2.05216	0.106	0.315	8.41636e-107	GPNMB+ Macrophages
ZNF2171	1.29515e-110	-0.396795	0.544	0.628	4.75502e-106	GPNMB+ Macrophages
KCTD121	1.43173e-110	-0.439398	0.848	0.825	5.25644e-106	GPNMB+ Macrophages
CHMP31	3.08162e-110	-0.357723	0.902	0.871	1.13139e-105	GPNMB+ Macrophages
DDX60L1	9.2756e-110	-0.453279	0.642	0.688	3.40544e-105	GPNMB+ Macrophages
PNRC21	4.22241e-106	-0.371713	0.76	0.741	1.55021e-101	GPNMB+ Macrophages
STK41	1.39034e-105	-0.383978	0.827	0.788	5.10449e-101	GPNMB+ Macrophages
UFM11	1.49139e-105	-0.373646	0.858	0.809	5.47547e-101	GPNMB+ Macrophages
TMOD31	2.84359e-105	-0.363388	0.914	0.854	1.04399e-100	GPNMB+ Macrophages
MSR11	8.5653e-105	-0.609221	0.99	0.988	3.14466e-100	GPNMB+ Macrophages
SETX1	5.30022e-103	-0.384718	0.811	0.776	1.94592e-98	GPNMB+ Macrophages
XIST	6.25422e-103	0.475693	0.572	0.351	2.29617e-98	GPNMB+ Macrophages
PTPN121	8.5082e-102	-0.367301	0.921	0.864	3.1237e-97	GPNMB+ Macrophages
EIF2S31	2.86469e-101	-0.371101	0.87	0.821	1.05174e-96	GPNMB+ Macrophages
APOE1	2.9138e-100	0.949281	0.998	0.991	1.06977e-95	GPNMB+ Macrophages
FAM120A1	8.56246e-100	-0.373373	0.852	0.81	3.14362e-95	GPNMB+ Macrophages
TSC22D31	1.27419e-99	0.369319	0.909	0.663	4.67806e-95	GPNMB+ Macrophages
CYSLTR11	4.79738e-99	-0.432116	0.645	0.687	1.76131e-94	GPNMB+ Macrophages
EML41	2.91411e-97	-0.352135	0.977	0.932	1.06989e-92	GPNMB+ Macrophages
LIMA11	1.90256e-93	-0.390053	0.848	0.81	6.98507e-89	GPNMB+ Macrophages
PRKACB1	4.23035e-93	-0.395909	0.505	0.588	1.55313e-88	GPNMB+ Macrophages
TRIM221	5.15575e-93	-0.407935	0.803	0.778	1.89288e-88	GPNMB+ Macrophages
IGSF61	6.97688e-93	-0.524683	0.899	0.88	2.56149e-88	GPNMB+ Macrophages
MARCH11	9.8687e-93	-0.402984	0.783	0.766	3.6232e-88	GPNMB+ Macrophages
CSTA	1.1741e-92	-0.391822	0.991	0.977	4.31057e-88	GPNMB+ Macrophages
GIMAP4	1.19446e-92	-0.378587	0.697	0.713	4.38535e-88	GPNMB+ Macrophages
SMIM301	1.48561e-91	-0.387705	0.908	0.854	5.45426e-87	GPNMB+ Macrophages
TGFBR21	4.2569e-90	-0.35471	0.83	0.79	1.56288e-85	GPNMB+ Macrophages
RAB11FIP11	1.78915e-89	-0.39691	0.974	0.941	6.56869e-85	GPNMB+ Macrophages
IL1B1	2.61121e-88	0.378313	0.667	0.403	9.58678e-84	GPNMB+ Macrophages
IPO71	2.66058e-88	-0.362895	0.78	0.747	9.76804e-84	GPNMB+ Macrophages
C6orf621	1.23647e-87	-0.427053	0.848	0.794	4.53957e-83	GPNMB+ Macrophages
GCA	1.25817e-85	-0.387835	0.955	0.915	4.61923e-81	GPNMB+ Macrophages
GLDN1	5.90145e-85	-0.451118	0.822	0.803	2.16666e-80	GPNMB+ Macrophages
PTBP31	1.10526e-83	-0.355342	0.9	0.833	4.05783e-79	GPNMB+ Macrophages
RGCC	1.5389e-82	-0.491796	0.968	0.944	5.64991e-78	GPNMB+ Macrophages
AC026369.3	6.85542e-81	-0.475396	0.949	0.904	2.5169e-76	GPNMB+ Macrophages
CTSL	9.36556e-81	0.376041	0.999	0.98	3.43847e-76	GPNMB+ Macrophages
GLIPR1	1.47096e-80	-0.357857	0.854	0.81	5.40048e-76	GPNMB+ Macrophages
HP1	2.23597e-79	0.517705	0.786	0.568	8.20915e-75	GPNMB+ Macrophages
KCNE31	2.71083e-75	-0.371781	0.609	0.633	9.95254e-71	GPNMB+ Macrophages
THBS11	1.84718e-74	-0.531017	0.785	0.823	6.78174e-70	GPNMB+ Macrophages
SOD21	5.32745e-72	-0.549855	0.737	0.716	1.95592e-67	GPNMB+ Macrophages
RBP41	6.68501e-70	0.653417	0.86	0.718	2.45433e-65	GPNMB+ Macrophages
LINC010941	7.80353e-68	-0.363053	0.569	0.611	2.86499e-63	GPNMB+ Macrophages
CD36	9.8769e-68	0.36182	0.516	0.3	3.62621e-63	GPNMB+ Macrophages
PLAC8	1.70702e-66	-0.529749	0.6	0.692	6.26717e-62	GPNMB+ Macrophages
FAM107B1	2.51037e-63	-0.408033	0.881	0.833	9.21657e-59	GPNMB+ Macrophages
VMO1	1.54145e-58	-0.41448	0.803	0.798	5.65928e-54	GPNMB+ Macrophages
MGST1	1.29238e-57	0.55498	0.843	0.697	4.74486e-53	GPNMB+ Macrophages
CCL18	2.94359e-51	1.206	0.79	0.723	1.08071e-46	GPNMB+ Macrophages
SCGB3A1	7.81819e-50	-0.443321	0.016	0.105	2.87037e-45	GPNMB+ Macrophages
SCGB1A1	3.53184e-42	-0.498843	0.019	0.099	1.29668e-37	GPNMB+ Macrophages
IFI27	1.74983e-41	0.895835	0.364	0.221	6.42434e-37	GPNMB+ Macrophages
FTX1	4.33001e-41	-0.366105	0.485	0.507	1.58972e-36	GPNMB+ Macrophages
FOLR3	6.82627e-27	-0.437312	0.689	0.64	2.5062e-22	GPNMB+ Macrophages
RPS4Y1	2.13434e-25	-0.36202	0.405	0.491	7.83602e-21	GPNMB+ Macrophages
GNG111	8.28045e-19	-0.635297	0.16	0.22	3.04008e-14	GPNMB+ Macrophages
MT-ND61	1.18471e-11	-0.368194	0.769	0.626	4.34953e-07	GPNMB+ Macrophages
MICOS102	0	-2.2775	0	0.996	0	HLA-DR+ Macrophages
TMEM35B2	0	-1.41958	0.004	0.938	0	HLA-DR+ Macrophages
KRTCAP22	0	-1.19948	0.731	0.972	0	HLA-DR+ Macrophages
GAS52	0	-1.28276	0	0.856	0	HLA-DR+ Macrophages
NIBAN12	0	-0.956059	0	0.784	0	HLA-DR+ Macrophages
MAP4K3-DT2	0	-0.683369	0	0.713	0	HLA-DR+ Macrophages
MTLN2	0	-0.880376	0	0.76	0	HLA-DR+ Macrophages
SEPTIN22	0	-1.06589	0	0.863	0	HLA-DR+ Macrophages
MTRNR2L122	0	-1.47055	0.809	0.974	0	HLA-DR+ Macrophages
SEPTIN112	0	-1.85616	0	0.967	0	HLA-DR+ Macrophages
CERT12	0	-1.04882	0	0.854	0	HLA-DR+ Macrophages
SNHG322	0	-1.01427	0	0.814	0	HLA-DR+ Macrophages
TOMM62	0	-2.09302	0	0.985	0	HLA-DR+ Macrophages
SNHG52	0	-1.41672	0	0.921	0	HLA-DR+ Macrophages
SEPTIN72	0	-1.59359	0	0.967	0	HLA-DR+ Macrophages
MRPS242	0	-0.829498	0.01	0.806	0	HLA-DR+ Macrophages
CTSB2	0	1.19208	1	0.994	0	HLA-DR+ Macrophages
SNHG62	0	-1.33634	0	0.934	0	HLA-DR+ Macrophages
RBIS2	0	-1.1704	0	0.885	0	HLA-DR+ Macrophages
TOMM52	0	-1.36098	0.627	0.966	0	HLA-DR+ Macrophages
GNG102	0	-1.98983	0.3	0.982	0	HLA-DR+ Macrophages
CTSD2	0	1.44412	1	1	0	HLA-DR+ Macrophages
EEF1G2	0	-2.19804	0.109	0.992	0	HLA-DR+ Macrophages
PLAAT32	0	-1.92625	0	0.968	0	HLA-DR+ Macrophages
FKBP22	0	0.938504	0.954	0.206	0	HLA-DR+ Macrophages
POLD42	0	-1.43397	0.544	0.963	0	HLA-DR+ Macrophages
RESF12	0	-0.789987	0	0.719	0	HLA-DR+ Macrophages
PCED1B-AS12	0	-1.15655	0	0.89	0	HLA-DR+ Macrophages
PSMA62	0	-1.83626	0.47	0.983	0	HLA-DR+ Macrophages
COX162	0	-0.947849	0.26	0.875	0	HLA-DR+ Macrophages
CRIP12	0	-3.06537	0.969	1	0	HLA-DR+ Macrophages
CIAO2A2	0	-0.771776	0	0.754	0	HLA-DR+ Macrophages
RPS172	0	-2.51642	0.855	0.999	0	HLA-DR+ Macrophages
ANTKMT2	0	-0.788976	0	0.774	0	HLA-DR+ Macrophages
ATP6V0C2	0	-2.85957	0.046	1	0	HLA-DR+ Macrophages
CIAO2B2	0	-1.49866	0	0.943	0	HLA-DR+ Macrophages
RNASEK2	0	-3.34658	0.27	1	0	HLA-DR+ Macrophages
GABARAP2	0	-2.65939	0.661	0.999	0	HLA-DR+ Macrophages
TNFSF132	0	-1.56501	0.189	0.951	0	HLA-DR+ Macrophages
CD682	0	1.00301	1	0.997	0	HLA-DR+ Macrophages
SNHG292	0	-2.38431	0	0.992	0	HLA-DR+ Macrophages
RPL232	0	-1.38055	1	1	0	HLA-DR+ Macrophages
NME22	0	-3.13481	0.126	1	0	HLA-DR+ Macrophages
SEPTIN92	0	-0.721269	0	0.726	0	HLA-DR+ Macrophages
C18orf322	0	-1.32597	0.597	0.961	0	HLA-DR+ Macrophages
RPL172	0	-3.53843	0.796	1	0	HLA-DR+ Macrophages
FAM174C2	0	-0.812846	0	0.79	0	HLA-DR+ Macrophages
TLE52	0	-1.02772	0	0.861	0	HLA-DR+ Macrophages
MICOS132	0	-1.52422	0	0.956	0	HLA-DR+ Macrophages
TRAPPC52	0	-1.38688	0.128	0.919	0	HLA-DR+ Macrophages
IFI302	0	-4.39644	0.757	1	0	HLA-DR+ Macrophages
DBNDD22	0	-1.18671	0.007	0.887	0	HLA-DR+ Macrophages
UBE2V12	0	-1.03759	0.231	0.898	0	HLA-DR+ Macrophages
MIF2	0	-1.51879	0.66	0.98	0	HLA-DR+ Macrophages
RPL36A2	0	-1.41539	0.983	0.998	0	HLA-DR+ Macrophages
MT-ND12	0	1.69748	1	0.998	0	HLA-DR+ Macrophages
MT-CO32	0	1.16607	1	0.997	0	HLA-DR+ Macrophages
MT-ND42	0	1.40818	1	0.997	0	HLA-DR+ Macrophages
MINOS12	0	1.65716	0.996	0	0	HLA-DR+ Macrophages
C1orf1232	0	0.590764	0.818	0	0	HLA-DR+ Macrophages
FAM129A2	0	0.839777	0.877	0	0	HLA-DR+ Macrophages
PQLC32	0	0.649593	0.831	0	0	HLA-DR+ Macrophages
SEPT22	0	1.08981	0.954	0	0	HLA-DR+ Macrophages
SEPT112	0	1.43678	0.983	0	0	HLA-DR+ Macrophages
COL4A3BP2	0	0.858699	0.887	0	0	HLA-DR+ Macrophages
C6orf482	0	0.708834	0.817	0	0	HLA-DR+ Macrophages
SEPT72	0	1.31212	0.979	0	0	HLA-DR+ Macrophages
POLR2J3.12	0	0.946181	0.889	0	0	HLA-DR+ Macrophages
C8orf592	0	1.02244	0.954	0	0	HLA-DR+ Macrophages
PLA2G162	0	2.14454	0.999	0	0	HLA-DR+ Macrophages
FAM173A2	0	0.729606	0.888	0	0	HLA-DR+ Macrophages
FAM96B2	0	1.25631	0.981	0	0	HLA-DR+ Macrophages
SEPT92	0	0.735618	0.863	0	0	HLA-DR+ Macrophages
C19orf242	0	0.788042	0.908	0	0	HLA-DR+ Macrophages
AES2	0	1.18487	0.969	0	0	HLA-DR+ Macrophages
C19orf702	0	1.33698	0.991	0	0	HLA-DR+ Macrophages
ASNA12	0	0.831419	0.922	0	0	HLA-DR+ Macrophages
GRN2	2.04574e-307	0.760139	1	1	7.51074e-303	HLA-DR+ Macrophages
PQLC12	6.11828e-307	0.558747	0.802	0	2.24626e-302	HLA-DR+ Macrophages
PRXL2C2	9.62875e-306	-0.615634	0	0.69	3.5351e-301	HLA-DR+ Macrophages
RPS202	2.17452e-296	-1.11945	0.999	1	7.98352e-292	HLA-DR+ Macrophages
SMIM372	1.5935e-290	0.692694	0.773	0	5.85039e-286	HLA-DR+ Macrophages
AAED12	8.97297e-290	0.536173	0.772	0	3.29434e-285	HLA-DR+ Macrophages
OIP5-AS12	1.60077e-289	-0.632197	0	0.661	5.87707e-285	HLA-DR+ Macrophages
EIF4A12	1.1109e-288	-1.17725	0.969	0.983	4.07855e-284	HLA-DR+ Macrophages
FAM96A2	1.93692e-283	0.53975	0.761	0	7.11119e-279	HLA-DR+ Macrophages
GADD45B2	1.55427e-281	1.01619	0.926	0.286	5.70636e-277	HLA-DR+ Macrophages
PGAM12	5.91454e-281	0.879358	0.99	0.672	2.17147e-276	HLA-DR+ Macrophages
LINC015782	1.6977e-280	-0.552732	0	0.645	6.23294e-276	HLA-DR+ Macrophages
MT-CO12	1.25409e-277	0.933526	1	0.999	4.60428e-273	HLA-DR+ Macrophages
SEPT62	2.31084e-275	0.519523	0.746	0	8.48402e-271	HLA-DR+ Macrophages
RPS82	5.65755e-273	-0.914475	1	1	2.07711e-268	HLA-DR+ Macrophages
BSCL22	5.05e-272	-0.596966	0.026	0.666	1.85406e-267	HLA-DR+ Macrophages
GET32	1.50408e-270	-0.524495	0	0.627	5.52208e-266	HLA-DR+ Macrophages
CAPG2	1.31219e-269	0.881779	1	0.99	4.81758e-265	HLA-DR+ Macrophages
AF127936.22	1.83938e-268	-0.71488	0.001	0.625	6.75309e-264	HLA-DR+ Macrophages
MTRNR2L102	3.61849e-266	-0.567423	0.004	0.625	1.32849e-261	HLA-DR+ Macrophages
TASOR3	2.59181e-263	-0.577629	0	0.614	9.51557e-259	HLA-DR+ Macrophages
RO602	2.92898e-261	-0.489693	0	0.61	1.07535e-256	HLA-DR+ Macrophages
PLAAT42	2.92898e-261	-0.521937	0	0.61	1.07535e-256	HLA-DR+ Macrophages
COA82	1.15602e-256	-0.50606	0	0.602	4.24421e-252	HLA-DR+ Macrophages
RPS102	1.09538e-255	0.913212	0.999	0.977	4.02159e-251	HLA-DR+ Macrophages
APOPT12	1.27183e-252	0.450794	0.704	0	4.66939e-248	HLA-DR+ Macrophages
LINC027852	4.23831e-252	-0.510729	0	0.593	1.55605e-247	HLA-DR+ Macrophages
RARRES32	1.39118e-251	0.491906	0.702	0	5.10759e-247	HLA-DR+ Macrophages
LGALS3BP2	5.29967e-251	0.771602	0.999	0.971	1.94572e-246	HLA-DR+ Macrophages
P4HB2	5.32869e-251	0.847641	0.996	0.834	1.95638e-246	HLA-DR+ Macrophages
MAN2B12	9.01599e-251	-0.79381	0.332	0.833	3.31013e-246	HLA-DR+ Macrophages
CZIB2	1.38524e-250	-0.486238	0	0.59	5.08576e-246	HLA-DR+ Macrophages
ITPRID22	1.40967e-249	-0.487881	0	0.588	5.17547e-245	HLA-DR+ Macrophages
AL121933.22	1.40967e-249	-0.534857	0	0.588	5.17548e-245	HLA-DR+ Macrophages
PTP4A12	1.63742e-249	0.480333	0.698	0	6.01164e-245	HLA-DR+ Macrophages
C17orf492	2.68379e-248	-0.611282	0.076	0.684	9.85325e-244	HLA-DR+ Macrophages
CD1512	2.15393e-245	0.865452	1	0.869	7.90794e-241	HLA-DR+ Macrophages
SEPTIN62	4.57574e-243	-0.515383	0	0.576	1.67994e-238	HLA-DR+ Macrophages
LAMP12	5.54584e-243	0.830102	0.999	0.959	2.0361e-238	HLA-DR+ Macrophages
SLC66A32	1.42482e-241	-0.489142	0	0.573	5.23109e-237	HLA-DR+ Macrophages
RPS262	3.01017e-241	-1.01169	0.998	1	1.10515e-236	HLA-DR+ Macrophages
SNHG162	4.40133e-240	-0.483803	0	0.57	1.61591e-235	HLA-DR+ Macrophages
KIAA15512	5.6636e-240	0.460534	0.679	0	2.07933e-235	HLA-DR+ Macrophages
NDUFA72	2.86221e-239	-0.841509	0.652	0.911	1.05083e-234	HLA-DR+ Macrophages
RAD502	3.81957e-239	-0.682821	0.134	0.719	1.40232e-234	HLA-DR+ Macrophages
SEPT102	5.7949e-239	0.42244	0.677	0	2.12754e-234	HLA-DR+ Macrophages
LAPTM52	7.15433e-239	0.639337	1	0.994	2.62664e-234	HLA-DR+ Macrophages
SEPTIN102	1.14683e-233	-0.490431	0	0.558	4.21047e-229	HLA-DR+ Macrophages
LINC009632	3.23556e-231	-0.452156	0	0.553	1.1879e-226	HLA-DR+ Macrophages
ACOT22	7.89901e-229	0.598572	0.864	0.225	2.90004e-224	HLA-DR+ Macrophages
RAMMET2	5.25519e-228	0.387856	0.655	0	1.92939e-223	HLA-DR+ Macrophages
PKM2	5.75507e-227	0.746328	1	0.956	2.11292e-222	HLA-DR+ Macrophages
MUC20-OT12	2.27383e-226	0.424006	0.652	0	8.34815e-222	HLA-DR+ Macrophages
CD3022	3.74973e-226	-0.936416	0.861	0.963	1.37668e-221	HLA-DR+ Macrophages
GAA2	1.00937e-224	0.770238	0.996	0.896	3.7058e-220	HLA-DR+ Macrophages
TROVE22	1.32897e-218	0.381063	0.636	0	4.87919e-214	HLA-DR+ Macrophages
MT-ND32	2.38206e-218	0.867094	1	0.998	8.7455e-214	HLA-DR+ Macrophages
ENO12	4.9059e-216	0.793505	1	0.947	1.80115e-211	HLA-DR+ Macrophages
MT-CYB2	2.48861e-215	0.86718	1	0.997	9.1367e-211	HLA-DR+ Macrophages
IRF92	1.59926e-214	-0.648765	0.229	0.75	5.87152e-210	HLA-DR+ Macrophages
ANXA22	5.50224e-212	0.673023	1	1	2.02009e-207	HLA-DR+ Macrophages
NUCB12	1.33122e-211	0.700254	0.997	0.897	4.88745e-207	HLA-DR+ Macrophages
POLR2J32	1.80024e-210	-0.628678	0.044	0.581	6.6094e-206	HLA-DR+ Macrophages
PAM162	8.72892e-208	-0.453287	0.032	0.563	3.20474e-203	HLA-DR+ Macrophages
BSG2	7.32141e-207	0.899156	0.999	0.944	2.68798e-202	HLA-DR+ Macrophages
RPL72	1.41658e-206	-0.67804	0.999	0.998	5.20085e-202	HLA-DR+ Macrophages
GAPDH2	5.28557e-206	0.70491	1	0.99	1.94055e-201	HLA-DR+ Macrophages
HSPA1A2	4.1364e-205	1.10877	0.991	0.808	1.51864e-200	HLA-DR+ Macrophages
ZNRD21	7.00868e-205	-0.383512	0	0.501	2.57317e-200	HLA-DR+ Macrophages
HMGN42	1.20886e-204	-0.497931	0.102	0.64	4.4382e-200	HLA-DR+ Macrophages
RPLP22	4.77823e-204	-0.552326	1	1	1.75428e-199	HLA-DR+ Macrophages
MT-ND22	1.62653e-203	0.81439	1	0.997	5.97166e-199	HLA-DR+ Macrophages
RPL302	3.27417e-203	-0.572017	1	1	1.20208e-198	HLA-DR+ Macrophages
HLA-C2	3.90206e-203	0.825255	1	1	1.4326e-198	HLA-DR+ Macrophages
ALDH22	1.20055e-202	0.720711	1	1	4.40768e-198	HLA-DR+ Macrophages
NDUFA132	6.1316e-202	-0.67095	0.994	0.991	2.25116e-197	HLA-DR+ Macrophages
EIF4EBP32	3.08037e-201	-0.5105	0.076	0.604	1.13093e-196	HLA-DR+ Macrophages
SLC11A12	3.08896e-201	0.744915	1	0.966	1.13408e-196	HLA-DR+ Macrophages
ERCC52	7.04342e-201	-0.445678	0.043	0.565	2.58592e-196	HLA-DR+ Macrophages
SLC66A22	6.83635e-198	-0.370831	0	0.487	2.5099e-193	HLA-DR+ Macrophages
ZNF585A2	7.93669e-198	-0.506055	0.098	0.624	2.91388e-193	HLA-DR+ Macrophages
RPL262	1.1706e-197	-0.664191	1	1	4.29775e-193	HLA-DR+ Macrophages
RPS112	3.74401e-196	-0.681779	1	1	1.37457e-191	HLA-DR+ Macrophages
RPS132	2.08639e-195	-0.576127	1	1	7.65999e-191	HLA-DR+ Macrophages
HLA-E2	4.54603e-194	0.643158	1	0.992	1.66903e-189	HLA-DR+ Macrophages
CHURC12	5.32415e-194	-0.726155	0.926	0.966	1.95471e-189	HLA-DR+ Macrophages
CTSZ2	1.23641e-193	0.690408	1	0.994	4.53935e-189	HLA-DR+ Macrophages
NAP1L12	1.63924e-193	-0.914755	0.988	0.99	6.01831e-189	HLA-DR+ Macrophages
RPL27A2	3.70335e-193	-0.687162	0.999	1	1.35965e-188	HLA-DR+ Macrophages
AL390036.11	4.0153e-193	0.357658	0.581	0	1.47418e-188	HLA-DR+ Macrophages
FAM153CP1	2.33234e-192	-0.368163	0	0.475	8.56295e-188	HLA-DR+ Macrophages
OS92	1.03583e-190	0.645741	0.991	0.788	3.80295e-186	HLA-DR+ Macrophages
PAX8-AS11	1.06627e-188	-0.393042	0	0.468	3.9147e-184	HLA-DR+ Macrophages
MS4A72	6.2147e-188	-0.610806	1	1	2.28167e-183	HLA-DR+ Macrophages
NGRN2	2.50494e-186	-0.509719	0.13	0.634	9.19662e-182	HLA-DR+ Macrophages
NEAT12	1.30706e-185	1.12641	0.999	0.946	4.79875e-181	HLA-DR+ Macrophages
FAU1	5.51502e-184	-0.507441	1	1	2.02478e-179	HLA-DR+ Macrophages
TYMP2	5.8169e-184	0.824925	1	0.955	2.13562e-179	HLA-DR+ Macrophages
TUBB4B2	1.19259e-182	0.731164	0.978	0.678	4.37848e-178	HLA-DR+ Macrophages
FKBP82	4.2622e-181	0.597722	0.973	0.663	1.56482e-176	HLA-DR+ Macrophages
LMNA2	8.79785e-179	0.845296	0.999	0.912	3.23004e-174	HLA-DR+ Macrophages
FOSB2	1.75759e-177	0.580265	0.719	0.143	6.45282e-173	HLA-DR+ Macrophages
JUN2	1.0088e-176	1.00336	0.996	0.909	3.70369e-172	HLA-DR+ Macrophages
GNG52	1.24799e-174	-0.551253	1	1	4.58188e-170	HLA-DR+ Macrophages
MT-ATP62	5.12092e-174	0.791971	1	0.996	1.88009e-169	HLA-DR+ Macrophages
CTSA2	5.64556e-173	0.785446	0.992	0.834	2.07271e-168	HLA-DR+ Macrophages
PSMB102	4.66753e-172	-0.689923	0.585	0.841	1.71364e-167	HLA-DR+ Macrophages
AC092809.22	1.27574e-171	-0.42408	0	0.432	4.68376e-167	HLA-DR+ Macrophages
SARNP2	1.68412e-171	-0.530396	0.256	0.713	6.18307e-167	HLA-DR+ Macrophages
UBA521	2.31985e-171	-0.407983	1	1	8.51708e-167	HLA-DR+ Macrophages
UBC2	4.22859e-171	0.662166	0.999	0.985	1.55249e-166	HLA-DR+ Macrophages
RPS252	2.71237e-169	-0.508357	1	1	9.95818e-165	HLA-DR+ Macrophages
THEMIS22	7.96158e-169	0.611168	0.991	0.843	2.92302e-164	HLA-DR+ Macrophages
RAC12	3.0133e-168	-0.503932	1	1	1.1063e-163	HLA-DR+ Macrophages
ATP5MC22	3.69475e-168	-0.590391	0.997	0.997	1.35649e-163	HLA-DR+ Macrophages
SNRPD32	3.70573e-168	0.513778	0.967	0.604	1.36052e-163	HLA-DR+ Macrophages
LDHA2	1.56176e-167	0.609582	0.999	0.963	5.73385e-163	HLA-DR+ Macrophages
TPT1	4.51518e-167	-0.46263	1	1	1.6577e-162	HLA-DR+ Macrophages
RPL13A2	4.61822e-165	-0.69385	1	1	1.69553e-160	HLA-DR+ Macrophages
AC004889.11	6.72765e-165	-0.410559	0.029	0.472	2.46999e-160	HLA-DR+ Macrophages
RPP212	1.35776e-164	-0.451711	0.139	0.605	4.98487e-160	HLA-DR+ Macrophages
FKBP1A2	2.96554e-163	0.586719	0.999	0.969	1.08877e-158	HLA-DR+ Macrophages
GARS-DT1	7.82677e-163	-0.35949	0	0.413	2.87352e-158	HLA-DR+ Macrophages
IER52	1.67762e-160	0.701847	0.968	0.696	6.15921e-156	HLA-DR+ Macrophages
ACADVL2	9.07811e-160	0.612407	0.991	0.838	3.33294e-155	HLA-DR+ Macrophages
SELENOH2	9.27696e-160	-0.629418	0.985	0.97	3.40594e-155	HLA-DR+ Macrophages
CYP51A12	1.93775e-159	-0.623404	0.073	0.526	7.11425e-155	HLA-DR+ Macrophages
FAM213A1	2.38616e-158	0.354295	0.501	0	8.76053e-154	HLA-DR+ Macrophages
CNDP22	3.04806e-156	0.59871	0.973	0.773	1.11906e-151	HLA-DR+ Macrophages
UNC93B12	4.55196e-156	0.572859	0.969	0.671	1.6712e-151	HLA-DR+ Macrophages
MVP2	1.62079e-154	0.522676	0.933	0.544	5.95056e-150	HLA-DR+ Macrophages
CYP27A12	3.90079e-154	0.671034	0.999	0.951	1.43213e-149	HLA-DR+ Macrophages
DNASE22	5.4426e-151	0.657756	0.991	0.859	1.9982e-146	HLA-DR+ Macrophages
MTCH12	6.57927e-151	0.556905	0.983	0.755	2.41551e-146	HLA-DR+ Macrophages
RPL312	2.60702e-150	-0.682733	0.997	0.998	9.5714e-146	HLA-DR+ Macrophages
ATP5F1B2	3.98795e-150	0.56653	0.995	0.914	1.46414e-145	HLA-DR+ Macrophages
TMBIM42	2.98261e-149	-0.607983	0.997	0.992	1.09504e-144	HLA-DR+ Macrophages
TUBA1C2	1.42296e-148	0.649277	0.978	0.719	5.22424e-144	HLA-DR+ Macrophages
RPS3A1	1.62691e-147	-0.45041	1	1	5.97305e-143	HLA-DR+ Macrophages
DYNLL12	3.19714e-147	-0.543055	1	1	1.1738e-142	HLA-DR+ Macrophages
PNPLA62	1.34965e-146	0.59002	0.995	0.917	4.9551e-142	HLA-DR+ Macrophages
MTRNR2L13	3.50348e-146	-0.798327	0.214	0.644	1.28627e-141	HLA-DR+ Macrophages
MTPN2	6.54491e-146	-0.585166	0.991	0.999	2.4029e-141	HLA-DR+ Macrophages
ANKHD12	3.30553e-145	-0.510892	0.256	0.66	1.21359e-140	HLA-DR+ Macrophages
SERPING12	1.41005e-144	0.708977	1	0.98	5.17687e-140	HLA-DR+ Macrophages
POR2	5.0979e-144	0.567818	0.993	0.821	1.87164e-139	HLA-DR+ Macrophages
TMBIM12	8.65674e-142	0.578671	0.98	0.716	3.17824e-137	HLA-DR+ Macrophages
PFKL2	3.18007e-141	0.482722	0.953	0.607	1.16753e-136	HLA-DR+ Macrophages
LSP12	3.86602e-140	0.74452	0.967	0.685	1.41937e-135	HLA-DR+ Macrophages
RPS14	6.08083e-140	-0.39966	1	1	2.23252e-135	HLA-DR+ Macrophages
TUBA1B2	2.95889e-138	0.696231	1	0.996	1.08633e-133	HLA-DR+ Macrophages
HLA-DRB51	5.72803e-137	-1.31635	0.773	1	2.10299e-132	HLA-DR+ Macrophages
TCIRG12	2.67726e-135	0.530873	0.959	0.676	9.82929e-131	HLA-DR+ Macrophages
HEXB2	1.12249e-134	0.621861	0.999	0.931	4.12109e-130	HLA-DR+ Macrophages
ARPC1B2	4.77552e-134	-0.469446	1	1	1.75328e-129	HLA-DR+ Macrophages
CES12	5.29324e-134	0.96814	0.991	0.916	1.94336e-129	HLA-DR+ Macrophages
SERPINA12	7.32033e-134	0.602102	1	0.999	2.68759e-129	HLA-DR+ Macrophages
LSM62	5.77e-133	-0.55	0.988	0.988	2.1184e-128	HLA-DR+ Macrophages
RNH12	1.98026e-132	0.495942	0.999	0.969	7.27034e-128	HLA-DR+ Macrophages
DBNL2	9.63994e-132	0.50967	0.99	0.778	3.53921e-127	HLA-DR+ Macrophages
RPS241	1.72554e-131	-0.416762	1	1	6.33515e-127	HLA-DR+ Macrophages
RPL411	3.48321e-131	-0.435831	1	1	1.27883e-126	HLA-DR+ Macrophages
CALM22	6.25191e-131	-0.452712	1	1	2.29533e-126	HLA-DR+ Macrophages
RPS27A1	6.6055e-131	-0.457043	1	1	2.42514e-126	HLA-DR+ Macrophages
ARL5A2	1.04809e-130	-0.52499	0.423	0.739	3.84796e-126	HLA-DR+ Macrophages
TYROBP1	1.32514e-130	-0.404338	1	1	4.86512e-126	HLA-DR+ Macrophages
IFI62	3.21479e-130	-0.887835	0.996	0.984	1.18028e-125	HLA-DR+ Macrophages
RPS15A1	4.4158e-130	-0.433754	1	1	1.62122e-125	HLA-DR+ Macrophages
TUBA1A2	5.95213e-130	0.917123	0.962	0.72	2.18526e-125	HLA-DR+ Macrophages
PLD32	1.25522e-128	0.944531	0.977	0.839	4.6084e-124	HLA-DR+ Macrophages
NDUFS22	8.82431e-128	0.458194	0.926	0.568	3.23976e-123	HLA-DR+ Macrophages
DPP72	1.36376e-127	0.518265	0.993	0.869	5.00691e-123	HLA-DR+ Macrophages
AC020656.12	2.29659e-127	-1.11069	0.538	0.928	8.43169e-123	HLA-DR+ Macrophages
GNAS2	4.93364e-127	0.424471	1	0.996	1.81134e-122	HLA-DR+ Macrophages
FLNA2	5.59978e-127	0.572926	0.999	0.943	2.0559e-122	HLA-DR+ Macrophages
ATP5MC31	6.88651e-127	-0.480875	1	0.997	2.52831e-122	HLA-DR+ Macrophages
RPL281	1.11073e-126	-0.387965	1	1	4.07792e-122	HLA-DR+ Macrophages
EVI2B2	2.20004e-126	-0.631198	0.987	0.987	8.07721e-122	HLA-DR+ Macrophages
CDK2AP12	2.21601e-126	-0.389374	0.16	0.553	8.13584e-122	HLA-DR+ Macrophages
SET2	3.11739e-126	-0.554616	0.95	0.973	1.14452e-121	HLA-DR+ Macrophages
COMMD61	4.85e-126	-0.52905	0.997	0.995	1.78063e-121	HLA-DR+ Macrophages
ARPC52	5.24706e-126	-0.444593	1	1	1.9264e-121	HLA-DR+ Macrophages
HSPA82	1.40832e-125	0.504123	0.999	0.99	5.1705e-121	HLA-DR+ Macrophages
SPNS11	2.96377e-125	0.501882	0.943	0.657	1.08812e-120	HLA-DR+ Macrophages
ACTR22	3.10501e-125	-0.538012	0.999	0.998	1.13997e-120	HLA-DR+ Macrophages
RAB4B2	9.25914e-124	-0.36731	0.119	0.512	3.3994e-119	HLA-DR+ Macrophages
SMARCE12	1.1796e-123	-0.510189	0.441	0.738	4.33079e-119	HLA-DR+ Macrophages
IER22	1.75445e-123	0.573009	0.902	0.549	6.44128e-119	HLA-DR+ Macrophages
RPL241	1.66195e-122	-0.433061	1	1	6.10168e-118	HLA-DR+ Macrophages
FUS2	4.0174e-122	0.533905	0.973	0.734	1.47495e-117	HLA-DR+ Macrophages
AGPAT22	5.76862e-122	0.487457	0.993	0.843	2.11789e-117	HLA-DR+ Macrophages
ARL6IP12	1.268e-121	-0.610585	0.987	0.99	4.65535e-117	HLA-DR+ Macrophages
MT-CO21	1.36872e-121	0.478596	1	0.999	5.02511e-117	HLA-DR+ Macrophages
ABRACL2	1.42542e-121	-0.595257	0.939	0.935	5.23329e-117	HLA-DR+ Macrophages
ACTG12	3.97902e-121	0.595045	1	0.999	1.46086e-116	HLA-DR+ Macrophages
HEXA2	6.19492e-121	0.524733	0.995	0.898	2.2744e-116	HLA-DR+ Macrophages
COX8A2	6.60134e-120	-0.436404	0.998	0.995	2.42362e-115	HLA-DR+ Macrophages
PAK22	6.81935e-120	-0.554176	0.973	0.972	2.50366e-115	HLA-DR+ Macrophages
C1QC2	7.19579e-120	0.608695	1	0.994	2.64186e-115	HLA-DR+ Macrophages
RPL321	3.83573e-119	-0.43582	1	1	1.40825e-114	HLA-DR+ Macrophages
SH3BGRL31	1.73002e-118	-0.440275	1	1	6.35159e-114	HLA-DR+ Macrophages
TOMM202	2.24934e-118	-0.490244	0.975	0.975	8.25822e-114	HLA-DR+ Macrophages
PSMD92	5.71356e-118	-0.52377	0.566	0.773	2.09768e-113	HLA-DR+ Macrophages
SUMO21	8.92764e-118	-0.421722	1	0.999	3.27769e-113	HLA-DR+ Macrophages
MGAT12	3.22622e-117	0.486661	0.98	0.79	1.18448e-112	HLA-DR+ Macrophages
H3F3A1	2.50374e-116	-0.387311	1	1	9.19222e-112	HLA-DR+ Macrophages
RPS7	6.3541e-116	-0.391948	1	1	2.33284e-111	HLA-DR+ Macrophages
RBM272	1.98639e-115	-0.416716	0.223	0.594	7.29283e-111	HLA-DR+ Macrophages
GPS22	4.78111e-115	-0.434768	0.304	0.651	1.75534e-110	HLA-DR+ Macrophages
NAGLU2	1.79914e-114	0.434442	0.878	0.506	6.60535e-110	HLA-DR+ Macrophages
NDUFA41	1.95883e-114	-0.419455	1	0.999	7.19166e-110	HLA-DR+ Macrophages
ATP6V0D12	2.0407e-114	0.467183	0.999	0.947	7.49224e-110	HLA-DR+ Macrophages
ABHD16A	2.16535e-114	-0.353556	0.128	0.503	7.94987e-110	HLA-DR+ Macrophages
TAX1BP12	2.70408e-114	-0.50314	0.996	0.99	9.92774e-110	HLA-DR+ Macrophages
LAMTOR41	5.83416e-114	-0.469643	0.991	0.987	2.14195e-109	HLA-DR+ Macrophages
AGGF12	3.55061e-113	-0.482901	0.344	0.662	1.30357e-108	HLA-DR+ Macrophages
CD532	5.72177e-113	0.447364	0.999	0.95	2.10069e-108	HLA-DR+ Macrophages
PSMA21	6.07088e-113	-0.520576	0.96	0.943	2.22886e-108	HLA-DR+ Macrophages
PFDN5	7.27771e-113	-0.363657	1	1	2.67194e-108	HLA-DR+ Macrophages
PTMA1	3.19984e-112	-0.39678	1	1	1.17479e-107	HLA-DR+ Macrophages
NAPRT2	4.25424e-112	0.414529	0.872	0.47	1.5619e-107	HLA-DR+ Macrophages
ATP6V1G12	1.04391e-111	-0.443956	0.999	0.992	3.8326e-107	HLA-DR+ Macrophages
HSPA1B2	4.0796e-111	0.618851	0.776	0.402	1.49778e-106	HLA-DR+ Macrophages
TRPV22	1.27543e-110	0.459111	0.98	0.812	4.6826e-106	HLA-DR+ Macrophages
ZFP912	1.7423e-110	-0.477262	0.455	0.723	6.3967e-106	HLA-DR+ Macrophages
NCL2	1.6322e-108	-0.596483	0.97	0.958	5.99247e-104	HLA-DR+ Macrophages
SERP11	5.33704e-108	-0.438902	0.997	0.991	1.95944e-103	HLA-DR+ Macrophages
IGSF62	3.75801e-107	-0.755969	0.939	0.956	1.37971e-102	HLA-DR+ Macrophages
CAPN12	1.01494e-106	0.391676	0.892	0.513	3.72624e-102	HLA-DR+ Macrophages
PEPD2	1.25149e-106	0.475116	0.988	0.847	4.59471e-102	HLA-DR+ Macrophages
WDR12	5.76874e-106	0.487306	0.985	0.832	2.11793e-101	HLA-DR+ Macrophages
HLA-DQA12	3.33138e-105	0.970254	1	1	1.22308e-100	HLA-DR+ Macrophages
CYBB2	4.91255e-105	-0.7873	0.924	0.979	1.80359e-100	HLA-DR+ Macrophages
RPS23	6.5617e-103	-0.380984	1	1	2.40906e-98	HLA-DR+ Macrophages
TCN21	6.62045e-103	0.409366	0.793	0.393	2.43063e-98	HLA-DR+ Macrophages
DDX39B2	7.30873e-103	-0.427498	0.37	0.672	2.68333e-98	HLA-DR+ Macrophages
MT-ND51	7.62046e-103	0.529154	1	0.995	2.79778e-98	HLA-DR+ Macrophages
GRINA2	6.28217e-102	0.431904	0.999	0.93	2.30644e-97	HLA-DR+ Macrophages
SLC43A21	9.10751e-102	0.460918	0.875	0.524	3.34373e-97	HLA-DR+ Macrophages
ARHGAP182	1.38785e-101	-0.517653	0.987	0.991	5.09535e-97	HLA-DR+ Macrophages
RPL10	6.98607e-101	-0.446816	1	1	2.56487e-96	HLA-DR+ Macrophages
CCNL12	9.05547e-101	0.464896	0.942	0.633	3.32463e-96	HLA-DR+ Macrophages
SEC61B1	1.24602e-100	-0.416713	0.997	0.987	4.57464e-96	HLA-DR+ Macrophages
SPG212	1.60432e-100	-0.455947	0.934	0.941	5.8901e-96	HLA-DR+ Macrophages
EIF3E2	2.05498e-100	-0.491295	0.989	0.995	7.54465e-96	HLA-DR+ Macrophages
APMAP1	3.90529e-99	0.398075	0.95	0.69	1.43379e-94	HLA-DR+ Macrophages
MAFB2	4.72845e-99	0.571439	0.803	0.404	1.736e-94	HLA-DR+ Macrophages
SMIM252	1.58554e-98	-0.650179	0.992	0.991	5.82117e-94	HLA-DR+ Macrophages
LRPAP12	2.29178e-98	0.383848	0.999	0.991	8.41403e-94	HLA-DR+ Macrophages
ABCG12	3.00924e-97	0.692169	0.987	0.891	1.10481e-92	HLA-DR+ Macrophages
SLC27A32	7.80958e-97	0.455176	0.933	0.671	2.86721e-92	HLA-DR+ Macrophages
COMT2	8.21095e-97	0.443716	0.999	0.96	3.01457e-92	HLA-DR+ Macrophages
FBP12	8.55819e-97	-0.631243	1	1	3.14205e-92	HLA-DR+ Macrophages
FCGR2A2	2.73732e-96	0.631389	1	0.952	1.00498e-91	HLA-DR+ Macrophages
CORO1B2	2.75974e-96	0.405244	0.959	0.722	1.01321e-91	HLA-DR+ Macrophages
YWHAZ2	2.93647e-96	-0.497587	0.994	0.989	1.0781e-91	HLA-DR+ Macrophages
RAB312	3.63734e-96	-0.563277	0.924	0.936	1.33541e-91	HLA-DR+ Macrophages
RPS121	1.45273e-95	-0.373523	1	1	5.33354e-91	HLA-DR+ Macrophages
TCOF11	1.29476e-94	0.357402	0.694	0.272	4.75357e-90	HLA-DR+ Macrophages
ACP52	3.92244e-94	0.515049	1	1	1.44008e-89	HLA-DR+ Macrophages
DUSP12	6.90427e-94	0.70134	0.997	0.917	2.53483e-89	HLA-DR+ Macrophages
TGOLN22	8.59831e-94	-0.496443	0.996	0.991	3.15678e-89	HLA-DR+ Macrophages
ALG92	1.03681e-93	-0.455466	0.239	0.563	3.80654e-89	HLA-DR+ Macrophages
RPS291	1.05295e-93	0.455129	1	1	3.8658e-89	HLA-DR+ Macrophages
HLA-DPB12	1.09378e-93	0.350849	1	1	4.01569e-89	HLA-DR+ Macrophages
TOMM401	1.39954e-93	0.404816	0.859	0.496	5.13829e-89	HLA-DR+ Macrophages
TPM32	1.46127e-93	-0.466432	0.999	0.997	5.36492e-89	HLA-DR+ Macrophages
GPD12	2.38445e-93	0.550402	0.971	0.844	8.75426e-89	HLA-DR+ Macrophages
EPHX12	3.85981e-93	0.36068	0.843	0.491	1.41709e-88	HLA-DR+ Macrophages
AP2M11	5.40734e-93	0.408992	0.991	0.896	1.98525e-88	HLA-DR+ Macrophages
NBEAL12	6.07832e-93	-0.424832	0.481	0.713	2.2316e-88	HLA-DR+ Macrophages
RAB5C2	1.03352e-92	0.384092	0.998	0.897	3.79446e-88	HLA-DR+ Macrophages
RPL18	1.16841e-92	-0.355503	1	1	4.28971e-88	HLA-DR+ Macrophages
TSPAN151	1.30488e-92	0.463998	0.791	0.424	4.79075e-88	HLA-DR+ Macrophages
RPS19	1.72916e-92	-0.393919	1	1	6.34845e-88	HLA-DR+ Macrophages
SLC16A32	3.3389e-92	0.486421	0.977	0.776	1.22584e-87	HLA-DR+ Macrophages
ACKR32	5.01419e-91	0.620463	0.918	0.631	1.84091e-86	HLA-DR+ Macrophages
FCGR1A2	1.33971e-90	0.442558	0.974	0.823	4.91862e-86	HLA-DR+ Macrophages
HCAR22	2.16516e-90	0.518441	0.925	0.697	7.94918e-86	HLA-DR+ Macrophages
ALDH1A11	9.65267e-90	0.428503	0.994	0.904	3.54388e-85	HLA-DR+ Macrophages
PLA2G151	2.81134e-89	0.374644	0.91	0.589	1.03216e-84	HLA-DR+ Macrophages
COMMD92	3.37597e-89	0.370752	0.954	0.686	1.23945e-84	HLA-DR+ Macrophages
CD300LF2	5.60872e-89	0.410435	0.944	0.718	2.05918e-84	HLA-DR+ Macrophages
CD632	5.8084e-89	0.444522	1	1	2.1325e-84	HLA-DR+ Macrophages
UQCRB1	6.15037e-89	-0.376776	0.999	0.996	2.25805e-84	HLA-DR+ Macrophages
APOC22	9.66685e-89	-2.4453	0.125	0.44	3.54909e-84	HLA-DR+ Macrophages
SLC3A22	9.78585e-89	0.468014	0.99	0.824	3.59278e-84	HLA-DR+ Macrophages
HINT1	2.72012e-88	-0.363931	1	0.997	9.98664e-84	HLA-DR+ Macrophages
PLXDC22	2.9155e-88	-0.549892	0.972	0.964	1.0704e-83	HLA-DR+ Macrophages
PTGER3	6.50962e-88	-0.396361	0.142	0.476	2.38994e-83	HLA-DR+ Macrophages
IDS2	6.79941e-88	-0.505233	0.928	0.942	2.49634e-83	HLA-DR+ Macrophages
VSIG42	9.10761e-88	0.600753	0.995	0.971	3.34377e-83	HLA-DR+ Macrophages
LGALS92	1.54035e-87	0.403708	0.99	0.908	5.65526e-83	HLA-DR+ Macrophages
ABHD121	1.88393e-87	0.35204	0.856	0.498	6.91665e-83	HLA-DR+ Macrophages
ASAH11	1.89611e-87	0.393883	1	0.998	6.96136e-83	HLA-DR+ Macrophages
ABHD51	3.29937e-86	0.477818	0.997	0.944	1.21133e-81	HLA-DR+ Macrophages
RPL341	3.52317e-86	-0.430232	1	1	1.2935e-81	HLA-DR+ Macrophages
UQCR111	5.27161e-86	-0.384547	0.999	1	1.93542e-81	HLA-DR+ Macrophages
METTL9	5.28075e-86	-0.418533	0.34	0.63	1.93877e-81	HLA-DR+ Macrophages
SRP192	6.17225e-86	-0.432769	0.835	0.87	2.26608e-81	HLA-DR+ Macrophages
LYZ2	9.41169e-86	0.91258	1	1	3.45541e-81	HLA-DR+ Macrophages
PHLDA32	6.91174e-85	0.43059	0.991	0.9	2.53758e-80	HLA-DR+ Macrophages
NEU12	7.93814e-85	0.357366	0.911	0.588	2.91441e-80	HLA-DR+ Macrophages
POLR2E2	1.01882e-84	0.389764	0.934	0.674	3.74048e-80	HLA-DR+ Macrophages
SULT1A1	2.50393e-84	0.375906	0.837	0.477	9.19293e-80	HLA-DR+ Macrophages
P2RX41	5.17241e-84	0.370639	0.892	0.582	1.899e-79	HLA-DR+ Macrophages
CDC42EP32	1.06228e-83	-0.523364	0.742	0.871	3.90005e-79	HLA-DR+ Macrophages
UBE2L62	1.75853e-83	0.421621	0.982	0.808	6.45627e-79	HLA-DR+ Macrophages
C22	4.63746e-83	0.604982	0.849	0.704	1.7026e-78	HLA-DR+ Macrophages
TOMM72	6.80338e-83	-0.375092	1	1	2.49779e-78	HLA-DR+ Macrophages
RPS281	7.85712e-83	-0.407108	1	1	2.88466e-78	HLA-DR+ Macrophages
EIF3L2	1.66687e-82	0.370824	0.961	0.747	6.11974e-78	HLA-DR+ Macrophages
WASF22	2.81826e-82	-0.450947	0.918	0.947	1.03469e-77	HLA-DR+ Macrophages
OASL2	4.01271e-82	0.506614	0.955	0.716	1.47322e-77	HLA-DR+ Macrophages
HLA-DMB1	8.26819e-82	0.390891	1	0.953	3.03558e-77	HLA-DR+ Macrophages
NOP102	3.01725e-81	-0.427608	0.999	0.999	1.10775e-76	HLA-DR+ Macrophages
MNDA1	4.62419e-81	-0.568858	0.953	0.993	1.69773e-76	HLA-DR+ Macrophages
RAB5IF1	8.87897e-81	-0.402917	0.971	0.943	3.25983e-76	HLA-DR+ Macrophages
COX7A22	1.57321e-80	-0.356662	0.999	0.996	5.77588e-76	HLA-DR+ Macrophages
ACAP22	1.58364e-80	-0.466076	0.922	0.935	5.81416e-76	HLA-DR+ Macrophages
EMILIN21	2.5959e-80	0.410311	0.95	0.7	9.53059e-76	HLA-DR+ Macrophages
GPCPD12	3.0465e-80	-0.482697	0.983	0.975	1.11849e-75	HLA-DR+ Macrophages
GUSB2	4.01448e-80	0.37866	0.973	0.797	1.47387e-75	HLA-DR+ Macrophages
TMA72	1.71924e-79	-0.45566	0.983	0.991	6.31202e-75	HLA-DR+ Macrophages
GCA1	2.35237e-79	-0.494432	0.97	0.963	8.63649e-75	HLA-DR+ Macrophages
HMGB11	3.87645e-79	-0.387458	1	1	1.4232e-74	HLA-DR+ Macrophages
ZNF1062	4.37169e-79	-0.480226	0.835	0.885	1.60502e-74	HLA-DR+ Macrophages
TMEM14B1	5.11888e-79	-0.382829	0.963	0.942	1.87935e-74	HLA-DR+ Macrophages
NDUFA111	8.60602e-79	-0.394424	0.988	0.975	3.15961e-74	HLA-DR+ Macrophages
AKR1A12	1.8999e-78	0.370837	0.997	0.921	6.97528e-74	HLA-DR+ Macrophages
DDX52	2.12369e-78	0.405308	1	0.983	7.7969e-74	HLA-DR+ Macrophages
ACTN11	3.58025e-78	0.415011	0.987	0.867	1.31445e-73	HLA-DR+ Macrophages
LPL2	3.84014e-78	0.581196	0.994	0.912	1.40987e-73	HLA-DR+ Macrophages
ITGB22	5.74244e-78	0.409837	0.998	0.975	2.10828e-73	HLA-DR+ Macrophages
ATP6AP11	5.87814e-78	0.354805	0.995	0.938	2.1581e-73	HLA-DR+ Macrophages
NAGK2	6.83039e-78	0.368759	0.951	0.737	2.50771e-73	HLA-DR+ Macrophages
GLUL2	8.81423e-78	0.388236	1	1	3.23606e-73	HLA-DR+ Macrophages
TAGLN2	1.05482e-77	0.421902	1	0.997	3.87267e-73	HLA-DR+ Macrophages
APPL12	2.00414e-77	-0.444647	0.845	0.882	7.35802e-73	HLA-DR+ Macrophages
YWHAG2	1.14035e-76	-0.461545	0.904	0.927	4.18669e-72	HLA-DR+ Macrophages
SNX62	1.32829e-76	-0.395358	0.965	0.958	4.87667e-72	HLA-DR+ Macrophages
RPL5	3.7671e-76	-0.353148	1	1	1.38305e-71	HLA-DR+ Macrophages
NQO2	9.18373e-76	0.35869	0.937	0.665	3.37172e-71	HLA-DR+ Macrophages
PDLIM12	1.47596e-75	0.437829	0.997	0.97	5.41884e-71	HLA-DR+ Macrophages
TMOD32	3.42327e-75	-0.414752	0.923	0.918	1.25682e-70	HLA-DR+ Macrophages
OSBPL112	8.03333e-75	-0.464477	0.961	0.951	2.94936e-70	HLA-DR+ Macrophages
FUCA1	9.29164e-75	0.360941	0.959	0.765	3.41133e-70	HLA-DR+ Macrophages
H2AFZ1	7.36401e-74	-0.420821	0.999	0.991	2.70362e-69	HLA-DR+ Macrophages
CKLF2	4.09919e-73	-0.509899	0.979	0.973	1.50498e-68	HLA-DR+ Macrophages
KLHDC8B1	6.66364e-73	0.385368	0.728	0.378	2.44649e-68	HLA-DR+ Macrophages
JUND2	8.02228e-73	0.427278	0.999	0.981	2.9453e-68	HLA-DR+ Macrophages
PTPRC2	9.72452e-73	-0.414686	0.998	0.994	3.57026e-68	HLA-DR+ Macrophages
C4orf3	4.27342e-72	-0.358953	0.981	0.972	1.56894e-67	HLA-DR+ Macrophages
ENSA2	4.63403e-72	0.361274	0.978	0.809	1.70134e-67	HLA-DR+ Macrophages
CD592	6.42056e-72	-0.454195	0.973	0.965	2.35724e-67	HLA-DR+ Macrophages
SKAP22	8.14791e-72	-0.433508	0.944	0.944	2.99142e-67	HLA-DR+ Macrophages
SNRPD21	4.93208e-71	-0.386992	0.959	0.951	1.81076e-66	HLA-DR+ Macrophages
ENY2	1.30876e-70	-0.353215	0.996	0.967	4.80498e-66	HLA-DR+ Macrophages
LAIR12	1.30965e-70	0.375967	0.993	0.911	4.80825e-66	HLA-DR+ Macrophages
CALM1	2.26831e-70	-0.357239	1	1	8.32788e-66	HLA-DR+ Macrophages
TRIM222	2.45572e-69	-0.457363	0.804	0.878	9.01591e-65	HLA-DR+ Macrophages
CLEC12A2	3.53306e-69	-0.490679	0.836	0.915	1.29713e-64	HLA-DR+ Macrophages
MCOLN11	8.54376e-69	0.351567	0.961	0.775	3.13676e-64	HLA-DR+ Macrophages
PLBD12	1.0196e-68	0.426954	0.993	0.963	3.74338e-64	HLA-DR+ Macrophages
RGCC1	1.23276e-68	-0.520532	0.988	0.985	4.52595e-64	HLA-DR+ Macrophages
EML42	1.29771e-68	-0.425424	0.983	0.972	4.76441e-64	HLA-DR+ Macrophages
DEGS12	5.84366e-68	0.365016	0.935	0.675	2.14544e-63	HLA-DR+ Macrophages
COX7B1	7.49154e-68	-0.364617	1	0.994	2.75044e-63	HLA-DR+ Macrophages
YY12	8.43754e-68	-0.409742	0.918	0.901	3.09776e-63	HLA-DR+ Macrophages
KRT102	1.29347e-67	-0.400917	0.537	0.703	4.74886e-63	HLA-DR+ Macrophages
SCPEP12	4.09115e-67	0.434981	0.995	0.921	1.50202e-62	HLA-DR+ Macrophages
MSN2	5.11067e-67	-0.402213	0.987	0.975	1.87633e-62	HLA-DR+ Macrophages
HLA-DQB12	5.67933e-67	0.410314	1	1	2.08511e-62	HLA-DR+ Macrophages
PLSCR1	3.2783e-66	-0.474906	0.882	0.891	1.20359e-61	HLA-DR+ Macrophages
HMGN3	3.28779e-66	-0.389229	0.971	0.948	1.20708e-61	HLA-DR+ Macrophages
ANP32B	6.92769e-66	-0.367887	0.989	0.972	2.54343e-61	HLA-DR+ Macrophages
PJA22	9.47916e-66	-0.420056	0.811	0.848	3.48018e-61	HLA-DR+ Macrophages
AKIRIN2	1.47163e-65	-0.391525	0.87	0.885	5.40292e-61	HLA-DR+ Macrophages
TMEM167A2	2.27341e-65	-0.383361	0.903	0.899	8.34661e-61	HLA-DR+ Macrophages
LGMN1	2.37488e-65	0.359265	0.704	0.366	8.71913e-61	HLA-DR+ Macrophages
SECTM1	3.43108e-65	0.360298	0.806	0.49	1.25969e-60	HLA-DR+ Macrophages
SEC61G	5.46929e-65	-0.363889	0.985	0.97	2.008e-60	HLA-DR+ Macrophages
HLA-DRB12	6.37792e-65	0.660511	1	1	2.34159e-60	HLA-DR+ Macrophages
ALOX5AP	1.85168e-64	-0.350439	1	1	6.79825e-60	HLA-DR+ Macrophages
EVI2A2	2.06755e-64	-0.462934	0.587	0.726	7.59082e-60	HLA-DR+ Macrophages
EIF3A1	2.19828e-64	-0.401344	0.965	0.949	8.07077e-60	HLA-DR+ Macrophages
ANPEP	2.92185e-64	0.427688	0.789	0.507	1.07273e-59	HLA-DR+ Macrophages
CAST2	3.28479e-64	-0.370647	0.998	0.994	1.20598e-59	HLA-DR+ Macrophages
NUPR12	4.87738e-64	0.543388	0.995	0.957	1.79068e-59	HLA-DR+ Macrophages
FDFT12	1.15732e-63	0.386119	0.952	0.75	4.249e-59	HLA-DR+ Macrophages
SQSTM1	4.21874e-63	0.366071	0.996	0.928	1.54887e-58	HLA-DR+ Macrophages
SH3BP52	7.03212e-63	0.354387	0.969	0.829	2.58177e-58	HLA-DR+ Macrophages
RALBP11	1.28684e-62	-0.384384	0.947	0.934	4.72451e-58	HLA-DR+ Macrophages
EIF1B1	2.34046e-62	-0.384665	0.912	0.903	8.59278e-58	HLA-DR+ Macrophages
CYSLTR12	3.53404e-62	-0.440203	0.708	0.798	1.29749e-57	HLA-DR+ Macrophages
TAF10	6.55597e-62	-0.350301	0.972	0.956	2.40696e-57	HLA-DR+ Macrophages
IL10RB2	6.69862e-62	-0.354292	0.437	0.626	2.45933e-57	HLA-DR+ Macrophages
OSCAR1	1.70253e-61	0.393617	0.993	0.884	6.25067e-57	HLA-DR+ Macrophages
ZNF2172	2.02886e-61	-0.385319	0.532	0.693	7.44876e-57	HLA-DR+ Macrophages
KTN12	7.4267e-61	-0.381685	0.974	0.966	2.72664e-56	HLA-DR+ Macrophages
LST11	8.28104e-61	-0.384043	0.997	0.992	3.0403e-56	HLA-DR+ Macrophages
STK42	1.24987e-59	-0.399976	0.833	0.854	4.58878e-55	HLA-DR+ Macrophages
SKIL2	1.30031e-59	-0.455712	0.87	0.871	4.77395e-55	HLA-DR+ Macrophages
LSM8	2.23769e-59	-0.357835	0.934	0.915	8.21546e-55	HLA-DR+ Macrophages
PSENEN	2.56387e-59	-0.356396	0.699	0.796	9.413e-55	HLA-DR+ Macrophages
UBE2D11	2.56522e-59	-0.39062	0.753	0.798	9.41796e-55	HLA-DR+ Macrophages
NUCKS12	4.3602e-59	-0.383093	0.976	0.962	1.6008e-54	HLA-DR+ Macrophages
FCGR3A	5.17334e-59	0.445343	0.999	0.995	1.89934e-54	HLA-DR+ Macrophages
LCP12	2.99153e-58	-0.438084	0.999	0.996	1.09831e-53	HLA-DR+ Macrophages
TGFBI1	1.44776e-57	0.355318	0.965	0.861	5.3153e-53	HLA-DR+ Macrophages
QSOX12	1.71175e-57	0.364534	0.979	0.826	6.28451e-53	HLA-DR+ Macrophages
UFM12	1.90856e-57	-0.368351	0.862	0.856	7.00708e-53	HLA-DR+ Macrophages
LGALS1	2.69691e-57	0.409912	1	0.999	9.90145e-53	HLA-DR+ Macrophages
MIS18BP12	7.20081e-57	-0.437119	0.912	0.923	2.6437e-52	HLA-DR+ Macrophages
LY6E2	7.38292e-57	0.360909	1	0.992	2.71057e-52	HLA-DR+ Macrophages
SCCPDH1	7.73664e-57	0.380957	0.967	0.789	2.84043e-52	HLA-DR+ Macrophages
HSP90B12	7.86537e-57	-0.408537	1	0.993	2.88769e-52	HLA-DR+ Macrophages
TUBB1	8.12188e-57	0.405084	0.989	0.936	2.98187e-52	HLA-DR+ Macrophages
AKR1C31	1.09689e-56	0.631157	0.893	0.656	4.02714e-52	HLA-DR+ Macrophages
MBNL12	1.10475e-56	-0.432507	0.946	0.946	4.05598e-52	HLA-DR+ Macrophages
PNRC22	1.61378e-56	-0.37604	0.765	0.823	5.92485e-52	HLA-DR+ Macrophages
PTPN122	3.55078e-56	-0.390405	0.935	0.904	1.30363e-51	HLA-DR+ Macrophages
H2AFV	4.64673e-55	-0.364074	0.903	0.9	1.706e-50	HLA-DR+ Macrophages
EIF2S32	1.50019e-54	-0.405551	0.862	0.883	5.5078e-50	HLA-DR+ Macrophages
PTBP32	1.87919e-54	-0.406566	0.912	0.887	6.89924e-50	HLA-DR+ Macrophages
HP1BP32	2.18589e-54	-0.390026	0.917	0.917	8.02527e-50	HLA-DR+ Macrophages
RPL391	1.08951e-53	-0.356276	1	1	4.00003e-49	HLA-DR+ Macrophages
HCST2	1.7479e-53	-0.561133	0.971	0.982	6.41724e-49	HLA-DR+ Macrophages
GLDN2	2.10982e-53	-0.506762	0.872	0.888	7.74601e-49	HLA-DR+ Macrophages
IGFBP22	3.87222e-53	0.777835	0.785	0.539	1.42165e-48	HLA-DR+ Macrophages
NCEH12	9.54544e-52	-0.409412	0.969	0.957	3.50451e-47	HLA-DR+ Macrophages
MARCH12	5.03902e-51	-0.411162	0.813	0.849	1.85003e-46	HLA-DR+ Macrophages
SETX2	1.56911e-50	-0.404465	0.829	0.841	5.76084e-46	HLA-DR+ Macrophages
CALR	6.44255e-50	0.375571	1	0.967	2.36532e-45	HLA-DR+ Macrophages
TCF7L21	2.42202e-49	-0.398205	0.96	0.955	8.89221e-45	HLA-DR+ Macrophages
TLN12	2.46351e-49	-0.387435	0.969	0.95	9.04454e-45	HLA-DR+ Macrophages
ZNF3312	1.30193e-48	0.489295	0.806	0.582	4.77992e-44	HLA-DR+ Macrophages
PRDX2	4.37118e-48	0.361926	0.668	0.398	1.60483e-43	HLA-DR+ Macrophages
CD83	7.23524e-48	0.373826	0.947	0.779	2.65635e-43	HLA-DR+ Macrophages
KCTD122	2.87825e-47	-0.408496	0.835	0.87	1.05672e-42	HLA-DR+ Macrophages
FAM120A2	4.14247e-47	-0.353653	0.864	0.869	1.52087e-42	HLA-DR+ Macrophages
PHF31	6.30179e-47	-0.380038	0.794	0.803	2.31364e-42	HLA-DR+ Macrophages
CLEC4A	6.59548e-47	-0.354018	0.668	0.76	2.42146e-42	HLA-DR+ Macrophages
DAB21	1.81215e-46	-0.375029	0.995	0.979	6.65312e-42	HLA-DR+ Macrophages
BACH11	2.58183e-46	-0.358767	0.783	0.816	9.47893e-42	HLA-DR+ Macrophages
AKR1B12	3.30358e-46	0.362879	0.957	0.812	1.21288e-41	HLA-DR+ Macrophages
RHOB2	1.1885e-45	0.377675	0.98	0.828	4.36345e-41	HLA-DR+ Macrophages
PARP141	2.00549e-45	-0.395227	0.871	0.88	7.36295e-41	HLA-DR+ Macrophages
SOD22	4.354e-44	-0.516219	0.757	0.788	1.59853e-39	HLA-DR+ Macrophages
BCL2A1	4.56578e-44	-0.36198	0.968	0.946	1.67628e-39	HLA-DR+ Macrophages
RMDN3	6.80249e-44	0.362733	0.975	0.863	2.49747e-39	HLA-DR+ Macrophages
THBS12	1.06526e-43	-0.60936	0.86	0.906	3.911e-39	HLA-DR+ Macrophages
ARRDC41	1.60993e-43	-0.394201	0.72	0.78	5.91069e-39	HLA-DR+ Macrophages
BHLHE401	2.52658e-43	-0.407322	0.755	0.782	9.27607e-39	HLA-DR+ Macrophages
CCDC88A1	7.93416e-43	-0.352113	0.995	0.984	2.91295e-38	HLA-DR+ Macrophages
FABP5	1.29424e-42	-0.354759	1	1	4.75169e-38	HLA-DR+ Macrophages
CPEB42	3.93929e-42	-0.420263	0.814	0.828	1.44627e-37	HLA-DR+ Macrophages
LIMA12	3.44136e-41	-0.375568	0.887	0.882	1.26346e-36	HLA-DR+ Macrophages
MALAT11	4.98196e-41	0.380571	0.999	0.993	1.82908e-36	HLA-DR+ Macrophages
FNDC3B1	1.65213e-40	-0.358158	0.899	0.895	6.06564e-36	HLA-DR+ Macrophages
RND31	2.1898e-40	0.373139	0.654	0.379	8.03964e-36	HLA-DR+ Macrophages
SPN1	2.73718e-40	-0.365052	0.977	0.966	1.00493e-35	HLA-DR+ Macrophages
HERC51	3.39073e-40	-0.372855	0.633	0.73	1.24487e-35	HLA-DR+ Macrophages
CD142	1.58079e-39	0.389125	0.909	0.726	5.80372e-35	HLA-DR+ Macrophages
NRIP11	1.25337e-38	-0.363958	0.796	0.817	4.60161e-34	HLA-DR+ Macrophages
HLA-B2	1.62192e-38	0.5484	1	1	5.95471e-34	HLA-DR+ Macrophages
MME1	8.5142e-37	-0.39836	0.956	0.939	3.1259e-32	HLA-DR+ Macrophages
PAG11	1.20665e-36	-0.367468	0.783	0.819	4.43009e-32	HLA-DR+ Macrophages
CSTA1	9.97515e-36	-0.356832	0.991	0.978	3.66228e-31	HLA-DR+ Macrophages
AC026369.31	1.81007e-35	-0.382461	0.925	0.94	6.6455e-31	HLA-DR+ Macrophages
ZFAS11	8.38699e-33	-0.35727	0.983	0.971	3.0792e-28	HLA-DR+ Macrophages
CTSL1	1.40869e-30	0.368841	0.999	0.985	5.17185e-26	HLA-DR+ Macrophages
APOE2	2.58497e-30	0.850855	0.997	0.993	9.49045e-26	HLA-DR+ Macrophages
C6orf622	2.62813e-29	-0.366019	0.858	0.838	9.64892e-25	HLA-DR+ Macrophages
PRSS21	4.10218e-29	-0.472222	0.403	0.589	1.50607e-24	HLA-DR+ Macrophages
VMO11	1.28413e-28	-0.430667	0.819	0.857	4.71454e-24	HLA-DR+ Macrophages
RBP42	1.62025e-28	0.563672	0.902	0.784	5.94857e-24	HLA-DR+ Macrophages
FAM107B2	1.86623e-28	-0.398722	0.871	0.882	6.85167e-24	HLA-DR+ Macrophages
CA21	4.41269e-28	0.513726	0.659	0.461	1.62008e-23	HLA-DR+ Macrophages
CAMP2	8.56357e-28	0.643614	0.635	0.404	3.14403e-23	HLA-DR+ Macrophages
CCL181	4.34747e-25	1.20028	0.831	0.739	1.59613e-20	HLA-DR+ Macrophages
PLAC81	3.21904e-24	-0.43533	0.633	0.735	1.18184e-19	HLA-DR+ Macrophages
MGST11	6.17461e-24	0.505154	0.829	0.697	2.26695e-19	HLA-DR+ Macrophages
FTX2	7.14747e-23	-0.389769	0.509	0.563	2.62412e-18	HLA-DR+ Macrophages
SCD	1.48538e-19	0.361437	0.985	0.92	5.45342e-15	HLA-DR+ Macrophages
FOLR31	3.43294e-18	-0.497284	0.715	0.706	1.26037e-13	HLA-DR+ Macrophages
MSR12	3.10537e-15	-0.443329	0.997	0.991	1.14011e-10	HLA-DR+ Macrophages
HP2	5.25969e-13	0.352922	0.813	0.694	1.93104e-08	HLA-DR+ Macrophages

## Sheet: BAL Gene-Set Enrichment
Table S11: Supervised Gene-Set Enrichment Analysis of Cardiac and BAL Macrophages in Sarcoidosis Relative to Control
Pathway	Enrichment.Score	Cell Type
Antigen Processing & Presentation (I)	-0.134444	GPNMB+ Mac
Antigen Processing & Presentation (II)	0.109524	GPNMB+ Mac
Apoptosis	0.205	GPNMB+ Mac
Autophagy	-0.365	GPNMB+ Mac
CD14	1	GPNMB+ Mac
CD68	1	GPNMB+ Mac
Cell Adhesion	0.229167	GPNMB+ Mac
Chemotaxis	-0.122222	GPNMB+ Mac
Complement System	0.95082	GPNMB+ Mac
Cytokine Signaling	-0.143519	GPNMB+ Mac
Endocytosis	0.721519	GPNMB+ Mac
FGF Signaling	-0.299517	GPNMB+ Mac
Glycolysis	0.356481	GPNMB+ Mac
IFN Signaling	-0.255556	GPNMB+ Mac
Immune Response	0.202353	GPNMB+ Mac
Innate Immune Response	-0.569007	GPNMB+ Mac
Myeloid Activation	0.226667	GPNMB+ Mac
NOD2 Signaling	1	GPNMB+ Mac
OXPHOS	0.0213235	GPNMB+ Mac
Phagocytosis	-0.212727	GPNMB+ Mac
PI3K Signaling	-1	GPNMB+ Mac
RIG-I Signaling	1	GPNMB+ Mac
TGFB Signaling	-1	GPNMB+ Mac
TLR Signaling	0.153226	GPNMB+ Mac
TOR Signaling	-1	GPNMB+ Mac
Type 2 Response	0.772727	GPNMB+ Mac
Wound Healing	1	GPNMB+ Mac
Apoptosis	0.2075	HLA-DR+ Mac
Autophagy	-0.310588	HLA-DR+ Mac
BMP Signaling	1	HLA-DR+ Mac
CD14	1	HLA-DR+ Mac
CD16	1	HLA-DR+ Mac
CD68	1	HLA-DR+ Mac
Cell Adhesion	-0.824561	HLA-DR+ Mac
Cell Migration	0.0833333	HLA-DR+ Mac
Chemotaxis	0.127083	HLA-DR+ Mac
Class I - Antigen Processing & Presentation	0.722892	HLA-DR+ Mac
Class II - Antigen Processing & Presentation	-0.0246212	HLA-DR+ Mac
Coagulation	0.988095	HLA-DR+ Mac
Complement System	0.991803	HLA-DR+ Mac
Cytokine Signaling	-0.0902778	HLA-DR+ Mac
Endocytosis	1	HLA-DR+ Mac
FGF Signaling	0.164384	HLA-DR+ Mac
Glycolysis	0.328889	HLA-DR+ Mac
IFN Signaling	-0.925373	HLA-DR+ Mac
Immune Checkpoint	1	HLA-DR+ Mac
Immune Response	0.286787	HLA-DR+ Mac
Innate Immune Response	-0.408163	HLA-DR+ Mac
Myeloid Activation	0.263566	HLA-DR+ Mac
NOD2 Signaling	1	HLA-DR+ Mac
OXPHOS	0.115789	HLA-DR+ Mac
Phagocytosis	-0.390957	HLA-DR+ Mac
PI3K Signaling	-1	HLA-DR+ Mac
RIG-I Signaling	1	HLA-DR+ Mac
RO60	-1	HLA-DR+ Mac
TGFB Signaling	1	HLA-DR+ Mac
TLR Signaling	0.131579	HLA-DR+ Mac
TOR Signaling	-1	HLA-DR+ Mac
Type 2 Response	0.214286	HLA-DR+ Mac
Wound Healing	0.936782	HLA-DR+ Mac
Apoptosis	0.206502	SYTL3+ Mac
Autophagy	-0.257143	SYTL3+ Mac
BMP Signaling	1	SYTL3+ Mac
CD14	1	SYTL3+ Mac
CD68	1	SYTL3+ Mac
Cell Adhesion	-0.0928571	SYTL3+ Mac
Cell Migration	0.0901639	SYTL3+ Mac
Chemotaxis	-0.3	SYTL3+ Mac
Class I - Antigen Processing & Presentation	0.522353	SYTL3+ Mac
Class II - Antigen Processing & Presentation	0.0354767	SYTL3+ Mac
Coagulation	1	SYTL3+ Mac
Complement System	0.651042	SYTL3+ Mac
Cytokine Signaling	-0.0820312	SYTL3+ Mac
Endocytosis	0.167816	SYTL3+ Mac
FGF Signaling	0	SYTL3+ Mac
Glycolysis	0.338462	SYTL3+ Mac
IFN Signaling	0.257576	SYTL3+ Mac
Immune Checkpoint	0.926829	SYTL3+ Mac
Immune Response	0.172691	SYTL3+ Mac
Innate Immune Response	-0.513458	SYTL3+ Mac
Macrophage Fusion	1	SYTL3+ Mac
Myeloid Activation	-0.944444	SYTL3+ Mac
NOD2 Signaling	1	SYTL3+ Mac
OXPHOS	0.118571	SYTL3+ Mac
Phagocytosis	-0.264605	SYTL3+ Mac
PI3K Signaling	-1	SYTL3+ Mac
RIG-I Signaling	1	SYTL3+ Mac
RO60	-1	SYTL3+ Mac
TGFB Signaling	0.206667	SYTL3+ Mac
TLR Signaling	-0.0985915	SYTL3+ Mac
TOR Signaling	1	SYTL3+ Mac
Type 2 Response	0.234079	SYTL3+ Mac
Wound Healing	0.994624	SYTL3+ Mac
