# Supplementary material for: Integrative single-cell analysis of cardiac and pulmonary sarcoidosis using publicly available cardiac and bronchoalveolar lavage fluid sequencing datasets
Source: Front Cardiovasc Med. 2023 Jul 28;10:1227818. doi: 10.3389/fcvm.2023.1227818 (PMC10419306; doi:10.3389/fcvm.2023.1227818)
Supplement: Supplementary file 1 [file Datasheet1.zip › Table_S12.xlsx]

## Sheet: Cardiac Myeloid Cell TFs
Table S12: Sarcoidosis-Specific Differentially Upregulated Myeloid Cell Transcription Factors in the Heart and BAL
Cardiac T Cell TFs
Gene	p_val	avg_log2FC	pct.1	pct.2	p_val_adj	Cluster
RBPJ	1.29538e-116	1.40138	0.872	0.765	5.8384e-112	Resident Macrophages
RBMS1	1.62152e-91	1.0177	0.716	0.497	7.30837e-87	Resident Macrophages
BNC2	3.70648e-77	1.22325	0.4	0.146	1.67055e-72	Resident Macrophages
DAB2	1.2126e-63	1.02296	0.354	0.13	5.46532e-59	Resident Macrophages
NFIA	1.19013e-53	0.813663	0.564	0.35	5.36403e-49	Resident Macrophages
THRB	2.07653e-35	0.663105	0.458	0.277	9.35913e-31	Resident Macrophages
MAF	1.36755e-34	0.673425	0.344	0.179	6.16367e-30	Resident Macrophages
GLIS3	2.67982e-28	0.752481	0.219	0.094	1.20782e-23	Resident Macrophages
TCF12	4.32051e-25	0.357221	0.768	0.669	1.9473e-20	Resident Macrophages
IKZF2	3.60561e-23	0.67398	0.195	0.088	1.62508e-18	Resident Macrophages
NR3C2	5.46903e-21	0.61674	0.189	0.088	2.46495e-16	Resident Macrophages
CREM	3.82715e-18	0.530056	0.398	0.279	1.72493e-13	Resident Macrophages
NFATC2	8.56872e-18	0.465937	0.236	0.134	3.86201e-13	Resident Macrophages
EPAS1	8.67629e-15	0.776119	0.193	0.109	3.91049e-10	Resident Macrophages
TCF4	1.33254e-14	0.366346	0.586	0.485	6.00589e-10	Resident Macrophages
ESR1	2.67229e-14	0.489599	0.215	0.127	1.20443e-09	Resident Macrophages
FOXO3	1.52883e-13	0.477486	0.634	0.559	6.89061e-09	Resident Macrophages
TBX1	5.18063e-13	0.261331	0.055	0.012	2.33496e-08	Resident Macrophages
LARP4	4.79995e-11	0.369472	0.283	0.201	2.16338e-06	Resident Macrophages
NCOA1	1.03837e-09	0.260289	0.619	0.546	4.68006e-05	Resident Macrophages
NFIC	1.73268e-09	0.339158	0.319	0.242	7.80937e-05	Resident Macrophages
FOSB	3.2966e-09	0.787757	0.116	0.065	0.000148581	Resident Macrophages
AFF4	1.67229e-08	0.297351	0.474	0.399	0.000753719	Resident Macrophages
CD59	1.68713e-08	0.257304	0.057	0.022	0.000760408	Resident Macrophages
ABL1	1.89958e-08	0.316915	0.374	0.304	0.00085616	Resident Macrophages
MAFB	9.43189e-08	0.30792	0.24	0.177	0.00425105	Resident Macrophages
ZNF704	9.97707e-08	0.291927	0.127	0.078	0.00449677	Resident Macrophages
SOX5	1.29223e-07	0.294807	0.084	0.044	0.00582422	Resident Macrophages
ZNF280D	5.75511e-07	0.276829	0.328	0.263	0.0259389	Resident Macrophages
ZNF586	8.44013e-07	0.255466	0.163	0.112	0.0380405	Resident Macrophages
VDR	1.30313e-44	0.855836	0.144	0.031	5.87332e-40	SYTL3+ Macrophages
CUX1	1.44033e-25	0.662431	0.629	0.492	6.49173e-21	SYTL3+ Macrophages
JAZF1	3.38501e-21	0.588199	0.501	0.36	1.52566e-16	SYTL3+ Macrophages
ETV6	1.23805e-15	0.477334	0.736	0.666	5.58e-11	SYTL3+ Macrophages
RCOR1	2.25723e-14	0.577402	0.418	0.307	1.01736e-09	SYTL3+ Macrophages
MSI2	5.02436e-14	0.512775	0.269	0.165	2.26453e-09	SYTL3+ Macrophages
FOSL2	1.90326e-13	0.615317	0.235	0.14	8.57816e-09	SYTL3+ Macrophages
ARID5B	1.48815e-12	0.596961	0.363	0.263	6.70724e-08	SYTL3+ Macrophages
MXD1	1.6951e-12	0.622477	0.183	0.103	7.63999e-08	SYTL3+ Macrophages
STAT2	6.69387e-12	0.54868	0.284	0.191	3.017e-07	SYTL3+ Macrophages
RXRA	4.13725e-11	0.603876	0.239	0.155	1.8647e-06	SYTL3+ Macrophages
CHD1	1.37371e-09	0.447846	0.412	0.325	6.19144e-05	SYTL3+ Macrophages
BCL11A	5.42271e-09	0.389165	0.071	0.03	0.000244407	SYTL3+ Macrophages
ZNF516	9.0529e-09	0.491392	0.328	0.245	0.000408023	SYTL3+ Macrophages
BCL6	1.51214e-08	0.449191	0.228	0.153	0.000681535	SYTL3+ Macrophages
RUNX2	2.53883e-08	0.342508	0.173	0.107	0.00114428	SYTL3+ Macrophages
PHF21A	7.00669e-08	0.415609	0.468	0.399	0.00315798	SYTL3+ Macrophages
KLF13	7.7502e-08	0.454406	0.129	0.076	0.00349309	SYTL3+ Macrophages
KDM4B	1.07999e-07	0.499218	0.31	0.242	0.00486763	SYTL3+ Macrophages
NFIL3	2.11799e-07	0.271927	0.087	0.044	0.00954601	SYTL3+ Macrophages
HIF1A	3.22815e-07	0.331639	0.507	0.433	0.0145496	SYTL3+ Macrophages
MCTP2	7.0803e-07	0.254042	0.059	0.027	0.0319116	SYTL3+ Macrophages
IKZF1	7.75204e-07	0.32935	0.336	0.26	0.0349392	SYTL3+ Macrophages
RUNX1	8.46307e-11	0.696936	0.757	0.705	3.81439e-06	HLA-DR+ Macrophages
BACH2	1.87856e-09	0.581571	0.122	0.048	8.46684e-05	HLA-DR+ Macrophages
CREB5	3.5765e-07	0.615091	0.401	0.283	0.0161196	HLA-DR+ Macrophages
RUNX2	1.79807e-83	2.07288	0.576	0.103	8.10408e-79	CD1C+ DCs
VDR	6.02929e-35	1.10817	0.253	0.043	2.71746e-30	CD1C+ DCs
ZNF366	9.96969e-31	0.713184	0.118	0.011	4.49344e-26	CD1C+ DCs
REL	7.61251e-28	1.18551	0.753	0.406	3.43103e-23	CD1C+ DCs
BCL6	1.67927e-26	1.2325	0.459	0.156	7.56864e-22	CD1C+ DCs
SMAD3	1.89082e-26	1.31016	0.388	0.116	8.52212e-22	CD1C+ DCs
ETS2	4.92347e-20	1.08751	0.547	0.252	2.21906e-15	CD1C+ DCs
BCL11A	2.49597e-19	0.881754	0.165	0.033	1.12496e-14	CD1C+ DCs
ZBTB46	2.63223e-19	0.809805	0.288	0.083	1.18637e-14	CD1C+ DCs
SMAP2	7.51003e-17	0.879739	0.859	0.634	3.38485e-12	CD1C+ DCs
ETV6	9.14437e-17	0.919256	0.865	0.671	4.12146e-12	CD1C+ DCs
SP140	8.91599e-16	0.503082	0.147	0.031	4.01852e-11	CD1C+ DCs
IKZF1	7.48953e-15	0.83194	0.518	0.264	3.37561e-10	CD1C+ DCs
HIVEP2	1.01334e-14	0.923041	0.506	0.245	4.56722e-10	CD1C+ DCs
AHR	1.68338e-14	1.12787	0.518	0.274	7.58716e-10	CD1C+ DCs
CERS6	1.15764e-13	0.82418	0.682	0.446	5.21762e-09	CD1C+ DCs
NR4A3	5.53103e-13	1.27812	0.212	0.067	2.49289e-08	CD1C+ DCs
SETBP1	9.69188e-13	0.706291	0.229	0.075	4.36823e-08	CD1C+ DCs
ZEB1	7.81653e-12	0.897904	0.241	0.088	3.52299e-07	CD1C+ DCs
FOXP1	4.16089e-11	0.555993	0.9	0.789	1.87535e-06	CD1C+ DCs
BBX	5.2289e-11	0.715447	0.565	0.333	2.35672e-06	CD1C+ DCs
CREB5	2.25555e-09	0.637231	0.5	0.284	0.00010166	CD1C+ DCs
BANP	5.21028e-09	0.768458	0.412	0.227	0.000234832	CD1C+ DCs
NCALD	8.07248e-09	0.493813	0.076	0.016	0.000363835	CD1C+ DCs
EZH2	1.96651e-08	0.621535	0.165	0.059	0.000886327	CD1C+ DCs
FOXN2	4.76262e-08	0.582256	0.476	0.281	0.00214656	CD1C+ DCs
RUNX3	1.92793e-07	0.283967	0.082	0.021	0.00868939	CD1C+ DCs
PICK1	5.56513e-07	0.426877	0.153	0.059	0.0250826	CD1C+ DCs
IRF4	6.5285e-07	0.316999	0.065	0.015	0.0294246	CD1C+ DCs
BATF3	8.93627e-07	0.326727	0.112	0.037	0.0402766	CD1C+ DCs
ZNF445	1.0434e-06	0.449132	0.253	0.122	0.0470272	CD1C+ DCs
TCF7L2	3.85742e-122	3.58818	0.839	0.143	1.73858e-117	CD16 Macrophages
POU2F2	5.62716e-43	1.82781	0.556	0.14	2.53622e-38	CD16 Macrophages
ZBTB16	1.13253e-19	1.31913	0.75	0.478	5.10441e-15	CD16 Macrophages
SETBP1	5.18548e-19	1.41316	0.29	0.075	2.33715e-14	CD16 Macrophages
MCTP2	1.43267e-18	1.03054	0.169	0.029	6.4572e-14	CD16 Macrophages
SMAP2	1.55126e-18	1.10097	0.839	0.636	6.9917e-14	CD16 Macrophages
RARA	4.26411e-17	1.10414	0.306	0.091	1.92188e-12	CD16 Macrophages
IRF1	2.44932e-16	1.20319	0.21	0.048	1.10393e-11	CD16 Macrophages
SPI1	2.91803e-16	1.26702	0.565	0.27	1.31518e-11	CD16 Macrophages
MBD2	4.87042e-16	1.2126	0.492	0.216	2.19515e-11	CD16 Macrophages
SMAD1	5.48578e-16	1.05402	0.153	0.028	2.4725e-11	CD16 Macrophages
KLF13	3.11929e-15	1.08428	0.274	0.08	1.4059e-10	CD16 Macrophages
ELF4	1.10211e-13	0.831294	0.21	0.054	4.96731e-09	CD16 Macrophages
ZEB2	1.04346e-12	0.674035	0.96	0.819	4.70298e-08	CD16 Macrophages
KLF2	5.8835e-11	0.768957	0.202	0.059	2.65175e-06	CD16 Macrophages
BACH1	6.02464e-11	0.820183	0.75	0.545	2.71537e-06	CD16 Macrophages
ZBTB18	9.29503e-11	0.638095	0.129	0.028	4.18936e-06	CD16 Macrophages
IKZF1	2.33499e-09	1.19454	0.468	0.268	0.00010524	CD16 Macrophages
MAPK1	9.02677e-09	0.788046	0.516	0.316	0.000406846	CD16 Macrophages
STAT6	1.63522e-08	0.921955	0.395	0.202	0.000737008	CD16 Macrophages
JAZF1	3.06213e-08	0.712859	0.597	0.378	0.00138013	CD16 Macrophages
ACAA1	6.09775e-08	0.688092	0.153	0.047	0.00274832	CD16 Macrophages
ZBTB11	1.44313e-07	0.594563	0.218	0.084	0.00650432	CD16 Macrophages
ETS2	4.88544e-07	0.678477	0.444	0.257	0.0220192	CD16 Macrophages
NCOA2	7.50709e-07	0.730552	0.653	0.501	0.0338352	CD16 Macrophages
PLAGL2	7.51504e-07	0.509713	0.073	0.015	0.033871	CD16 Macrophages
ZNF589	9.06711e-28	0.639066	0.24	0.036	4.08664e-23	GPNMB+ Macrophages
NR1H3	1.25076e-26	0.699735	0.231	0.036	5.63728e-22	GPNMB+ Macrophages
MITF	2.7648e-26	1.79619	0.744	0.354	1.24612e-21	GPNMB+ Macrophages
ARID5B	4.95788e-22	0.932328	0.694	0.27	2.23457e-17	GPNMB+ Macrophages
ARNTL2	6.80159e-22	0.333933	0.074	0.005	3.06554e-17	GPNMB+ Macrophages
MDM2	6.4847e-20	1.25231	0.545	0.194	2.92272e-15	GPNMB+ Macrophages
ZNF385A	1.80493e-17	0.531692	0.165	0.028	8.135e-13	GPNMB+ Macrophages
TFEC	5.34357e-17	1.30826	0.628	0.317	2.4084e-12	GPNMB+ Macrophages
ZNF438	1.22945e-16	0.980111	0.686	0.334	5.54125e-12	GPNMB+ Macrophages
HNRNPLL	2.61443e-15	0.475022	0.405	0.129	1.17835e-10	GPNMB+ Macrophages
TFCP2L1	1.29573e-13	0.598695	0.198	0.047	5.83999e-09	GPNMB+ Macrophages
H2AFY	1.5932e-13	0.836197	0.711	0.387	7.18069e-09	GPNMB+ Macrophages
NAP1L1	1.98469e-12	0.550883	0.355	0.125	8.9452e-08	GPNMB+ Macrophages
PPARG	7.37077e-12	0.977739	0.298	0.1	3.32208e-07	GPNMB+ Macrophages
IRF2	1.20052e-10	0.453311	0.446	0.182	5.41087e-06	GPNMB+ Macrophages
ZNF366	1.92644e-10	0.337436	0.083	0.013	8.68267e-06	GPNMB+ Macrophages
GTF2IRD1	2.63953e-10	0.516703	0.215	0.065	1.18966e-05	GPNMB+ Macrophages
ZNF841	3.14105e-09	0.340486	0.132	0.032	0.00014157	GPNMB+ Macrophages
TMEM33	3.84201e-09	0.338103	0.215	0.068	0.000173163	GPNMB+ Macrophages
ZNF718	5.0734e-09	0.443579	0.248	0.086	0.000228663	GPNMB+ Macrophages
SPATS2	1.03535e-08	0.465871	0.388	0.172	0.000466643	GPNMB+ Macrophages
FOXN2	1.28291e-08	0.468288	0.562	0.281	0.000578222	GPNMB+ Macrophages
MAX	2.76923e-08	0.280238	0.438	0.195	0.00124812	GPNMB+ Macrophages
RAB18	6.10314e-08	0.361349	0.306	0.123	0.00275074	GPNMB+ Macrophages
PPARA	9.48105e-08	0.280983	0.256	0.096	0.00427321	GPNMB+ Macrophages
CHD2	1.43842e-07	0.264059	0.537	0.266	0.00648309	GPNMB+ Macrophages
TCF7L1	1.50879e-07	0.379832	0.132	0.037	0.00680026	GPNMB+ Macrophages
ANXA11	1.54352e-07	0.486629	0.364	0.168	0.00695681	GPNMB+ Macrophages
FOXO1	1.66114e-07	0.465604	0.521	0.276	0.00748694	GPNMB+ Macrophages
TCF7L2	2.35074e-07	0.62241	0.331	0.156	0.010595	GPNMB+ Macrophages
ZNF235	2.78724e-07	0.353712	0.231	0.087	0.0125624	GPNMB+ Macrophages
PBX3	3.42567e-07	0.45468	0.579	0.318	0.0154398	GPNMB+ Macrophages

## Sheet: BAL Myeloid Cell TFs
Table S12: Sarcoidosis-Specific Differentially Upregulated Myeloid Cell Transcription Factors in the Heart and BAL
BAL T Cell TFs
Gene	p_val	avg_log2FC	pct.1	pct.2	p_val_adj	Cluster
GPD1	6.37462e-95	0.303591	0.919	0.739	2.34038e-90	HLA-DR+ Mac
SOD1	2.68192e-56	0.173041	0.987	0.95	9.84639e-52	HLA-DR+ Mac
ZNF331	5.32811e-48	0.201387	0.714	0.56	1.95616e-43	HLA-DR+ Mac
PKM	1.90078e-41	0.174016	0.982	0.956	6.97852e-37	HLA-DR+ Mac
GPD1	1.14769e-95	0.25404	0.845	0.701	4.21362e-91	GPNMB+ Mac
CD59	1.15968e-55	0.170172	0.944	0.888	4.25765e-51	GPNMB+ Mac
TCF7L2	1.32472e-200	0.530434	0.975	0.909	4.86359e-196	SYTL3+ Mac
RUNX1	2.71431e-122	0.390699	0.932	0.843	9.9653e-118	SYTL3+ Mac
MYB	2.76308e-85	0.280968	0.524	0.32	1.01444e-80	SYTL3+ Mac
CTNNB1	4.38599e-83	0.374494	0.948	0.903	1.61027e-78	SYTL3+ Mac
ZEB2	6.24834e-74	0.36455	0.971	0.931	2.29402e-69	SYTL3+ Mac
GTF2I	2.64319e-69	0.273669	0.927	0.888	9.7042e-65	SYTL3+ Mac
ZNF207	3.50705e-65	0.294007	0.881	0.816	1.28758e-60	SYTL3+ Mac
LRRFIP1	3.28182e-57	0.223441	0.997	0.995	1.20489e-52	SYTL3+ Mac
SKI	7.51879e-56	0.235618	0.724	0.605	2.76045e-51	SYTL3+ Mac
NAP1L1	9.56545e-56	0.297417	0.991	0.981	3.51186e-51	SYTL3+ Mac
BACH1	6.45443e-52	0.285829	0.825	0.762	2.36968e-47	SYTL3+ Mac
ZBTB1	8.12882e-46	0.246805	0.739	0.655	2.98441e-41	SYTL3+ Mac
YWHAZ	1.08068e-44	0.230941	0.989	0.984	3.9676e-40	SYTL3+ Mac
NR3C1	1.80138e-40	0.207098	0.866	0.829	6.61359e-36	SYTL3+ Mac
IKZF1	2.3405e-40	0.216636	0.747	0.659	8.59293e-36	SYTL3+ Mac
HP1BP3	2.90608e-40	0.213939	0.928	0.894	1.06694e-35	SYTL3+ Mac
MXD1	5.37866e-40	0.212229	0.542	0.415	1.97472e-35	SYTL3+ Mac
RBPJ	1.05055e-38	0.170007	0.953	0.936	3.85697e-34	SYTL3+ Mac
ZBTB7A	2.06825e-38	0.207585	0.832	0.795	7.59337e-34	SYTL3+ Mac
FOXP1	4.75079e-38	0.215302	0.801	0.718	1.74421e-33	SYTL3+ Mac
BCLAF1	8.6737e-38	0.198446	0.846	0.811	3.18446e-33	SYTL3+ Mac
REL	6.50977e-36	0.192862	0.798	0.753	2.39e-31	SYTL3+ Mac
KDM5A	2.03793e-35	0.211982	0.761	0.697	7.48207e-31	SYTL3+ Mac
EGR2	4.18006e-35	0.163662	0.388	0.26	1.53467e-30	SYTL3+ Mac
SP100	1.98416e-33	0.191246	0.908	0.885	7.28465e-29	SYTL3+ Mac
RREB1	3.40435e-33	0.174753	0.686	0.595	1.24987e-28	SYTL3+ Mac
ACO1	3.62988e-33	0.205148	0.895	0.832	1.33267e-28	SYTL3+ Mac
ZBTB44	3.81719e-33	0.201877	0.584	0.48	1.40144e-28	SYTL3+ Mac
BHLHE40	3.86664e-33	0.231231	0.771	0.71	1.4196e-28	SYTL3+ Mac
KDM2A	1.08505e-32	0.166966	0.659	0.567	3.98364e-28	SYTL3+ Mac
CERS6	3.88408e-32	0.192314	0.694	0.613	1.426e-27	SYTL3+ Mac
R3HDM2	1.10879e-31	0.178103	0.749	0.678	4.07081e-27	SYTL3+ Mac
ZFHX3	1.27157e-31	0.200278	0.674	0.583	4.66844e-27	SYTL3+ Mac
BPTF	1.58178e-31	0.192439	0.852	0.812	5.80734e-27	SYTL3+ Mac
KMT2A	6.87654e-30	0.192409	0.686	0.609	2.52465e-25	SYTL3+ Mac
MITF	3.42396e-29	0.177902	0.726	0.664	1.25707e-24	SYTL3+ Mac
ZNF217	3.50028e-28	0.217169	0.655	0.587	1.28509e-23	SYTL3+ Mac
SMAD7	1.80189e-27	0.171564	0.652	0.57	6.61547e-23	SYTL3+ Mac
CANX	1.0025e-26	0.164979	0.973	0.975	3.68059e-22	SYTL3+ Mac
ZNF148	1.48113e-26	0.166254	0.694	0.625	5.43783e-22	SYTL3+ Mac
TFEC	2.86437e-26	0.183188	0.853	0.842	1.05162e-21	SYTL3+ Mac
PPARG	9.58638e-26	0.164585	0.979	0.958	3.51954e-21	SYTL3+ Mac
AFF4	1.26199e-25	0.160325	0.687	0.62	4.63326e-21	SYTL3+ Mac
PLAGL1	1.30918e-25	0.164749	0.552	0.461	4.80652e-21	SYTL3+ Mac
ZBTB38	4.35579e-25	0.175057	0.685	0.629	1.59919e-20	SYTL3+ Mac
NCOR1	7.49404e-25	0.168158	0.897	0.884	2.75136e-20	SYTL3+ Mac
CHD2	9.89343e-25	0.167575	0.637	0.556	3.63227e-20	SYTL3+ Mac
EPAS1	1.31946e-24	0.170409	0.726	0.674	4.84427e-20	SYTL3+ Mac
ZNF518A	3.57577e-24	0.174403	0.658	0.597	1.31281e-19	SYTL3+ Mac
BHLHE41	8.02209e-24	0.21976	0.873	0.842	2.94523e-19	SYTL3+ Mac
SMAD2	2.12398e-23	0.179281	0.759	0.709	7.79798e-19	SYTL3+ Mac
RPS6KA5	2.42029e-23	0.173913	0.463	0.369	8.88586e-19	SYTL3+ Mac
LARP1	6.10904e-23	0.15046	0.789	0.739	2.24287e-18	SYTL3+ Mac
CHD1	2.45591e-22	0.153898	0.663	0.596	9.01661e-18	SYTL3+ Mac
YY1	2.93092e-22	0.151415	0.896	0.889	1.07606e-17	SYTL3+ Mac
RXRA	8.37639e-22	0.16257	0.734	0.702	3.07531e-17	SYTL3+ Mac
GATAD1	1.11499e-21	0.163173	0.724	0.684	4.09358e-17	SYTL3+ Mac
JUND	1.56965e-21	0.16814	0.977	0.974	5.76282e-17	SYTL3+ Mac
NFE2L2	3.14057e-21	0.156472	0.9	0.89	1.15303e-16	SYTL3+ Mac
MEF2A	4.08624e-20	0.158847	0.779	0.745	1.50022e-15	SYTL3+ Mac
DHX36	5.43767e-20	0.154756	0.863	0.848	1.99639e-15	SYTL3+ Mac
ETS2	5.8591e-19	0.160441	0.67	0.624	2.15111e-14	SYTL3+ Mac
ZKSCAN1	9.93279e-18	0.151269	0.578	0.52	3.64672e-13	SYTL3+ Mac
NFIA	2.65537e-17	0.17021	0.495	0.418	9.74893e-13	SYTL3+ Mac
VPS4B	1.3872e-16	0.159693	0.802	0.784	5.09296e-12	SYTL3+ Mac
BBX	1.17405e-15	0.153181	0.792	0.78	4.3104e-11	SYTL3+ Mac
ZNF331	8.6986e-11	0.213538	0.623	0.584	3.19361e-06	SYTL3+ Mac
RELB	7.50219e-190	0.290393	0.457	0.082	2.75435e-185	Pro-inflammatory Mac
NFKB2	3.43992e-101	0.182474	0.289	0.058	1.26293e-96	Pro-inflammatory Mac
NFKB1	1.06209e-47	0.404133	0.718	0.497	3.89934e-43	Pro-inflammatory Mac
BCL3	1.95334e-47	0.213396	0.366	0.148	7.17149e-43	Pro-inflammatory Mac
ATF5	4.28932e-47	0.247521	0.498	0.255	1.57478e-42	Pro-inflammatory Mac
STAT1	6.76716e-47	0.604179	0.899	0.81	2.48449e-42	Pro-inflammatory Mac
CEBPD	1.79461e-31	0.409819	0.681	0.483	6.58872e-27	Pro-inflammatory Mac
NR1H3	9.74005e-28	0.342182	0.625	0.451	3.57596e-23	Pro-inflammatory Mac
HIF1A	3.13156e-26	0.22126	0.703	0.495	1.14972e-21	Pro-inflammatory Mac
SMAP2	2.39262e-25	0.305319	0.845	0.724	8.78427e-21	Pro-inflammatory Mac
BCL6	5.79644e-24	0.212023	0.485	0.3	2.12811e-19	Pro-inflammatory Mac
RUFY3	2.35549e-23	0.222895	0.638	0.466	8.64793e-19	Pro-inflammatory Mac
HNRNPC	2.12835e-20	0.241068	0.987	0.951	7.81402e-16	Pro-inflammatory Mac
ACO1	1.52847e-19	0.265827	0.912	0.837	5.61164e-15	Pro-inflammatory Mac
MAFB	1.18652e-17	0.267541	0.765	0.628	4.3562e-13	Pro-inflammatory Mac
NAP1L1	4.38402e-14	0.237896	0.991	0.982	1.60955e-09	Pro-inflammatory Mac
ZEB2	1.66136e-12	0.250364	0.948	0.936	6.09951e-08	Pro-inflammatory Mac
ATF3	1.81073e-11	0.163518	0.405	0.284	6.64791e-07	Pro-inflammatory Mac
STAT3	1.72556e-10	0.174755	0.858	0.784	6.33521e-06	Pro-inflammatory Mac
EGR1	1.08732e-08	0.161322	0.198	0.12	0.000399199	Pro-inflammatory Mac
NFE2L2	1.0907e-08	0.234683	0.929	0.89	0.000400439	Pro-inflammatory Mac
REL	6.89719e-07	0.160367	0.828	0.756	0.0253224	Pro-inflammatory Mac
IRF1	1.33912e-06	0.371863	0.752	0.746	0.0491646	Pro-inflammatory Mac
