# Supplementary material for: Integrative single-cell analysis of cardiac and pulmonary sarcoidosis using publicly available cardiac and bronchoalveolar lavage fluid sequencing datasets
Source: Front Cardiovasc Med. 2023 Jul 28;10:1227818. doi: 10.3389/fcvm.2023.1227818 (PMC10419306; doi:10.3389/fcvm.2023.1227818)
Supplement: Supplementary file 1 [file Datasheet1.zip › Table_S13.xlsx]

## Sheet: Cardiac Fibroblast Markers
Table S13: Statistically Significant Cardiac Fibroblast Cluster Markers Identified via Differential Expression Testing
Gene	p_val	avg_log2FC	pct.1	pct.2	p_val_adj	Cluster
SERPINE1	3.69182e-166	-2.58057	0.143	0.324	1.66394e-161	Quiescent Fib
C7	4.41982e-162	1.04343	0.676	0.5	1.99206e-157	Quiescent Fib
MIR4435-2HG	6.6266e-133	-0.973922	0.195	0.385	2.98667e-128	Quiescent Fib
SEMA3C	1.76198e-123	-1.00125	0.101	0.255	7.94141e-119	Quiescent Fib
KIRREL3	1.17687e-114	-1.4072	0.059	0.184	5.30426e-110	Quiescent Fib
PCOLCE2	2.11463e-98	-1.07454	0.261	0.427	9.53085e-94	Quiescent Fib
ADAMTS6	3.13119e-93	-0.976917	0.08	0.202	1.41126e-88	Quiescent Fib
ACSM3	2.04862e-86	0.894989	0.562	0.422	9.23334e-82	Quiescent Fib
CREB5	9.80002e-77	-0.75038	0.363	0.514	4.41697e-72	Quiescent Fib
CD55	6.08333e-76	-0.751144	0.106	0.225	2.74182e-71	Quiescent Fib
POSTN	4.9262e-70	-1.31137	0.048	0.135	2.22029e-65	Quiescent Fib
SERPINE2	7.46312e-70	-0.737929	0.171	0.304	3.3637e-65	Quiescent Fib
ABCA10	6.75764e-60	0.896872	0.593	0.516	3.04574e-55	Quiescent Fib
FN1	8.07989e-56	-0.733599	0.502	0.624	3.64169e-51	Quiescent Fib
APOD	3.89089e-51	1.22522	0.505	0.397	1.75366e-46	Quiescent Fib
ADH1B	2.72484e-49	0.75577	0.281	0.17	1.22811e-44	Quiescent Fib
MT2A	3.07312e-47	-1.6275	0.18	0.279	1.38509e-42	Quiescent Fib
RBFOX1	8.16661e-43	0.730214	0.318	0.214	3.68077e-38	Quiescent Fib
ABCA9-AS1	4.27146e-37	0.797283	0.283	0.191	1.92519e-32	Quiescent Fib
MT1M	5.87072e-36	-1.08047	0.047	0.104	2.64599e-31	Quiescent Fib
TNC	1.85518e-32	-1.14442	0.058	0.116	8.3615e-28	Quiescent Fib
APOE	1.05994e-27	0.767638	0.129	0.067	4.77726e-23	Quiescent Fib
THBS4	6.14381e-25	-0.737086	0.128	0.195	2.76908e-20	Quiescent Fib
PCOLCE2	4.25389e-229	1.81071	0.599	0.273	1.91727e-224	ECM Fib
LINC01133	8.93222e-181	0.85829	0.156	0.018	4.02584e-176	ECM Fib
SLC4A4	1.04803e-158	1.15614	0.271	0.072	4.72357e-154	ECM Fib
CREB5	2.06097e-157	1.31552	0.643	0.377	9.28901e-153	ECM Fib
SEMA3C	3.46673e-149	1.3061	0.349	0.122	1.56249e-144	ECM Fib
FBN1	4.48685e-144	1.25882	0.809	0.658	2.02227e-139	ECM Fib
KIRREL3	3.23533e-142	1.55036	0.266	0.075	1.4582e-137	ECM Fib
CD55	3.41194e-136	1.22412	0.331	0.117	1.53779e-131	ECM Fib
ZBTB7C	1.29568e-133	1.05382	0.302	0.098	5.83976e-129	ECM Fib
SHISA6	6.67009e-133	1.46707	0.154	0.027	3.00627e-128	ECM Fib
ADAMTS6	1.35056e-109	1.39253	0.275	0.097	6.08712e-105	ECM Fib
ITGA11	8.54699e-105	0.834325	0.419	0.193	3.85221e-100	ECM Fib
MIR4435-2HG	1.09746e-102	1.0044	0.452	0.229	4.94638e-98	ECM Fib
C7	1.08757e-100	-1.22082	0.424	0.647	4.90179e-96	ECM Fib
GFPT2	5.22242e-95	1.00866	0.501	0.282	2.3538e-90	ECM Fib
GRK5	3.6487e-92	0.822716	0.757	0.592	1.64451e-87	ECM Fib
TNXB	5.92956e-88	0.745418	0.694	0.49	2.67251e-83	ECM Fib
NTN4	1.00127e-87	0.841748	0.395	0.194	4.5128e-83	ECM Fib
COL4A1	1.82084e-87	-1.03607	0.476	0.653	8.20672e-83	ECM Fib
GUCY1A2	3.1573e-87	0.865537	0.202	0.065	1.42303e-82	ECM Fib
LINC00152	6.90618e-84	0.846616	0.26	0.101	3.11268e-79	ECM Fib
VCAN	1.54394e-81	0.832649	0.658	0.468	6.95869e-77	ECM Fib
PLCB1	1.85042e-79	0.727098	0.692	0.502	8.34005e-75	ECM Fib
SCARA5	4.50177e-77	0.809399	0.32	0.147	2.02899e-72	ECM Fib
COL4A2	2.14788e-76	-0.833801	0.495	0.673	9.68073e-72	ECM Fib
FMO2	2.2136e-75	-0.970763	0.182	0.402	9.97691e-71	ECM Fib
PSD3	1.4867e-73	0.751133	0.645	0.461	6.70071e-69	ECM Fib
ROBO1	3.61937e-73	0.807294	0.684	0.525	1.63129e-68	ECM Fib
CRISPLD2	9.41944e-69	-1.11551	0.222	0.432	4.24544e-64	ECM Fib
TRERF1	6.23001e-68	0.712142	0.337	0.167	2.80793e-63	ECM Fib
PXDNL	7.62319e-68	0.922378	0.572	0.397	3.43585e-63	ECM Fib
KCNAB1	5.24359e-66	0.942528	0.25	0.109	2.36334e-61	ECM Fib
CAMK1D	9.27615e-66	0.715555	0.365	0.191	4.18085e-61	ECM Fib
SPARCL1	1.77182e-64	-0.90336	0.593	0.719	7.98575e-60	ECM Fib
AUTS2	2.18791e-64	0.703809	0.725	0.593	9.86112e-60	ECM Fib
DOCK4	8.27569e-62	0.80467	0.469	0.289	3.72993e-57	ECM Fib
ACKR3	1.67872e-60	0.731952	0.175	0.064	7.56615e-56	ECM Fib
SDK1	6.9354e-60	0.816924	0.388	0.216	3.12585e-55	ECM Fib
ABI3BP	5.4432e-58	0.833599	0.704	0.572	2.45331e-53	ECM Fib
LAMB1	2.64504e-57	-0.72028	0.585	0.697	1.19214e-52	ECM Fib
IGFBP6	4.25975e-57	0.811593	0.234	0.105	1.91991e-52	ECM Fib
COL6A3	7.19033e-56	-0.726392	0.608	0.716	3.24075e-51	ECM Fib
UAP1	7.35668e-54	0.933991	0.434	0.277	3.31573e-49	ECM Fib
SULF1	3.70379e-51	0.721008	0.513	0.353	1.66933e-46	ECM Fib
COL4A4	2.26486e-50	-0.906103	0.434	0.564	1.0208e-45	ECM Fib
TLL2	8.53578e-49	0.986084	0.286	0.157	3.84716e-44	ECM Fib
PDZRN4	7.61782e-48	1.46058	0.137	0.051	3.43343e-43	ECM Fib
SCN7A	4.26363e-47	-0.826899	0.636	0.706	1.92166e-42	ECM Fib
APOD	5.17202e-44	-1.85892	0.338	0.489	2.33108e-39	ECM Fib
ARL15	5.19681e-42	-0.812949	0.558	0.644	2.34225e-37	ECM Fib
SPON1	8.7664e-42	-0.847847	0.125	0.269	3.9511e-37	ECM Fib
CFH	4.66846e-40	-0.734894	0.392	0.526	2.10412e-35	ECM Fib
ACSM3	6.89434e-39	-0.966384	0.405	0.532	3.10735e-34	ECM Fib
SERPINE1	4.7047e-33	-1.96763	0.107	0.221	2.12046e-28	ECM Fib
PLA2G5	6.60323e-33	-0.84111	0.446	0.557	2.97614e-28	ECM Fib
ACSL1	1.78133e-31	-0.702393	0.179	0.3	8.02864e-27	ECM Fib
HEYL	5.66465e-31	-0.706754	0.152	0.278	2.55311e-26	ECM Fib
COL4A3	1.29116e-30	-0.725166	0.401	0.504	5.81939e-26	ECM Fib
TMEM132C	2.15008e-30	-0.811182	0.097	0.208	9.69061e-26	ECM Fib
PITPNC1	6.18027e-29	-0.965377	0.136	0.247	2.78551e-24	ECM Fib
TMEM108	2.81363e-27	-0.723572	0.164	0.279	1.26813e-22	ECM Fib
ADH1B	8.61099e-27	-0.773003	0.146	0.258	3.88106e-22	ECM Fib
ZFP36	1.15311e-26	-0.701086	0.194	0.311	5.1972e-22	ECM Fib
CLSTN2	5.40721e-25	-0.761532	0.125	0.229	2.43708e-20	ECM Fib
APOE	2.4448e-22	-0.956209	0.042	0.118	1.1019e-17	ECM Fib
KALRN	3.80565e-22	-0.872346	0.176	0.275	1.71524e-17	ECM Fib
LINC01088	1.87858e-21	-0.823542	0.216	0.314	8.46694e-17	ECM Fib
ELL2	2.11948e-20	-0.772184	0.24	0.331	9.55271e-16	ECM Fib
HES1	3.13226e-19	0.812458	0.174	0.102	1.41174e-14	ECM Fib
FGF14	1.71311e-14	-0.78599	0.405	0.465	7.72114e-10	ECM Fib
FOSB	5.6278e-13	-0.895389	0.082	0.139	2.53651e-08	ECM Fib
MT2A	4.42707e-10	-0.976646	0.163	0.223	1.99533e-05	ECM Fib
ATP1B3	2.19164e-08	-0.742188	0.171	0.223	0.000987792	ECM Fib
SERPINE1	0	3.83966	0.656	0.145	0	Myofibroblasts
POSTN	8.81737e-224	2.4678	0.279	0.051	3.97407e-219	Myofibroblasts
TNC	4.08742e-132	2.27113	0.232	0.057	1.84224e-127	Myofibroblasts
DDAH1	1.10208e-126	1.18967	0.421	0.172	4.96716e-122	Myofibroblasts
CYR61	2.89705e-125	1.25575	0.447	0.191	1.30573e-120	Myofibroblasts
FN1	2.58228e-123	1.49819	0.741	0.518	1.16386e-118	Myofibroblasts
ABCA8	2.08423e-121	-1.15064	0.628	0.797	9.39384e-117	Myofibroblasts
MEOX1	3.80213e-108	1.12813	0.224	0.062	1.71366e-103	Myofibroblasts
MYO1D	3.50769e-107	0.960819	0.628	0.367	1.58095e-102	Myofibroblasts
KALRN	3.60287e-100	1.31582	0.466	0.233	1.62385e-95	Myofibroblasts
PLXDC2	8.86901e-100	0.921179	0.828	0.646	3.99735e-95	Myofibroblasts
LTBP2	4.93979e-99	1.0908	0.477	0.241	2.22641e-94	Myofibroblasts
CTGF	6.46528e-97	1.05863	0.493	0.253	2.91397e-92	Myofibroblasts
NOX4	5.34381e-94	1.07501	0.608	0.376	2.40851e-89	Myofibroblasts
THBS4	1.22813e-92	1.67956	0.314	0.129	5.53529e-88	Myofibroblasts
SERPINE2	2.78365e-79	1.056	0.394	0.193	1.25462e-74	Myofibroblasts
PDLIM3	1.45662e-78	0.858708	0.529	0.3	6.56512e-74	Myofibroblasts
CFD	3.35236e-73	-1.39281	0.242	0.476	1.51094e-68	Myofibroblasts
PALLD	7.08038e-73	0.856078	0.666	0.467	3.1912e-68	Myofibroblasts
ABCA6	1.91173e-71	-0.760105	0.686	0.786	8.61637e-67	Myofibroblasts
C7	6.1514e-70	-1.10615	0.463	0.636	2.7725e-65	Myofibroblasts
BICD1	9.555e-69	0.748203	0.474	0.269	4.30654e-64	Myofibroblasts
FGF14	4.68192e-68	1.14388	0.616	0.435	2.11019e-63	Myofibroblasts
SLC20A1	5.47081e-65	0.705521	0.394	0.201	2.46575e-60	Myofibroblasts
CMKLR1	6.25828e-64	0.713149	0.249	0.101	2.82067e-59	Myofibroblasts
CDH11	4.87187e-63	0.795332	0.338	0.163	2.1958e-58	Myofibroblasts
GEM	6.46349e-63	0.882516	0.2	0.073	2.91316e-58	Myofibroblasts
FAP	1.18429e-61	0.713829	0.219	0.085	5.33772e-57	Myofibroblasts
RUNX1	3.69876e-58	0.741554	0.447	0.256	1.66707e-53	Myofibroblasts
ABCA9	6.68005e-51	-0.968812	0.526	0.644	3.01077e-46	Myofibroblasts
ABCA10	9.55272e-50	-1.17145	0.453	0.582	4.30551e-45	Myofibroblasts
DCN	1.58403e-48	-0.728961	0.747	0.825	7.13939e-44	Myofibroblasts
LDLRAD4	1.62321e-48	0.730064	0.472	0.3	7.31597e-44	Myofibroblasts
COL8A1	7.80933e-47	0.794388	0.682	0.543	3.51974e-42	Myofibroblasts
AFF3	8.02791e-47	0.892979	0.532	0.378	3.61826e-42	Myofibroblasts
SLC19A2	8.33518e-45	0.704508	0.46	0.296	3.75675e-40	Myofibroblasts
KLHL29	3.29628e-44	0.755859	0.426	0.264	1.48566e-39	Myofibroblasts
MGST1	1.20051e-43	-0.930958	0.22	0.386	5.41081e-39	Myofibroblasts
RGCC	3.90832e-43	0.736344	0.151	0.058	1.76152e-38	Myofibroblasts
ABCA9-AS1	1.98795e-42	-1.2204	0.115	0.27	8.95991e-38	Myofibroblasts
RP11-563P16.1	2.09901e-41	0.761264	0.278	0.145	9.46044e-37	Myofibroblasts
IGF1	1.38491e-40	0.710498	0.457	0.3	6.24191e-36	Myofibroblasts
MIR4435-2HG	5.33786e-40	0.80277	0.386	0.243	2.40583e-35	Myofibroblasts
ADH1B	5.2063e-39	-1.10029	0.113	0.26	2.34653e-34	Myofibroblasts
RBFOX1	2.79863e-38	-1.09928	0.149	0.3	1.26137e-33	Myofibroblasts
NRXN3	3.20364e-36	0.83768	0.217	0.108	1.44391e-31	Myofibroblasts
FAM155A	3.3869e-36	1.16312	0.147	0.062	1.52651e-31	Myofibroblasts
ADGRL3	3.00028e-34	-0.788259	0.253	0.398	1.35226e-29	Myofibroblasts
FOSB	1.18643e-33	0.755544	0.228	0.118	5.34736e-29	Myofibroblasts
PXDNL	2.41631e-33	-0.883159	0.303	0.437	1.08905e-28	Myofibroblasts
GLUL	3.68036e-33	-0.902565	0.131	0.262	1.65878e-28	Myofibroblasts
NCAM2	1.86135e-31	-0.743311	0.284	0.425	8.38927e-27	Myofibroblasts
FGF7	1.99402e-28	-0.825326	0.097	0.216	8.98724e-24	Myofibroblasts
MAP1B	9.97246e-27	0.715572	0.418	0.298	4.49469e-22	Myofibroblasts
C3	7.3942e-26	-0.736398	0.136	0.255	3.33264e-21	Myofibroblasts
DOCK4	3.3057e-25	-0.793388	0.214	0.328	1.48991e-20	Myofibroblasts
KCNMA1	2.08253e-22	0.716143	0.121	0.057	9.38615e-18	Myofibroblasts
PLA2G2A	2.9189e-22	-1.50062	0.073	0.166	1.31558e-17	Myofibroblasts
KAZN	2.08999e-20	-0.764597	0.284	0.394	9.41979e-16	Myofibroblasts
RARRES1	9.82622e-18	-0.854625	0.077	0.158	4.42878e-13	Myofibroblasts
KIRREL3	3.86233e-16	0.891949	0.158	0.095	1.74079e-11	Myofibroblasts
PITPNC1	1.20616e-14	-0.753417	0.162	0.241	5.4363e-10	Myofibroblasts
MT1M	1.29385e-292	2.98248	0.385	0.048	5.83151e-288	Inflammatory Fib
MT2A	1.64112e-282	3.58778	0.674	0.186	7.3967e-278	Inflammatory Fib
MT1A	2.78782e-198	1.84144	0.239	0.025	1.2565e-193	Inflammatory Fib
MT1X	1.87859e-184	2.54703	0.301	0.047	8.46701e-180	Inflammatory Fib
MT1E	5.33793e-148	1.9171	0.311	0.061	2.40586e-143	Inflammatory Fib
NAMPT	5.77807e-118	1.66154	0.557	0.215	2.60424e-113	Inflammatory Fib
ZFP36	5.98825e-106	1.2166	0.634	0.274	2.69896e-101	Inflammatory Fib
PTPRC	1.08468e-97	0.955475	0.157	0.022	4.88876e-93	Inflammatory Fib
MARCH3	3.11061e-92	1.45075	0.592	0.277	1.40198e-87	Inflammatory Fib
SOCS3	5.39266e-87	1.38199	0.259	0.065	2.43053e-82	Inflammatory Fib
ITPKC	6.93842e-72	1.21586	0.353	0.128	3.12721e-67	Inflammatory Fib
AOAH	9.48728e-71	0.795141	0.141	0.025	4.27601e-66	Inflammatory Fib
IFI16	2.51244e-67	1.02255	0.525	0.255	1.13238e-62	Inflammatory Fib
CD163	5.77421e-61	1.09394	0.109	0.017	2.60249e-56	Inflammatory Fib
OSMR	8.94713e-59	1.02457	0.557	0.29	4.03256e-54	Inflammatory Fib
FKBP5	1.30044e-54	0.779783	0.838	0.601	5.86123e-50	Inflammatory Fib
RBM47	4.54071e-53	0.927178	0.134	0.029	2.04655e-48	Inflammatory Fib
SLC39A14	4.55639e-53	1.05376	0.33	0.135	2.05361e-48	Inflammatory Fib
MAN1A1	5.89056e-53	1.07616	0.591	0.36	2.65493e-48	Inflammatory Fib
GLUL	9.13568e-52	1.13103	0.467	0.233	4.11754e-47	Inflammatory Fib
NFIL3	1.37477e-51	0.857842	0.192	0.055	6.19621e-47	Inflammatory Fib
NNMT	3.90606e-50	0.899172	0.667	0.432	1.7605e-45	Inflammatory Fib
CFH	1.01304e-47	1.0051	0.71	0.495	4.56585e-43	Inflammatory Fib
ATP1A1	2.15702e-47	0.987927	0.505	0.279	9.72189e-43	Inflammatory Fib
C11orf96	4.00249e-47	1.37603	0.212	0.071	1.80396e-42	Inflammatory Fib
VMP1	1.27967e-44	1.01769	0.597	0.366	5.76759e-40	Inflammatory Fib
ADCY3	1.76048e-43	0.786757	0.368	0.168	7.93465e-39	Inflammatory Fib
PNRC1	2.20507e-43	0.894009	0.361	0.166	9.93849e-39	Inflammatory Fib
TGFBR2	5.05572e-43	0.739759	0.679	0.454	2.27866e-38	Inflammatory Fib
STEAP4	2.71162e-42	1.03212	0.401	0.201	1.22215e-37	Inflammatory Fib
ARID5B	2.75457e-40	0.735716	0.66	0.436	1.24151e-35	Inflammatory Fib
EGR1	7.55259e-40	0.730347	0.427	0.217	3.40403e-35	Inflammatory Fib
CHST11	1.24508e-39	0.874921	0.289	0.124	5.61172e-35	Inflammatory Fib
CD38	3.89591e-38	0.838372	0.213	0.078	1.75592e-33	Inflammatory Fib
AC005237.1	4.77301e-38	1.20303	0.201	0.073	2.15124e-33	Inflammatory Fib
SLC1A3	5.47979e-37	0.777657	0.216	0.082	2.46979e-32	Inflammatory Fib
MRC1	1.12243e-36	1.04511	0.114	0.029	5.05891e-32	Inflammatory Fib
FMN1	4.01358e-36	1.06625	0.144	0.043	1.80896e-31	Inflammatory Fib
PHC2	8.73982e-36	0.779689	0.403	0.216	3.93912e-31	Inflammatory Fib
PIM1	2.82254e-35	0.709418	0.152	0.047	1.27215e-30	Inflammatory Fib
SRPX	3.18043e-35	0.855585	0.526	0.323	1.43345e-30	Inflammatory Fib
TNFAIP2	3.96407e-34	0.74587	0.232	0.094	1.78664e-29	Inflammatory Fib
ARHGAP15	1.8588e-32	0.7368	0.18	0.065	8.37779e-28	Inflammatory Fib
AF241726.2	2.56296e-32	0.838592	0.13	0.039	1.15515e-27	Inflammatory Fib
KHDRBS3	4.90398e-32	0.826851	0.413	0.234	2.21027e-27	Inflammatory Fib
CCNL1	9.17326e-31	0.73446	0.455	0.271	4.13448e-26	Inflammatory Fib
CTSC	1.36668e-29	0.940287	0.204	0.084	6.15977e-25	Inflammatory Fib
ZFAND5	4.9681e-29	0.709205	0.377	0.21	2.23917e-24	Inflammatory Fib
F13A1	5.13492e-29	1.26214	0.13	0.042	2.31436e-24	Inflammatory Fib
CEBPD	1.85395e-28	0.863056	0.389	0.216	8.35594e-24	Inflammatory Fib
B4GALT5	3.07576e-28	0.725697	0.283	0.14	1.38628e-23	Inflammatory Fib
UAP1	4.24203e-28	0.953369	0.46	0.289	1.91193e-23	Inflammatory Fib
KCNT2	3.40895e-27	0.750551	0.639	0.46	1.53645e-22	Inflammatory Fib
FP671120.1	6.99451e-27	0.724173	0.145	0.052	3.15249e-22	Inflammatory Fib
AP002518.2	4.24038e-26	0.792517	0.208	0.09	1.91118e-21	Inflammatory Fib
ACSM3	4.2881e-26	-1.30017	0.376	0.522	1.93269e-21	Inflammatory Fib
GRK5	9.63274e-21	-0.832556	0.523	0.621	4.34157e-16	Inflammatory Fib
SOD2	1.17657e-20	0.804453	0.23	0.118	5.30291e-16	Inflammatory Fib
C3	1.19699e-20	0.793944	0.38	0.233	5.39495e-16	Inflammatory Fib
ACSL4	4.8625e-20	0.806423	0.334	0.203	2.19158e-15	Inflammatory Fib
SAT1	7.97687e-20	0.799179	0.434	0.287	3.59526e-15	Inflammatory Fib
XIST	1.0101e-19	0.764367	0.228	0.117	4.55264e-15	Inflammatory Fib
TIPARP	1.17992e-19	0.7762	0.334	0.199	5.31804e-15	Inflammatory Fib
TBX20	1.44097e-19	-0.845836	0.37	0.504	6.49458e-15	Inflammatory Fib
KAZN	1.87067e-18	0.873102	0.514	0.373	8.43129e-14	Inflammatory Fib
PLA2G2A	2.1245e-17	0.834866	0.262	0.149	9.57532e-13	Inflammatory Fib
PDLIM3	1.11745e-16	-1.15281	0.208	0.334	5.03644e-12	Inflammatory Fib
DENND2A	6.12362e-16	-0.801767	0.179	0.305	2.75998e-11	Inflammatory Fib
RBPJ	1.98458e-14	0.818235	0.37	0.252	8.94471e-10	Inflammatory Fib
ITGA11	5.58352e-14	-0.714283	0.119	0.231	2.51655e-09	Inflammatory Fib
SASH1	6.2878e-13	-0.744735	0.36	0.456	2.83397e-08	Inflammatory Fib
ASAP2	7.50211e-13	-0.764245	0.271	0.371	3.38128e-08	Inflammatory Fib
RARRES1	8.42058e-13	0.952386	0.235	0.143	3.79524e-08	Inflammatory Fib
PLCB4	8.50437e-13	-0.703711	0.176	0.287	3.833e-08	Inflammatory Fib
RYR2	1.01552e-12	-0.756267	0.307	0.414	4.57704e-08	Inflammatory Fib
LTBP2	1.88078e-12	-0.921662	0.172	0.275	8.47686e-08	Inflammatory Fib
CREB5	8.49275e-12	-0.719203	0.321	0.42	3.82777e-07	Inflammatory Fib
FLRT2	1.87684e-11	0.792178	0.259	0.166	8.45911e-07	Inflammatory Fib
EBF3	1.7076e-09	-0.71434	0.16	0.242	7.69633e-05	Inflammatory Fib
TLL2	9.81983e-09	-0.710489	0.102	0.179	0.00044259	Inflammatory Fib
PCOLCE2	4.49999e-07	-0.769841	0.256	0.322	0.0202819	Inflammatory Fib
ST6GALNAC3	0	3.07287	0.622	0.046	0	Endothelial Fib
VWF	0	2.59937	0.53	0.032	0	Endothelial Fib
FLT1	0	2.50933	0.582	0.038	0	Endothelial Fib
EGFL7	0	1.98717	0.474	0.02	0	Endothelial Fib
PTPRB	0	1.92387	0.442	0.016	0	Endothelial Fib
MCF2L	0	1.53154	0.331	0.008	0	Endothelial Fib
SHANK3	0	1.48757	0.386	0.011	0	Endothelial Fib
BTNL9	0	1.31912	0.259	0.005	0	Endothelial Fib
ADGRF5	6.94217e-302	1.32577	0.359	0.015	3.12891e-297	Endothelial Fib
TPO	1.96798e-292	1.37828	0.239	0.006	8.86987e-288	Endothelial Fib
NOTCH4	1.75285e-283	0.831321	0.207	0.004	7.90028e-279	Endothelial Fib
ANO2	4.20719e-269	2.65717	0.506	0.039	1.89622e-264	Endothelial Fib
CYYR1	4.08358e-229	1.00419	0.195	0.005	1.84051e-224	Endothelial Fib
SH2D3C	1.69325e-225	0.88399	0.247	0.009	7.63165e-221	Endothelial Fib
CXorf36	2.1135e-220	0.785449	0.195	0.005	9.52577e-216	Endothelial Fib
GALNT18	1.66034e-214	1.7494	0.402	0.029	7.4833e-210	Endothelial Fib
EMCN	7.33172e-201	1.21481	0.307	0.017	3.30448e-196	Endothelial Fib
CCDC85A	1.72204e-200	1.43036	0.303	0.017	7.76141e-196	Endothelial Fib
ADGRL4	3.64933e-176	1.06783	0.219	0.01	1.64479e-171	Endothelial Fib
LINC00639	1.82052e-170	0.908597	0.155	0.004	8.20528e-166	Endothelial Fib
PECAM1	1.15509e-165	1.45168	0.422	0.042	5.20611e-161	Endothelial Fib
ITGA6	5.63393e-158	1.0634	0.243	0.014	2.53927e-153	Endothelial Fib
TEK	1.30029e-152	0.816011	0.239	0.014	5.86055e-148	Endothelial Fib
PPP1R16B	1.33983e-149	0.876672	0.223	0.012	6.03875e-145	Endothelial Fib
SLCO2A1	4.28016e-148	0.957077	0.151	0.005	1.92911e-143	Endothelial Fib
ADAMTS9	4.22391e-142	1.77778	0.375	0.039	1.90376e-137	Endothelial Fib
RASGRF2	2.97592e-131	1.52181	0.343	0.035	1.34128e-126	Endothelial Fib
SLCO4A1	1.52238e-130	0.845462	0.147	0.006	6.86153e-126	Endothelial Fib
CNTNAP3B	2.87125e-128	0.943787	0.227	0.015	1.2941e-123	Endothelial Fib
CA8	6.58182e-123	0.976522	0.127	0.004	2.96649e-118	Endothelial Fib
F8	1.786e-119	1.30793	0.363	0.043	8.04966e-115	Endothelial Fib
DENND3	1.91025e-117	0.932395	0.267	0.023	8.60969e-113	Endothelial Fib
SNTG2	2.76917e-114	1.04883	0.195	0.013	1.24809e-109	Endothelial Fib
CD36	5.44568e-114	2.34569	0.518	0.094	2.45442e-109	Endothelial Fib
CXCL2	2.84155e-113	0.950334	0.167	0.009	1.28071e-108	Endothelial Fib
NOSTRIN	1.16907e-103	0.955269	0.231	0.02	5.26913e-99	Endothelial Fib
ERG	5.60071e-103	0.822531	0.259	0.025	2.5243e-98	Endothelial Fib
PKHD1L1	1.46902e-102	1.49145	0.211	0.017	6.62102e-98	Endothelial Fib
ANXA3	1.64387e-97	0.806883	0.183	0.013	7.40909e-93	Endothelial Fib
CTD-3179P9.1	1.82503e-96	0.749223	0.139	0.007	8.22557e-92	Endothelial Fib
SYNE2	2.99674e-94	1.43443	0.506	0.1	1.35066e-89	Endothelial Fib
C22orf34	1.21742e-88	0.716624	0.175	0.013	5.48705e-84	Endothelial Fib
LIMS2	1.1586e-85	0.839623	0.243	0.026	5.22194e-81	Endothelial Fib
FLNB	4.33774e-83	1.02109	0.371	0.06	1.95506e-78	Endothelial Fib
PRKCH	7.94829e-83	1.21781	0.442	0.085	3.58237e-78	Endothelial Fib
PODXL	4.86661e-82	0.788368	0.207	0.02	2.19343e-77	Endothelial Fib
LDB2	3.50683e-69	1.94014	0.709	0.269	1.58056e-64	Endothelial Fib
GFOD1	1.02538e-68	1.00881	0.335	0.059	4.62149e-64	Endothelial Fib
EPHA4	5.81012e-66	0.858677	0.147	0.013	2.61868e-61	Endothelial Fib
MEF2C	2.88895e-65	1.27014	0.466	0.114	1.30208e-60	Endothelial Fib
ELK3	1.81937e-63	0.972389	0.351	0.068	8.20009e-59	Endothelial Fib
MCTP1	5.68538e-62	0.93553	0.235	0.034	2.56246e-57	Endothelial Fib
LNX1	1.9069e-61	0.980831	0.231	0.033	8.59461e-57	Endothelial Fib
RAPGEF5	5.13841e-59	1.19524	0.478	0.126	2.31593e-54	Endothelial Fib
DACH1	3.07619e-55	0.990261	0.247	0.04	1.38647e-50	Endothelial Fib
PITPNC1	4.85515e-55	1.30579	0.633	0.224	2.18827e-50	Endothelial Fib
FLI1	2.82839e-52	1.08484	0.478	0.136	1.27478e-47	Endothelial Fib
TSPAN14	9.10201e-52	0.77747	0.259	0.046	4.10237e-47	Endothelial Fib
RALGAPA2	1.25901e-51	1.15969	0.538	0.173	5.67447e-47	Endothelial Fib
HECW2	3.54676e-49	0.740141	0.255	0.046	1.59856e-44	Endothelial Fib
SEC14L1	4.03278e-48	1.18447	0.502	0.16	1.81761e-43	Endothelial Fib
RGS5	1.76368e-46	0.894165	0.199	0.032	7.94907e-42	Endothelial Fib
PGM5	1.7454e-45	0.882507	0.271	0.055	7.86669e-41	Endothelial Fib
PPARG	2.31566e-45	0.960817	0.311	0.07	1.04369e-40	Endothelial Fib
ARHGAP31	5.29829e-45	0.914143	0.378	0.1	2.38799e-40	Endothelial Fib
TMTC1	6.01778e-45	1.1006	0.657	0.26	2.71227e-40	Endothelial Fib
HIPK2	3.32621e-43	1.20245	0.53	0.188	1.49915e-38	Endothelial Fib
PTPRM	1.14773e-42	1.52125	0.793	0.457	5.17294e-38	Endothelial Fib
RAPGEF1	7.06441e-42	1.00547	0.558	0.198	3.184e-37	Endothelial Fib
TSPAN9	2.12202e-41	0.844897	0.502	0.165	9.56417e-37	Endothelial Fib
CLIC5	1.05177e-40	0.726421	0.159	0.023	4.74044e-36	Endothelial Fib
ID1	1.49399e-38	0.820607	0.279	0.065	6.73358e-34	Endothelial Fib
EGFLAM	7.70061e-38	0.749649	0.139	0.02	3.47074e-33	Endothelial Fib
SMAD6	2.26096e-37	0.796927	0.199	0.037	1.01904e-32	Endothelial Fib
DOCK9	4.90582e-37	1.12211	0.729	0.372	2.2111e-32	Endothelial Fib
NEDD9	9.82767e-37	0.992727	0.45	0.154	4.42943e-32	Endothelial Fib
MAP2	1.49788e-36	0.832051	0.351	0.098	6.75111e-32	Endothelial Fib
PLEKHG1	1.77038e-36	1.15884	0.53	0.207	7.97929e-32	Endothelial Fib
CRIM1	2.19792e-36	0.953558	0.474	0.165	9.90623e-32	Endothelial Fib
EPAS1	4.52214e-36	1.0345	0.649	0.285	2.03818e-31	Endothelial Fib
SNRK	5.06106e-36	0.759585	0.367	0.107	2.28107e-31	Endothelial Fib
KIAA0355	5.46589e-36	0.757409	0.375	0.111	2.46353e-31	Endothelial Fib
C10orf11	1.10134e-34	1.00415	0.55	0.219	4.96383e-30	Endothelial Fib
FRYL	2.13768e-34	0.872317	0.705	0.334	9.63474e-30	Endothelial Fib
MGLL	2.52911e-33	0.938696	0.414	0.137	1.1399e-28	Endothelial Fib
ABLIM3	4.28436e-33	1.09061	0.498	0.193	1.931e-28	Endothelial Fib
MAGI1	6.11308e-33	0.962435	0.606	0.259	2.75523e-28	Endothelial Fib
PLXNA2	1.16821e-31	1.02374	0.518	0.215	5.26524e-27	Endothelial Fib
WARS	1.47526e-31	0.803091	0.247	0.062	6.64916e-27	Endothelial Fib
PDLIM1	2.18585e-30	0.70186	0.466	0.173	9.85185e-26	Endothelial Fib
ITGA1	9.67686e-30	0.789641	0.466	0.176	4.36146e-25	Endothelial Fib
ARHGAP26	1.6244e-28	1.00743	0.753	0.432	7.32134e-24	Endothelial Fib
RP11-767I20.1	2.73708e-28	1.91013	0.195	0.046	1.23363e-23	Endothelial Fib
TACC1	4.06463e-28	0.962478	0.837	0.543	1.83197e-23	Endothelial Fib
CDK17	1.13383e-27	0.81072	0.554	0.245	5.11031e-23	Endothelial Fib
FNBP1L	3.80536e-27	0.744201	0.343	0.115	1.71511e-22	Endothelial Fib
RAPGEF2	2.88297e-26	0.7551	0.614	0.291	1.29938e-21	Endothelial Fib
MYH9	4.22517e-26	0.828876	0.53	0.234	1.90432e-21	Endothelial Fib
CDH13	1.36778e-25	1.0059	0.375	0.138	6.16472e-21	Endothelial Fib
CMIP	6.18495e-25	0.741944	0.359	0.13	2.78762e-20	Endothelial Fib
A2M	7.20043e-25	0.711155	0.343	0.12	3.24531e-20	Endothelial Fib
ELMO1	9.08389e-25	0.811029	0.705	0.393	4.0942e-20	Endothelial Fib
GMDS	3.52761e-24	0.935136	0.518	0.238	1.58993e-19	Endothelial Fib
UTRN	5.69689e-24	0.718664	0.833	0.534	2.56764e-19	Endothelial Fib
KIAA1217	4.32265e-23	0.86244	0.446	0.191	1.94826e-18	Endothelial Fib
RASAL2	4.58311e-23	0.700083	0.765	0.439	2.06565e-18	Endothelial Fib
ADAMTS9-AS2	7.72003e-23	0.805342	0.558	0.264	3.47949e-18	Endothelial Fib
PLPP1	7.55618e-21	0.719471	0.574	0.296	3.40565e-16	Endothelial Fib
GRB10	1.02191e-18	0.914521	0.622	0.353	4.60587e-14	Endothelial Fib
FRMD3	1.03959e-18	0.815754	0.386	0.17	4.68552e-14	Endothelial Fib
RAD51B	5.63893e-18	0.723722	0.574	0.297	2.54152e-13	Endothelial Fib
FAM155A	1.92451e-17	0.836226	0.211	0.069	8.67395e-13	Endothelial Fib
BMP6	1.12857e-12	0.742942	0.139	0.044	5.08656e-08	Endothelial Fib
NFATC1	6.93111e-09	0.87432	0.247	0.125	0.000312392	Endothelial Fib
NRG1	4.91752e-08	1.08576	0.116	0.044	0.00221638	Endothelial Fib
TTN	8.9795e-63	3.2194	0.938	0.472	4.04715e-58	CM-Like Fib
TRIM54	4.95717e-55	0.724358	0.168	0.01	2.23424e-50	CM-Like Fib
LDB3	6.8203e-55	2.05084	0.487	0.084	3.07398e-50	CM-Like Fib
TRDN	2.96232e-45	1.4197	0.327	0.045	1.33515e-40	CM-Like Fib
MYH7	8.63353e-43	2.44999	0.655	0.208	3.89122e-38	CM-Like Fib
MLIP	7.02949e-42	2.22734	0.496	0.116	3.16826e-37	CM-Like Fib
RYR2	2.0114e-41	3.02105	0.814	0.404	9.06558e-37	CM-Like Fib
MYO18B	5.99852e-41	1.79748	0.319	0.048	2.70359e-36	CM-Like Fib
CTNNA3	3.05692e-38	2.24639	0.531	0.146	1.37778e-33	CM-Like Fib
MYBPC3	5.19312e-37	2.09902	0.451	0.103	2.34059e-32	CM-Like Fib
CHRM2	7.73368e-37	1.41505	0.23	0.028	3.48565e-32	CM-Like Fib
MYH7B	1.1592e-36	1.0013	0.204	0.022	5.22461e-32	CM-Like Fib
NEBL	1.04825e-35	1.63114	0.398	0.083	4.72458e-31	CM-Like Fib
AKAP6	3.84831e-35	1.38515	0.354	0.065	1.73447e-30	CM-Like Fib
TECRL	2.52208e-32	1.60225	0.31	0.055	1.13673e-27	CM-Like Fib
SRL	5.48928e-32	0.786808	0.15	0.014	2.47407e-27	CM-Like Fib
ANKRD1	3.04348e-31	1.95366	0.434	0.111	1.37173e-26	CM-Like Fib
AQP7	6.05297e-31	0.721009	0.168	0.018	2.72814e-26	CM-Like Fib
MYOM1	1.58124e-29	1.97015	0.496	0.151	7.12682e-25	CM-Like Fib
TNNT2	1.99714e-29	1.96049	0.496	0.143	9.0013e-25	CM-Like Fib
SORBS2	4.89611e-29	2.22588	0.522	0.168	2.20673e-24	CM-Like Fib
MYOM2	6.79879e-29	1.12232	0.23	0.034	3.06428e-24	CM-Like Fib
RBM20	1.84227e-27	1.88898	0.301	0.061	8.30327e-23	CM-Like Fib
ADPRHL1	7.08821e-27	0.742726	0.15	0.016	3.19473e-22	CM-Like Fib
MTUS2	9.01391e-27	0.782528	0.177	0.022	4.06266e-22	CM-Like Fib
CDH2	3.26961e-26	1.76033	0.345	0.081	1.47365e-21	CM-Like Fib
SH3RF2	1.27529e-25	0.822123	0.159	0.019	5.74786e-21	CM-Like Fib
SCN5A	2.39445e-25	0.704768	0.142	0.016	1.0792e-20	CM-Like Fib
OBSCN	2.06025e-22	1.35667	0.265	0.056	9.28575e-18	CM-Like Fib
MYLK3	1.11502e-21	0.846407	0.15	0.02	5.0255e-17	CM-Like Fib
DES	1.13422e-21	1.55532	0.46	0.154	5.11204e-17	CM-Like Fib
MYOCD	9.83748e-21	0.757877	0.15	0.021	4.43385e-16	CM-Like Fib
FGF12	6.00146e-20	2.06737	0.442	0.162	2.70492e-15	CM-Like Fib
MYOZ2	1.41295e-19	1.57073	0.301	0.079	6.36831e-15	CM-Like Fib
RCAN2	1.94354e-19	1.18877	0.354	0.1	8.75971e-15	CM-Like Fib
CCDC141	2.81095e-19	0.719912	0.168	0.027	1.26692e-14	CM-Like Fib
ADCY5	3.48225e-19	0.829341	0.159	0.025	1.56949e-14	CM-Like Fib
RNF150	7.37315e-19	1.3342	0.301	0.079	3.32315e-14	CM-Like Fib
TENM2	2.31198e-18	0.819626	0.221	0.046	1.04203e-13	CM-Like Fib
DTNA	2.48425e-18	1.22601	0.248	0.057	1.11968e-13	CM-Like Fib
PRKAA2	2.67898e-18	0.7187	0.195	0.037	1.20744e-13	CM-Like Fib
ACTN2	6.85739e-18	1.32696	0.31	0.088	3.09069e-13	CM-Like Fib
CACNB2	2.07186e-17	1.47416	0.319	0.093	9.33808e-13	CM-Like Fib
DPY19L2	4.48016e-17	0.886038	0.221	0.048	2.01925e-12	CM-Like Fib
FHOD3	9.61326e-17	1.25499	0.257	0.065	4.33279e-12	CM-Like Fib
HSPB7	1.37463e-16	1.03022	0.274	0.072	6.19559e-12	CM-Like Fib
NRAP	2.10699e-16	0.783657	0.177	0.034	9.49639e-12	CM-Like Fib
ESRRG	2.35021e-16	0.953737	0.221	0.051	1.05926e-11	CM-Like Fib
TNNI3	2.81626e-16	1.52087	0.372	0.121	1.26932e-11	CM-Like Fib
SLC8A1	7.81565e-16	1.66662	0.664	0.417	3.52259e-11	CM-Like Fib
RP11-532N4.2	8.58191e-16	0.789822	0.106	0.014	3.86795e-11	CM-Like Fib
CASQ2	6.93623e-15	0.74191	0.15	0.028	3.12623e-10	CM-Like Fib
MYPN	1.75235e-14	0.785731	0.142	0.026	7.89802e-10	CM-Like Fib
CD36	2.21513e-14	1.4809	0.31	0.101	9.98382e-10	CM-Like Fib
TPM1	2.93517e-14	1.27874	0.637	0.394	1.32291e-09	CM-Like Fib
CCSER1	3.24859e-14	1.01035	0.221	0.056	1.46417e-09	CM-Like Fib
HDAC9	5.15293e-14	1.09087	0.204	0.05	2.32248e-09	CM-Like Fib
CMYA5	1.73275e-13	1.40254	0.442	0.205	7.80966e-09	CM-Like Fib
LMOD2	1.79591e-13	1.01594	0.177	0.04	8.09435e-09	CM-Like Fib
ACTC1	5.28667e-13	1.43942	0.469	0.221	2.38275e-08	CM-Like Fib
PLN	8.42914e-13	1.12287	0.265	0.081	3.7991e-08	CM-Like Fib
DMD	9.53222e-13	1.34607	0.717	0.538	4.29627e-08	CM-Like Fib
NEXN	1.14515e-12	1.35414	0.469	0.237	5.16131e-08	CM-Like Fib
TNNC1	1.95165e-12	1.26804	0.363	0.143	8.7963e-08	CM-Like Fib
NEGR1	2.48719e-12	-1.07832	0.593	0.827	1.121e-07	CM-Like Fib
TCAP	6.14344e-12	1.30814	0.381	0.157	2.76891e-07	CM-Like Fib
TMEM178B	2.71505e-11	0.707058	0.168	0.041	1.2237e-06	CM-Like Fib
PKP2	2.92353e-11	0.802492	0.212	0.061	1.31767e-06	CM-Like Fib
SORBS1	3.07284e-11	1.14098	0.584	0.354	1.38496e-06	CM-Like Fib
CKMT2	4.66052e-11	0.895936	0.177	0.046	2.10054e-06	CM-Like Fib
WNK2	5.76997e-11	0.723246	0.115	0.022	2.60058e-06	CM-Like Fib
PALLD	9.01168e-11	0.969461	0.681	0.489	4.06165e-06	CM-Like Fib
CACNA1C	9.19656e-11	1.24005	0.655	0.47	4.14498e-06	CM-Like Fib
FHL2	9.37011e-11	1.56594	0.531	0.314	4.2232e-06	CM-Like Fib
TRDN-AS1	3.24538e-10	0.720168	0.133	0.03	1.46272e-05	CM-Like Fib
ACTA1	4.17294e-10	1.00107	0.434	0.211	1.88078e-05	CM-Like Fib
MB	4.37147e-10	1.09776	0.389	0.177	1.97026e-05	CM-Like Fib
LPL	6.2398e-10	0.863797	0.186	0.054	2.81234e-05	CM-Like Fib
EYA4	1.3876e-09	0.973159	0.221	0.074	6.25406e-05	CM-Like Fib
MAGI1	1.43515e-09	1.1532	0.469	0.264	6.46836e-05	CM-Like Fib
FABP3	1.53889e-09	0.7624	0.204	0.064	6.93595e-05	CM-Like Fib
SLC8A1-AS1	2.169e-09	0.873656	0.15	0.04	9.77591e-05	CM-Like Fib
PACRG	3.29297e-09	1.01256	0.204	0.066	0.000148418	CM-Like Fib
CRYAB	5.53815e-09	1.18354	0.389	0.193	0.00024961	CM-Like Fib
COX6A2	6.21021e-09	0.765938	0.204	0.066	0.0002799	CM-Like Fib
MYL2	5.65116e-08	1.30576	0.469	0.269	0.00254704	CM-Like Fib
PHACTR1	6.55069e-08	1.22944	0.336	0.166	0.00295246	CM-Like Fib
MYL3	1.96984e-07	1.14406	0.31	0.149	0.00887827	CM-Like Fib
ERBB4	2.81079e-07	0.709353	0.204	0.076	0.0126685	CM-Like Fib
TPM2	3.38739e-07	0.782376	0.239	0.097	0.0152673	CM-Like Fib
C15orf41	3.8728e-07	1.00584	0.319	0.156	0.0174551	CM-Like Fib
PDE3A	4.78971e-07	0.978484	0.628	0.447	0.0215877	CM-Like Fib
PDE4DIP	4.90843e-07	1.0077	0.478	0.314	0.0221228	CM-Like Fib
SLC1A3	7.02392e-07	0.711873	0.221	0.088	0.0316575	CM-Like Fib
CH507-513H4.1	8.51247e-07	1.37755	0.504	0.365	0.0383665	CM-Like Fib
PCDH7	9.13823e-07	0.929942	0.257	0.115	0.0411869	CM-Like Fib
