# Supplementary material for: Integrative single-cell analysis of cardiac and pulmonary sarcoidosis using publicly available cardiac and bronchoalveolar lavage fluid sequencing datasets
Source: Front Cardiovasc Med. 2023 Jul 28;10:1227818. doi: 10.3389/fcvm.2023.1227818 (PMC10419306; doi:10.3389/fcvm.2023.1227818)
Supplement: Supplementary file 1 [file Datasheet1.zip › Table_S14.xlsx]

## Sheet: Fibroblast DE Genes
Table S14: Supervised Gene-Set Enrichment Analysis of Cardiac Fibroblasts in Sarcoidosis Relative to Control
Gene	p_val	avg_log2FC	pct.1	pct.2	p_val_adj	Cell Type
MALAT1	1.40438e-212	-2.3317	1	1	6.32966e-208	Myofibroblasts
RBMS3	3.35406e-172	2.98435	0.968	0.394	1.51171e-167	Myofibroblasts
CH507-528H12.1	3.3436e-163	4.23868	0.838	0	1.50699e-158	Myofibroblasts
LINC-PINT	8.20881e-156	3.56534	0.815	0	3.69979e-151	Myofibroblasts
LRRC16A	2.31707e-148	3.55783	0.791	0	1.04432e-143	Myofibroblasts
LHFP	2.79546e-145	3.95066	0.781	0	1.25994e-140	Myofibroblasts
LINGO1	4.06174e-139	-3.00511	0.018	0.546	1.83067e-134	Myofibroblasts
LRP4	7.35139e-137	-2.78654	0.009	0.52	3.31335e-132	Myofibroblasts
LHFPL6	1.03923e-131	-3.06442	0	0.48	4.68394e-127	Myofibroblasts
CH507-513H4.1	3.52268e-116	2.74734	0.676	0	1.58771e-111	Myofibroblasts
AC016831.7	1.66248e-114	-2.72489	0.038	0.51	7.49295e-110	Myofibroblasts
RBMS3-AS3	6.38043e-109	-2.81774	0.036	0.488	2.87572e-104	Myofibroblasts
PARK2	6.6829e-105	2.74605	0.631	0	3.01205e-100	Myofibroblasts
RFWD2	2.06488e-102	2.28857	0.621	0	9.3066e-98	Myofibroblasts
PRKN	3.851e-100	-2.36958	0	0.375	1.73568e-95	Myofibroblasts
CARMIL1	8.61389e-96	-2.24321	0	0.36	3.88237e-91	Myofibroblasts
LINC00969	1.02548e-94	2.21287	0.588	0	4.62194e-90	Myofibroblasts
CFD	1.89307e-94	-3.1745	0.106	0.554	8.53227e-90	Myofibroblasts
LINC02256	8.75566e-85	-1.95376	0	0.322	3.94626e-80	Myofibroblasts
AP003086.2	8.75567e-85	-2.15441	0	0.322	3.94627e-80	Myofibroblasts
AL109930.1	2.25967e-82	-2.2348	0	0.313	1.01846e-77	Myofibroblasts
ZBTB16	1.58193e-81	2.23655	0.76	0.303	7.12992e-77	Myofibroblasts
KALRN	1.02825e-79	2.73848	0.633	0.085	4.63442e-75	Myofibroblasts
XIST	3.50803e-78	-2.33852	0	0.299	1.58111e-73	Myofibroblasts
FP700111.1	5.44039e-77	-1.94146	0	0.294	2.45204e-72	Myofibroblasts
SLC26A3	1.29473e-76	-1.92691	0.006	0.311	5.83548e-72	Myofibroblasts
UTRN	7.24038e-76	1.76145	0.764	0.226	3.26331e-71	Myofibroblasts
AC018682.1	3.27941e-75	-1.95487	0	0.288	1.47806e-70	Myofibroblasts
UACA	3.40168e-75	1.81369	0.717	0.16	1.53317e-70	Myofibroblasts
TENT5A	4.99801e-74	-1.93576	0	0.284	2.25265e-69	Myofibroblasts
TPT1-AS1	3.34993e-73	1.87044	0.488	0	1.50985e-68	Myofibroblasts
MBNL1	1.49344e-72	1.41486	0.904	0.505	6.73108e-68	Myofibroblasts
AFF3	6.95543e-72	2.43441	0.683	0.188	3.13488e-67	Myofibroblasts
KLF12	9.60637e-72	1.70665	0.785	0.277	4.32969e-67	Myofibroblasts
ARHGAP10	1.79223e-71	1.63431	0.849	0.392	8.07778e-67	Myofibroblasts
MYO1D	4.03242e-71	1.64216	0.787	0.264	1.81745e-66	Myofibroblasts
KIAA0368	1.34609e-70	1.82583	0.475	0	6.06697e-66	Myofibroblasts
LARGE	4.79789e-70	2.04416	0.472	0	2.16246e-65	Myofibroblasts
TIMP1	7.35667e-70	-2.72994	0.127	0.499	3.31573e-65	Myofibroblasts
ERBB2IP	1.11852e-67	1.84816	0.46	0	5.04126e-63	Myofibroblasts
AC245297.3	5.41878e-67	-1.78319	0	0.258	2.4423e-62	Myofibroblasts
BRE	6.97081e-66	1.83523	0.451	0	3.14181e-61	Myofibroblasts
C5orf42	2.38351e-65	1.76713	0.448	0	1.07427e-60	Myofibroblasts
PCNX	5.39557e-65	1.77657	0.446	0	2.43184e-60	Myofibroblasts
ZCCHC11	1.83049e-64	1.74824	0.444	0	8.25022e-60	Myofibroblasts
PAPD4	4.12217e-64	1.65136	0.442	0	1.8579e-59	Myofibroblasts
TENT2	1.62724e-63	-1.53316	0	0.245	7.33413e-59	Myofibroblasts
MGEA5	2.31447e-62	1.68636	0.432	0	1.04316e-57	Myofibroblasts
AC012404.1	2.31617e-62	-1.66404	0	0.241	1.04392e-57	Myofibroblasts
RP5-965F6.2	5.14803e-62	2.18486	0.43	0	2.32027e-57	Myofibroblasts
MED13L	5.10013e-61	1.2451	0.876	0.469	2.29868e-56	Myofibroblasts
FKBP5	1.0047e-60	1.63927	0.791	0.375	4.52827e-56	Myofibroblasts
SPDYE2	4.432e-60	-1.75057	0.017	0.281	1.99755e-55	Myofibroblasts
AKT3	5.45803e-60	1.24988	0.862	0.48	2.45999e-55	Myofibroblasts
COL4A4	7.28097e-60	1.84448	0.702	0.235	3.2816e-55	Myofibroblasts
MIR100HG	1.30992e-59	2.21148	0.417	0	5.90394e-55	Myofibroblasts
ZC3H11A	6.26157e-59	1.52604	0.414	0	2.82215e-54	Myofibroblasts
AC087286.2	6.41644e-59	-1.57269	0	0.228	2.89195e-54	Myofibroblasts
COP1	6.41645e-59	-1.47608	0	0.228	2.89196e-54	Myofibroblasts
ZBTB20-AS5	6.41645e-59	-1.65268	0	0.228	2.89196e-54	Myofibroblasts
MLLT4	1.3649e-58	1.71312	0.412	0	6.15174e-54	Myofibroblasts
FAM35A	2.96931e-58	1.75428	0.41	0	1.3383e-53	Myofibroblasts
PARD3B	5.01399e-58	1.53388	0.756	0.267	2.25985e-53	Myofibroblasts
CH17-189H20.1	6.44681e-58	1.73792	0.408	0	2.90564e-53	Myofibroblasts
LARGE1	8.89245e-58	-1.4873	0	0.224	4.00792e-53	Myofibroblasts
ZZZ3	9.49221e-58	1.61894	0.407	0	4.27823e-53	Myofibroblasts
MT-CYB	2.78028e-57	-2.28304	0.14	0.465	1.2531e-52	Myofibroblasts
GMDS-AS1	3.02097e-57	1.82316	0.404	0	1.36158e-52	Myofibroblasts
MUC20-OT1	3.30223e-57	-1.4028	0	0.222	1.48835e-52	Myofibroblasts
AC005237.1	3.30224e-57	-1.83203	0	0.222	1.48835e-52	Myofibroblasts
IPO9-AS1	1.2355e-56	-2.17288	0.063	0.365	5.56852e-52	Myofibroblasts
RP11-563P16.1	2.05985e-56	2.46997	0.4	0	9.28393e-52	Myofibroblasts
LAMB1	4.16163e-56	1.2804	0.866	0.482	1.87569e-51	Myofibroblasts
ARL15	1.33739e-55	1.66025	0.819	0.437	6.02773e-51	Myofibroblasts
AL445250.1	1.67443e-55	-1.8072	0	0.215	7.54683e-51	Myofibroblasts
LINC00513	1.67444e-55	-1.83201	0	0.215	7.54685e-51	Myofibroblasts
RASAL2	4.58025e-55	1.55521	0.713	0.256	2.06436e-50	Myofibroblasts
FGF14	4.85895e-55	2.13566	0.731	0.354	2.18998e-50	Myofibroblasts
MEG3	5.95278e-55	1.2769	0.767	0.273	2.68298e-50	Myofibroblasts
SEPT11	6.72598e-55	1.56105	0.641	0.179	3.03147e-50	Myofibroblasts
AC074032.1	2.27514e-54	-1.57173	0	0.211	1.02543e-49	Myofibroblasts
AC025159.1	8.36592e-54	-1.6331	0	0.209	3.7706e-49	Myofibroblasts
GMDS-DT	3.07121e-53	-1.54645	0	0.207	1.38422e-48	Myofibroblasts
CACNA1C	3.80389e-53	1.41739	0.741	0.281	1.71445e-48	Myofibroblasts
ESYT2	3.88112e-53	1.34117	0.726	0.237	1.74926e-48	Myofibroblasts
MT-ND4	1.03804e-52	-2.12539	0.106	0.409	4.67856e-48	Myofibroblasts
MGP	1.64496e-52	-1.63343	0.541	0.78	7.414e-48	Myofibroblasts
RP11-37B2.1	2.53051e-52	1.55597	0.376	0	1.14052e-47	Myofibroblasts
ATP10D	3.36737e-52	1.42971	0.585	0.128	1.51771e-47	Myofibroblasts
ARHGEF10	3.66504e-52	1.53314	0.375	0	1.65187e-47	Myofibroblasts
C10orf11	7.67718e-52	2.1832	0.373	0	3.46018e-47	Myofibroblasts
ZBTB20	1.4687e-51	0.880179	0.944	0.851	6.61958e-47	Myofibroblasts
SELENOS	5.48824e-51	-1.43757	0	0.198	2.47361e-46	Myofibroblasts
PRR16	8.82939e-51	1.74654	0.685	0.275	3.97949e-46	Myofibroblasts
CCL2	1.29466e-50	-2.66749	0.053	0.328	5.83517e-46	Myofibroblasts
AC013461.1	2.08995e-50	1.5236	0.365	0	9.41961e-46	Myofibroblasts
RPL41	2.15076e-50	-1.85121	0.071	0.352	9.69368e-46	Myofibroblasts
PTPRG	4.29526e-50	1.26277	0.898	0.608	1.93592e-45	Myofibroblasts
MAP4	4.84365e-50	1.09395	0.866	0.437	2.18308e-45	Myofibroblasts
EVI5	1.34249e-49	1.19597	0.709	0.228	6.05074e-45	Myofibroblasts
TRIO	1.49356e-49	1.24336	0.804	0.386	6.73164e-45	Myofibroblasts
ZNF280D	1.53199e-49	1.32529	0.488	0.068	6.90484e-45	Myofibroblasts
TUT4	2.63728e-49	-1.35158	0	0.192	1.18865e-44	Myofibroblasts
ARHGAP26	2.73044e-49	1.44832	0.619	0.183	1.23064e-44	Myofibroblasts
EGFR	2.93823e-49	1.4	0.804	0.414	1.32429e-44	Myofibroblasts
APBB2	3.92853e-49	1.22711	0.719	0.256	1.77063e-44	Myofibroblasts
ADGRD1	8.84869e-49	1.38825	0.621	0.173	3.98819e-44	Myofibroblasts
MAP3K20	9.55729e-49	-1.42757	0	0.19	4.30757e-44	Myofibroblasts
ERBIN	9.55729e-49	-1.31664	0	0.19	4.30757e-44	Myofibroblasts
FOXO3	9.61528e-49	1.26176	0.8	0.371	4.3337e-44	Myofibroblasts
WHSC1L1	1.61387e-48	1.38698	0.354	0	7.27387e-44	Myofibroblasts
LDLRAD4	2.35866e-48	1.49666	0.608	0.162	1.06307e-43	Myofibroblasts
PLSCR4	3.00873e-48	1.29268	0.611	0.164	1.35606e-43	Myofibroblasts
ECPAS	3.45794e-48	-1.22871	0	0.188	1.55853e-43	Myofibroblasts
KIAA1033	6.77179e-48	1.35363	0.35	0	3.05211e-43	Myofibroblasts
APOD	7.52293e-48	-2.93555	0.28	0.597	3.39066e-43	Myofibroblasts
MT-CO3	8.41138e-48	-2.05844	0.276	0.55	3.79109e-43	Myofibroblasts
PTPN13	8.58318e-48	1.55791	0.539	0.117	3.86853e-43	Myofibroblasts
SVIL-AS1	9.68087e-48	1.44215	0.349	0	4.36326e-43	Myofibroblasts
GRB10	1.13784e-47	1.27472	0.608	0.162	5.12834e-43	Myofibroblasts
ATXN7	1.74679e-47	1.27308	0.398	0.026	7.87295e-43	Myofibroblasts
S100A6	4.5476e-47	-2.14085	0.142	0.429	2.04965e-42	Myofibroblasts
PPP1CB	1.59142e-46	1.37221	0.513	0.098	7.17271e-42	Myofibroblasts
OGA	1.62221e-46	-1.3184	0	0.181	7.31147e-42	Myofibroblasts
GLTSCR1L	4.78869e-46	1.42702	0.339	0	2.15831e-41	Myofibroblasts
PRICKLE2	4.99964e-46	1.31394	0.651	0.213	2.25339e-41	Myofibroblasts
BABAM2	5.83204e-46	-1.33549	0	0.179	2.62856e-41	Myofibroblasts
CYTOR	5.83206e-46	-1.42264	0	0.179	2.62857e-41	Myofibroblasts
AC118549.1	5.83208e-46	-1.28249	0	0.179	2.62858e-41	Myofibroblasts
ASAP1	1.47293e-45	1.1748	0.765	0.333	6.63863e-41	Myofibroblasts
RP11-444D3.1	1.95185e-45	1.86566	0.335	0	8.79718e-41	Myofibroblasts
AP002989.1	2.0934e-45	-1.55036	0	0.177	9.43516e-41	Myofibroblasts
FNIP2	2.59993e-45	1.20485	0.575	0.143	1.17182e-40	Myofibroblasts
PALLD	3.14192e-45	1.21813	0.795	0.371	1.41609e-40	Myofibroblasts
PLXDC2	4.6871e-45	1.17772	0.912	0.635	2.11252e-40	Myofibroblasts
RORA	5.32899e-45	0.969115	0.945	0.819	2.40183e-40	Myofibroblasts
MT-ATP6	8.05016e-45	-1.94323	0.073	0.335	3.62829e-40	Myofibroblasts
DOCK1	1.0986e-44	1.00246	0.782	0.33	4.9515e-40	Myofibroblasts
C1orf132	1.11907e-44	1.37083	0.331	0	5.04377e-40	Myofibroblasts
DDX17	1.31179e-44	0.942293	0.823	0.362	5.91236e-40	Myofibroblasts
KIF13B	1.32375e-44	1.16732	0.641	0.209	5.96628e-40	Myofibroblasts
CTD-3252C9.4	1.58475e-44	1.56427	0.33	0	7.14265e-40	Myofibroblasts
ZEB1	1.90986e-44	1.1421	0.874	0.554	8.60792e-40	Myofibroblasts
RAB11A	2.11501e-44	-1.83338	0.085	0.35	9.53257e-40	Myofibroblasts
GLS	2.15929e-44	1.14716	0.612	0.175	9.73214e-40	Myofibroblasts
HIPK3	4.67756e-44	1.06263	0.685	0.235	2.10822e-39	Myofibroblasts
MT-ND2	5.63442e-44	-1.73743	0.048	0.288	2.53949e-39	Myofibroblasts
LRRFIP1	6.90921e-44	1.328	0.681	0.258	3.11405e-39	Myofibroblasts
C10orf76	8.96572e-44	1.32461	0.325	0	4.04094e-39	Myofibroblasts
MYL2	9.09937e-44	-1.98462	0.159	0.435	4.10118e-39	Myofibroblasts
MACF1	1.0073e-43	1.02726	0.82	0.388	4.54001e-39	Myofibroblasts
PLA2G2A	1.32275e-43	-2.06296	0.013	0.211	5.96178e-39	Myofibroblasts
FAT4	1.34862e-43	1.44164	0.465	0.079	6.07834e-39	Myofibroblasts
MT-CO1	1.97369e-43	-1.65271	0.519	0.682	8.89563e-39	Myofibroblasts
AL513327.1	3.42076e-43	-1.24028	0	0.168	1.54177e-38	Myofibroblasts
AC020916.1	3.42076e-43	-1.37408	0	0.168	1.54177e-38	Myofibroblasts
AC084357.2	3.42077e-43	-1.4104	0	0.168	1.54177e-38	Myofibroblasts
PCNX1	3.42077e-43	-1.3173	0	0.168	1.54177e-38	Myofibroblasts
RP11-289H16.1	3.55824e-43	1.36822	0.321	0	1.60373e-38	Myofibroblasts
ROCK2	4.78376e-43	1.19512	0.562	0.145	2.15609e-38	Myofibroblasts
GSN	1.06842e-42	-1.48873	0.739	0.838	4.8155e-38	Myofibroblasts
SELENOF	1.21826e-42	-1.27715	0	0.166	5.4908e-38	Myofibroblasts
ELL2	1.4098e-42	1.34303	0.548	0.143	6.35412e-38	Myofibroblasts
H3F3B	2.24924e-42	-1.8187	0.148	0.418	1.01376e-37	Myofibroblasts
EPS8	2.63934e-42	1.11527	0.74	0.324	1.18958e-37	Myofibroblasts
LAMA2	3.32721e-42	1.00426	0.988	0.962	1.49961e-37	Myofibroblasts
COL4A3	8.12589e-42	1.52532	0.627	0.243	3.66242e-37	Myofibroblasts
FOXN3	9.03296e-42	1.06935	0.727	0.303	4.07124e-37	Myofibroblasts
ZCCHC6	1.08282e-41	1.2519	0.312	0	4.88036e-37	Myofibroblasts
CD63	1.32914e-41	-1.79783	0.126	0.39	5.99059e-37	Myofibroblasts
WDFY3	1.35432e-41	0.991679	0.687	0.239	6.10406e-37	Myofibroblasts
SAMD4A	1.41762e-41	1.39965	0.655	0.254	6.38934e-37	Myofibroblasts
SPG20	1.52002e-41	1.25593	0.311	0	6.85087e-37	Myofibroblasts
CPLANE1	1.53794e-41	-1.20874	0	0.162	6.93167e-37	Myofibroblasts
LINC02456	1.53794e-41	-1.6626	0	0.162	6.93167e-37	Myofibroblasts
TACC1	1.58921e-41	1.08755	0.672	0.23	7.16274e-37	Myofibroblasts
PCNXL4	2.99139e-41	1.26141	0.309	0	1.34825e-36	Myofibroblasts
KIAA1109	3.01021e-41	1.03642	0.494	0.1	1.35673e-36	Myofibroblasts
DCN	3.58768e-41	-1.24586	0.704	0.844	1.617e-36	Myofibroblasts
USP39	4.74959e-41	-1.83901	0.068	0.311	2.14069e-36	Myofibroblasts
SELENOM	5.45168e-41	-1.23859	0	0.16	2.45713e-36	Myofibroblasts
AC010894.3	6.35741e-41	-1.23446	0.002	0.166	2.86535e-36	Myofibroblasts
UTY	8.69144e-41	1.07151	0.537	0.132	3.91732e-36	Myofibroblasts
RP11-2B6.3	1.15259e-40	1.17527	0.305	0	5.19484e-36	Myofibroblasts
RASGEF1B	1.38498e-40	-1.7048	0.164	0.435	6.24225e-36	Myofibroblasts
ATP10A	1.45847e-40	1.41101	0.469	0.094	6.57347e-36	Myofibroblasts
NPIPB5	1.77105e-40	1.19302	0.397	0.047	7.98228e-36	Myofibroblasts
ST3GAL3	2.56445e-40	1.32977	0.308	0.002	1.15582e-35	Myofibroblasts
FGD4	3.15743e-40	1.45789	0.48	0.109	1.42309e-35	Myofibroblasts
HIVEP2	3.34436e-40	1.2265	0.584	0.179	1.50734e-35	Myofibroblasts
KLF7	4.10283e-40	1.11442	0.54	0.134	1.84919e-35	Myofibroblasts
ABI3BP	4.27328e-40	1.22793	0.785	0.441	1.92601e-35	Myofibroblasts
B2M	6.15128e-40	-1.75944	0.235	0.495	2.77245e-35	Myofibroblasts
AC159540.1	6.16227e-40	1.36177	0.301	0	2.77739e-35	Myofibroblasts
CEBPD	6.40029e-40	-1.84595	0.071	0.311	2.88467e-35	Myofibroblasts
MKL1	9.70695e-40	1.01833	0.788	0.384	4.37502e-35	Myofibroblasts
SORBS1	1.36031e-39	1.27517	0.585	0.181	6.13106e-35	Myofibroblasts
ACSL1	1.67552e-39	1.24084	0.512	0.128	7.55173e-35	Myofibroblasts
SPTBN1	2.15663e-39	0.942597	0.841	0.478	9.72014e-35	Myofibroblasts
LRMDA	2.40589e-39	-1.39164	0	0.154	1.08436e-34	Myofibroblasts
PATJ	2.40589e-39	-1.17872	0	0.154	1.08436e-34	Myofibroblasts
SKIV2L2	4.54272e-39	1.18192	0.295	0	2.04745e-34	Myofibroblasts
FOSB	6.38601e-39	2.26738	0.321	0.015	2.87824e-34	Myofibroblasts
ZNF451-AS1	8.476e-39	-1.19284	0	0.151	3.82022e-34	Myofibroblasts
NSD3	8.476e-39	-1.12966	0	0.151	3.82022e-34	Myofibroblasts
RAPGEF2	1.14309e-38	1.07944	0.492	0.111	5.15203e-34	Myofibroblasts
RP11-597D13.9	1.22637e-38	1.28515	0.292	0	5.52739e-34	Myofibroblasts
TTC28	1.6705e-38	0.938269	0.818	0.418	7.52913e-34	Myofibroblasts
ZNF704	2.23341e-38	1.22879	0.593	0.198	1.00662e-33	Myofibroblasts
AP002336.2	2.98155e-38	-1.15217	0	0.149	1.34381e-33	Myofibroblasts
CAVIN1	2.98155e-38	-1.11562	0	0.149	1.34381e-33	Myofibroblasts
SKI	3.3705e-38	1.43485	0.433	0.081	1.51912e-33	Myofibroblasts
UGGT2	3.77308e-38	0.912201	0.743	0.322	1.70057e-33	Myofibroblasts
RP11-418J17.1	4.58291e-38	1.30766	0.289	0	2.06556e-33	Myofibroblasts
LINC00152	4.58291e-38	1.69825	0.289	0	2.06556e-33	Myofibroblasts
CCDC109B	4.58291e-38	1.42078	0.289	0	2.06556e-33	Myofibroblasts
NCOR2	6.96419e-38	1.10571	0.606	0.196	3.13883e-33	Myofibroblasts
PEAK1	6.9774e-38	1.07356	0.741	0.341	3.14478e-33	Myofibroblasts
OSBPL9	7.56142e-38	0.916315	0.717	0.281	3.40801e-33	Myofibroblasts
CTDSPL	1.02043e-37	1.26355	0.532	0.154	4.59919e-33	Myofibroblasts
SULF1	1.16215e-37	1.14931	0.557	0.166	5.23792e-33	Myofibroblasts
SH3RF3	1.39696e-37	1.4868	0.374	0.049	6.29626e-33	Myofibroblasts
RP11-426C22.5	1.70119e-37	1.29517	0.285	0	7.66742e-33	Myofibroblasts
SERPINF1	2.73538e-37	-1.88233	0.334	0.557	1.23286e-32	Myofibroblasts
MT-ND3	3.05567e-37	-1.78197	0.082	0.318	1.37722e-32	Myofibroblasts
DDAH1	3.32944e-37	1.35126	0.534	0.162	1.50061e-32	Myofibroblasts
AC027097.2	3.67248e-37	-1.26659	0	0.145	1.65522e-32	Myofibroblasts
AFDN	3.67249e-37	-1.10436	0	0.145	1.65523e-32	Myofibroblasts
TSC22D2	3.82748e-37	1.16605	0.432	0.083	1.72508e-32	Myofibroblasts
USP53	3.88576e-37	1.01621	0.698	0.296	1.75135e-32	Myofibroblasts
APOE	6.76685e-37	-2.38016	0.034	0.232	3.04989e-32	Myofibroblasts
TIPARP	6.87292e-37	1.45652	0.381	0.053	3.09769e-32	Myofibroblasts
SHFM1	1.20157e-36	1.25465	0.279	0	5.4156e-32	Myofibroblasts
AC017002.5	1.28598e-36	-1.30607	0	0.143	5.79603e-32	Myofibroblasts
RHOT2	1.28598e-36	-1.10236	0	0.143	5.79603e-32	Myofibroblasts
AC068888.1	1.28598e-36	-1.07776	0	0.143	5.79604e-32	Myofibroblasts
UBR4	1.79716e-36	1.02869	0.403	0.064	8.09998e-32	Myofibroblasts
PDLIM3	2.36252e-36	1.42604	0.641	0.271	1.06481e-31	Myofibroblasts
KLHL29	4.00761e-36	1.27343	0.542	0.162	1.80627e-31	Myofibroblasts
DENND1A	8.94659e-36	1.01658	0.59	0.198	4.03232e-31	Myofibroblasts
FBXO42	1.17521e-35	0.96378	0.499	0.122	5.29677e-31	Myofibroblasts
TMSB4X	1.20391e-35	-1.8409	0.175	0.42	5.42616e-31	Myofibroblasts
MYH13	1.40274e-35	-1.44024	0.011	0.175	6.32229e-31	Myofibroblasts
MAP1B	1.6296e-35	1.52746	0.525	0.175	7.34476e-31	Myofibroblasts
SLC19A2	2.74767e-35	1.13151	0.577	0.192	1.2384e-30	Myofibroblasts
ZDHHC21	3.03223e-35	0.996746	0.391	0.062	1.36665e-30	Myofibroblasts
CDH11	3.52423e-35	1.34044	0.443	0.1	1.58841e-30	Myofibroblasts
CDK17	3.64841e-35	1.08642	0.412	0.077	1.64438e-30	Myofibroblasts
PTPRM	4.07862e-35	0.988811	0.676	0.273	1.83828e-30	Myofibroblasts
C16orf62	4.16408e-35	1.14461	0.269	0	1.87679e-30	Myofibroblasts
RBPMS	4.85845e-35	0.979651	0.694	0.296	2.18975e-30	Myofibroblasts
SHLD2	5.4718e-35	-1.07467	0	0.136	2.46619e-30	Myofibroblasts
AC006059.1	5.4718e-35	-1.03145	0	0.136	2.4662e-30	Myofibroblasts
RACK1	5.47181e-35	-1.06048	0	0.136	2.4662e-30	Myofibroblasts
AP002518.2	5.47182e-35	-1.26132	0	0.136	2.4662e-30	Myofibroblasts
DIP2C	7.41833e-35	0.92799	0.493	0.124	3.34351e-30	Myofibroblasts
PER1	7.78475e-35	1.02321	0.437	0.09	3.50867e-30	Myofibroblasts
COL4A1	7.82403e-35	1.12191	0.787	0.424	3.52637e-30	Myofibroblasts
PREX2	7.89986e-35	1.23232	0.463	0.113	3.56055e-30	Myofibroblasts
MAGI2	9.62724e-35	1.09705	0.714	0.36	4.3391e-30	Myofibroblasts
TNNI3	9.63371e-35	-1.41192	0.049	0.254	4.34201e-30	Myofibroblasts
NT5C2	1.04851e-34	0.886994	0.504	0.128	4.72572e-30	Myofibroblasts
RNF115	1.47571e-34	0.974769	0.59	0.205	6.65116e-30	Myofibroblasts
TPTEP1	1.49322e-34	1.20496	0.265	0	6.73007e-30	Myofibroblasts
TRPS1	1.53219e-34	1.03612	0.765	0.414	6.90576e-30	Myofibroblasts
ARMH3	1.90458e-34	-1.03439	0	0.134	8.58411e-30	Myofibroblasts
SELENOP	1.90458e-34	-1.1398	0	0.134	8.58413e-30	Myofibroblasts
RPL10	2.00796e-34	-1.67574	0.153	0.39	9.05008e-30	Myofibroblasts
ARHGEF26	3.5175e-34	1.31379	0.434	0.102	1.58537e-29	Myofibroblasts
AC007246.3	3.87463e-34	1.1502	0.262	0	1.74633e-29	Myofibroblasts
AC013394.1	6.61943e-34	-0.978141	0	0.132	2.98344e-29	Myofibroblasts
AC026202.2	6.61944e-34	-1.11124	0	0.132	2.98345e-29	Myofibroblasts
FNDC3B	6.72054e-34	0.720622	0.936	0.655	3.02902e-29	Myofibroblasts
KMT2C	7.613e-34	0.793707	0.757	0.333	3.43126e-29	Myofibroblasts
DST	9.50577e-34	0.84186	0.876	0.518	4.28434e-29	Myofibroblasts
JMJD1C	9.84859e-34	0.758839	0.905	0.61	4.43886e-29	Myofibroblasts
ZNF407	1.04813e-33	1.0822	0.472	0.124	4.72403e-29	Myofibroblasts
KCTD7	1.88328e-33	1.10387	0.258	0	8.48814e-29	Myofibroblasts
CMKLR1	2.2435e-33	1.40067	0.339	0.045	1.01117e-28	Myofibroblasts
WASHC4	2.29721e-33	-0.993284	0	0.13	1.03538e-28	Myofibroblasts
RP11-382A20.3	2.58066e-33	1.14394	0.257	0	1.16313e-28	Myofibroblasts
IMMP2L	2.63178e-33	1.03444	0.729	0.386	1.18617e-28	Myofibroblasts
GAB1	2.73478e-33	1.0546	0.5	0.143	1.23259e-28	Myofibroblasts
SND1	3.50132e-33	0.786777	0.591	0.198	1.57808e-28	Myofibroblasts
MYCBP2	3.58652e-33	0.917515	0.704	0.303	1.61648e-28	Myofibroblasts
ELF1	4.60839e-33	0.913216	0.712	0.311	2.07705e-28	Myofibroblasts
SYNE1	4.63353e-33	0.935937	0.55	0.177	2.08838e-28	Myofibroblasts
AKAP13	4.78688e-33	0.756177	0.909	0.663	2.15749e-28	Myofibroblasts
RP11-1000B6.3	4.83995e-33	1.09804	0.255	0	2.18141e-28	Myofibroblasts
ABCA9-AS1	5.40918e-33	-1.7751	0.054	0.254	2.43797e-28	Myofibroblasts
PDE3B	6.43049e-33	1.61872	0.513	0.177	2.89829e-28	Myofibroblasts
CHSY3	8.60444e-33	1.34351	0.484	0.145	3.87811e-28	Myofibroblasts
CCND3	9.62336e-33	1.12345	0.473	0.132	4.33735e-28	Myofibroblasts
MICAL2	9.7294e-33	1.19006	0.434	0.104	4.38514e-28	Myofibroblasts
GLIS3	1.04688e-32	1.01389	0.769	0.443	4.7184e-28	Myofibroblasts
CELF2	1.05314e-32	0.886887	0.841	0.495	4.74662e-28	Myofibroblasts
UBR5	1.19264e-32	0.843477	0.646	0.249	5.37533e-28	Myofibroblasts
RP11-440L14.1	1.2394e-32	1.13536	0.252	0	5.58609e-28	Myofibroblasts
MT-CO2	1.24652e-32	-1.80698	0.216	0.443	5.61819e-28	Myofibroblasts
C1orf21	1.30351e-32	0.987095	0.583	0.207	5.87506e-28	Myofibroblasts
LATS2	1.36343e-32	0.963651	0.421	0.087	6.1451e-28	Myofibroblasts
BCL2	1.65488e-32	1.11776	0.525	0.171	7.45872e-28	Myofibroblasts
ARID1B	1.93531e-32	0.767043	0.831	0.465	8.72266e-28	Myofibroblasts
FAM46A	2.31524e-32	1.4827	0.25	0	1.0435e-27	Myofibroblasts
COL6A2	2.66999e-32	-1.31456	0.538	0.659	1.20339e-27	Myofibroblasts
MTREX	2.7545e-32	-0.893103	0	0.126	1.24148e-27	Myofibroblasts
AC116366.3	2.7545e-32	-0.982361	0	0.126	1.24148e-27	Myofibroblasts
DMTF1	3.04899e-32	0.865435	0.44	0.098	1.37421e-27	Myofibroblasts
AC074391.1	3.16251e-32	1.3054	0.249	0	1.42537e-27	Myofibroblasts
FAM73A	3.16251e-32	1.04378	0.249	0	1.42537e-27	Myofibroblasts
LHFPL2	3.41417e-32	1.01631	0.572	0.203	1.5388e-27	Myofibroblasts
CEBPB	3.50311e-32	-1.23916	0.02	0.183	1.57889e-27	Myofibroblasts
LTBP2	3.53404e-32	1.27207	0.585	0.23	1.59283e-27	Myofibroblasts
NCOA2	5.10178e-32	0.835995	0.604	0.213	2.29942e-27	Myofibroblasts
GNG12	5.36086e-32	0.95124	0.417	0.09	2.41619e-27	Myofibroblasts
VPS13B	5.84815e-32	0.782368	0.764	0.365	2.63582e-27	Myofibroblasts
CDK14	5.87006e-32	0.845007	0.744	0.352	2.6457e-27	Myofibroblasts
TNS1	6.17341e-32	1.0296	0.623	0.254	2.78242e-27	Myofibroblasts
KIRREL	8.04099e-32	1.14453	0.246	0	3.62416e-27	Myofibroblasts
ASAP2	8.62807e-32	1.05717	0.587	0.224	3.88876e-27	Myofibroblasts
GLI3	1.04071e-31	0.898055	0.464	0.124	4.6906e-27	Myofibroblasts
PCSK6	1.15525e-31	1.33962	0.626	0.277	5.20685e-27	Myofibroblasts
RPS2	1.18436e-31	-1.30186	0.043	0.232	5.33801e-27	Myofibroblasts
KIAA0922	1.495e-31	1.14802	0.245	0	6.73812e-27	Myofibroblasts
PLXNA2	1.71977e-31	1.01811	0.382	0.072	7.75117e-27	Myofibroblasts
CCNY	1.92079e-31	0.806423	0.597	0.207	8.65721e-27	Myofibroblasts
FSTL1	2.19411e-31	0.916356	0.691	0.318	9.88907e-27	Myofibroblasts
BICRAL	3.28358e-31	-0.983059	0	0.122	1.47994e-26	Myofibroblasts
SEM1	3.28358e-31	-0.958066	0	0.122	1.47994e-26	Myofibroblasts
WASHC1	3.28358e-31	-1.01248	0	0.122	1.47994e-26	Myofibroblasts
RERE	4.40959e-31	0.889783	0.739	0.354	1.98745e-26	Myofibroblasts
MEF2A	5.5579e-31	0.854748	0.641	0.243	2.505e-26	Myofibroblasts
WWC2	6.51862e-31	0.939985	0.491	0.147	2.93801e-26	Myofibroblasts
RP11-138I17.1	6.99837e-31	1.67099	0.24	0	3.15424e-26	Myofibroblasts
CTIF	7.13896e-31	1.17564	0.343	0.053	3.2176e-26	Myofibroblasts
FAM214A	8.27235e-31	0.972838	0.386	0.079	3.72843e-26	Myofibroblasts
RP11-159G9.5	9.51831e-31	1.02081	0.239	0	4.29e-26	Myofibroblasts
GRAMD3	9.51831e-31	1.0429	0.239	0	4.29e-26	Myofibroblasts
AUTS2	1.04683e-30	0.979537	0.759	0.431	4.71819e-26	Myofibroblasts
MCUB	1.13124e-30	-1.03599	0	0.119	5.09863e-26	Myofibroblasts
FAM198B-AS1	1.13124e-30	-1.02958	0	0.119	5.09863e-26	Myofibroblasts
SPART	1.13125e-30	-0.950294	0	0.119	5.09864e-26	Myofibroblasts
SVEP1	1.1342e-30	1.0848	0.627	0.262	5.11195e-26	Myofibroblasts
FTL	1.74151e-30	-1.73304	0.112	0.326	7.84914e-26	Myofibroblasts
PAPD7	1.75865e-30	1.00427	0.237	0	7.92642e-26	Myofibroblasts
AHSA2	2.38912e-30	0.995784	0.236	0	1.0768e-25	Myofibroblasts
PTPDC1	2.63038e-30	0.988133	0.378	0.072	1.18554e-25	Myofibroblasts
KCNQ1	2.71543e-30	-1.28561	0.028	0.194	1.22387e-25	Myofibroblasts
FBXO18	3.24435e-30	0.962134	0.235	0	1.46226e-25	Myofibroblasts
AC097376.2	3.89171e-30	-0.946449	0	0.117	1.75403e-25	Myofibroblasts
PCNX4	3.89171e-30	-1.00895	0	0.117	1.75403e-25	Myofibroblasts
VPS35L	3.89171e-30	-0.912296	0	0.117	1.75403e-25	Myofibroblasts
AL359915.2	3.89171e-30	-1.03169	0	0.117	1.75403e-25	Myofibroblasts
ATP5MPL	3.89171e-30	-0.932658	0	0.117	1.75403e-25	Myofibroblasts
FP671120.1	3.89171e-30	-0.980037	0	0.117	1.75403e-25	Myofibroblasts
MBNL2	4.1052e-30	0.980135	0.518	0.171	1.85025e-25	Myofibroblasts
RP5-857K21.4	4.40403e-30	0.946855	0.234	0	1.98494e-25	Myofibroblasts
PVRL3	4.40403e-30	0.997826	0.234	0	1.98494e-25	Myofibroblasts
AHNAK	5.29095e-30	1.02921	0.441	0.115	2.38468e-25	Myofibroblasts
PLEKHA1	8.88178e-30	0.872718	0.376	0.075	4.00311e-25	Myofibroblasts
HNRNPA2B1	9.18852e-30	0.71014	0.72	0.294	4.14136e-25	Myofibroblasts
VCL	1.04184e-29	1.00078	0.542	0.19	4.69568e-25	Myofibroblasts
CST3	1.0729e-29	-1.56037	0.286	0.501	4.83566e-25	Myofibroblasts
PCDH9	1.19751e-29	1.03458	0.729	0.426	5.39732e-25	Myofibroblasts
LMO7	1.2491e-29	1.10497	0.338	0.055	5.6298e-25	Myofibroblasts
TUT7	1.33691e-29	-0.814532	0	0.115	6.0256e-25	Myofibroblasts
PER3	1.35405e-29	0.926238	0.377	0.077	6.10284e-25	Myofibroblasts
C16orf52	1.48959e-29	1.06866	0.231	0	6.71372e-25	Myofibroblasts
PRKCE	1.49487e-29	0.91301	0.592	0.224	6.73753e-25	Myofibroblasts
NOX4	1.63532e-29	1.03278	0.712	0.369	7.37055e-25	Myofibroblasts
MAP2	1.79427e-29	1.45929	0.251	0.011	8.08698e-25	Myofibroblasts
DOCK5	1.79557e-29	1.03796	0.452	0.126	8.09279e-25	Myofibroblasts
RP11-437B10.1	2.01815e-29	0.988117	0.23	0	9.09601e-25	Myofibroblasts
SPAG9	2.22143e-29	0.79103	0.59	0.217	1.00122e-24	Myofibroblasts
ZFHX3	2.51264e-29	0.864983	0.793	0.441	1.13247e-24	Myofibroblasts
FTX	2.94828e-29	0.620679	0.937	0.753	1.32882e-24	Myofibroblasts
RFX3	3.36257e-29	0.85633	0.458	0.124	1.51555e-24	Myofibroblasts
RBMS1	3.43238e-29	0.747142	0.842	0.51	1.54701e-24	Myofibroblasts
C5orf56	3.70023e-29	0.962001	0.228	0	1.66773e-24	Myofibroblasts
AFF4	4.50301e-29	0.673989	0.606	0.215	2.02955e-24	Myofibroblasts
SFPQ	4.51655e-29	0.795222	0.537	0.179	2.03565e-24	Myofibroblasts
TBCK	4.53787e-29	0.782149	0.458	0.124	2.04526e-24	Myofibroblasts
AL138752.2	4.58614e-29	-0.846859	0	0.113	2.06702e-24	Myofibroblasts
NORAD	4.58614e-29	-0.841436	0	0.113	2.06702e-24	Myofibroblasts
FIGN	4.78229e-29	1.04148	0.408	0.104	2.15543e-24	Myofibroblasts
ANKRD36	5.1044e-29	0.686112	0.475	0.134	2.3006e-24	Myofibroblasts
EPHA3	5.49262e-29	0.966702	0.609	0.254	2.47558e-24	Myofibroblasts
NAP1L1	5.93461e-29	0.926226	0.528	0.19	2.67479e-24	Myofibroblasts
ELMO1	6.06053e-29	0.977558	0.547	0.2	2.73154e-24	Myofibroblasts
MAP4K3	6.40299e-29	0.81107	0.617	0.239	2.88589e-24	Myofibroblasts
ANKRD11	7.54361e-29	0.811358	0.664	0.277	3.39998e-24	Myofibroblasts
BTRC	8.74783e-29	0.819014	0.435	0.113	3.94274e-24	Myofibroblasts
CFH	8.85787e-29	0.885381	0.623	0.262	3.99233e-24	Myofibroblasts
SNHG23	9.16011e-29	1.07189	0.225	0	4.12855e-24	Myofibroblasts
LUC7L	9.70056e-29	0.831065	0.45	0.122	4.37214e-24	Myofibroblasts
BTBD9	1.00852e-28	0.930366	0.522	0.186	4.54549e-24	Myofibroblasts
CEP112	1.06723e-28	0.803069	0.491	0.149	4.81012e-24	Myofibroblasts
FMNL3	1.1944e-28	0.999111	0.51	0.175	5.38328e-24	Myofibroblasts
ZNF37A	1.23821e-28	0.917204	0.224	0	5.58073e-24	Myofibroblasts
USP48	1.26157e-28	0.714345	0.396	0.087	5.686e-24	Myofibroblasts
COL4A2	1.42138e-28	0.858339	0.805	0.467	6.4063e-24	Myofibroblasts
SPRED2	1.43272e-28	0.883815	0.594	0.23	6.45739e-24	Myofibroblasts
AF117829.1	1.571e-28	-0.889208	0	0.111	7.08066e-24	Myofibroblasts
TOGARAM1	1.571e-28	-0.89024	0	0.111	7.08066e-24	Myofibroblasts
AC058822.1	1.571e-28	-0.975175	0	0.111	7.08067e-24	Myofibroblasts
EPC2	1.90701e-28	0.777211	0.439	0.115	8.59507e-24	Myofibroblasts
SGIP1	1.96927e-28	0.951885	0.555	0.213	8.87571e-24	Myofibroblasts
PELI2	2.14856e-28	1.02926	0.356	0.07	9.68376e-24	Myofibroblasts
LINC01420	2.25989e-28	0.999787	0.222	0	1.01855e-23	Myofibroblasts
PIK3CA	2.34132e-28	0.859647	0.457	0.132	1.05526e-23	Myofibroblasts
ITPR2	3.03872e-28	0.817595	0.521	0.177	1.36958e-23	Myofibroblasts
FAM188A	3.05131e-28	0.932608	0.221	0	1.37525e-23	Myofibroblasts
RAD50	3.05131e-28	0.965862	0.221	0	1.37526e-23	Myofibroblasts
PXDC1	3.30963e-28	1.09306	0.355	0.072	1.49169e-23	Myofibroblasts
SETBP1	4.33147e-28	0.94725	0.594	0.241	1.95223e-23	Myofibroblasts
PARD3	4.77838e-28	0.732111	0.786	0.416	2.15366e-23	Myofibroblasts
SLAIN2	5.05684e-28	0.788729	0.411	0.102	2.27917e-23	Myofibroblasts
KHDC4	5.37397e-28	-0.886603	0	0.109	2.4221e-23	Myofibroblasts
AL158152.2	5.37397e-28	-0.819203	0	0.109	2.4221e-23	Myofibroblasts
MOSMO	5.37398e-28	-0.837867	0	0.109	2.42211e-23	Myofibroblasts
VPS13C	6.10851e-28	0.70134	0.536	0.179	2.75317e-23	Myofibroblasts
PSPC1	6.49831e-28	0.740536	0.461	0.13	2.92885e-23	Myofibroblasts
NAALADL2	7.23447e-28	0.739146	0.809	0.512	3.26065e-23	Myofibroblasts
HNRNPU-AS1	7.49378e-28	0.840075	0.218	0	3.37752e-23	Myofibroblasts
LINC01481	7.4938e-28	1.4185	0.218	0	3.37753e-23	Myofibroblasts
C11orf96	7.90422e-28	-1.6007	0.031	0.19	3.56251e-23	Myofibroblasts
PAM	8.56381e-28	0.79627	0.687	0.324	3.85979e-23	Myofibroblasts
FARS2	8.81979e-28	0.907252	0.449	0.132	3.97517e-23	Myofibroblasts
GOLGB1	1.00934e-27	0.821095	0.486	0.154	4.5492e-23	Myofibroblasts
SAMHD1	1.10801e-27	1.34977	0.358	0.083	4.99393e-23	Myofibroblasts
FTH1	1.32916e-27	-1.6215	0.202	0.412	5.99066e-23	Myofibroblasts
CDC42BPA	1.34816e-27	0.763544	0.661	0.275	6.07628e-23	Myofibroblasts
CHIC2	1.59399e-27	0.816881	0.434	0.117	7.18426e-23	Myofibroblasts
NPIPB4	1.74867e-27	0.775643	0.331	0.055	7.88143e-23	Myofibroblasts
SRP19	1.83572e-27	-0.830177	0	0.107	8.27379e-23	Myofibroblasts
ATP5MG	1.83573e-27	-0.953046	0	0.107	8.2738e-23	Myofibroblasts
ATP5MC2	1.83573e-27	-0.866661	0	0.107	8.2738e-23	Myofibroblasts
IQGAP1	2.39497e-27	0.724432	0.556	0.198	1.07944e-22	Myofibroblasts
TNNT2	2.52245e-27	-1.36467	0.064	0.249	1.13689e-22	Myofibroblasts
RABGAP1L	2.98816e-27	0.719834	0.663	0.286	1.3468e-22	Myofibroblasts
SLCO3A1	3.14407e-27	0.851396	0.473	0.145	1.41706e-22	Myofibroblasts
SPTAN1	4.01849e-27	0.819308	0.419	0.111	1.81117e-22	Myofibroblasts
LMNA	4.09183e-27	1.49927	0.481	0.179	1.84423e-22	Myofibroblasts
CSNK1E	4.16383e-27	0.843418	0.293	0.038	1.87668e-22	Myofibroblasts
ITM2B	4.46459e-27	-1.56986	0.363	0.529	2.01224e-22	Myofibroblasts
SRRM2	5.1995e-27	0.803799	0.537	0.186	2.34347e-22	Myofibroblasts
JUNB	5.50037e-27	-2.45737	0.232	0.424	2.47907e-22	Myofibroblasts
FAM179B	6.01869e-27	0.959556	0.212	0	2.71269e-22	Myofibroblasts
SELENOW	6.26205e-27	-0.838587	0	0.104	2.82237e-22	Myofibroblasts
AP001528.2	6.26206e-27	-0.936967	0	0.104	2.82237e-22	Myofibroblasts
RBM33	6.58205e-27	0.659107	0.452	0.126	2.9666e-22	Myofibroblasts
ITGA1	6.602e-27	1.01142	0.344	0.068	2.97559e-22	Myofibroblasts
TTTY14	7.66712e-27	0.905423	0.486	0.166	3.45565e-22	Myofibroblasts
FAM172A	8.14334e-27	0.749841	0.675	0.303	3.67028e-22	Myofibroblasts
TRIP12	8.74943e-27	0.637979	0.585	0.22	3.94346e-22	Myofibroblasts
ZCCHC7	1.07824e-26	0.705463	0.7	0.326	4.85975e-22	Myofibroblasts
RP11-514P8.6	1.08782e-26	0.918902	0.21	0	4.90293e-22	Myofibroblasts
RPL15	1.39834e-26	-1.28112	0.043	0.207	6.30246e-22	Myofibroblasts
SNHG24	1.46166e-26	0.937495	0.209	0	6.58783e-22	Myofibroblasts
FAM120B	1.53465e-26	0.75805	0.426	0.115	6.91683e-22	Myofibroblasts
EXOC6B	1.67843e-26	0.732021	0.602	0.235	7.56486e-22	Myofibroblasts
AGAP1	1.85868e-26	0.787151	0.746	0.382	8.37725e-22	Myofibroblasts
HUWE1	1.93572e-26	0.709314	0.445	0.128	8.72447e-22	Myofibroblasts
RAB11FIP3	1.93806e-26	0.823118	0.352	0.072	8.73501e-22	Myofibroblasts
RP11-347C12.1	1.96323e-26	0.836545	0.208	0	8.84846e-22	Myofibroblasts
ZNF438	2.05059e-26	0.880685	0.452	0.139	9.24222e-22	Myofibroblasts
GRAMD2B	2.13318e-26	-0.824492	0	0.102	9.61447e-22	Myofibroblasts
ARMH4	2.13318e-26	-0.847694	0	0.102	9.61447e-22	Myofibroblasts
GPC6	2.17994e-26	1.18533	0.448	0.158	9.82519e-22	Myofibroblasts
YTHDC1	2.50444e-26	0.796617	0.317	0.058	1.12877e-21	Myofibroblasts
RP11-577H5.5	2.63594e-26	0.903218	0.207	0	1.18805e-21	Myofibroblasts
HP1BP3	2.79952e-26	0.68734	0.495	0.16	1.26177e-21	Myofibroblasts
NCOA3	3.07811e-26	0.819889	0.503	0.177	1.38733e-21	Myofibroblasts
DOCK9	3.12131e-26	0.79107	0.509	0.175	1.4068e-21	Myofibroblasts
ZFAND5	3.18343e-26	1.09852	0.319	0.062	1.4348e-21	Myofibroblasts
ASCC3	3.44273e-26	0.852126	0.593	0.241	1.55167e-21	Myofibroblasts
SEP15	3.53786e-26	0.863283	0.206	0	1.59455e-21	Myofibroblasts
USP24	4.14589e-26	0.7065	0.425	0.117	1.86859e-21	Myofibroblasts
PRRX1	4.26024e-26	0.973008	0.472	0.16	1.92013e-21	Myofibroblasts
FREM1	5.39332e-26	0.97376	0.43	0.132	2.43082e-21	Myofibroblasts
ANKRD36C	5.82038e-26	0.856796	0.344	0.072	2.6233e-21	Myofibroblasts
CLMP	6.36187e-26	1.07705	0.57	0.258	2.86736e-21	Myofibroblasts
ALG13	6.7996e-26	0.765387	0.406	0.109	3.06465e-21	Myofibroblasts
AP000311.1	7.25679e-26	-0.853032	0	0.1	3.27071e-21	Myofibroblasts
KIRREL1	7.2568e-26	-0.796944	0	0.1	3.27071e-21	Myofibroblasts
AC007388.1	7.2568e-26	-0.822373	0	0.1	3.27071e-21	Myofibroblasts
AL138828.1	7.2568e-26	-0.944939	0	0.1	3.27071e-21	Myofibroblasts
AL139383.1	7.2568e-26	-0.908521	0	0.1	3.27071e-21	Myofibroblasts
BACH2	7.27073e-26	0.841667	0.533	0.203	3.27699e-21	Myofibroblasts
CAST	1.05719e-25	0.644705	0.544	0.192	4.76485e-21	Myofibroblasts
IGF1R	1.17035e-25	0.772155	0.586	0.243	5.27491e-21	Myofibroblasts
POSTN	1.19511e-25	1.82043	0.359	0.096	5.38647e-21	Myofibroblasts
PAFAH1B1	1.35853e-25	0.605215	0.617	0.241	6.12305e-21	Myofibroblasts
CLASP1	1.43266e-25	0.671757	0.544	0.203	6.45715e-21	Myofibroblasts
PCM1	1.49555e-25	0.66734	0.593	0.23	6.74057e-21	Myofibroblasts
ROR1	1.5212e-25	1.05255	0.441	0.143	6.85618e-21	Myofibroblasts
INADL	1.53239e-25	0.981599	0.202	0	6.90663e-21	Myofibroblasts
CEP350	1.6599e-25	0.716579	0.469	0.149	7.48132e-21	Myofibroblasts
SPDYE5	1.84057e-25	-1.00296	0.007	0.124	8.29563e-21	Myofibroblasts
UNC5C	1.88868e-25	0.92163	0.569	0.245	8.51246e-21	Myofibroblasts
RPL13A	1.90939e-25	-1.33435	0.038	0.194	8.60581e-21	Myofibroblasts
ATF7IP	1.92742e-25	0.700502	0.436	0.126	8.68706e-21	Myofibroblasts
MON2	2.31302e-25	0.627069	0.681	0.294	1.0425e-20	Myofibroblasts
PPP2R2A	2.31963e-25	0.704922	0.461	0.143	1.04548e-20	Myofibroblasts
AC012636.1	2.46531e-25	-1.19906	0	0.098	1.11114e-20	Myofibroblasts
DEPP1	2.46531e-25	-1.0965	0	0.098	1.11114e-20	Myofibroblasts
ATP5PF	2.46531e-25	-0.769215	0	0.098	1.11114e-20	Myofibroblasts
AC092839.1	2.46532e-25	-0.867319	0	0.098	1.11114e-20	Myofibroblasts
AC079447.1	2.46532e-25	-0.882554	0	0.098	1.11114e-20	Myofibroblasts
MIA2	2.46532e-25	-0.895487	0	0.098	1.11114e-20	Myofibroblasts
AC058791.1	2.53196e-25	0.827216	0.31	0.055	1.14118e-20	Myofibroblasts
ANKRD36B	2.55325e-25	0.886666	0.27	0.034	1.15078e-20	Myofibroblasts
PRRC2C	2.57443e-25	0.734008	0.539	0.196	1.16032e-20	Myofibroblasts
HMCN1	2.61507e-25	1.13796	0.433	0.143	1.17864e-20	Myofibroblasts
TUG1	2.7473e-25	0.88142	0.2	0	1.23824e-20	Myofibroblasts
FER	3.32543e-25	0.720561	0.693	0.337	1.4988e-20	Myofibroblasts
CERS6	3.40051e-25	1.08878	0.26	0.032	1.53265e-20	Myofibroblasts
FAM129A	3.45841e-25	0.913377	0.362	0.087	1.55874e-20	Myofibroblasts
YWHAZ	3.61962e-25	0.792297	0.428	0.126	1.6314e-20	Myofibroblasts
RNF19A	3.84391e-25	0.678473	0.441	0.128	1.73249e-20	Myofibroblasts
ARHGAP21	3.86903e-25	0.62152	0.66	0.29	1.74381e-20	Myofibroblasts
ATP11A	4.41031e-25	0.854412	0.376	0.098	1.98777e-20	Myofibroblasts
SPSB1	4.45235e-25	1.03136	0.368	0.092	2.00672e-20	Myofibroblasts
PRKG1	4.47931e-25	0.636532	0.93	0.748	2.01887e-20	Myofibroblasts
EXOC4	4.73161e-25	0.669961	0.745	0.377	2.13258e-20	Myofibroblasts
MYO9A	4.85864e-25	0.726527	0.663	0.296	2.18984e-20	Myofibroblasts
CTD-2054N24.2	4.91825e-25	0.974158	0.198	0	2.21671e-20	Myofibroblasts
AFF1	5.03319e-25	0.771964	0.665	0.311	2.26851e-20	Myofibroblasts
PLAGL1	5.83661e-25	0.749475	0.585	0.237	2.63062e-20	Myofibroblasts
GNA14-AS1	5.94943e-25	-1.13433	0.007	0.122	2.68147e-20	Myofibroblasts
CCDC7.1	6.57697e-25	0.923306	0.197	0	2.96431e-20	Myofibroblasts
PCNXL2	6.57697e-25	0.947467	0.197	0	2.96431e-20	Myofibroblasts
INPP5A	7.08627e-25	0.884527	0.303	0.053	3.19385e-20	Myofibroblasts
AL365356.1	8.36403e-25	-0.762403	0	0.096	3.76975e-20	Myofibroblasts
GUCY1A1	8.36404e-25	-0.869609	0	0.096	3.76975e-20	Myofibroblasts
SIPA1L1	1.32826e-24	1.04493	0.33	0.075	5.98658e-20	Myofibroblasts
TULP4	1.33275e-24	0.774314	0.622	0.281	6.00683e-20	Myofibroblasts
MARCH7	1.50757e-24	0.681058	0.455	0.143	6.79478e-20	Myofibroblasts
PLEKHA2	1.52006e-24	0.846529	0.312	0.06	6.85105e-20	Myofibroblasts
HERC4	1.62678e-24	0.650464	0.594	0.235	7.33206e-20	Myofibroblasts
NCK2	1.70105e-24	0.824857	0.261	0.034	7.66678e-20	Myofibroblasts
KAT6B	1.76744e-24	0.805086	0.446	0.143	7.96602e-20	Myofibroblasts
NPAS3	2.03775e-24	0.960885	0.518	0.211	9.18433e-20	Myofibroblasts
NR1D2	2.07592e-24	0.660787	0.303	0.053	9.35639e-20	Myofibroblasts
RBMS3-AS2	2.1306e-24	-1.54079	0.098	0.279	9.60284e-20	Myofibroblasts
MCU	2.35292e-24	0.854519	0.327	0.07	1.06048e-19	Myofibroblasts
ARID1A	2.36783e-24	0.778887	0.366	0.092	1.06721e-19	Myofibroblasts
NRK	2.47817e-24	1.02935	0.344	0.083	1.11693e-19	Myofibroblasts
ZSWIM6	2.61568e-24	0.829661	0.525	0.205	1.17891e-19	Myofibroblasts
PLCB4	2.64619e-24	0.842252	0.487	0.179	1.19266e-19	Myofibroblasts
ARHGEF12	2.6568e-24	0.627266	0.578	0.228	1.19745e-19	Myofibroblasts
NFATC2	2.75942e-24	1.96986	0.249	0.03	1.2437e-19	Myofibroblasts
AC105052.3	2.83387e-24	-0.785353	0	0.094	1.27725e-19	Myofibroblasts
AC020611.2	2.83387e-24	-0.796006	0	0.094	1.27725e-19	Myofibroblasts
AC096711.2	2.83387e-24	-0.731048	0	0.094	1.27725e-19	Myofibroblasts
AC027644.4	2.83387e-24	-0.811644	0	0.094	1.27725e-19	Myofibroblasts
CAVIN3	2.83387e-24	-0.758586	0	0.094	1.27725e-19	Myofibroblasts
AP002812.2	2.83387e-24	-0.8262	0	0.094	1.27725e-19	Myofibroblasts
ATP5F1E	2.83387e-24	-0.808436	0	0.094	1.27725e-19	Myofibroblasts
RUSC2	3.30744e-24	0.787452	0.39	0.107	1.4907e-19	Myofibroblasts
SENP6	3.37741e-24	0.6373	0.627	0.26	1.52223e-19	Myofibroblasts
KDM4B	3.67444e-24	0.778061	0.374	0.096	1.65611e-19	Myofibroblasts
BICD1	3.79263e-24	0.705829	0.577	0.239	1.70938e-19	Myofibroblasts
RASA2	3.81643e-24	0.661795	0.45	0.145	1.7201e-19	Myofibroblasts
MYO1E	4.06289e-24	0.840911	0.38	0.102	1.83118e-19	Myofibroblasts
GTDC1	4.12535e-24	0.7396	0.441	0.139	1.85934e-19	Myofibroblasts
TCF12	4.24057e-24	0.580055	0.788	0.446	1.91127e-19	Myofibroblasts
RPL13	4.52039e-24	-1.36152	0.099	0.284	2.03738e-19	Myofibroblasts
ZMYND11	4.62351e-24	0.677004	0.405	0.113	2.08386e-19	Myofibroblasts
CRYBG3	4.7015e-24	0.705615	0.385	0.104	2.11901e-19	Myofibroblasts
FRYL	4.82285e-24	0.602113	0.482	0.16	2.17371e-19	Myofibroblasts
RP11-701H24.9	4.97893e-24	0.890711	0.19	0	2.24405e-19	Myofibroblasts
MSI2	5.00137e-24	0.746911	0.589	0.252	2.25417e-19	Myofibroblasts
RPL34	5.04958e-24	-1.31882	0.033	0.177	2.27589e-19	Myofibroblasts
C9orf3	5.06791e-24	0.842769	0.646	0.311	2.28416e-19	Myofibroblasts
KDM5D	5.32508e-24	0.761994	0.275	0.041	2.40007e-19	Myofibroblasts
PDS5A	5.63869e-24	0.66047	0.599	0.247	2.54141e-19	Myofibroblasts
ZFC3H1	5.87579e-24	0.715772	0.407	0.117	2.64828e-19	Myofibroblasts
PKP4	6.09363e-24	0.796503	0.417	0.128	2.74646e-19	Myofibroblasts
SESN3	6.51023e-24	0.92606	0.257	0.034	2.93423e-19	Myofibroblasts
TANC1	6.52402e-24	0.907358	0.383	0.109	2.94044e-19	Myofibroblasts
PPP6R3	6.82536e-24	0.550353	0.637	0.26	3.07626e-19	Myofibroblasts
MGST1	7.679e-24	-1.46195	0.162	0.354	3.461e-19	Myofibroblasts
RAD51B	7.8666e-24	0.953661	0.399	0.119	3.54555e-19	Myofibroblasts
RPS18	8.73939e-24	-1.1581	0.035	0.181	3.93893e-19	Myofibroblasts
KIAA0141	8.8492e-24	0.8127	0.189	0	3.98843e-19	Myofibroblasts
ELF2	8.98148e-24	0.701026	0.609	0.273	4.04804e-19	Myofibroblasts
RNF4	9.43793e-24	0.791508	0.307	0.062	4.25377e-19	Myofibroblasts
NCKAP1	9.53506e-24	0.666567	0.554	0.213	4.29754e-19	Myofibroblasts
ABLIM1	9.58798e-24	0.690412	0.553	0.217	4.3214e-19	Myofibroblasts
PTPA	9.58895e-24	-0.803748	0	0.092	4.32183e-19	Myofibroblasts
ATP5PB	9.58896e-24	-0.736786	0	0.092	4.32184e-19	Myofibroblasts
AP001011.1	9.58896e-24	-0.812221	0	0.092	4.32184e-19	Myofibroblasts
UST	1.07604e-23	0.906234	0.442	0.151	4.84983e-19	Myofibroblasts
FLI1	1.29882e-23	0.878969	0.276	0.045	5.85391e-19	Myofibroblasts
TTC7B	1.29938e-23	0.750693	0.331	0.072	5.85643e-19	Myofibroblasts
SRGAP2B	1.31869e-23	0.744901	0.313	0.064	5.94348e-19	Myofibroblasts
RPS6KA2	1.32257e-23	0.927554	0.36	0.098	5.96094e-19	Myofibroblasts
NPPC	1.34378e-23	-1.11429	0.002	0.098	6.05653e-19	Myofibroblasts
ENOX2	1.52693e-23	1.07775	0.451	0.16	6.88202e-19	Myofibroblasts
WDR33	1.53063e-23	0.626104	0.395	0.109	6.89871e-19	Myofibroblasts
HMBOX1	1.54524e-23	0.630659	0.424	0.128	6.96453e-19	Myofibroblasts
MPDZ	1.55924e-23	0.613107	0.494	0.175	7.02766e-19	Myofibroblasts
RALGAPA1	1.60365e-23	0.62127	0.625	0.269	7.2278e-19	Myofibroblasts
NFATC1	1.66031e-23	1.44158	0.277	0.049	7.48319e-19	Myofibroblasts
AGMO	1.68957e-23	1.14841	0.254	0.034	7.61506e-19	Myofibroblasts
SLC41A2	1.77597e-23	0.957048	0.338	0.081	8.00449e-19	Myofibroblasts
WNK1	1.9636e-23	0.705578	0.478	0.166	8.85016e-19	Myofibroblasts
PLEKHG1	1.97891e-23	0.864456	0.373	0.102	8.91913e-19	Myofibroblasts
NFIA	2.12024e-23	0.695171	0.866	0.633	9.55612e-19	Myofibroblasts
ACTB	2.16543e-23	-1.65535	0.26	0.433	9.75979e-19	Myofibroblasts
TBL1XR1	2.27675e-23	0.703736	0.529	0.203	1.02615e-18	Myofibroblasts
ARHGEF7	2.56668e-23	0.678208	0.428	0.132	1.15683e-18	Myofibroblasts
NUP153	2.57051e-23	0.765894	0.38	0.109	1.15856e-18	Myofibroblasts
ANK2	2.68219e-23	1.08766	0.522	0.226	1.20889e-18	Myofibroblasts
EP400NL	2.78343e-23	0.785757	0.185	0	1.25452e-18	Myofibroblasts
C1orf56	3.04766e-23	-1.03721	0.008	0.117	1.37361e-18	Myofibroblasts
RGCC	3.13033e-23	1.33802	0.211	0.013	1.41087e-18	Myofibroblasts
TMEM131L	3.24037e-23	-0.814875	0	0.09	1.46047e-18	Myofibroblasts
VEGFD	3.24037e-23	-0.812207	0	0.09	1.46047e-18	Myofibroblasts
PCNX2	3.24037e-23	-0.787861	0	0.09	1.46047e-18	Myofibroblasts
ATP5MD	3.24037e-23	-0.755414	0	0.09	1.46047e-18	Myofibroblasts
AC007529.2	3.24037e-23	-0.800473	0	0.09	1.46047e-18	Myofibroblasts
MT1X	3.24037e-23	-1.29266	0	0.09	1.46047e-18	Myofibroblasts
ATP5MC1	3.24037e-23	-0.775823	0	0.09	1.46047e-18	Myofibroblasts
RIPOR3	3.24037e-23	-0.878519	0	0.09	1.46047e-18	Myofibroblasts
OGT	3.30465e-23	0.605214	0.512	0.186	1.48944e-18	Myofibroblasts
DYRK1A	3.67661e-23	0.589005	0.533	0.205	1.65708e-18	Myofibroblasts
AC005592.2	3.7035e-23	0.933001	0.184	0	1.6692e-18	Myofibroblasts
MYH9	3.70834e-23	0.906719	0.4	0.122	1.67139e-18	Myofibroblasts
SNCAIP	3.85266e-23	1.08558	0.255	0.036	1.73643e-18	Myofibroblasts
LINC00486	3.89287e-23	-1.01609	0.013	0.13	1.75455e-18	Myofibroblasts
UBR3	3.92056e-23	0.555607	0.584	0.235	1.76704e-18	Myofibroblasts
LUM	4.90978e-23	-1.75237	0.22	0.403	2.21289e-18	Myofibroblasts
IVNS1ABP	5.52829e-23	0.783182	0.248	0.032	2.49166e-18	Myofibroblasts
JAK2	5.70266e-23	0.703032	0.349	0.087	2.57025e-18	Myofibroblasts
COBLL1	5.83035e-23	0.875561	0.362	0.1	2.6278e-18	Myofibroblasts
C1R	5.8589e-23	-1.42472	0.235	0.414	2.64067e-18	Myofibroblasts
ANKRD12	6.2345e-23	0.633476	0.648	0.299	2.80995e-18	Myofibroblasts
DICER1	6.44201e-23	0.61497	0.48	0.164	2.90348e-18	Myofibroblasts
IKBKAP	6.54961e-23	0.794442	0.182	0	2.95198e-18	Myofibroblasts
MAPK1	7.17348e-23	0.658639	0.435	0.136	3.23316e-18	Myofibroblasts
RARRES1	7.55719e-23	-1.64158	0.034	0.175	3.4061e-18	Myofibroblasts
ASPH	7.70245e-23	0.675456	0.489	0.175	3.47157e-18	Myofibroblasts
ZNF708	8.02651e-23	0.675019	0.486	0.171	3.61763e-18	Myofibroblasts
WIPF1	8.05034e-23	0.648419	0.412	0.124	3.62837e-18	Myofibroblasts
FBXL7	8.33706e-23	0.712354	0.812	0.539	3.7576e-18	Myofibroblasts
CDK13	8.64805e-23	0.615761	0.579	0.235	3.89776e-18	Myofibroblasts
C14orf37	8.70537e-23	0.796424	0.181	0	3.9236e-18	Myofibroblasts
LMCD1	9.30335e-23	1.06474	0.299	0.062	4.19311e-18	Myofibroblasts
MTMR3	9.35891e-23	0.619227	0.419	0.128	4.21815e-18	Myofibroblasts
PMM2	9.71857e-23	0.683956	0.359	0.094	4.38026e-18	Myofibroblasts
PDLIM1	1.04166e-22	0.818997	0.293	0.058	4.69488e-18	Myofibroblasts
AC136604.2	1.0936e-22	-0.847305	0	0.087	4.92894e-18	Myofibroblasts
FBH1	1.0936e-22	-0.707118	0	0.087	4.92894e-18	Myofibroblasts
AL139022.1	1.0936e-22	-0.737072	0	0.087	4.92894e-18	Myofibroblasts
KYAT3	1.0936e-22	-0.707244	0	0.087	4.92895e-18	Myofibroblasts
STMP1	1.0936e-22	-0.760164	0	0.087	4.92895e-18	Myofibroblasts
TCEAL9	1.0936e-22	-0.764596	0	0.087	4.92895e-18	Myofibroblasts
AHCTF1	1.11567e-22	0.708654	0.376	0.104	5.02845e-18	Myofibroblasts
LAPTM4A	1.18894e-22	-1.43033	0.106	0.281	5.35868e-18	Myofibroblasts
FBLN1	1.20551e-22	-1.4483	0.15	0.339	5.43335e-18	Myofibroblasts
SRP14	1.20828e-22	-1.18009	0.025	0.156	5.44584e-18	Myofibroblasts
KDM3A	1.23144e-22	0.704353	0.274	0.045	5.55022e-18	Myofibroblasts
SETX	1.2469e-22	0.562513	0.499	0.175	5.61989e-18	Myofibroblasts
PTBP2	1.26558e-22	0.632474	0.599	0.252	5.7041e-18	Myofibroblasts
STK38L	1.30367e-22	0.89285	0.396	0.126	5.87579e-18	Myofibroblasts
CRIM1	1.33674e-22	0.91973	0.301	0.064	6.02483e-18	Myofibroblasts
EBF2	1.33806e-22	0.797123	0.679	0.369	6.03079e-18	Myofibroblasts
GPX3	1.40023e-22	-1.42605	0.09	0.267	6.31097e-18	Myofibroblasts
ADD3	1.72378e-22	0.831166	0.635	0.307	7.76925e-18	Myofibroblasts
ANKUB1	1.90381e-22	-1.12136	0.03	0.164	8.58064e-18	Myofibroblasts
AGO2	1.99881e-22	0.669623	0.471	0.164	9.00883e-18	Myofibroblasts
MMP24-AS1	2.03978e-22	0.804589	0.178	0	9.19349e-18	Myofibroblasts
SVIL	2.27634e-22	0.699532	0.733	0.382	1.02597e-17	Myofibroblasts
ISPD	2.27742e-22	0.846448	0.303	0.064	1.02646e-17	Myofibroblasts
RNGTT	2.29748e-22	0.638826	0.41	0.126	1.0355e-17	Myofibroblasts
SCN7A	2.30927e-22	1.07115	0.744	0.501	1.04081e-17	Myofibroblasts
PER2	2.31641e-22	0.915617	0.289	0.058	1.04403e-17	Myofibroblasts
KLC1	2.61885e-22	0.628737	0.418	0.128	1.18034e-17	Myofibroblasts
UBE2E2	2.65251e-22	0.694626	0.813	0.542	1.19551e-17	Myofibroblasts
OR2A1-AS1	2.70734e-22	0.756334	0.177	0	1.22023e-17	Myofibroblasts
ADD1	2.92729e-22	0.580664	0.419	0.128	1.31936e-17	Myofibroblasts
SENP7	2.96832e-22	0.650138	0.35	0.09	1.33785e-17	Myofibroblasts
PACSIN2	3.19861e-22	0.818805	0.36	0.102	1.44164e-17	Myofibroblasts
HES1	3.26863e-22	-2.23097	0.071	0.232	1.4732e-17	Myofibroblasts
GNB1	3.46811e-22	0.617866	0.564	0.228	1.56311e-17	Myofibroblasts
KANSL3	3.49101e-22	0.697955	0.289	0.055	1.57343e-17	Myofibroblasts
AC001226.2	3.68607e-22	-0.744051	0	0.085	1.66135e-17	Myofibroblasts
AC107021.1	3.68608e-22	-0.837786	0	0.085	1.66135e-17	Myofibroblasts
ATP5F1A	3.68608e-22	-0.681689	0	0.085	1.66135e-17	Myofibroblasts
WASF2	3.88996e-22	0.590905	0.458	0.154	1.75325e-17	Myofibroblasts
RABEP1	4.0834e-22	0.598382	0.403	0.124	1.84043e-17	Myofibroblasts
COL5A1	4.20679e-22	0.688924	0.539	0.224	1.89604e-17	Myofibroblasts
KCNT2	4.22104e-22	0.692329	0.602	0.279	1.90247e-17	Myofibroblasts
TEAD1	4.33297e-22	0.729185	0.461	0.164	1.95291e-17	Myofibroblasts
LIN7A	4.77862e-22	1.03471	0.219	0.021	2.15377e-17	Myofibroblasts
CTNNA1	4.99383e-22	0.620337	0.617	0.269	2.25077e-17	Myofibroblasts
MSRB3	5.00446e-22	0.634814	0.561	0.235	2.25556e-17	Myofibroblasts
ARHGAP17	5.2314e-22	0.686355	0.284	0.053	2.35784e-17	Myofibroblasts
DIP2B	5.27275e-22	0.735861	0.363	0.102	2.37648e-17	Myofibroblasts
KAT6A	5.4371e-22	0.634057	0.471	0.171	2.45055e-17	Myofibroblasts
EVC2	6.35527e-22	0.636286	0.297	0.062	2.86438e-17	Myofibroblasts
COL21A1	6.66498e-22	1.12894	0.252	0.041	3.00397e-17	Myofibroblasts
FHIT	6.98112e-22	0.961428	0.434	0.162	3.14646e-17	Myofibroblasts
HECTD4	7.05072e-22	0.56353	0.416	0.13	3.17783e-17	Myofibroblasts
SLC20A1	7.58956e-22	0.814662	0.485	0.188	3.42069e-17	Myofibroblasts
LINC01138	8.3727e-22	0.727899	0.174	0	3.77366e-17	Myofibroblasts
STAM2	8.88097e-22	0.645519	0.297	0.062	4.00274e-17	Myofibroblasts
PJA2	9.58703e-22	0.619154	0.374	0.107	4.32097e-17	Myofibroblasts
GRIK1	9.97298e-22	-0.868384	0.005	0.1	4.49492e-17	Myofibroblasts
NPTN	1.23791e-21	0.621441	0.345	0.09	5.57937e-17	Myofibroblasts
MIGA1	1.24086e-21	-0.733253	0	0.083	5.5927e-17	Myofibroblasts
AC007038.1	1.24086e-21	-0.710863	0	0.083	5.5927e-17	Myofibroblasts
TOMM70	1.24086e-21	-0.670414	0	0.083	5.5927e-17	Myofibroblasts
ATP5ME	1.24086e-21	-0.713146	0	0.083	5.5927e-17	Myofibroblasts
AC027698.1	1.24086e-21	-0.804255	0	0.083	5.5927e-17	Myofibroblasts
SELENOO	1.24086e-21	-0.686453	0	0.083	5.5927e-17	Myofibroblasts
CTBP2	1.2818e-21	0.740954	0.372	0.111	5.7772e-17	Myofibroblasts
BICC1	1.31124e-21	0.800176	0.852	0.665	5.90989e-17	Myofibroblasts
VIMP	1.46933e-21	0.699355	0.172	0	6.6224e-17	Myofibroblasts
CCDC65	1.48726e-21	-0.79378	0.006	0.102	6.70324e-17	Myofibroblasts
PHLDB1	1.51294e-21	0.745422	0.725	0.388	6.81896e-17	Myofibroblasts
MAPKAP1	1.55633e-21	0.632983	0.389	0.115	7.01452e-17	Myofibroblasts
ABCA8	1.57374e-21	-1.1591	0.609	0.672	7.09301e-17	Myofibroblasts
ATP9B	1.62949e-21	0.595099	0.449	0.154	7.34429e-17	Myofibroblasts
FOS	1.63317e-21	0.430764	0.52	0.211	7.36086e-17	Myofibroblasts
NOTCH2	1.70935e-21	0.541926	0.515	0.192	7.70422e-17	Myofibroblasts
RNF216	1.72973e-21	0.609251	0.454	0.158	7.79607e-17	Myofibroblasts
UBR1	1.7955e-21	0.566195	0.453	0.156	8.09249e-17	Myofibroblasts
MTHFD1L	1.87697e-21	0.876433	0.397	0.134	8.45967e-17	Myofibroblasts
COL6A3	1.95513e-21	0.874908	0.846	0.631	8.81195e-17	Myofibroblasts
DGKH	1.97762e-21	0.855596	0.405	0.139	8.91334e-17	Myofibroblasts
RNF217	2.01905e-21	0.699582	0.323	0.079	9.10007e-17	Myofibroblasts
CAMSAP2	2.15423e-21	0.658568	0.41	0.132	9.70933e-17	Myofibroblasts
USP54	2.19324e-21	0.677993	0.41	0.132	9.88517e-17	Myofibroblasts
KDM2A	2.33177e-21	0.531434	0.579	0.237	1.05095e-16	Myofibroblasts
NIPBL	2.44801e-21	0.617776	0.634	0.288	1.10334e-16	Myofibroblasts
SLC39A11	2.45281e-21	0.614734	0.435	0.147	1.10551e-16	Myofibroblasts
FAM13A	2.45623e-21	0.660147	0.424	0.143	1.10705e-16	Myofibroblasts
ANKRD17	2.53489e-21	0.584932	0.652	0.305	1.1425e-16	Myofibroblasts
SOD2	2.56148e-21	0.936325	0.197	0.013	1.15448e-16	Myofibroblasts
PTPN12	2.62751e-21	0.633944	0.586	0.252	1.18424e-16	Myofibroblasts
THSD4	2.64381e-21	0.968336	0.439	0.168	1.19159e-16	Myofibroblasts
EPS15	2.85663e-21	0.482588	0.618	0.277	1.28751e-16	Myofibroblasts
PIK3C3	3.0024e-21	0.608138	0.331	0.083	1.35321e-16	Myofibroblasts
NEDD4	3.24392e-21	0.803332	0.286	0.06	1.46207e-16	Myofibroblasts
ZNF292	3.29029e-21	0.631337	0.436	0.149	1.48297e-16	Myofibroblasts
RP1-122P22.2	3.40698e-21	0.738955	0.169	0	1.53556e-16	Myofibroblasts
C7orf73	3.40698e-21	0.727798	0.169	0	1.53556e-16	Myofibroblasts
SCFD2	3.42114e-21	0.730647	0.45	0.164	1.54194e-16	Myofibroblasts
IRAK3	3.60892e-21	0.616517	0.482	0.181	1.62658e-16	Myofibroblasts
BMPR1A	4.07399e-21	0.565995	0.49	0.186	1.83619e-16	Myofibroblasts
ATP5IF1	4.172e-21	-0.762894	0	0.081	1.88036e-16	Myofibroblasts
AL445426.1	4.172e-21	-0.678301	0	0.081	1.88036e-16	Myofibroblasts
AP2M1	4.172e-21	-0.663223	0	0.081	1.88036e-16	Myofibroblasts
AF241726.2	4.172e-21	-0.762208	0	0.081	1.88036e-16	Myofibroblasts
AC005480.1	4.172e-21	-0.730318	0	0.081	1.88036e-16	Myofibroblasts
TRIR	4.172e-21	-0.657883	0	0.081	1.88036e-16	Myofibroblasts
TET2	4.19772e-21	0.587614	0.297	0.064	1.89195e-16	Myofibroblasts
FAT1	4.27757e-21	0.859426	0.261	0.047	1.92795e-16	Myofibroblasts
C1orf27	4.5063e-21	0.682296	0.168	0	2.03104e-16	Myofibroblasts
FERMT2	4.73933e-21	0.566879	0.488	0.179	2.13606e-16	Myofibroblasts
PIP4K2A	4.9613e-21	0.666077	0.359	0.104	2.23611e-16	Myofibroblasts
ATXN10	5.09345e-21	0.635885	0.531	0.215	2.29567e-16	Myofibroblasts
IFNAR2	5.95828e-21	0.74935	0.167	0	2.68546e-16	Myofibroblasts
NR4A1	6.4376e-21	1.34755	0.506	0.252	2.90149e-16	Myofibroblasts
C20orf194	6.5472e-21	0.512336	0.504	0.192	2.95089e-16	Myofibroblasts
EHMT1	6.60286e-21	0.5404	0.494	0.186	2.97598e-16	Myofibroblasts
LINC00894	6.78704e-21	0.783458	0.283	0.06	3.05899e-16	Myofibroblasts
STK39	6.85123e-21	0.795191	0.329	0.087	3.08792e-16	Myofibroblasts
SLC35F5	7.04674e-21	0.580877	0.333	0.085	3.17604e-16	Myofibroblasts
CASK	7.172e-21	0.563431	0.51	0.194	3.23249e-16	Myofibroblasts
RNF38	7.45533e-21	0.538942	0.424	0.139	3.36019e-16	Myofibroblasts
RAB31	7.665e-21	0.795886	0.31	0.077	3.45469e-16	Myofibroblasts
ARIH1	8.23196e-21	0.605091	0.563	0.235	3.71023e-16	Myofibroblasts
RGPD8	8.27176e-21	0.654049	0.221	0.026	3.72817e-16	Myofibroblasts
FLG-AS1	8.39883e-21	0.797534	0.254	0.045	3.78544e-16	Myofibroblasts
GABBR1	9.21432e-21	0.671408	0.273	0.053	4.15299e-16	Myofibroblasts
STK24	9.36237e-21	0.673494	0.328	0.087	4.21971e-16	Myofibroblasts
ATXN1	9.58916e-21	0.73345	0.521	0.22	4.32193e-16	Myofibroblasts
SUPT3H	9.67911e-21	0.808105	0.381	0.124	4.36247e-16	Myofibroblasts
GATS	1.04058e-20	0.746428	0.165	0	4.69e-16	Myofibroblasts
BCKDHB	1.08013e-20	0.748375	0.254	0.045	4.86827e-16	Myofibroblasts
PDLIM5	1.15381e-20	0.636638	0.596	0.269	5.20036e-16	Myofibroblasts
MYH10	1.26392e-20	0.876432	0.401	0.141	5.69662e-16	Myofibroblasts
CSNK1G3	1.3374e-20	0.618893	0.308	0.075	6.02781e-16	Myofibroblasts
RTL8C	1.40098e-20	-0.696689	0	0.079	6.31434e-16	Myofibroblasts
AC092683.1	1.40098e-20	-0.706863	0	0.079	6.31435e-16	Myofibroblasts
PEX5L	1.40098e-20	-0.688529	0	0.079	6.31435e-16	Myofibroblasts
LINC02511	1.40098e-20	-0.879099	0	0.079	6.31435e-16	Myofibroblasts
AC010260.1	1.40098e-20	-0.633751	0	0.079	6.31435e-16	Myofibroblasts
AC011287.1	1.40098e-20	-0.770939	0	0.079	6.31435e-16	Myofibroblasts
EIF3J-DT	1.40098e-20	-0.682172	0	0.079	6.31435e-16	Myofibroblasts
LINC00854	1.40098e-20	-0.75247	0	0.079	6.31435e-16	Myofibroblasts
NECTIN2	1.40098e-20	-0.671961	0	0.079	6.31435e-16	Myofibroblasts
Z93930.2	1.40098e-20	-0.642634	0	0.079	6.31435e-16	Myofibroblasts
FARP1	1.46738e-20	0.734688	0.34	0.096	6.61364e-16	Myofibroblasts
C2CD5	1.52322e-20	0.612359	0.28	0.058	6.8653e-16	Myofibroblasts
NUPR1	1.58606e-20	-1.06571	0.035	0.166	7.14854e-16	Myofibroblasts
RPL18	1.72496e-20	-1.06941	0.029	0.154	7.77456e-16	Myofibroblasts
TTC39B	1.7304e-20	0.654388	0.328	0.087	7.79909e-16	Myofibroblasts
FAM127A	1.81483e-20	0.699127	0.163	0	8.17961e-16	Myofibroblasts
MITF	1.84358e-20	0.826683	0.33	0.092	8.30922e-16	Myofibroblasts
NBAS	1.91987e-20	0.577716	0.514	0.2	8.65302e-16	Myofibroblasts
AHR	1.93737e-20	0.822328	0.191	0.013	8.73191e-16	Myofibroblasts
SKIL	1.94376e-20	0.636742	0.579	0.252	8.76073e-16	Myofibroblasts
MAPK8	2.10526e-20	0.582138	0.422	0.145	9.4886e-16	Myofibroblasts
CCDC50	2.13823e-20	0.621033	0.271	0.053	9.63721e-16	Myofibroblasts
SMG1	2.16156e-20	0.487242	0.463	0.168	9.74235e-16	Myofibroblasts
BRD4	2.18863e-20	0.500781	0.454	0.162	9.86437e-16	Myofibroblasts
CADPS2	2.19926e-20	0.690735	0.52	0.215	9.91227e-16	Myofibroblasts
HLA-A	2.22665e-20	-1.25981	0.109	0.275	1.00357e-15	Myofibroblasts
UBN2	2.23316e-20	0.645221	0.289	0.064	1.00651e-15	Myofibroblasts
MTSS1	2.26306e-20	1.14017	0.278	0.062	1.01998e-15	Myofibroblasts
NPIPA1	2.28263e-20	0.683019	0.255	0.045	1.0288e-15	Myofibroblasts
GSK3B	2.30187e-20	0.620258	0.525	0.215	1.03748e-15	Myofibroblasts
DYM	2.37901e-20	0.540182	0.602	0.264	1.07224e-15	Myofibroblasts
RP4-545C24.1	2.39548e-20	0.705105	0.162	0	1.07967e-15	Myofibroblasts
RP11-35G9.5	2.39548e-20	0.807157	0.162	0	1.07967e-15	Myofibroblasts
RP4-565E6.1	2.39549e-20	0.696202	0.162	0	1.07967e-15	Myofibroblasts
SHROOM3	2.51636e-20	0.810274	0.366	0.115	1.13415e-15	Myofibroblasts
MT-ND1	2.52914e-20	-1.26775	0.096	0.258	1.13991e-15	Myofibroblasts
RARS2	2.91279e-20	0.519963	0.353	0.098	1.31282e-15	Myofibroblasts
TANC2	2.9209e-20	0.724265	0.493	0.205	1.31648e-15	Myofibroblasts
BAZ2B	2.98796e-20	0.60804	0.591	0.275	1.3467e-15	Myofibroblasts
COLGALT2	3.00832e-20	0.636393	0.45	0.166	1.35588e-15	Myofibroblasts
KIF13A	3.01855e-20	0.69058	0.523	0.213	1.36049e-15	Myofibroblasts
RUFY3	3.10623e-20	0.546198	0.559	0.235	1.40001e-15	Myofibroblasts
PSMD5-AS1	3.16084e-20	0.748135	0.162	0	1.42462e-15	Myofibroblasts
C7orf60	3.16085e-20	0.788028	0.162	0	1.42462e-15	Myofibroblasts
PPP1R12A	3.39761e-20	0.586664	0.51	0.2	1.53134e-15	Myofibroblasts
IQCJ-SCHIP1	3.50929e-20	0.987182	0.274	0.062	1.58167e-15	Myofibroblasts
EPB41L2	3.61225e-20	0.549838	0.679	0.339	1.62808e-15	Myofibroblasts
FAM193A	3.61648e-20	0.5542	0.345	0.098	1.62998e-15	Myofibroblasts
TRAK1	3.62358e-20	0.65914	0.359	0.107	1.63318e-15	Myofibroblasts
TCAP	3.73105e-20	-1.31143	0.082	0.239	1.68162e-15	Myofibroblasts
JAK1	3.87844e-20	0.589657	0.432	0.151	1.74805e-15	Myofibroblasts
PIAS1	3.87951e-20	0.592367	0.609	0.279	1.74853e-15	Myofibroblasts
HIPK2	3.90363e-20	0.711014	0.303	0.077	1.75941e-15	Myofibroblasts
CDK8	3.97074e-20	0.716476	0.582	0.279	1.78965e-15	Myofibroblasts
ZNF532	4.13514e-20	0.618978	0.377	0.119	1.86375e-15	Myofibroblasts
TOP1	4.36537e-20	0.616322	0.434	0.154	1.96752e-15	Myofibroblasts
KDM7A	4.4969e-20	0.659224	0.362	0.111	2.0268e-15	Myofibroblasts
TJP1	4.59194e-20	0.549933	0.479	0.177	2.06963e-15	Myofibroblasts
AL139260.1	4.69889e-20	-0.721977	0	0.077	2.11784e-15	Myofibroblasts
AC099669.1	4.69889e-20	-0.640077	0	0.077	2.11784e-15	Myofibroblasts
AL357507.1	4.69889e-20	-0.751885	0	0.077	2.11784e-15	Myofibroblasts
NIPSNAP2	4.69889e-20	-0.72079	0	0.077	2.11784e-15	Myofibroblasts
MINDY3	4.69889e-20	-0.685953	0	0.077	2.11784e-15	Myofibroblasts
REX1BD	4.69889e-20	-0.671262	0	0.077	2.11784e-15	Myofibroblasts
PAPOLA	4.72303e-20	0.535441	0.387	0.122	2.12872e-15	Myofibroblasts
LRCH1	4.78183e-20	0.564944	0.424	0.145	2.15522e-15	Myofibroblasts
TMEM2	5.49769e-20	0.763165	0.16	0	2.47786e-15	Myofibroblasts
PHF3	5.56123e-20	0.569428	0.423	0.145	2.5065e-15	Myofibroblasts
TMCC1	5.74539e-20	0.674708	0.49	0.2	2.5895e-15	Myofibroblasts
XRN1	5.88719e-20	0.623117	0.424	0.147	2.65341e-15	Myofibroblasts
USP9Y	6.16661e-20	0.564067	0.373	0.115	2.77935e-15	Myofibroblasts
AGPAT3	6.20093e-20	0.792061	0.266	0.055	2.79482e-15	Myofibroblasts
CCSER2	6.34457e-20	0.478624	0.444	0.158	2.85956e-15	Myofibroblasts
HEG1	6.46206e-20	0.979099	0.26	0.053	2.91252e-15	Myofibroblasts
CEP83	6.68514e-20	0.625146	0.309	0.077	3.01306e-15	Myofibroblasts
ANKS1B	6.83932e-20	0.829875	0.549	0.264	3.08255e-15	Myofibroblasts
KIAA0907	7.24683e-20	0.669714	0.159	0	3.26622e-15	Myofibroblasts
YPEL2	7.29914e-20	0.729905	0.305	0.077	3.2898e-15	Myofibroblasts
FCHO2	7.34475e-20	0.607998	0.351	0.104	3.31035e-15	Myofibroblasts
PKD2	7.39226e-20	0.610153	0.549	0.235	3.33177e-15	Myofibroblasts
NHSL1	7.70527e-20	0.799272	0.376	0.128	3.47284e-15	Myofibroblasts
GHR	7.79634e-20	0.875291	0.433	0.171	3.51389e-15	Myofibroblasts
PPM1B	7.86717e-20	0.529404	0.39	0.126	3.54581e-15	Myofibroblasts
FAM102B	8.20601e-20	0.674848	0.329	0.09	3.69853e-15	Myofibroblasts
STXBP5	8.3985e-20	0.558335	0.415	0.141	3.78529e-15	Myofibroblasts
SMOC2	8.67575e-20	1.04075	0.488	0.213	3.91025e-15	Myofibroblasts
UIMC1	8.84489e-20	0.543706	0.354	0.102	3.98648e-15	Myofibroblasts
HERC1	8.97069e-20	0.461278	0.529	0.211	4.04318e-15	Myofibroblasts
HDAC4	9.3853e-20	0.567972	0.412	0.139	4.23005e-15	Myofibroblasts
RP11-665G4.1	9.54925e-20	1.45603	0.158	0	4.30394e-15	Myofibroblasts
DSE	1.05664e-19	0.605972	0.31	0.079	4.76236e-15	Myofibroblasts
ITPR1	1.11766e-19	0.708808	0.508	0.215	5.03741e-15	Myofibroblasts
TMEM260	1.15976e-19	0.581471	0.23	0.034	5.22714e-15	Myofibroblasts
MFSD14A	1.18226e-19	0.662388	0.167	0.004	5.32857e-15	Myofibroblasts
SUCLG2	1.19315e-19	0.553924	0.359	0.109	5.37763e-15	Myofibroblasts
CCNT2	1.19519e-19	0.594291	0.314	0.081	5.38683e-15	Myofibroblasts
VCAN	1.22209e-19	0.86153	0.65	0.358	5.5081e-15	Myofibroblasts
CHD6	1.28185e-19	0.502177	0.434	0.151	5.77744e-15	Myofibroblasts
NFE2L2	1.29221e-19	0.552979	0.655	0.313	5.82411e-15	Myofibroblasts
PLCE1	1.30755e-19	0.719127	0.356	0.109	5.89328e-15	Myofibroblasts
FOXO1	1.3565e-19	0.73693	0.709	0.409	6.11389e-15	Myofibroblasts
CSGALNACT1	1.36264e-19	0.823817	0.378	0.132	6.14157e-15	Myofibroblasts
NFAT5	1.44208e-19	0.575394	0.625	0.294	6.4996e-15	Myofibroblasts
RPLP2	1.47487e-19	-1.15979	0.048	0.183	6.64737e-15	Myofibroblasts
MPG	1.49317e-19	-0.940224	0.037	0.166	6.72988e-15	Myofibroblasts
TBC1D1	1.51428e-19	0.663828	0.307	0.079	6.82501e-15	Myofibroblasts
FMNL2	1.55343e-19	0.725248	0.578	0.286	7.00146e-15	Myofibroblasts
NBDY	1.57415e-19	-0.574687	0	0.075	7.09483e-15	Myofibroblasts
ATP5F1B	1.57415e-19	-0.576628	0	0.075	7.09483e-15	Myofibroblasts
MINDY2	1.57415e-19	-0.638746	0	0.075	7.09483e-15	Myofibroblasts
AC239809.3	1.57415e-19	-0.68174	0	0.075	7.09484e-15	Myofibroblasts
ATP5MC3	1.57415e-19	-0.703888	0	0.075	7.09484e-15	Myofibroblasts
AL391807.1	1.57415e-19	-0.607805	0	0.075	7.09484e-15	Myofibroblasts
SOD2-1	1.57415e-19	-0.720498	0	0.075	7.09484e-15	Myofibroblasts
AC011092.2	1.57415e-19	-0.707976	0	0.075	7.09484e-15	Myofibroblasts
HDGFL3	1.57415e-19	-0.627032	0	0.075	7.09484e-15	Myofibroblasts
AC007216.4	1.57415e-19	-0.63403	0	0.075	7.09484e-15	Myofibroblasts
PTPN9	1.61295e-19	0.634387	0.423	0.151	7.26973e-15	Myofibroblasts
REV1	1.63292e-19	0.555496	0.371	0.119	7.35975e-15	Myofibroblasts
PXDN	1.65135e-19	0.707431	0.576	0.267	7.4428e-15	Myofibroblasts
CXorf23	1.65643e-19	0.705211	0.156	0	7.46568e-15	Myofibroblasts
TSPAN9	1.67077e-19	0.673016	0.284	0.066	7.53032e-15	Myofibroblasts
CREBBP	1.77094e-19	0.447207	0.541	0.217	7.98182e-15	Myofibroblasts
CABIN1	1.77794e-19	0.582695	0.275	0.06	8.01337e-15	Myofibroblasts
EMILIN1	1.82297e-19	-1.25658	0.056	0.196	8.21633e-15	Myofibroblasts
ERI3	1.89034e-19	0.644825	0.262	0.053	8.51995e-15	Myofibroblasts
PBX3	1.91914e-19	0.67255	0.493	0.207	8.64976e-15	Myofibroblasts
VPS8	1.98763e-19	0.510327	0.353	0.102	8.95844e-15	Myofibroblasts
KCTD3	1.98806e-19	0.647787	0.265	0.055	8.96038e-15	Myofibroblasts
ZCWPW2	2.18049e-19	0.719197	0.155	0	9.8277e-15	Myofibroblasts
PTRF	2.18049e-19	0.710173	0.155	0	9.8277e-15	Myofibroblasts
RP11-284M14.1	2.18049e-19	0.976765	0.155	0	9.82771e-15	Myofibroblasts
FAF1	2.20527e-19	0.553736	0.636	0.301	9.93936e-15	Myofibroblasts
ELMO1-AS1	2.20882e-19	-0.783539	0.004	0.087	9.95539e-15	Myofibroblasts
EIF1	2.30667e-19	-1.32722	0.194	0.356	1.03964e-14	Myofibroblasts
FAM208A	2.32205e-19	0.715642	0.262	0.055	1.04657e-14	Myofibroblasts
SUGP2	2.33807e-19	0.507417	0.308	0.079	1.05379e-14	Myofibroblasts
EFR3A	2.4193e-19	0.587207	0.393	0.13	1.0904e-14	Myofibroblasts
NEK7	2.48967e-19	0.569214	0.431	0.156	1.12212e-14	Myofibroblasts
FCHSD2	2.51285e-19	0.702667	0.577	0.279	1.13257e-14	Myofibroblasts
PTPN14	2.5649e-19	0.73971	0.304	0.081	1.15603e-14	Myofibroblasts
SMURF1	2.68427e-19	0.640657	0.51	0.213	1.20983e-14	Myofibroblasts
USP9X	2.71649e-19	0.558873	0.426	0.151	1.22435e-14	Myofibroblasts
TMEM144	2.72046e-19	0.722324	0.245	0.045	1.22614e-14	Myofibroblasts
YWHAQ	2.74094e-19	0.644159	0.341	0.102	1.23537e-14	Myofibroblasts
SCLT1	2.77132e-19	0.635639	0.367	0.119	1.24906e-14	Myofibroblasts
HNRNPLL	2.91583e-19	0.674265	0.277	0.064	1.3142e-14	Myofibroblasts
XYLT1	3.06299e-19	0.885153	0.367	0.126	1.38052e-14	Myofibroblasts
RANBP17	3.08348e-19	0.811196	0.26	0.055	1.38975e-14	Myofibroblasts
LEMD3	3.12837e-19	0.65223	0.267	0.058	1.40999e-14	Myofibroblasts
FBXO11	3.29628e-19	0.564185	0.539	0.23	1.48567e-14	Myofibroblasts
OSBPL8	3.55538e-19	0.682188	0.44	0.168	1.60245e-14	Myofibroblasts
C3	3.66648e-19	-1.36078	0.089	0.245	1.65252e-14	Myofibroblasts
RPTOR	3.69029e-19	0.626862	0.336	0.1	1.66325e-14	Myofibroblasts
TMEM57	3.77471e-19	0.712208	0.153	0	1.7013e-14	Myofibroblasts
AKR1C3	4.27275e-19	-0.599545	0.003	0.083	1.92577e-14	Myofibroblasts
NBEA	4.4512e-19	0.582591	0.417	0.149	2.0062e-14	Myofibroblasts
TRAF3IP2-AS1	4.52707e-19	0.708033	0.425	0.164	2.0404e-14	Myofibroblasts
FO538757.2	4.96398e-19	0.67656	0.152	0	2.23732e-14	Myofibroblasts
REPS1	5.20657e-19	0.662131	0.421	0.154	2.34665e-14	Myofibroblasts
GNA12	5.22623e-19	0.627232	0.314	0.085	2.35552e-14	Myofibroblasts
RPL27A	5.23606e-19	-1.06866	0.035	0.158	2.35994e-14	Myofibroblasts
TENT4A	5.26733e-19	-0.616391	0	0.072	2.37404e-14	Myofibroblasts
RETREG1	5.26733e-19	-0.68874	0	0.072	2.37404e-14	Myofibroblasts
AC008591.1	5.26733e-19	-0.793946	0	0.072	2.37404e-14	Myofibroblasts
MESD	5.26733e-19	-0.553022	0	0.072	2.37404e-14	Myofibroblasts
FP236383.1	5.26733e-19	-0.656652	0	0.072	2.37404e-14	Myofibroblasts
NFKBIZ	5.29291e-19	0.608776	0.495	0.203	2.38557e-14	Myofibroblasts
WDR7	5.35239e-19	0.501533	0.394	0.132	2.41237e-14	Myofibroblasts
BTAF1	5.86926e-19	0.538375	0.398	0.136	2.64533e-14	Myofibroblasts
TMEM131	6.04035e-19	0.497408	0.387	0.128	2.72245e-14	Myofibroblasts
IL6ST	6.12758e-19	0.479259	0.552	0.243	2.76176e-14	Myofibroblasts
FAM134C	6.52578e-19	0.633526	0.151	0	2.94123e-14	Myofibroblasts
RP11-141M1.3	6.52578e-19	0.79734	0.151	0	2.94123e-14	Myofibroblasts
WHSC1	6.52578e-19	0.741005	0.151	0	2.94124e-14	Myofibroblasts
CTD-2337A12.1	6.52578e-19	0.851334	0.151	0	2.94124e-14	Myofibroblasts
TNRC6A	6.71336e-19	0.51335	0.63	0.296	3.02578e-14	Myofibroblasts
ACIN1	6.81561e-19	0.560782	0.331	0.094	3.07186e-14	Myofibroblasts
GABPB2	7.35233e-19	0.618753	0.244	0.047	3.31377e-14	Myofibroblasts
CNOT6L	7.51307e-19	0.524517	0.301	0.077	3.38622e-14	Myofibroblasts
PHLDB2	7.87255e-19	0.721615	0.373	0.128	3.54824e-14	Myofibroblasts
NAB1	7.96005e-19	0.642013	0.244	0.047	3.58767e-14	Myofibroblasts
DIO2-AS1	8.11446e-19	-0.855734	0.004	0.085	3.65727e-14	Myofibroblasts
SSBP2	8.22056e-19	0.645598	0.714	0.405	3.70509e-14	Myofibroblasts
DCAF6	8.59871e-19	0.486705	0.504	0.203	3.87553e-14	Myofibroblasts
GLI2	8.96988e-19	0.81976	0.285	0.072	4.04281e-14	Myofibroblasts
JAZF1	9.22115e-19	0.684995	0.43	0.166	4.15606e-14	Myofibroblasts
RAP1A	9.27839e-19	0.511061	0.538	0.224	4.18186e-14	Myofibroblasts
MAMDC2	9.73324e-19	1.07343	0.566	0.318	4.38687e-14	Myofibroblasts
WWC3	1.024e-18	0.719775	0.27	0.062	4.61525e-14	Myofibroblasts
AP3B1	1.04341e-18	0.498862	0.499	0.198	4.70275e-14	Myofibroblasts
SMARCC1	1.07428e-18	0.571844	0.405	0.143	4.84189e-14	Myofibroblasts
PIP5K1A	1.07866e-18	0.589687	0.367	0.117	4.86162e-14	Myofibroblasts
UBE2Q2	1.09985e-18	0.628601	0.248	0.049	4.95712e-14	Myofibroblasts
C14orf159	1.12669e-18	0.6812	0.149	0	5.07809e-14	Myofibroblasts
CSRNP1	1.27652e-18	0.686733	0.227	0.038	5.75341e-14	Myofibroblasts
EVL	1.28661e-18	0.591312	0.379	0.126	5.79887e-14	Myofibroblasts
ENG	1.28704e-18	-1.14773	0.202	0.371	5.80082e-14	Myofibroblasts
HOOK3	1.29602e-18	0.490203	0.4	0.136	5.84128e-14	Myofibroblasts
KIAA1324L	1.33984e-18	0.939359	0.279	0.072	6.03881e-14	Myofibroblasts
RPLP0	1.34121e-18	-1.13885	0.092	0.243	6.04498e-14	Myofibroblasts
ATAD2B	1.38696e-18	0.462147	0.448	0.164	6.25118e-14	Myofibroblasts
KIAA0232	1.40964e-18	0.549637	0.385	0.13	6.35339e-14	Myofibroblasts
GAREM1	1.43044e-18	0.703911	0.337	0.104	6.44713e-14	Myofibroblasts
METTL15	1.44255e-18	0.470248	0.412	0.145	6.50173e-14	Myofibroblasts
SNX29	1.47686e-18	0.448491	0.389	0.128	6.65634e-14	Myofibroblasts
ZNF521	1.49535e-18	0.714993	0.478	0.203	6.73968e-14	Myofibroblasts
DMXL1	1.5165e-18	0.474892	0.387	0.128	6.83502e-14	Myofibroblasts
TNKS	1.62933e-18	0.46553	0.49	0.194	7.34356e-14	Myofibroblasts
AL031428.1	1.76052e-18	-0.608225	0	0.07	7.93486e-14	Myofibroblasts
AC017101.1	1.76052e-18	-0.687496	0	0.07	7.93486e-14	Myofibroblasts
AC048341.1	1.76052e-18	-0.631775	0	0.07	7.93486e-14	Myofibroblasts
AC124312.1	1.76052e-18	-0.670429	0	0.07	7.93486e-14	Myofibroblasts
AC018816.1	1.76053e-18	-0.600094	0	0.07	7.93487e-14	Myofibroblasts
AC087623.2	1.76053e-18	-0.656592	0	0.07	7.93487e-14	Myofibroblasts
AL157938.3	1.76053e-18	-0.63796	0	0.07	7.93487e-14	Myofibroblasts
PHPT1	1.76053e-18	-0.611477	0	0.07	7.93487e-14	Myofibroblasts
CCDC32	1.76053e-18	-0.597879	0	0.07	7.93487e-14	Myofibroblasts
AC010618.3	1.76053e-18	-0.613431	0	0.07	7.93487e-14	Myofibroblasts
TPTEP2-CSNK1E	1.76053e-18	-0.741122	0	0.07	7.93487e-14	Myofibroblasts
MBD2	1.7818e-18	0.515202	0.328	0.094	8.03077e-14	Myofibroblasts
LENG8	1.7978e-18	0.469909	0.42	0.147	8.10288e-14	Myofibroblasts
MAP2K4	1.80776e-18	0.51966	0.36	0.115	8.14774e-14	Myofibroblasts
HNRNPC	1.89237e-18	0.466809	0.531	0.22	8.52908e-14	Myofibroblasts
RAPGEF5	2.02487e-18	0.742542	0.214	0.032	9.12628e-14	Myofibroblasts
POGZ	2.04306e-18	0.458048	0.519	0.211	9.20826e-14	Myofibroblasts
SFSWAP	2.07506e-18	0.526088	0.359	0.113	9.35251e-14	Myofibroblasts
RPL7	2.18284e-18	-0.992426	0.027	0.141	9.8383e-14	Myofibroblasts
SP100	2.25836e-18	0.563392	0.386	0.132	1.01786e-13	Myofibroblasts
COL24A1	2.27892e-18	0.822227	0.374	0.132	1.02713e-13	Myofibroblasts
UBE2K	2.30048e-18	0.505568	0.531	0.224	1.03685e-13	Myofibroblasts
STK17B	2.46465e-18	0.713324	0.22	0.036	1.11084e-13	Myofibroblasts
VPRBP	2.54965e-18	0.653249	0.147	0	1.14915e-13	Myofibroblasts
RP11-11N7.5	2.54965e-18	0.572027	0.147	0	1.14915e-13	Myofibroblasts
RP11-436K8.1	2.54965e-18	0.802436	0.147	0	1.14915e-13	Myofibroblasts
KIAA1462	2.54965e-18	0.768265	0.147	0	1.14915e-13	Myofibroblasts
COL8A1	2.65642e-18	0.859816	0.755	0.514	1.19728e-13	Myofibroblasts
STARD13	2.66826e-18	0.612143	0.6	0.303	1.20261e-13	Myofibroblasts
STAT3	2.84552e-18	0.638991	0.671	0.354	1.28251e-13	Myofibroblasts
DHX15	2.9682e-18	0.421236	0.424	0.154	1.3378e-13	Myofibroblasts
HBP1	3.15142e-18	0.596836	0.232	0.043	1.42038e-13	Myofibroblasts
TMEM117	3.15673e-18	0.742125	0.282	0.072	1.42277e-13	Myofibroblasts
PCCA	3.17467e-18	0.483365	0.49	0.198	1.43086e-13	Myofibroblasts
EYS	3.24459e-18	-1.1299	0.024	0.134	1.46237e-13	Myofibroblasts
MECOM	3.27863e-18	0.959331	0.686	0.439	1.47771e-13	Myofibroblasts
ACTG1	3.43366e-18	-1.28733	0.169	0.328	1.54759e-13	Myofibroblasts
RPS15	3.66168e-18	-1.15874	0.047	0.175	1.65036e-13	Myofibroblasts
FAM114A1	3.66211e-18	0.534897	0.42	0.154	1.65055e-13	Myofibroblasts
VWA8	3.68538e-18	0.506043	0.372	0.122	1.66104e-13	Myofibroblasts
NAV2	4.19644e-18	1.50704	0.275	0.075	1.89138e-13	Myofibroblasts
RB1CC1	4.21943e-18	0.457362	0.405	0.139	1.90174e-13	Myofibroblasts
MAML2	4.23315e-18	0.580639	0.796	0.546	1.90792e-13	Myofibroblasts
PVRL2	4.38751e-18	0.79003	0.145	0	1.97749e-13	Myofibroblasts
GOLGA3	4.829e-18	0.58851	0.331	0.098	2.17648e-13	Myofibroblasts
ACYP2	4.9737e-18	0.596978	0.496	0.213	2.2417e-13	Myofibroblasts
PAG1	5.16506e-18	0.603813	0.444	0.177	2.32795e-13	Myofibroblasts
USP12	5.43114e-18	0.54546	0.304	0.083	2.44787e-13	Myofibroblasts
SPIRE1	5.55927e-18	0.55036	0.415	0.151	2.50562e-13	Myofibroblasts
VPS13D	5.5646e-18	0.497696	0.474	0.192	2.50802e-13	Myofibroblasts
RP11-736K20.5	5.75271e-18	0.692344	0.144	0	2.5928e-13	Myofibroblasts
RP11-631N16.2	5.75271e-18	0.609736	0.144	0	2.5928e-13	Myofibroblasts
VTI1A	5.79354e-18	0.525928	0.538	0.239	2.61121e-13	Myofibroblasts
GLIS1	5.79619e-18	0.891817	0.192	0.023	2.6124e-13	Myofibroblasts
AL138787.2	5.87776e-18	-0.593173	0	0.068	2.64917e-13	Myofibroblasts
AC008014.1	5.87776e-18	-0.691792	0	0.068	2.64917e-13	Myofibroblasts
AP001347.1	5.87776e-18	-0.619205	0	0.068	2.64917e-13	Myofibroblasts
MACO1	5.87777e-18	-0.598086	0	0.068	2.64917e-13	Myofibroblasts
AL078459.1	5.87777e-18	-0.654499	0	0.068	2.64917e-13	Myofibroblasts
CHRD	5.87777e-18	-0.659782	0	0.068	2.64917e-13	Myofibroblasts
AC098829.1	5.87777e-18	-0.71536	0	0.068	2.64917e-13	Myofibroblasts
TMEM267	5.87777e-18	-0.625383	0	0.068	2.64917e-13	Myofibroblasts
MRNIP	5.87777e-18	-0.649074	0	0.068	2.64917e-13	Myofibroblasts
AL139095.4	5.87777e-18	-0.653204	0	0.068	2.64917e-13	Myofibroblasts
AC090825.1	5.87777e-18	-0.557258	0	0.068	2.64917e-13	Myofibroblasts
RETREG3	5.87777e-18	-0.588916	0	0.068	2.64917e-13	Myofibroblasts
RMC1	5.87777e-18	-0.575807	0	0.068	2.64917e-13	Myofibroblasts
AL050403.2	5.87777e-18	-0.69779	0	0.068	2.64917e-13	Myofibroblasts
SOX6	6.05706e-18	0.681997	0.656	0.358	2.72998e-13	Myofibroblasts
FAR1	6.16717e-18	0.488837	0.359	0.115	2.7796e-13	Myofibroblasts
NRIP1	6.61359e-18	0.530237	0.264	0.06	2.98081e-13	Myofibroblasts
IMPA1	6.73668e-18	0.591814	0.189	0.021	3.03629e-13	Myofibroblasts
KMT2A	6.86884e-18	0.593353	0.379	0.134	3.09585e-13	Myofibroblasts
ANKRD10	6.96191e-18	0.528846	0.693	0.362	3.1378e-13	Myofibroblasts
RHOBTB3	6.97004e-18	0.704151	0.584	0.294	3.14147e-13	Myofibroblasts
CRADD	7.34375e-18	0.683893	0.396	0.151	3.3099e-13	Myofibroblasts
MBD5	7.43551e-18	0.537897	0.642	0.326	3.35126e-13	Myofibroblasts
GATAD2B	7.88701e-18	0.596748	0.451	0.181	3.55476e-13	Myofibroblasts
SPDYE1	8.13354e-18	-0.772181	0.007	0.09	3.66587e-13	Myofibroblasts
TRAPPC12	8.22921e-18	0.523051	0.29	0.075	3.70899e-13	Myofibroblasts
SMCHD1	8.58033e-18	0.519591	0.536	0.241	3.86724e-13	Myofibroblasts
KPNA1	8.95311e-18	0.542255	0.348	0.111	4.03526e-13	Myofibroblasts
GPR75-ASB3	9.35511e-18	-1.13946	0.051	0.181	4.21644e-13	Myofibroblasts
RUVBL1	9.44106e-18	-1.08945	0.04	0.162	4.25518e-13	Myofibroblasts
TTC21B	9.85302e-18	0.496081	0.278	0.068	4.44086e-13	Myofibroblasts
EBLN3	9.87997e-18	0.597904	0.142	0	4.453e-13	Myofibroblasts
ZMIZ1	9.92784e-18	0.630906	0.357	0.122	4.47458e-13	Myofibroblasts
PTMA	1.0019e-17	-1.255	0.136	0.294	4.51567e-13	Myofibroblasts
RAB10	1.00246e-17	0.478976	0.458	0.181	4.51818e-13	Myofibroblasts
CMYA5	1.00925e-17	0.67633	0.367	0.128	4.54879e-13	Myofibroblasts
UBAP2	1.03925e-17	0.550678	0.289	0.077	4.684e-13	Myofibroblasts
TIAM2	1.05396e-17	0.538006	0.344	0.109	4.75031e-13	Myofibroblasts
ID2	1.0797e-17	-1.23024	0.021	0.126	4.86632e-13	Myofibroblasts
ARHGAP18	1.09147e-17	0.689238	0.252	0.058	4.91935e-13	Myofibroblasts
RAB3GAP2	1.10612e-17	0.417677	0.409	0.147	4.98538e-13	Myofibroblasts
NAP1L4	1.11027e-17	0.618976	0.251	0.055	5.00411e-13	Myofibroblasts
TUBB6	1.16373e-17	0.470964	0.438	0.168	5.24503e-13	Myofibroblasts
LDLRAD3	1.17154e-17	0.634407	0.403	0.154	5.28024e-13	Myofibroblasts
PHF20L1	1.1902e-17	0.45469	0.348	0.109	5.36436e-13	Myofibroblasts
ARHGEF28	1.21166e-17	0.949555	0.168	0.013	5.46106e-13	Myofibroblasts
DOCK11	1.2278e-17	0.612085	0.303	0.085	5.53384e-13	Myofibroblasts
ZNF654	1.23513e-17	-0.901536	0.028	0.139	5.56683e-13	Myofibroblasts
STAT1	1.27249e-17	0.695632	0.248	0.055	5.73522e-13	Myofibroblasts
CNOT2	1.2759e-17	0.466886	0.419	0.154	5.75059e-13	Myofibroblasts
RP11-219A15.1	1.29415e-17	0.797329	0.141	0	5.83287e-13	Myofibroblasts
MESDC2	1.29415e-17	0.574849	0.141	0	5.83287e-13	Myofibroblasts
ATP7A	1.29958e-17	0.698353	0.146	0.002	5.85734e-13	Myofibroblasts
PTPN21	1.31518e-17	0.489212	0.299	0.081	5.92764e-13	Myofibroblasts
KIDINS220	1.33209e-17	0.472277	0.368	0.119	6.00385e-13	Myofibroblasts
DAZAP1	1.35072e-17	0.67979	0.218	0.038	6.08783e-13	Myofibroblasts
LINC01322	1.36702e-17	-0.597142	0.001	0.07	6.16129e-13	Myofibroblasts
DNAH11	1.36702e-17	-0.729364	0.001	0.07	6.1613e-13	Myofibroblasts
ZHX2	1.52172e-17	0.586923	0.535	0.245	6.85856e-13	Myofibroblasts
STX16	1.52924e-17	0.619627	0.145	0.002	6.89243e-13	Myofibroblasts
SH3RF1	1.55138e-17	0.650468	0.427	0.171	6.99221e-13	Myofibroblasts
RNPC3	1.55338e-17	0.593716	0.292	0.081	7.00123e-13	Myofibroblasts
CFDP1	1.57195e-17	0.628897	0.375	0.132	7.08493e-13	Myofibroblasts
SOS2	1.59239e-17	0.444882	0.492	0.205	7.17704e-13	Myofibroblasts
FAM21C	1.69462e-17	0.642447	0.14	0	7.63783e-13	Myofibroblasts
SPINK13	1.69462e-17	1.0903	0.14	0	7.63784e-13	Myofibroblasts
WBP1L	1.71706e-17	0.489024	0.369	0.124	7.73898e-13	Myofibroblasts
CDK5RAP2	1.76171e-17	0.532597	0.255	0.058	7.94021e-13	Myofibroblasts
CDC42BPB	1.77398e-17	0.54872	0.38	0.132	7.9955e-13	Myofibroblasts
DDX10	1.80506e-17	0.563042	0.317	0.096	8.1356e-13	Myofibroblasts
KDM6A	1.88408e-17	0.467254	0.445	0.173	8.49172e-13	Myofibroblasts
ODR4	1.96026e-17	-0.583531	0	0.066	8.83507e-13	Myofibroblasts
AC139887.2	1.96026e-17	-0.573703	0	0.066	8.83507e-13	Myofibroblasts
AC109927.1	1.96026e-17	-0.647973	0	0.066	8.83507e-13	Myofibroblasts
AC005154.6	1.96026e-17	-0.571687	0	0.066	8.83507e-13	Myofibroblasts
VIRMA	1.96026e-17	-0.578434	0	0.066	8.83507e-13	Myofibroblasts
AL137024.1	1.96026e-17	-0.68359	0	0.066	8.83507e-13	Myofibroblasts
AL157938.2	1.96026e-17	-0.540184	0	0.066	8.83507e-13	Myofibroblasts
AC090517.4	1.96026e-17	-0.682721	0	0.066	8.83507e-13	Myofibroblasts
MARF1	1.96026e-17	-0.592187	0	0.066	8.83507e-13	Myofibroblasts
AC087500.1	1.96026e-17	-0.60046	0	0.066	8.83507e-13	Myofibroblasts
ATP5F1D	1.96026e-17	-0.562522	0	0.066	8.83507e-13	Myofibroblasts
SHOC2	1.97477e-17	0.496243	0.32	0.096	8.90048e-13	Myofibroblasts
RCOR1	2.03428e-17	0.564984	0.282	0.075	9.16871e-13	Myofibroblasts
ARHGAP42	2.0474e-17	0.567489	0.415	0.158	9.22786e-13	Myofibroblasts
HDLBP	2.06752e-17	0.488892	0.418	0.156	9.31853e-13	Myofibroblasts
ANKS1A	2.07749e-17	0.544161	0.376	0.132	9.36345e-13	Myofibroblasts
ANKRD6	2.13916e-17	0.766652	0.275	0.075	9.64141e-13	Myofibroblasts
BMPR2	2.22405e-17	0.577832	0.56	0.262	1.0024e-12	Myofibroblasts
PPP2R5C	2.40322e-17	0.479268	0.306	0.087	1.08316e-12	Myofibroblasts
SOS1	2.41849e-17	0.356366	0.436	0.162	1.09004e-12	Myofibroblasts
FTO	2.52471e-17	0.420286	0.673	0.343	1.13791e-12	Myofibroblasts
EEFSEC	2.63239e-17	0.580996	0.241	0.051	1.18645e-12	Myofibroblasts
PDCD4	2.64963e-17	0.58945	0.231	0.047	1.19422e-12	Myofibroblasts
XRCC5	2.8389e-17	0.435186	0.454	0.177	1.27952e-12	Myofibroblasts
ITGB5-AS1	2.85432e-17	-0.662515	0.002	0.072	1.28647e-12	Myofibroblasts
RP11-692D12.1	2.90287e-17	0.686003	0.138	0	1.30835e-12	Myofibroblasts
RP11-83A24.2	2.90287e-17	0.689965	0.138	0	1.30835e-12	Myofibroblasts
RP11-776H12.1	2.90287e-17	0.936331	0.138	0	1.30835e-12	Myofibroblasts
C15orf57	2.90287e-17	0.620544	0.138	0	1.30835e-12	Myofibroblasts
DTD1	2.98715e-17	0.578769	0.185	0.021	1.34634e-12	Myofibroblasts
FKTN	3.03032e-17	0.531228	0.21	0.034	1.3658e-12	Myofibroblasts
SSH1	3.08659e-17	0.654455	0.329	0.107	1.39116e-12	Myofibroblasts
CYGB	3.48658e-17	-0.820296	0.022	0.126	1.57144e-12	Myofibroblasts
USP15	3.75204e-17	0.474842	0.495	0.209	1.69108e-12	Myofibroblasts
KIAA1429	3.79747e-17	0.644374	0.137	0	1.71156e-12	Myofibroblasts
KCNMA1	3.93322e-17	1.4349	0.167	0.015	1.77274e-12	Myofibroblasts
PTEN	3.93911e-17	0.515672	0.62	0.313	1.7754e-12	Myofibroblasts
SPECC1	3.99867e-17	0.775334	0.359	0.13	1.80224e-12	Myofibroblasts
POU2F1	4.24374e-17	0.528051	0.46	0.19	1.91269e-12	Myofibroblasts
DPYSL2	4.25031e-17	0.484716	0.463	0.19	1.91566e-12	Myofibroblasts
FBXW11	4.47127e-17	0.539751	0.424	0.168	2.01524e-12	Myofibroblasts
FNDC3A	4.71091e-17	0.509332	0.53	0.239	2.12325e-12	Myofibroblasts
SSX2IP	4.84723e-17	0.617856	0.248	0.058	2.18469e-12	Myofibroblasts
MGMT	4.8649e-17	0.63493	0.251	0.06	2.19266e-12	Myofibroblasts
GBAS	4.96616e-17	0.701983	0.136	0	2.2383e-12	Myofibroblasts
AL132709.8	4.96616e-17	0.639882	0.136	0	2.2383e-12	Myofibroblasts
SCAF8	5.15775e-17	0.418441	0.468	0.186	2.32465e-12	Myofibroblasts
DYNC1LI1	5.18173e-17	0.622769	0.214	0.038	2.33546e-12	Myofibroblasts
IGFBP3	5.1824e-17	-1.5675	0.106	0.254	2.33576e-12	Myofibroblasts
LRRFIP2	5.19871e-17	0.508573	0.458	0.188	2.34311e-12	Myofibroblasts
ST7	5.34049e-17	0.563417	0.39	0.147	2.40701e-12	Myofibroblasts
CYTH3	5.65534e-17	0.495468	0.642	0.326	2.54892e-12	Myofibroblasts
LCOR	5.73664e-17	0.450674	0.409	0.149	2.58556e-12	Myofibroblasts
ZFPM2	5.93068e-17	0.555094	0.784	0.533	2.67302e-12	Myofibroblasts
ABLIM3	6.06643e-17	0.663905	0.284	0.079	2.7342e-12	Myofibroblasts
RGL1	6.16355e-17	0.541951	0.27	0.068	2.77797e-12	Myofibroblasts
MAP3K7	6.1808e-17	0.528015	0.253	0.06	2.78575e-12	Myofibroblasts
NBL1	6.40254e-17	-1.00264	0.024	0.128	2.88569e-12	Myofibroblasts
ZNF544	6.49244e-17	0.652799	0.135	0	2.92621e-12	Myofibroblasts
PAPD5	6.49244e-17	0.696967	0.135	0	2.92621e-12	Myofibroblasts
AC104827.1	6.53067e-17	-0.668832	0	0.064	2.94344e-12	Myofibroblasts
SELENOI	6.53067e-17	-0.579502	0	0.064	2.94344e-12	Myofibroblasts
DCAF1	6.53067e-17	-0.54621	0	0.064	2.94344e-12	Myofibroblasts
NEPRO	6.53067e-17	-0.548696	0	0.064	2.94344e-12	Myofibroblasts
EIF4G1	6.53067e-17	-0.475932	0	0.064	2.94344e-12	Myofibroblasts
WASHC3	6.53067e-17	-0.548199	0	0.064	2.94344e-12	Myofibroblasts
MKRN3	6.53067e-17	-0.577457	0	0.064	2.94344e-12	Myofibroblasts
AC015849.3	6.53067e-17	-0.512645	0	0.064	2.94344e-12	Myofibroblasts
AL136531.2	6.53067e-17	-0.531676	0	0.064	2.94344e-12	Myofibroblasts
SLC10A7	6.74702e-17	0.549103	0.246	0.055	3.04095e-12	Myofibroblasts
SETD2	6.80298e-17	0.47721	0.53	0.232	3.06617e-12	Myofibroblasts
INPP4A	6.97666e-17	0.53616	0.367	0.128	3.14445e-12	Myofibroblasts
MDFIC	7.45717e-17	0.585942	0.257	0.064	3.36102e-12	Myofibroblasts
BMP2K	7.8558e-17	0.494203	0.34	0.113	3.54069e-12	Myofibroblasts
DNMT3A	8.29548e-17	0.578419	0.232	0.049	3.73886e-12	Myofibroblasts
XRN2	8.30708e-17	0.528612	0.345	0.115	3.74409e-12	Myofibroblasts
MYOF	8.45867e-17	0.54599	0.387	0.143	3.81241e-12	Myofibroblasts
LINC00657	8.48507e-17	0.586954	0.134	0	3.82431e-12	Myofibroblasts
RIPK1	8.667e-17	0.512247	0.25	0.058	3.9063e-12	Myofibroblasts
PICALM	9.09935e-17	0.515688	0.657	0.339	4.10117e-12	Myofibroblasts
LINC01088	9.12471e-17	1.40486	0.401	0.183	4.1126e-12	Myofibroblasts
STIM1	9.62524e-17	0.589974	0.343	0.115	4.33819e-12	Myofibroblasts
STAU1	9.77569e-17	0.461159	0.308	0.092	4.406e-12	Myofibroblasts
COL6A1	1.02552e-16	-1.0482	0.465	0.544	4.6221e-12	Myofibroblasts
CCDC53	1.10857e-16	0.569238	0.134	0	4.99646e-12	Myofibroblasts
UQCRB	1.1228e-16	-1.02172	0.029	0.136	5.06056e-12	Myofibroblasts
FYN	1.16057e-16	0.525632	0.519	0.235	5.2308e-12	Myofibroblasts
APPBP2	1.16909e-16	0.445723	0.33	0.104	5.26919e-12	Myofibroblasts
MCL1	1.17644e-16	0.577815	0.393	0.149	5.30232e-12	Myofibroblasts
PTPN1	1.2023e-16	0.558994	0.284	0.079	5.41889e-12	Myofibroblasts
CENPC	1.28086e-16	0.416116	0.385	0.139	5.77298e-12	Myofibroblasts
SLC35A3	1.44789e-16	0.583686	0.133	0	6.52578e-12	Myofibroblasts
AC003090.1	1.44789e-16	0.998829	0.133	0	6.52578e-12	Myofibroblasts
CTA-292E10.6	1.44789e-16	0.620291	0.133	0	6.52578e-12	Myofibroblasts
FBN1	1.47633e-16	0.610488	0.774	0.501	6.65395e-12	Myofibroblasts
ABHD2	1.52456e-16	0.636219	0.317	0.102	6.87134e-12	Myofibroblasts
HERC3	1.54856e-16	0.643738	0.168	0.017	6.97951e-12	Myofibroblasts
PRKCA-AS1	1.60654e-16	-0.706474	0.005	0.079	7.24084e-12	Myofibroblasts
PID1	1.67764e-16	0.651827	0.746	0.475	7.56131e-12	Myofibroblasts
SPIN1	1.71936e-16	0.471876	0.324	0.102	7.74931e-12	Myofibroblasts
COG3	1.74482e-16	0.426737	0.275	0.072	7.86409e-12	Myofibroblasts
ADH1B	1.76535e-16	-1.30977	0.072	0.207	7.95662e-12	Myofibroblasts
CDC73	1.81937e-16	0.486261	0.338	0.113	8.2001e-12	Myofibroblasts
IGFBP7	1.84032e-16	-0.608918	0.733	0.797	8.29451e-12	Myofibroblasts
USP25	1.87975e-16	0.49759	0.335	0.113	8.47224e-12	Myofibroblasts
CCBL2	1.89046e-16	0.603262	0.132	0	8.52049e-12	Myofibroblasts
KIAA0430	1.89046e-16	0.60394	0.132	0	8.52049e-12	Myofibroblasts
DDX26B	1.89046e-16	0.658755	0.132	0	8.52049e-12	Myofibroblasts
GS1-124K5.11	1.89046e-16	0.665507	0.132	0	8.52049e-12	Myofibroblasts
RP11-103J8.1	1.89046e-16	0.889802	0.132	0	8.52049e-12	Myofibroblasts
SETD3	1.90376e-16	0.581187	0.257	0.064	8.58044e-12	Myofibroblasts
LRBA	1.95096e-16	0.51485	0.459	0.192	8.79317e-12	Myofibroblasts
UBL3	1.98375e-16	0.569854	0.253	0.062	8.94096e-12	Myofibroblasts
ALMS1	2.01124e-16	0.556203	0.278	0.077	9.06484e-12	Myofibroblasts
PDZRN3	2.1305e-16	0.862485	0.291	0.092	9.60237e-12	Myofibroblasts
SGMS1	2.14395e-16	0.587171	0.411	0.166	9.66301e-12	Myofibroblasts
SHTN1	2.15655e-16	0.499959	0.267	0.068	9.71978e-12	Myofibroblasts
STUB1	2.17351e-16	-0.533379	0	0.062	9.79622e-12	Myofibroblasts
NSD2	2.17351e-16	-0.601395	0	0.062	9.79623e-12	Myofibroblasts
AC097662.1	2.17351e-16	-0.4844	0	0.062	9.79624e-12	Myofibroblasts
AC019205.1	2.17351e-16	-0.62433	0	0.062	9.79624e-12	Myofibroblasts
RCC1L	2.17351e-16	-0.556627	0	0.062	9.79624e-12	Myofibroblasts
AL445472.1	2.17351e-16	-0.610425	0	0.062	9.79624e-12	Myofibroblasts
PAXX	2.17351e-16	-0.517424	0	0.062	9.79624e-12	Myofibroblasts
AC025043.1	2.17351e-16	-0.576362	0	0.062	9.79624e-12	Myofibroblasts
ELOB	2.17351e-16	-0.51523	0	0.062	9.79624e-12	Myofibroblasts
AC138150.1	2.17351e-16	-0.585515	0	0.062	9.79624e-12	Myofibroblasts
NUP50-DT	2.17351e-16	-0.533794	0	0.062	9.79624e-12	Myofibroblasts
RALY	2.24081e-16	0.561317	0.313	0.098	1.00995e-11	Myofibroblasts
IL16	2.28902e-16	0.65976	0.282	0.081	1.03168e-11	Myofibroblasts
MAGI1	2.4198e-16	0.815019	0.387	0.16	1.09063e-11	Myofibroblasts
ABTB2	2.47284e-16	0.573596	0.497	0.228	1.11453e-11	Myofibroblasts
RNF130	2.48066e-16	0.472946	0.319	0.102	1.11806e-11	Myofibroblasts
UBAP2L	2.53759e-16	0.438261	0.24	0.053	1.14372e-11	Myofibroblasts
KPNA4	2.55267e-16	0.496615	0.301	0.09	1.15051e-11	Myofibroblasts
RUFY2	2.60495e-16	0.46839	0.323	0.102	1.17408e-11	Myofibroblasts
ATP9A	2.71564e-16	0.560026	0.225	0.047	1.22397e-11	Myofibroblasts
DLGAP4	2.83992e-16	0.550637	0.331	0.111	1.27998e-11	Myofibroblasts
KIFAP3	2.86862e-16	0.538461	0.333	0.111	1.29292e-11	Myofibroblasts
ZNF91	2.98283e-16	0.43588	0.345	0.117	1.34439e-11	Myofibroblasts
RPL14	2.98528e-16	-1.04622	0.063	0.19	1.34549e-11	Myofibroblasts
CD59	3.00976e-16	0.580942	0.148	0.009	1.35653e-11	Myofibroblasts
SNX13	3.16231e-16	0.453272	0.316	0.102	1.42529e-11	Myofibroblasts
RQCD1	3.21972e-16	0.520528	0.13	0	1.45116e-11	Myofibroblasts
WASH1	3.21972e-16	0.622537	0.13	0	1.45116e-11	Myofibroblasts
LAMA3	3.35406e-16	0.737685	0.171	0.019	1.51171e-11	Myofibroblasts
SEC14L1	3.55677e-16	0.523987	0.236	0.053	1.60307e-11	Myofibroblasts
MTUS1	3.80841e-16	0.597026	0.542	0.269	1.71649e-11	Myofibroblasts
PLCL2	3.87158e-16	0.602604	0.275	0.079	1.74496e-11	Myofibroblasts
KIAA1328	3.90633e-16	0.521079	0.346	0.122	1.76062e-11	Myofibroblasts
ZNF385D	4.04475e-16	0.564515	0.432	0.183	1.82301e-11	Myofibroblasts
MICU1	4.08203e-16	0.433034	0.471	0.2	1.83981e-11	Myofibroblasts
TRAPPC9	4.12055e-16	0.4997	0.414	0.162	1.85717e-11	Myofibroblasts
RP11-295P9.13	4.19989e-16	0.561208	0.129	0	1.89293e-11	Myofibroblasts
SLC25A13	4.2471e-16	0.482976	0.57	0.273	1.91421e-11	Myofibroblasts
RALGAPA2	4.26292e-16	0.509228	0.252	0.064	1.92134e-11	Myofibroblasts
MTMR2	4.37561e-16	0.481402	0.296	0.087	1.97213e-11	Myofibroblasts
PRELID2	4.40034e-16	0.763281	0.242	0.06	1.98328e-11	Myofibroblasts
DPYSL3	4.5593e-16	0.812614	0.462	0.222	2.05492e-11	Myofibroblasts
CARHSP1	4.57554e-16	-0.855564	0.028	0.132	2.06224e-11	Myofibroblasts
CYP20A1	4.71183e-16	0.568821	0.317	0.104	2.12367e-11	Myofibroblasts
MXI1	4.80607e-16	0.572765	0.21	0.041	2.16614e-11	Myofibroblasts
CCNH	4.83518e-16	-1.30963	0.157	0.301	2.17926e-11	Myofibroblasts
CCDC39	4.8466e-16	0.717587	0.148	0.009	2.18441e-11	Myofibroblasts
CYP1B1-AS1	5.02834e-16	0.702219	0.351	0.128	2.26632e-11	Myofibroblasts
KAT2B	5.03476e-16	0.623838	0.203	0.036	2.26922e-11	Myofibroblasts
RPLP1	5.11101e-16	-1.28438	0.138	0.281	2.30358e-11	Myofibroblasts
PARL	5.47671e-16	0.62922	0.128	0	2.46841e-11	Myofibroblasts
INTS6	5.49366e-16	0.499056	0.453	0.194	2.47605e-11	Myofibroblasts
PPP2CB	5.79423e-16	0.55056	0.296	0.09	2.61152e-11	Myofibroblasts
PACS1	6.02459e-16	0.671459	0.491	0.232	2.71534e-11	Myofibroblasts
DAAM1	6.13967e-16	0.619803	0.458	0.205	2.76721e-11	Myofibroblasts
SMC5	6.34454e-16	0.475483	0.608	0.307	2.85955e-11	Myofibroblasts
PHKB	6.39277e-16	0.455974	0.39	0.149	2.88129e-11	Myofibroblasts
ENTPD4	6.86402e-16	0.534793	0.251	0.064	3.09368e-11	Myofibroblasts
VASN	6.86476e-16	-0.674285	0.009	0.09	3.09402e-11	Myofibroblasts
TRIM22	6.96488e-16	0.524902	0.295	0.092	3.13914e-11	Myofibroblasts
RSF1	7.09388e-16	0.380939	0.45	0.186	3.19728e-11	Myofibroblasts
CTD-2192J16.22	7.13947e-16	0.58109	0.127	0	3.21783e-11	Myofibroblasts
PSMD2	7.22675e-16	-0.468608	0	0.06	3.25717e-11	Myofibroblasts
SPRY4-AS1	7.22675e-16	-0.514456	0	0.06	3.25717e-11	Myofibroblasts
EBLN3P	7.22675e-16	-0.483638	0	0.06	3.25717e-11	Myofibroblasts
CEMIP2	7.22675e-16	-0.533019	0	0.06	3.25717e-11	Myofibroblasts
AC009690.1	7.22675e-16	-0.515693	0	0.06	3.25717e-11	Myofibroblasts
AC008731.1	7.22675e-16	-0.541878	0	0.06	3.25717e-11	Myofibroblasts
AC005291.2	7.22675e-16	-0.582875	0	0.06	3.25717e-11	Myofibroblasts
AC025682.1	7.22675e-16	-0.555961	0	0.06	3.25717e-11	Myofibroblasts
MMP24OS	7.22675e-16	-0.495569	0	0.06	3.25717e-11	Myofibroblasts
AC011447.3	7.22675e-16	-0.570741	0	0.06	3.25717e-11	Myofibroblasts
VPS26C	7.22675e-16	-0.472194	0	0.06	3.25717e-11	Myofibroblasts
RPL35A	7.55769e-16	-0.992932	0.039	0.151	3.40633e-11	Myofibroblasts
GPCPD1	7.78148e-16	0.519679	0.278	0.079	3.50719e-11	Myofibroblasts
MBTPS1	7.79035e-16	0.499212	0.26	0.068	3.51119e-11	Myofibroblasts
TLK1	8.00405e-16	0.402842	0.343	0.115	3.60751e-11	Myofibroblasts
SEC24B	8.01163e-16	0.362325	0.412	0.158	3.61092e-11	Myofibroblasts
MYO6	8.16973e-16	0.470105	0.305	0.096	3.68218e-11	Myofibroblasts
PRKD1	8.17142e-16	0.565264	0.442	0.19	3.68294e-11	Myofibroblasts
CNOT1	8.30235e-16	0.481277	0.32	0.104	3.74195e-11	Myofibroblasts
EXOC2	8.4763e-16	0.545206	0.263	0.072	3.82035e-11	Myofibroblasts
SMARCA1	8.73626e-16	0.575687	0.236	0.055	3.93752e-11	Myofibroblasts
SRBD1	9.26892e-16	0.587012	0.26	0.07	4.17759e-11	Myofibroblasts
FAM92A1	9.30412e-16	0.527486	0.126	0	4.19346e-11	Myofibroblasts
DMD	9.44317e-16	0.612268	0.673	0.39	4.25613e-11	Myofibroblasts
CTNNB1	9.54963e-16	0.390417	0.4	0.154	4.30411e-11	Myofibroblasts
HIVEP1	1.00904e-15	0.526261	0.302	0.096	4.54786e-11	Myofibroblasts
TTLL4	1.02482e-15	0.505479	0.193	0.032	4.61897e-11	Myofibroblasts
TBC1D5	1.06171e-15	0.553026	0.655	0.358	4.78521e-11	Myofibroblasts
UBE2R2	1.06312e-15	0.537994	0.302	0.096	4.79157e-11	Myofibroblasts
ALPK1	1.09257e-15	0.568352	0.268	0.075	4.92432e-11	Myofibroblasts
SESN1	1.09433e-15	0.436776	0.331	0.113	4.93224e-11	Myofibroblasts
RHOQ	1.09833e-15	0.50775	0.401	0.158	4.95027e-11	Myofibroblasts
EP400	1.10232e-15	0.444576	0.318	0.104	4.96827e-11	Myofibroblasts
PGM3	1.11824e-15	0.490236	0.266	0.072	5.04002e-11	Myofibroblasts
ANKIB1	1.12428e-15	0.385719	0.387	0.143	5.06723e-11	Myofibroblasts
PPP4R3A	1.12999e-15	0.558185	0.259	0.07	5.09296e-11	Myofibroblasts
CSGALNACT2	1.13388e-15	0.451128	0.263	0.07	5.1105e-11	Myofibroblasts
RNF213	1.14388e-15	0.370478	0.387	0.145	5.15559e-11	Myofibroblasts
RPS14	1.20547e-15	-1.10158	0.063	0.188	5.43315e-11	Myofibroblasts
STT3B	1.28027e-15	0.479196	0.287	0.085	5.77029e-11	Myofibroblasts
NDRG1	1.2957e-15	0.566928	0.299	0.094	5.83984e-11	Myofibroblasts
NPIPB3	1.34013e-15	0.557625	0.158	0.015	6.04012e-11	Myofibroblasts
PHIP	1.43567e-15	0.451238	0.446	0.188	6.47071e-11	Myofibroblasts
TTC3	1.44883e-15	0.372594	0.514	0.228	6.53001e-11	Myofibroblasts
RPS6KC1	1.453e-15	0.437766	0.399	0.156	6.54882e-11	Myofibroblasts
ZNF516	1.461e-15	0.553873	0.251	0.066	6.5849e-11	Myofibroblasts
FRS2	1.47003e-15	0.521455	0.312	0.102	6.62557e-11	Myofibroblasts
TMED9	1.49317e-15	-0.941015	0.04	0.151	6.72986e-11	Myofibroblasts
DIAPH1	1.50438e-15	0.526382	0.28	0.083	6.78037e-11	Myofibroblasts
SRSF5	1.53927e-15	-1.12012	0.379	0.478	6.93766e-11	Myofibroblasts
BAZ1B	1.55473e-15	0.514188	0.299	0.094	7.00732e-11	Myofibroblasts
AC007038.7	1.57865e-15	0.588701	0.124	0	7.11516e-11	Myofibroblasts
ESR2	1.59047e-15	-0.655692	0.005	0.075	7.16842e-11	Myofibroblasts
TASP1	1.73216e-15	0.437521	0.393	0.151	7.80701e-11	Myofibroblasts
RAP1B	1.73624e-15	0.443838	0.483	0.211	7.8254e-11	Myofibroblasts
HECTD2	1.73799e-15	0.523831	0.306	0.098	7.83331e-11	Myofibroblasts
IL1RAP	1.77944e-15	0.647949	0.198	0.036	8.0201e-11	Myofibroblasts
MNAT1	1.78178e-15	0.410519	0.462	0.196	8.03064e-11	Myofibroblasts
ETNK1	1.79999e-15	0.417583	0.345	0.122	8.11275e-11	Myofibroblasts
ADSS	1.83292e-15	0.568257	0.134	0.004	8.26116e-11	Myofibroblasts
TSC22D3	1.89133e-15	0.452136	0.5	0.235	8.5244e-11	Myofibroblasts
SPEN	1.89356e-15	0.480516	0.35	0.126	8.53446e-11	Myofibroblasts
STRN3	2.0006e-15	0.4307	0.474	0.2	9.01689e-11	Myofibroblasts
AHDC1	2.00805e-15	0.549894	0.342	0.124	9.05046e-11	Myofibroblasts
YAP1	2.02359e-15	0.411699	0.44	0.179	9.12052e-11	Myofibroblasts
CD2AP	2.04288e-15	0.420305	0.245	0.062	9.20745e-11	Myofibroblasts
EPT1	2.05537e-15	0.54539	0.123	0	9.26377e-11	Myofibroblasts
SNX24	2.06114e-15	0.555527	0.225	0.051	9.28975e-11	Myofibroblasts
C11orf80	2.12202e-15	0.570796	0.399	0.162	9.56417e-11	Myofibroblasts
ACTN4	2.13993e-15	0.660339	0.272	0.081	9.64489e-11	Myofibroblasts
MAN1A2	2.14632e-15	0.46736	0.325	0.111	9.67368e-11	Myofibroblasts
NLRP1	2.16031e-15	0.414724	0.311	0.1	9.73671e-11	Myofibroblasts
AMOTL1	2.19748e-15	0.630126	0.41	0.171	9.90425e-11	Myofibroblasts
COPA	2.22997e-15	0.398749	0.518	0.226	1.00507e-10	Myofibroblasts
NKTR	2.23866e-15	0.447043	0.569	0.267	1.00898e-10	Myofibroblasts
MAP3K2	2.26657e-15	0.448097	0.359	0.13	1.02157e-10	Myofibroblasts
RANBP2	2.34122e-15	0.519017	0.356	0.132	1.05521e-10	Myofibroblasts
AC053527.1	2.40059e-15	-0.487988	0	0.058	1.08197e-10	Myofibroblasts
MAP3K20-AS1	2.40059e-15	-0.582644	0	0.058	1.08197e-10	Myofibroblasts
AL450384.2	2.40059e-15	-0.512909	0	0.058	1.08197e-10	Myofibroblasts
ILF3-DT	2.40059e-15	-0.51962	0	0.058	1.08197e-10	Myofibroblasts
SPACA6	2.40059e-15	-0.518588	0	0.058	1.08197e-10	Myofibroblasts
AVEN	2.55141e-15	0.609201	0.212	0.045	1.14994e-10	Myofibroblasts
TOR1AIP1	2.60848e-15	0.46025	0.234	0.055	1.17567e-10	Myofibroblasts
GALNT7	2.64442e-15	0.526323	0.31	0.104	1.19187e-10	Myofibroblasts
RP11-231C14.7	2.67521e-15	0.630768	0.122	0	1.20575e-10	Myofibroblasts
RP11-111H13.1	2.67522e-15	0.701168	0.122	0	1.20575e-10	Myofibroblasts
DPH6-AS1	2.67522e-15	0.717816	0.122	0	1.20575e-10	Myofibroblasts
SREK1	2.68883e-15	0.414419	0.36	0.132	1.21188e-10	Myofibroblasts
CCDC88A	2.71181e-15	0.481984	0.308	0.1	1.22224e-10	Myofibroblasts
POM121	2.76503e-15	0.514825	0.229	0.055	1.24623e-10	Myofibroblasts
ZRANB1	2.88692e-15	0.453784	0.19	0.032	1.30116e-10	Myofibroblasts
PUM2	2.91382e-15	0.379089	0.512	0.23	1.31329e-10	Myofibroblasts
ANKRD28	3.27559e-15	0.471874	0.315	0.104	1.47634e-10	Myofibroblasts
PSMA7	3.33043e-15	-0.997521	0.066	0.19	1.50106e-10	Myofibroblasts
CUL3	3.404e-15	0.35681	0.429	0.173	1.53422e-10	Myofibroblasts
GPHN	3.44314e-15	0.457446	0.656	0.354	1.55186e-10	Myofibroblasts
UBAP1	3.58399e-15	0.475472	0.375	0.145	1.61534e-10	Myofibroblasts
KANSL1	3.99913e-15	0.378861	0.641	0.326	1.80245e-10	Myofibroblasts
NREP	4.18202e-15	0.654698	0.206	0.043	1.88488e-10	Myofibroblasts
YTHDC2	4.18636e-15	0.488436	0.332	0.117	1.88684e-10	Myofibroblasts
ZC3HAV1	4.20685e-15	0.477672	0.219	0.049	1.89607e-10	Myofibroblasts
HTT	4.41395e-15	0.456178	0.327	0.113	1.98941e-10	Myofibroblasts
NUFIP2	4.50591e-15	0.460851	0.339	0.119	2.03086e-10	Myofibroblasts
AC253572.1	4.52785e-15	0.560102	0.12	0	2.04075e-10	Myofibroblasts
RP11-849H4.2	4.52785e-15	0.58028	0.12	0	2.04075e-10	Myofibroblasts
SH3BGRL3	4.61556e-15	-1.2266	0.042	0.151	2.08028e-10	Myofibroblasts
GSTP1	4.8166e-15	-0.835149	0.032	0.134	2.17089e-10	Myofibroblasts
CPSF6	4.84709e-15	0.356705	0.436	0.177	2.18463e-10	Myofibroblasts
SMAD2	4.88803e-15	0.419354	0.353	0.13	2.20308e-10	Myofibroblasts
TGFB2	5.14505e-15	0.777148	0.228	0.058	2.31893e-10	Myofibroblasts
AKAP11	5.14752e-15	0.442781	0.188	0.032	2.32004e-10	Myofibroblasts
FBXL20	5.16521e-15	0.350292	0.359	0.132	2.32801e-10	Myofibroblasts
RPS19	5.23933e-15	-1.09848	0.07	0.194	2.36142e-10	Myofibroblasts
BOC	5.56003e-15	0.634313	0.241	0.064	2.50596e-10	Myofibroblasts
RP11-373N22.3	5.88787e-15	0.651949	0.12	0	2.65372e-10	Myofibroblasts
RP11-286N22.8	5.88787e-15	0.533859	0.12	0	2.65372e-10	Myofibroblasts
CTD-2047H16.4	5.88787e-15	0.630623	0.12	0	2.65372e-10	Myofibroblasts
RP11-479O9.4	5.88787e-15	0.556687	0.12	0	2.65372e-10	Myofibroblasts
FGFR1OP2	6.10148e-15	0.426724	0.341	0.124	2.75e-10	Myofibroblasts
MSANTD2	6.18517e-15	0.525263	0.197	0.038	2.78772e-10	Myofibroblasts
SLC20A2	6.36664e-15	0.494268	0.375	0.143	2.86951e-10	Myofibroblasts
CLINT1	6.46779e-15	0.463094	0.359	0.134	2.9151e-10	Myofibroblasts
PRRC2B	6.6297e-15	0.387175	0.453	0.19	2.98807e-10	Myofibroblasts
TMF1	6.63383e-15	0.393344	0.246	0.064	2.98993e-10	Myofibroblasts
PHACTR1	6.72048e-15	0.608557	0.256	0.075	3.02899e-10	Myofibroblasts
BIRC6	6.76596e-15	0.371232	0.67	0.348	3.04949e-10	Myofibroblasts
DYNC1I1	6.79922e-15	0.953069	0.299	0.109	3.06448e-10	Myofibroblasts
SLC5A9	7.0346e-15	-0.672227	0.006	0.075	3.17057e-10	Myofibroblasts
MIER1	7.05361e-15	0.471792	0.335	0.119	3.17913e-10	Myofibroblasts
LINC01004	7.15156e-15	0.422531	0.373	0.139	3.22328e-10	Myofibroblasts
ZZEF1	7.25764e-15	0.46464	0.306	0.102	3.27109e-10	Myofibroblasts
ABI1	7.39397e-15	0.350519	0.354	0.128	3.33254e-10	Myofibroblasts
NSMCE2	7.41549e-15	0.40181	0.502	0.232	3.34224e-10	Myofibroblasts
CAB39	7.4333e-15	0.511962	0.327	0.115	3.35026e-10	Myofibroblasts
SNX9	7.4481e-15	0.399182	0.486	0.213	3.35693e-10	Myofibroblasts
EDEM3	7.47437e-15	0.451515	0.271	0.081	3.36877e-10	Myofibroblasts
DOCK7	7.53689e-15	0.411826	0.348	0.128	3.39695e-10	Myofibroblasts
LONP2	7.73883e-15	0.435355	0.414	0.171	3.48797e-10	Myofibroblasts
C12orf40	7.7427e-15	-0.9352	0.018	0.104	3.48971e-10	Myofibroblasts
DAP	7.77329e-15	0.487085	0.217	0.049	3.5035e-10	Myofibroblasts
B3GAT2	7.82002e-15	-0.562161	0.006	0.075	3.52456e-10	Myofibroblasts
NECTIN3	7.96721e-15	-0.52312	0	0.055	3.5909e-10	Myofibroblasts
SELENOT	7.96721e-15	-0.488659	0	0.055	3.5909e-10	Myofibroblasts
AC117834.1	7.96721e-15	-0.477001	0	0.055	3.5909e-10	Myofibroblasts
AP000787.1	7.96721e-15	-0.512991	0	0.055	3.5909e-10	Myofibroblasts
PIP4P1	7.96721e-15	-0.498669	0	0.055	3.5909e-10	Myofibroblasts
AL136295.1	7.96721e-15	-0.530045	0	0.055	3.5909e-10	Myofibroblasts
RTRAF	7.96721e-15	-0.443089	0	0.055	3.5909e-10	Myofibroblasts
AC103876.1	7.96721e-15	-0.504612	0	0.055	3.5909e-10	Myofibroblasts
AC009093.2	7.96721e-15	-0.549257	0	0.055	3.5909e-10	Myofibroblasts
AC079336.4	7.96721e-15	-0.497409	0	0.055	3.5909e-10	Myofibroblasts
NDUFAF8	7.96721e-15	-0.452656	0	0.055	3.5909e-10	Myofibroblasts
UBE2G2	7.98009e-15	0.390551	0.294	0.094	3.59671e-10	Myofibroblasts
RPS7	8.15092e-15	-0.903652	0.048	0.16	3.6737e-10	Myofibroblasts
USP34	8.49712e-15	0.424326	0.688	0.371	3.82974e-10	Myofibroblasts
DUSP16	8.7099e-15	0.556387	0.279	0.087	3.92564e-10	Myofibroblasts
THBS1	9.19689e-15	1.46309	0.436	0.23	4.14513e-10	Myofibroblasts
YLPM1	9.30601e-15	0.472718	0.314	0.107	4.19431e-10	Myofibroblasts
USP40	9.63992e-15	0.462515	0.243	0.064	4.34481e-10	Myofibroblasts
ARID2	9.65869e-15	0.438964	0.457	0.2	4.35327e-10	Myofibroblasts
IWS1	9.67573e-15	0.503092	0.277	0.085	4.36095e-10	Myofibroblasts
IFITM2	9.72612e-15	-1.00755	0.052	0.166	4.38366e-10	Myofibroblasts
FAM120A	9.83373e-15	0.397192	0.321	0.109	4.43216e-10	Myofibroblasts
MRE11A	9.94697e-15	0.509533	0.118	0	4.4832e-10	Myofibroblasts
LACE1	9.94697e-15	0.545529	0.118	0	4.4832e-10	Myofibroblasts
ZNF638	1.03064e-14	0.41285	0.747	0.435	4.64519e-10	Myofibroblasts
RBM25	1.05012e-14	0.367413	0.496	0.22	4.73301e-10	Myofibroblasts
RCOR3	1.08698e-14	0.356726	0.278	0.083	4.89911e-10	Myofibroblasts
STX18	1.14507e-14	0.511608	0.246	0.068	5.16094e-10	Myofibroblasts
RIMKLB	1.16377e-14	0.356963	0.307	0.1	5.24522e-10	Myofibroblasts
PTPRK	1.17916e-14	0.539703	0.532	0.264	5.31458e-10	Myofibroblasts
WDR60	1.18987e-14	0.425081	0.326	0.113	5.36286e-10	Myofibroblasts
MLLT3	1.20241e-14	0.601768	0.264	0.081	5.41938e-10	Myofibroblasts
NBPF14	1.2088e-14	0.384925	0.241	0.062	5.44818e-10	Myofibroblasts
ARID4B	1.21941e-14	0.356214	0.567	0.271	5.496e-10	Myofibroblasts
CUL1	1.24436e-14	0.355794	0.407	0.162	5.60846e-10	Myofibroblasts
PPP4R1	1.25906e-14	0.530598	0.274	0.085	5.67473e-10	Myofibroblasts
WDR26	1.35417e-14	0.478448	0.307	0.104	6.10339e-10	Myofibroblasts
FAM107B	1.36282e-14	0.670562	0.205	0.045	6.14238e-10	Myofibroblasts
SYNPO2	1.36673e-14	0.717867	0.576	0.32	6.15998e-10	Myofibroblasts
CNKSR2	1.36902e-14	0.648705	0.181	0.032	6.17032e-10	Myofibroblasts
CPED1	1.42418e-14	0.483223	0.379	0.156	6.41892e-10	Myofibroblasts
UQCRQ	1.44791e-14	-0.918344	0.029	0.126	6.52587e-10	Myofibroblasts
NRXN3	1.50265e-14	1.46534	0.27	0.096	6.77262e-10	Myofibroblasts
COCH	1.57965e-14	-0.72076	0.008	0.081	7.11962e-10	Myofibroblasts
PDGFRB	1.5885e-14	-1.01929	0.229	0.377	7.15951e-10	Myofibroblasts
AGPS	1.58876e-14	0.468967	0.32	0.115	7.16068e-10	Myofibroblasts
CXCL12	1.60837e-14	-1.13607	0.086	0.211	7.24907e-10	Myofibroblasts
B4GALT1	1.65153e-14	0.418818	0.412	0.175	7.44363e-10	Myofibroblasts
TBCEL	1.67839e-14	0.525036	0.116	0	7.56467e-10	Myofibroblasts
SCAF11	1.67962e-14	0.360943	0.554	0.26	7.57023e-10	Myofibroblasts
ZFYVE16	1.70052e-14	0.369326	0.335	0.119	7.66443e-10	Myofibroblasts
TTN-AS1	1.77227e-14	0.457228	0.455	0.2	7.98778e-10	Myofibroblasts
ETS1	1.8086e-14	0.485905	0.208	0.047	8.15156e-10	Myofibroblasts
PLAU	1.81633e-14	-0.798114	0.009	0.083	8.1864e-10	Myofibroblasts
WDR70	1.89626e-14	0.352239	0.466	0.205	8.54662e-10	Myofibroblasts
DNAJC5	1.93548e-14	0.568528	0.204	0.045	8.72339e-10	Myofibroblasts
MAP3K4	1.99756e-14	0.451338	0.29	0.096	9.0032e-10	Myofibroblasts
KIAA2026	2.05813e-14	0.435604	0.339	0.124	9.2762e-10	Myofibroblasts
ZBTB1	2.0686e-14	0.443551	0.25	0.07	9.3234e-10	Myofibroblasts
TBC1D15	2.09335e-14	0.467715	0.244	0.066	9.43492e-10	Myofibroblasts
SLC33A1	2.17919e-14	0.484295	0.115	0	9.82184e-10	Myofibroblasts
AC067959.1	2.17919e-14	1.11361	0.115	0	9.82185e-10	Myofibroblasts
CTD-2007H13.3	2.17919e-14	0.520346	0.115	0	9.82185e-10	Myofibroblasts
AP001347.6	2.17919e-14	0.593879	0.115	0	9.82185e-10	Myofibroblasts
C4orf32	2.17919e-14	0.636746	0.115	0	9.82185e-10	Myofibroblasts
SELO	2.1792e-14	0.604647	0.115	0	9.82185e-10	Myofibroblasts
NNMT	2.23343e-14	0.447121	0.572	0.292	1.00663e-09	Myofibroblasts
PIK3R1	2.26554e-14	0.667046	0.423	0.192	1.0211e-09	Myofibroblasts
CHD4	2.35858e-14	0.59211	0.142	0.013	1.06303e-09	Myofibroblasts
RSPRY1	2.37327e-14	0.504991	0.201	0.043	1.06966e-09	Myofibroblasts
ZMAT1	2.37586e-14	0.528711	0.148	0.015	1.07083e-09	Myofibroblasts
FBXW8	2.42519e-14	0.356951	0.277	0.085	1.09306e-09	Myofibroblasts
GNAI3	2.48422e-14	0.477601	0.245	0.068	1.11966e-09	Myofibroblasts
TEX26-AS1	2.49828e-14	-0.679561	0.006	0.072	1.126e-09	Myofibroblasts
PSME4	2.51487e-14	0.36136	0.426	0.177	1.13348e-09	Myofibroblasts
TAX1BP1	2.52677e-14	0.365835	0.435	0.186	1.13884e-09	Myofibroblasts
AC003006.1	2.64199e-14	-0.462281	0	0.053	1.19077e-09	Myofibroblasts
AL354949.1	2.64199e-14	-0.458962	0	0.053	1.19077e-09	Myofibroblasts
AL592295.4	2.64199e-14	-0.50729	0	0.053	1.19077e-09	Myofibroblasts
AC018462.1	2.64199e-14	-0.479734	0	0.053	1.19077e-09	Myofibroblasts
GUCY1B1	2.64199e-14	-0.41635	0	0.053	1.19077e-09	Myofibroblasts
LINC02062	2.64199e-14	-0.496785	0	0.053	1.19077e-09	Myofibroblasts
TRDN-AS1	2.64199e-14	-0.51453	0	0.053	1.19077e-09	Myofibroblasts
AC068533.3	2.64199e-14	-0.450509	0	0.053	1.19077e-09	Myofibroblasts
AC090568.2	2.64199e-14	-0.553501	0	0.053	1.19077e-09	Myofibroblasts
PIP4P2	2.64199e-14	-0.462817	0	0.053	1.19077e-09	Myofibroblasts
AL139021.1	2.64199e-14	-0.453003	0	0.053	1.19077e-09	Myofibroblasts
AC091078.1	2.64199e-14	-0.511299	0	0.053	1.19077e-09	Myofibroblasts
CR381653.1	2.64199e-14	-0.505046	0	0.053	1.19077e-09	Myofibroblasts
ZNF827	2.69383e-14	0.615501	0.155	0.019	1.21414e-09	Myofibroblasts
BBX	2.77685e-14	0.471615	0.439	0.194	1.25156e-09	Myofibroblasts
RAPGEF1	2.82395e-14	0.561991	0.289	0.098	1.27278e-09	Myofibroblasts
RP13-188A5.1	2.82858e-14	0.590571	0.114	0	1.27487e-09	Myofibroblasts
ARPC1A	2.82858e-14	0.54919	0.114	0	1.27487e-09	Myofibroblasts
EBF3	2.97223e-14	0.609575	0.245	0.07	1.33961e-09	Myofibroblasts
SF3B1	2.97758e-14	0.383004	0.442	0.188	1.34203e-09	Myofibroblasts
TNS3	2.98176e-14	0.47236	0.316	0.111	1.34391e-09	Myofibroblasts
C16orf72	3.05489e-14	0.506822	0.15	0.017	1.37687e-09	Myofibroblasts
PMEPA1	3.06712e-14	0.706549	0.216	0.053	1.38238e-09	Myofibroblasts
PAN3	3.07269e-14	0.418947	0.582	0.292	1.38489e-09	Myofibroblasts
TBC1D32	3.09078e-14	0.511175	0.233	0.062	1.39304e-09	Myofibroblasts
S100A4	3.11326e-14	-1.24831	0.108	0.237	1.40318e-09	Myofibroblasts
DIDO1	3.13096e-14	0.40114	0.284	0.09	1.41116e-09	Myofibroblasts
NT5C	3.20459e-14	-0.786658	0.037	0.141	1.44434e-09	Myofibroblasts
PLPP1	3.31899e-14	0.509939	0.401	0.173	1.4959e-09	Myofibroblasts
PTK2	3.32578e-14	0.442168	0.737	0.431	1.49896e-09	Myofibroblasts
DGKG	3.33529e-14	-0.683288	0.007	0.075	1.50325e-09	Myofibroblasts
ARFIP1	3.3354e-14	0.445532	0.282	0.09	1.5033e-09	Myofibroblasts
PLA2R1	3.38129e-14	0.574001	0.253	0.077	1.52398e-09	Myofibroblasts
SLC30A9	3.44514e-14	0.381437	0.318	0.111	1.55276e-09	Myofibroblasts
KIF16B	3.46551e-14	0.463334	0.266	0.081	1.56194e-09	Myofibroblasts
BBS9	3.56132e-14	0.497634	0.398	0.168	1.60512e-09	Myofibroblasts
NF1	3.61954e-14	0.380843	0.674	0.352	1.63136e-09	Myofibroblasts
CCDC93	3.62214e-14	0.42782	0.195	0.041	1.63254e-09	Myofibroblasts
DEPDC5	3.67036e-14	0.521994	0.113	0	1.65427e-09	Myofibroblasts
RP11-455P21.3	3.67036e-14	0.565174	0.113	0	1.65427e-09	Myofibroblasts
ABL2	3.7916e-14	0.430795	0.331	0.122	1.70891e-09	Myofibroblasts
NIN	3.8203e-14	0.391247	0.339	0.126	1.72185e-09	Myofibroblasts
NUMBL	3.82059e-14	0.494892	0.222	0.055	1.72198e-09	Myofibroblasts
CAB39L	3.87572e-14	0.456945	0.321	0.117	1.74683e-09	Myofibroblasts
ITGBL1	4.02231e-14	1.29742	0.243	0.075	1.81289e-09	Myofibroblasts
FBXL5	4.11622e-14	0.462727	0.291	0.096	1.85522e-09	Myofibroblasts
PCGF5	4.12217e-14	0.451797	0.319	0.115	1.8579e-09	Myofibroblasts
NUDT4	4.2619e-14	0.59172	0.225	0.06	1.92088e-09	Myofibroblasts
PHF21A	4.47858e-14	0.447485	0.519	0.252	2.01854e-09	Myofibroblasts
AC097721.2	4.76123e-14	0.650604	0.112	0	2.14593e-09	Myofibroblasts
GNB2L1	4.76123e-14	0.496052	0.112	0	2.14593e-09	Myofibroblasts
FAM63B	4.76123e-14	0.488549	0.112	0	2.14593e-09	Myofibroblasts
XAF1	4.81917e-14	0.476631	0.283	0.092	2.17205e-09	Myofibroblasts
TBC1D12	4.87582e-14	0.46493	0.26	0.079	2.19758e-09	Myofibroblasts
KANK1	4.96987e-14	0.585392	0.488	0.243	2.23997e-09	Myofibroblasts
SERTAD2	4.99772e-14	0.557801	0.201	0.045	2.25252e-09	Myofibroblasts
PRR14L	5.04463e-14	0.469725	0.248	0.072	2.27366e-09	Myofibroblasts
CMSS1	5.19523e-14	0.440991	0.522	0.262	2.34154e-09	Myofibroblasts
TTC27	5.21915e-14	0.357943	0.323	0.115	2.35232e-09	Myofibroblasts
DNAJC13	5.37763e-14	0.397478	0.218	0.053	2.42375e-09	Myofibroblasts
FOXP1	5.42031e-14	0.570858	0.708	0.458	2.44299e-09	Myofibroblasts
XPO1	5.70855e-14	0.505899	0.251	0.075	2.5729e-09	Myofibroblasts
COX7C	5.79489e-14	-0.880462	0.041	0.145	2.61181e-09	Myofibroblasts
ENSA	5.89691e-14	0.367552	0.299	0.102	2.6578e-09	Myofibroblasts
RPS23	5.94004e-14	-0.993623	0.055	0.166	2.67724e-09	Myofibroblasts
BDP1	5.95167e-14	0.434453	0.387	0.158	2.68248e-09	Myofibroblasts
RPS27A	6.11018e-14	-0.972864	0.044	0.149	2.75392e-09	Myofibroblasts
TGFBR2	6.13522e-14	0.476072	0.519	0.254	2.76521e-09	Myofibroblasts
RP11-206L10.9	6.17446e-14	0.575963	0.111	0	2.78289e-09	Myofibroblasts
C5orf45	6.17446e-14	0.481118	0.111	0	2.78289e-09	Myofibroblasts
RFX2	6.25686e-14	0.713879	0.24	0.07	2.82003e-09	Myofibroblasts
SUSD6	6.32008e-14	0.479452	0.262	0.081	2.84852e-09	Myofibroblasts
VPS50	6.3755e-14	0.536897	0.189	0.038	2.8735e-09	Myofibroblasts
RPL29	6.45669e-14	-0.833894	0.027	0.119	2.9101e-09	Myofibroblasts
FAM126A	6.57384e-14	0.380367	0.382	0.156	2.96289e-09	Myofibroblasts
PHF11	6.6747e-14	0.39819	0.236	0.064	3.00835e-09	Myofibroblasts
CRLF3	6.72818e-14	-1.11599	0.077	0.198	3.03246e-09	Myofibroblasts
RPS8	7.1781e-14	-1.03572	0.084	0.207	3.23524e-09	Myofibroblasts
MMP24	7.36552e-14	-0.825417	0.012	0.087	3.31971e-09	Myofibroblasts
AP1G1	7.74864e-14	0.391014	0.314	0.111	3.49239e-09	Myofibroblasts
QKI	7.89656e-14	0.422421	0.673	0.367	3.55906e-09	Myofibroblasts
SPDYE3	8.03658e-14	-0.624567	0.006	0.07	3.62217e-09	Myofibroblasts
S100A11	8.53594e-14	-1.06331	0.071	0.188	3.84723e-09	Myofibroblasts
TP53BP1	8.61087e-14	0.403613	0.266	0.083	3.881e-09	Myofibroblasts
DIAPH2-AS1	8.67437e-14	-0.77292	0.015	0.094	3.90963e-09	Myofibroblasts
SMAD7	8.72841e-14	0.544027	0.16	0.023	3.93398e-09	Myofibroblasts
AC005920.2	8.75422e-14	-0.536614	0	0.051	3.94561e-09	Myofibroblasts
AL512638.2	8.75423e-14	-0.390473	0	0.051	3.94562e-09	Myofibroblasts
AL117339.5	8.75423e-14	-0.461713	0	0.051	3.94562e-09	Myofibroblasts
AL603839.3	8.75424e-14	-0.481331	0	0.051	3.94562e-09	Myofibroblasts
AC092802.1	8.75424e-14	-0.538477	0	0.051	3.94562e-09	Myofibroblasts
INKA2	8.75424e-14	-0.39169	0	0.051	3.94562e-09	Myofibroblasts
LNPK	8.75424e-14	-0.468298	0	0.051	3.94562e-09	Myofibroblasts
CNOT9	8.75424e-14	-0.45405	0	0.051	3.94562e-09	Myofibroblasts
SELENOK	8.75424e-14	-0.452993	0	0.051	3.94562e-09	Myofibroblasts
AC107068.2	8.75424e-14	-0.519078	0	0.051	3.94562e-09	Myofibroblasts
AC104123.1	8.75424e-14	-0.533041	0	0.051	3.94562e-09	Myofibroblasts
BX322234.1	8.75424e-14	-0.610591	0	0.051	3.94562e-09	Myofibroblasts
BMT2	8.75424e-14	-0.450652	0	0.051	3.94562e-09	Myofibroblasts
TCIM	8.75424e-14	-0.613591	0	0.051	3.94562e-09	Myofibroblasts
ELOC	8.75424e-14	-0.457369	0	0.051	3.94562e-09	Myofibroblasts
FAM92A	8.75424e-14	-0.483315	0	0.051	3.94562e-09	Myofibroblasts
ATP5F1C	8.75424e-14	-0.409009	0	0.051	3.94562e-09	Myofibroblasts
AC090630.1	8.75424e-14	-0.498029	0	0.051	3.94562e-09	Myofibroblasts
DGLUCY	8.75424e-14	-0.427833	0	0.051	3.94562e-09	Myofibroblasts
AC021231.1	8.75424e-14	-0.415878	0	0.051	3.94562e-09	Myofibroblasts
AC012409.2	8.75424e-14	-0.465575	0	0.051	3.94562e-09	Myofibroblasts
ATP5PD	8.75424e-14	-0.483511	0	0.051	3.94562e-09	Myofibroblasts
AC011933.4	8.75424e-14	-0.479991	0	0.051	3.94562e-09	Myofibroblasts
MCRIP1	8.75424e-14	-0.465834	0	0.051	3.94562e-09	Myofibroblasts
GALNT11	9.01663e-14	0.440319	0.284	0.094	4.06389e-09	Myofibroblasts
PSMD1	9.1522e-14	0.36178	0.369	0.149	4.12499e-09	Myofibroblasts
ZNF236	9.42644e-14	0.507878	0.186	0.038	4.24859e-09	Myofibroblasts
LPIN2	9.47997e-14	0.383748	0.247	0.072	4.27272e-09	Myofibroblasts
ITGB1	9.58435e-14	0.363863	0.467	0.213	4.31976e-09	Myofibroblasts
NDEL1	9.63379e-14	0.465236	0.286	0.096	4.34204e-09	Myofibroblasts
STAT2	1.00681e-13	0.42319	0.289	0.096	4.53779e-09	Myofibroblasts
RP11-421L21.3	1.03746e-13	0.536076	0.109	0	4.67592e-09	Myofibroblasts
RP4-777O23.3	1.03746e-13	0.511354	0.109	0	4.67592e-09	Myofibroblasts
AC090498.1	1.03746e-13	0.515245	0.109	0	4.67592e-09	Myofibroblasts
VPS41	1.04145e-13	0.430602	0.217	0.053	4.69394e-09	Myofibroblasts
STXBP1	1.05453e-13	0.462543	0.261	0.081	4.75288e-09	Myofibroblasts
FARP2	1.11036e-13	0.426032	0.329	0.124	5.0045e-09	Myofibroblasts
GPBP1L1	1.12048e-13	0.392937	0.303	0.104	5.05012e-09	Myofibroblasts
TCF7L1	1.13069e-13	0.480667	0.329	0.124	5.09614e-09	Myofibroblasts
EPG5	1.14111e-13	0.466205	0.19	0.041	5.1431e-09	Myofibroblasts
CDK19	1.14239e-13	0.465261	0.222	0.058	5.14886e-09	Myofibroblasts
TEAD3	1.1523e-13	0.58326	0.218	0.058	5.19352e-09	Myofibroblasts
ITSN1	1.1577e-13	0.513374	0.395	0.168	5.21786e-09	Myofibroblasts
TNKS2	1.17431e-13	0.387495	0.303	0.104	5.29274e-09	Myofibroblasts
SRGAP2	1.17546e-13	0.404195	0.274	0.087	5.29791e-09	Myofibroblasts
DYNC1H1	1.21415e-13	0.454932	0.392	0.162	5.47231e-09	Myofibroblasts
ZNHIT6	1.2396e-13	0.478423	0.319	0.117	5.58701e-09	Myofibroblasts
FBXW4	1.27233e-13	0.378425	0.316	0.113	5.73452e-09	Myofibroblasts
SLC25A32	1.27896e-13	0.398798	0.252	0.075	5.7644e-09	Myofibroblasts
PHLPP2	1.28331e-13	0.43506	0.205	0.049	5.78401e-09	Myofibroblasts
ACBD6	1.30395e-13	0.45805	0.315	0.115	5.87703e-09	Myofibroblasts
KIAA1715	1.34419e-13	0.518282	0.108	0	6.05842e-09	Myofibroblasts
AC018816.3	1.34419e-13	0.541046	0.108	0	6.05842e-09	Myofibroblasts
FAM134B	1.34419e-13	0.646543	0.108	0	6.05842e-09	Myofibroblasts
SERPINE1	1.35797e-13	0.440325	0.712	0.527	6.1205e-09	Myofibroblasts
RALGAPB	1.3897e-13	0.435936	0.289	0.098	6.2635e-09	Myofibroblasts
TRIM73	1.40444e-13	0.465501	0.132	0.011	6.32995e-09	Myofibroblasts
SLC4A7	1.6065e-13	0.36942	0.533	0.271	7.24065e-09	Myofibroblasts
URI1	1.61853e-13	0.387033	0.329	0.122	7.29486e-09	Myofibroblasts
TLE4	1.65311e-13	0.426622	0.378	0.158	7.45072e-09	Myofibroblasts
RABGAP1	1.65442e-13	0.361044	0.36	0.141	7.45663e-09	Myofibroblasts
RBFOX2	1.68498e-13	0.436976	0.646	0.362	7.5944e-09	Myofibroblasts
TJP2	1.74111e-13	0.604523	0.107	0	7.84735e-09	Myofibroblasts
C11orf54	1.74111e-13	0.469003	0.107	0	7.84735e-09	Myofibroblasts
RP11-106M3.2	1.74111e-13	0.521525	0.107	0	7.84735e-09	Myofibroblasts
ALDOA	1.74111e-13	0.542158	0.107	0	7.84735e-09	Myofibroblasts
LPGAT1	1.75287e-13	0.418331	0.245	0.072	7.90038e-09	Myofibroblasts
SLC22A15	1.79595e-13	0.480276	0.269	0.087	8.09451e-09	Myofibroblasts
FXR1	1.79884e-13	0.44436	0.231	0.064	8.10754e-09	Myofibroblasts
PCNT	1.82439e-13	0.519502	0.162	0.026	8.2227e-09	Myofibroblasts
FAU	1.8516e-13	-0.942872	0.043	0.145	8.34535e-09	Myofibroblasts
ADIPOR2	1.9424e-13	0.408385	0.285	0.098	8.7546e-09	Myofibroblasts
CD99	1.95621e-13	0.410964	0.407	0.177	8.81685e-09	Myofibroblasts
RAB5A	1.96982e-13	0.411025	0.27	0.087	8.87818e-09	Myofibroblasts
WASL	1.99974e-13	0.477599	0.256	0.081	9.01302e-09	Myofibroblasts
MECP2	2.03748e-13	0.369124	0.315	0.113	9.18312e-09	Myofibroblasts
TMEM164	2.04801e-13	0.528097	0.184	0.038	9.23057e-09	Myofibroblasts
GOLPH3	2.14067e-13	0.397686	0.33	0.124	9.64821e-09	Myofibroblasts
CAMK1D	2.14076e-13	0.604477	0.351	0.147	9.64861e-09	Myofibroblasts
AHCYL2	2.14424e-13	0.618667	0.229	0.066	9.66431e-09	Myofibroblasts
JADE1	2.16782e-13	0.435601	0.343	0.134	9.77058e-09	Myofibroblasts
ST5	2.17083e-13	0.507588	0.395	0.173	9.78416e-09	Myofibroblasts
PLAC9	2.18906e-13	-1.21988	0.115	0.241	9.8663e-09	Myofibroblasts
CACNA2D1	2.22183e-13	0.463106	0.697	0.431	1.0014e-08	Myofibroblasts
ITGA9	2.23104e-13	0.557485	0.356	0.147	1.00555e-08	Myofibroblasts
KAT7	2.23369e-13	0.40209	0.139	0.015	1.00675e-08	Myofibroblasts
RTFDC1	2.25456e-13	0.500219	0.106	0	1.01615e-08	Myofibroblasts
CHN2	2.25456e-13	0.645422	0.106	0	1.01615e-08	Myofibroblasts
GUCY1B3	2.25456e-13	0.466037	0.106	0	1.01615e-08	Myofibroblasts
WASF3	2.26996e-13	0.416101	0.338	0.132	1.02309e-08	Myofibroblasts
ATP11B	2.28748e-13	0.417934	0.317	0.117	1.03099e-08	Myofibroblasts
GTF3C1	2.35216e-13	0.445698	0.227	0.062	1.06014e-08	Myofibroblasts
WDFY2	2.38343e-13	0.413819	0.382	0.16	1.07423e-08	Myofibroblasts
BCLAF1	2.40635e-13	0.426176	0.329	0.126	1.08456e-08	Myofibroblasts
NFKB1	2.42706e-13	0.433651	0.331	0.128	1.0939e-08	Myofibroblasts
KDM5A	2.48149e-13	0.353138	0.305	0.107	1.11843e-08	Myofibroblasts
EDIL3	2.52326e-13	0.561046	0.345	0.141	1.13726e-08	Myofibroblasts
DPYD	2.56457e-13	0.412237	0.791	0.52	1.15588e-08	Myofibroblasts
CEP192	2.65574e-13	0.408523	0.266	0.085	1.19697e-08	Myofibroblasts
PRDM2	2.70765e-13	0.382993	0.359	0.143	1.22037e-08	Myofibroblasts
ST7L	2.73824e-13	0.390202	0.265	0.085	1.23415e-08	Myofibroblasts
ERCC6L2	2.76408e-13	0.47212	0.283	0.098	1.2458e-08	Myofibroblasts
AP2B1	2.77937e-13	0.428028	0.329	0.126	1.25269e-08	Myofibroblasts
VPS53	2.90006e-13	0.381025	0.361	0.143	1.30709e-08	Myofibroblasts
EFTUD1	2.91856e-13	0.497427	0.106	0	1.31543e-08	Myofibroblasts
ATXN7L1	2.97937e-13	0.404276	0.289	0.1	1.34283e-08	Myofibroblasts
CCDC14	3.02189e-13	0.3769	0.288	0.098	1.362e-08	Myofibroblasts
IREB2	3.0929e-13	0.370322	0.236	0.068	1.394e-08	Myofibroblasts
FHL1	3.13609e-13	0.470739	0.387	0.166	1.41347e-08	Myofibroblasts
ADAM10	3.33156e-13	0.385553	0.278	0.094	1.50157e-08	Myofibroblasts
ZNF451	3.72028e-13	0.360686	0.331	0.126	1.67677e-08	Myofibroblasts
RP4-605O3.4	3.77703e-13	0.542744	0.105	0	1.70234e-08	Myofibroblasts
ZNRD1-AS1	3.77703e-13	0.45924	0.105	0	1.70234e-08	Myofibroblasts
RP11-64D24.2	3.77703e-13	0.499377	0.105	0	1.70234e-08	Myofibroblasts
ZNF131	3.80197e-13	0.380681	0.359	0.145	1.71358e-08	Myofibroblasts
LTN1	3.80653e-13	0.456062	0.194	0.045	1.71564e-08	Myofibroblasts
KAZN	3.87665e-13	-1.33199	0.24	0.386	1.74724e-08	Myofibroblasts
SLFNL1	3.95239e-13	-0.545382	0.004	0.062	1.78138e-08	Myofibroblasts
CA1	4.10414e-13	-0.528197	0.002	0.055	1.84978e-08	Myofibroblasts
NLGN4X	4.11805e-13	0.862039	0.336	0.145	1.85605e-08	Myofibroblasts
NHS	4.173e-13	0.784061	0.206	0.055	1.88081e-08	Myofibroblasts
EP300	4.25206e-13	0.355795	0.319	0.119	1.91645e-08	Myofibroblasts
CGNL1	4.35422e-13	0.394382	0.238	0.07	1.96249e-08	Myofibroblasts
KCMF1	4.35834e-13	0.377558	0.316	0.117	1.96435e-08	Myofibroblasts
FBXO38	4.37472e-13	0.41504	0.239	0.07	1.97173e-08	Myofibroblasts
OSBPL6	4.39598e-13	0.590958	0.224	0.064	1.98131e-08	Myofibroblasts
PIWIL4	4.46647e-13	0.493939	0.186	0.041	2.01308e-08	Myofibroblasts
MBTD1	4.49865e-13	0.412374	0.26	0.083	2.02758e-08	Myofibroblasts
FBXW7	4.70503e-13	0.477659	0.408	0.183	2.1206e-08	Myofibroblasts
RYK	4.74644e-13	0.417303	0.277	0.094	2.13927e-08	Myofibroblasts
DANT2	4.85391e-13	0.386099	0.441	0.203	2.18771e-08	Myofibroblasts
SEMA3C	4.86179e-13	0.62781	0.281	0.1	2.19126e-08	Myofibroblasts
RP5-864K19.4	4.88656e-13	0.502825	0.104	0	2.20242e-08	Myofibroblasts
HBG2	4.88657e-13	0.493816	0.104	0	2.20243e-08	Myofibroblasts
ATP5C1	4.88657e-13	0.449896	0.104	0	2.20243e-08	Myofibroblasts
ATP5B	4.88657e-13	0.509697	0.104	0	2.20243e-08	Myofibroblasts
SEPW1	4.88657e-13	0.47813	0.104	0	2.20243e-08	Myofibroblasts
FRMD4B	4.88893e-13	0.571003	0.401	0.181	2.20349e-08	Myofibroblasts
PDGFA	4.97705e-13	0.959878	0.143	0.019	2.24321e-08	Myofibroblasts
FSD1L	5.07373e-13	0.441205	0.221	0.062	2.28678e-08	Myofibroblasts
DDX3Y	5.08245e-13	0.456911	0.152	0.023	2.29071e-08	Myofibroblasts
KBTBD2	5.11899e-13	0.390458	0.17	0.032	2.30718e-08	Myofibroblasts
NCBP3	5.25687e-13	0.442503	0.185	0.041	2.36933e-08	Myofibroblasts
GAPDH	5.31709e-13	-1.16028	0.095	0.213	2.39647e-08	Myofibroblasts
PITPNM2	5.49931e-13	0.562869	0.156	0.026	2.47859e-08	Myofibroblasts
CYFIP1	5.62029e-13	0.35075	0.281	0.096	2.53312e-08	Myofibroblasts
PDE4B	5.63118e-13	0.698232	0.228	0.068	2.53803e-08	Myofibroblasts
SSR4	5.67386e-13	-0.746419	0.017	0.094	2.55727e-08	Myofibroblasts
LRRK2	5.81683e-13	0.453077	0.23	0.068	2.6217e-08	Myofibroblasts
CHST3	5.91493e-13	0.536909	0.135	0.015	2.66592e-08	Myofibroblasts
SLC38A6	6.17662e-13	0.395745	0.176	0.036	2.78386e-08	Myofibroblasts
DDX42	6.23882e-13	0.426095	0.207	0.053	2.8119e-08	Myofibroblasts
RP11-584P21.2	6.32022e-13	0.441872	0.103	0	2.84858e-08	Myofibroblasts
JDP2	6.34543e-13	0.735858	0.165	0.032	2.85995e-08	Myofibroblasts
NEXN	6.40478e-13	0.62974	0.309	0.124	2.8867e-08	Myofibroblasts
TAPT1	6.57591e-13	0.402352	0.178	0.036	2.96383e-08	Myofibroblasts
GULP1	6.63715e-13	0.478447	0.288	0.104	2.99143e-08	Myofibroblasts
COX7A1	6.6713e-13	-0.70448	0.015	0.09	3.00682e-08	Myofibroblasts
IER2	6.87567e-13	-1.55227	0.104	0.224	3.09893e-08	Myofibroblasts
ATL2	6.9354e-13	0.371813	0.263	0.085	3.12585e-08	Myofibroblasts
KRT10	6.96437e-13	-0.64958	0.013	0.085	3.13891e-08	Myofibroblasts
GPX4	6.99585e-13	-0.832819	0.031	0.122	3.1531e-08	Myofibroblasts
BNIP3L	7.01021e-13	0.41275	0.461	0.222	3.15957e-08	Myofibroblasts
MEIS2	7.13131e-13	0.387778	0.63	0.345	3.21415e-08	Myofibroblasts
TRAPPC10	7.39851e-13	0.435861	0.307	0.113	3.33458e-08	Myofibroblasts
NBEAL1	7.49291e-13	0.360394	0.651	0.35	3.37713e-08	Myofibroblasts
MDN1	7.5094e-13	0.398727	0.268	0.09	3.38456e-08	Myofibroblasts
SLC47A1	7.60526e-13	-0.549765	0.003	0.058	3.42777e-08	Myofibroblasts
KIAA1755	7.66836e-13	0.481495	0.31	0.119	3.45621e-08	Myofibroblasts
PRKX	7.73163e-13	0.402589	0.229	0.066	3.48472e-08	Myofibroblasts
MAP4K5	7.85952e-13	0.350481	0.422	0.183	3.54236e-08	Myofibroblasts
GNAQ	8.12065e-13	0.368569	0.55	0.284	3.66006e-08	Myofibroblasts
KIAA0196	8.17211e-13	0.458404	0.102	0	3.68325e-08	Myofibroblasts
RAI1	8.35318e-13	0.479264	0.19	0.045	3.76486e-08	Myofibroblasts
RPL19	8.54753e-13	-0.81418	0.041	0.139	3.85246e-08	Myofibroblasts
LIFR	8.76002e-13	0.512455	0.305	0.117	3.94823e-08	Myofibroblasts
CDYL	8.82415e-13	0.44762	0.293	0.109	3.97713e-08	Myofibroblasts
RPL28	8.88107e-13	-0.969431	0.06	0.168	4.00279e-08	Myofibroblasts
TXNL4A	9.13353e-13	0.47123	0.193	0.047	4.11658e-08	Myofibroblasts
FUBP1	9.19715e-13	0.420274	0.329	0.13	4.14525e-08	Myofibroblasts
RPL10A	9.8394e-13	-1.04962	0.097	0.215	4.43471e-08	Myofibroblasts
PCOLCE	9.97091e-13	-1.08464	0.131	0.254	4.49399e-08	Myofibroblasts
SZT2	1.00798e-12	0.491692	0.167	0.032	4.54308e-08	Myofibroblasts
WDR44	1.0323e-12	0.403475	0.216	0.06	4.65269e-08	Myofibroblasts
FAM21A	1.05636e-12	0.460331	0.101	0	4.76111e-08	Myofibroblasts
RP11-767I20.1	1.05636e-12	1.11088	0.101	0	4.76111e-08	Myofibroblasts
COL3A1	1.05958e-12	0.647017	0.612	0.386	4.77563e-08	Myofibroblasts
SEC16A	1.07695e-12	0.511081	0.202	0.053	4.85392e-08	Myofibroblasts
CRTC3	1.08671e-12	0.361058	0.428	0.19	4.89791e-08	Myofibroblasts
NEDD9	1.09651e-12	0.532993	0.266	0.092	4.94209e-08	Myofibroblasts
MMS19	1.10568e-12	0.361125	0.235	0.07	4.9834e-08	Myofibroblasts
RPL23A	1.10733e-12	-0.789358	0.036	0.13	4.99083e-08	Myofibroblasts
CHST7	1.14879e-12	0.618997	0.169	0.034	5.17772e-08	Myofibroblasts
PLSCR1	1.17661e-12	0.468396	0.315	0.124	5.3031e-08	Myofibroblasts
QSER1	1.20532e-12	0.410535	0.263	0.09	5.43248e-08	Myofibroblasts
RREB1	1.25339e-12	0.460258	0.285	0.102	5.64915e-08	Myofibroblasts
CLMN	1.26127e-12	0.647838	0.34	0.147	5.68466e-08	Myofibroblasts
TGFBR1	1.33818e-12	0.472219	0.322	0.13	6.03131e-08	Myofibroblasts
MAN1A1	1.34161e-12	0.50374	0.47	0.228	6.04676e-08	Myofibroblasts
RP11-420A23.1	1.3651e-12	0.537268	0.1	0	6.15262e-08	Myofibroblasts
AC002117.1	1.3651e-12	0.421829	0.1	0	6.15262e-08	Myofibroblasts
DSCR3	1.3651e-12	0.456665	0.1	0	6.15263e-08	Myofibroblasts
KPNA3	1.38038e-12	0.358913	0.275	0.094	6.2215e-08	Myofibroblasts
TM4SF1	1.4207e-12	-0.79367	0.027	0.113	6.40321e-08	Myofibroblasts
SLC38A2	1.42114e-12	0.517706	0.428	0.2	6.40522e-08	Myofibroblasts
MLF1	1.42502e-12	0.65545	0.127	0.013	6.42273e-08	Myofibroblasts
TES	1.43501e-12	0.553302	0.144	0.021	6.46771e-08	Myofibroblasts
SLC12A4	1.43744e-12	0.442434	0.158	0.028	6.47869e-08	Myofibroblasts
NLGN4Y	1.4432e-12	0.395193	0.23	0.068	6.50466e-08	Myofibroblasts
SMURF2	1.44439e-12	0.377196	0.472	0.224	6.51e-08	Myofibroblasts
SORT1	1.48918e-12	0.500578	0.141	0.019	6.71186e-08	Myofibroblasts
APAF1	1.58359e-12	0.470015	0.145	0.021	7.1374e-08	Myofibroblasts
COL5A2	1.59098e-12	0.617336	0.712	0.486	7.17068e-08	Myofibroblasts
WDR27	1.60183e-12	0.460177	0.209	0.058	7.2196e-08	Myofibroblasts
NUDCD3	1.60903e-12	0.418857	0.238	0.075	7.25207e-08	Myofibroblasts
ANXA1	1.64637e-12	0.642283	0.333	0.136	7.42035e-08	Myofibroblasts
NCOA7	1.64818e-12	0.37013	0.444	0.207	7.42851e-08	Myofibroblasts
NTM	1.68491e-12	0.899878	0.251	0.09	7.59404e-08	Myofibroblasts
RAB30-AS1	1.73258e-12	0.371658	0.228	0.068	7.80892e-08	Myofibroblasts
APPL2	1.73264e-12	0.389551	0.218	0.062	7.80918e-08	Myofibroblasts
CUL4B	1.73982e-12	0.482532	0.19	0.047	7.84156e-08	Myofibroblasts
TOMM70A	1.76356e-12	0.475514	0.099	0	7.94856e-08	Myofibroblasts
C11orf73	1.76356e-12	0.412013	0.099	0	7.94856e-08	Myofibroblasts
FAM160B1	1.76942e-12	0.379638	0.162	0.03	7.97494e-08	Myofibroblasts
RUNX1	1.80619e-12	0.528028	0.52	0.279	8.14067e-08	Myofibroblasts
HSPB3	1.83692e-12	-0.554661	0.005	0.062	8.27918e-08	Myofibroblasts
FBRSL1	1.85829e-12	0.559625	0.134	0.017	8.37548e-08	Myofibroblasts
UNC13B	1.85934e-12	0.370546	0.261	0.087	8.38023e-08	Myofibroblasts
NEK11	1.87565e-12	0.484243	0.187	0.045	8.45372e-08	Myofibroblasts
DZIP1L	1.87865e-12	0.445318	0.16	0.03	8.46727e-08	Myofibroblasts
ANTXR2	1.89686e-12	0.565116	0.354	0.156	8.54932e-08	Myofibroblasts
EYA2	1.9244e-12	0.747534	0.19	0.049	8.67347e-08	Myofibroblasts
DHX9	1.95054e-12	0.360986	0.267	0.092	8.79128e-08	Myofibroblasts
KLHDC1	1.96378e-12	0.409932	0.214	0.06	8.85096e-08	Myofibroblasts
TMLHE	1.974e-12	0.405369	0.157	0.028	8.89701e-08	Myofibroblasts
KIAA0100	2.00724e-12	0.518524	0.126	0.013	9.04684e-08	Myofibroblasts
YAF2	2.01809e-12	0.373042	0.367	0.156	9.09571e-08	Myofibroblasts
CLEC16A	2.06262e-12	0.354492	0.31	0.117	9.29642e-08	Myofibroblasts
ATG7	2.1161e-12	0.400996	0.431	0.2	9.53746e-08	Myofibroblasts
ZNF423	2.1213e-12	0.505921	0.243	0.079	9.5609e-08	Myofibroblasts
ADAMTS9-AS2	2.17336e-12	0.572113	0.334	0.141	9.79557e-08	Myofibroblasts
OXR1	2.18564e-12	0.417597	0.376	0.168	9.85092e-08	Myofibroblasts
KCNS3	2.2295e-12	0.56762	0.225	0.068	1.00486e-07	Myofibroblasts
AGGF1	2.27769e-12	0.42287	0.098	0	1.02658e-07	Myofibroblasts
RC3H1	2.27922e-12	0.36416	0.323	0.126	1.02727e-07	Myofibroblasts
WEE1	2.31932e-12	0.469381	0.139	0.019	1.04534e-07	Myofibroblasts
TRIM44	2.38568e-12	0.371225	0.372	0.16	1.07525e-07	Myofibroblasts
PKNOX1	2.39203e-12	0.482953	0.156	0.028	1.07811e-07	Myofibroblasts
TFCP2	2.51593e-12	0.394959	0.319	0.126	1.13395e-07	Myofibroblasts
MYADM	2.57437e-12	0.435303	0.244	0.079	1.16029e-07	Myofibroblasts
CREB1	2.60707e-12	0.368239	0.247	0.081	1.17503e-07	Myofibroblasts
RPL7A	2.63902e-12	-0.84993	0.037	0.13	1.18943e-07	Myofibroblasts
CCDC146	2.68315e-12	0.467223	0.267	0.094	1.20932e-07	Myofibroblasts
FAM91A1	2.7233e-12	0.443558	0.165	0.034	1.22742e-07	Myofibroblasts
ABHD15-AS1	2.80159e-12	-0.895969	0.032	0.119	1.26271e-07	Myofibroblasts
CTC-444N24.11	2.94087e-12	0.457474	0.097	0	1.32548e-07	Myofibroblasts
RP11-1223D19.1	2.94087e-12	0.452404	0.097	0	1.32548e-07	Myofibroblasts
RP11-983P16.4	2.94087e-12	0.418492	0.097	0	1.32548e-07	Myofibroblasts
RP11-159D12.5	2.94087e-12	0.397187	0.097	0	1.32548e-07	Myofibroblasts
CDK12	3.0668e-12	0.442422	0.274	0.098	1.38224e-07	Myofibroblasts
LGALS1	3.08135e-12	-1.04423	0.074	0.183	1.38879e-07	Myofibroblasts
TCP11L2	3.21249e-12	0.460954	0.116	0.009	1.4479e-07	Myofibroblasts
ZFAT	3.29042e-12	0.517629	0.128	0.015	1.48302e-07	Myofibroblasts
KLF9	3.32487e-12	0.377156	0.34	0.141	1.49855e-07	Myofibroblasts
POLK	3.33205e-12	0.371329	0.337	0.136	1.50179e-07	Myofibroblasts
FGGY	3.41757e-12	0.476414	0.189	0.047	1.54033e-07	Myofibroblasts
MED17	3.45655e-12	0.488159	0.106	0.004	1.5579e-07	Myofibroblasts
PARP4	3.62815e-12	0.353482	0.24	0.077	1.63524e-07	Myofibroblasts
PDXK	3.64733e-12	0.519713	0.179	0.043	1.64389e-07	Myofibroblasts
IFRD1	3.68025e-12	0.388482	0.212	0.06	1.65872e-07	Myofibroblasts
RPS27	3.76638e-12	-0.777821	0.032	0.119	1.69755e-07	Myofibroblasts
AC007796.1	3.79607e-12	0.483337	0.096	0	1.71093e-07	Myofibroblasts
AC108938.5	3.79607e-12	0.432207	0.096	0	1.71093e-07	Myofibroblasts
ZNF790-AS1	3.79607e-12	0.413062	0.096	0	1.71093e-07	Myofibroblasts
AC144449.1	3.79607e-12	0.57269	0.096	0	1.71093e-07	Myofibroblasts
WBSCR16	3.79607e-12	0.472605	0.096	0	1.71093e-07	Myofibroblasts
CHD2	3.92218e-12	0.355319	0.367	0.158	1.76777e-07	Myofibroblasts
KLF13	3.98409e-12	0.38094	0.303	0.117	1.79567e-07	Myofibroblasts
ZNF592	4.03381e-12	0.393614	0.2	0.053	1.81808e-07	Myofibroblasts
ATG10	4.12574e-12	0.485028	0.26	0.092	1.85951e-07	Myofibroblasts
SPPL3	4.19785e-12	0.375182	0.348	0.143	1.89201e-07	Myofibroblasts
GATA6	4.25308e-12	0.420109	0.27	0.096	1.9169e-07	Myofibroblasts
ANKFY1	4.26687e-12	0.482673	0.256	0.09	1.92312e-07	Myofibroblasts
SHROOM4	4.37515e-12	0.479434	0.306	0.124	1.97192e-07	Myofibroblasts
APLNR	4.44547e-12	-0.481905	0.002	0.051	2.00362e-07	Myofibroblasts
NBPF12	4.55403e-12	0.390616	0.208	0.058	2.05254e-07	Myofibroblasts
WWP2	4.707e-12	0.359573	0.19	0.047	2.12149e-07	Myofibroblasts
G0S2	4.71594e-12	-0.491379	0.002	0.051	2.12552e-07	Myofibroblasts
DLG2	4.72097e-12	0.638366	0.639	0.412	2.12779e-07	Myofibroblasts
ZNF565	4.81531e-12	-0.91113	0.067	0.173	2.17031e-07	Myofibroblasts
MED27	4.84306e-12	0.383449	0.394	0.175	2.18282e-07	Myofibroblasts
CLIC4	4.85031e-12	0.403231	0.469	0.23	2.18608e-07	Myofibroblasts
FOSL2	4.89245e-12	0.446128	0.23	0.072	2.20508e-07	Myofibroblasts
NUP50-AS1	4.89858e-12	0.462756	0.095	0	2.20784e-07	Myofibroblasts
VAPB	4.98603e-12	0.39362	0.19	0.049	2.24726e-07	Myofibroblasts
NEO1	5.06503e-12	0.453143	0.219	0.066	2.28286e-07	Myofibroblasts
SPOP	5.095e-12	0.398168	0.234	0.075	2.29637e-07	Myofibroblasts
MCM3AP	5.21797e-12	0.365275	0.225	0.068	2.35179e-07	Myofibroblasts
CYC1	5.24425e-12	-0.696153	0.024	0.104	2.36363e-07	Myofibroblasts
TEX2	5.2693e-12	0.494919	0.213	0.062	2.37493e-07	Myofibroblasts
CEP44	5.38905e-12	0.403991	0.123	0.013	2.4289e-07	Myofibroblasts
TAF4	5.45909e-12	0.450433	0.127	0.015	2.46047e-07	Myofibroblasts
TBC1D4	5.49134e-12	0.498189	0.309	0.128	2.475e-07	Myofibroblasts
MAPKAPK2	5.49199e-12	0.437791	0.244	0.081	2.4753e-07	Myofibroblasts
ITGAV	5.64165e-12	0.441907	0.358	0.158	2.54275e-07	Myofibroblasts
ARMCX4	5.71813e-12	0.373633	0.323	0.13	2.57722e-07	Myofibroblasts
NFASC	5.95703e-12	0.537554	0.15	0.028	2.68489e-07	Myofibroblasts
MYO15B	5.96328e-12	0.466982	0.163	0.034	2.68771e-07	Myofibroblasts
TTTY15	5.99283e-12	0.433479	0.162	0.034	2.70103e-07	Myofibroblasts
SNX1	6.0485e-12	0.365664	0.265	0.094	2.72612e-07	Myofibroblasts
RP11-486O13.4	6.31952e-12	0.440108	0.094	0	2.84827e-07	Myofibroblasts
bP-21264C1.2	6.31952e-12	0.423286	0.094	0	2.84827e-07	Myofibroblasts
SIN3B	6.43503e-12	0.443259	0.195	0.053	2.90033e-07	Myofibroblasts
LPP	6.97054e-12	0.430581	0.776	0.512	3.14169e-07	Myofibroblasts
CEP126	6.97094e-12	0.358695	0.308	0.124	3.14187e-07	Myofibroblasts
SPIDR	7.06536e-12	0.393025	0.629	0.354	3.18443e-07	Myofibroblasts
IPO7	7.28402e-12	0.382922	0.264	0.094	3.28298e-07	Myofibroblasts
PGAP1	7.42991e-12	0.408592	0.427	0.2	3.34873e-07	Myofibroblasts
HTRA3	7.45849e-12	-1.04746	0.062	0.164	3.36162e-07	Myofibroblasts
TRAF5	7.73811e-12	0.470437	0.126	0.015	3.48765e-07	Myofibroblasts
E2F3	7.89743e-12	0.446881	0.198	0.055	3.55945e-07	Myofibroblasts
NBPF1	8.01586e-12	0.382581	0.257	0.09	3.61283e-07	Myofibroblasts
PTPN11	8.02649e-12	0.470483	0.196	0.053	3.61762e-07	Myofibroblasts
AC009948.5	8.15037e-12	0.432039	0.093	0	3.67345e-07	Myofibroblasts
KIAA0825	8.42191e-12	0.40986	0.226	0.07	3.79584e-07	Myofibroblasts
PRKCA	8.51491e-12	0.546073	0.514	0.273	3.83775e-07	Myofibroblasts
AGO4	8.52005e-12	0.356452	0.241	0.079	3.84007e-07	Myofibroblasts
ATRN	8.83082e-12	0.37159	0.284	0.107	3.98014e-07	Myofibroblasts
GGPS1	9.09934e-12	0.426596	0.098	0.002	4.10117e-07	Myofibroblasts
ZNF518A	9.20632e-12	0.350414	0.272	0.098	4.14938e-07	Myofibroblasts
RPS15A	9.9836e-12	-0.738099	0.02	0.094	4.49971e-07	Myofibroblasts
UBE2E1	1.03012e-11	0.353864	0.387	0.175	4.64287e-07	Myofibroblasts
AC007566.10	1.05087e-11	0.428945	0.092	0	4.73639e-07	Myofibroblasts
SELT	1.05087e-11	0.464621	0.092	0	4.73639e-07	Myofibroblasts
FUT8	1.07494e-11	0.425239	0.296	0.117	4.84487e-07	Myofibroblasts
HLCS	1.07655e-11	0.403947	0.308	0.126	4.85213e-07	Myofibroblasts
JAM3	1.08353e-11	0.370139	0.235	0.077	4.88356e-07	Myofibroblasts
CNTRL	1.11625e-11	0.399615	0.224	0.07	5.03107e-07	Myofibroblasts
YTHDF3	1.11795e-11	0.413617	0.213	0.064	5.03871e-07	Myofibroblasts
LINC00278	1.17603e-11	0.523224	0.16	0.034	5.30048e-07	Myofibroblasts
KCNMB1	1.20318e-11	-0.69559	0.004	0.055	5.42285e-07	Myofibroblasts
FOXP2	1.20766e-11	0.449941	0.622	0.384	5.44305e-07	Myofibroblasts
MAML1	1.22506e-11	0.416001	0.153	0.03	5.52148e-07	Myofibroblasts
TPP2	1.25496e-11	0.356287	0.256	0.09	5.65625e-07	Myofibroblasts
MTMR12	1.28077e-11	0.388632	0.156	0.032	5.77257e-07	Myofibroblasts
RP11-696N14.1	1.35457e-11	0.535069	0.092	0	6.1052e-07	Myofibroblasts
RP11-333E1.1	1.35457e-11	0.415433	0.092	0	6.1052e-07	Myofibroblasts
C3orf17	1.35457e-11	0.368833	0.092	0	6.1052e-07	Myofibroblasts
ZFHX4	1.39135e-11	0.521109	0.128	0.017	6.27094e-07	Myofibroblasts
COL15A1	1.40745e-11	-0.856564	0.349	0.461	6.34351e-07	Myofibroblasts
ATP1A1	1.46496e-11	0.510741	0.376	0.175	6.60274e-07	Myofibroblasts
SYTL4	1.48363e-11	0.389189	0.236	0.079	6.68685e-07	Myofibroblasts
MID2	1.49623e-11	0.476099	0.106	0.006	6.74364e-07	Myofibroblasts
TMEM258	1.54029e-11	-0.767235	0.029	0.111	6.94226e-07	Myofibroblasts
ABCD3	1.60285e-11	0.387652	0.19	0.051	7.22419e-07	Myofibroblasts
SUMF1	1.64843e-11	0.451317	0.345	0.151	7.42963e-07	Myofibroblasts
PPP2R2D	1.6547e-11	0.372864	0.23	0.075	7.45791e-07	Myofibroblasts
IRF3	1.72116e-11	0.372403	0.182	0.047	7.75743e-07	Myofibroblasts
TBCD	1.72481e-11	0.427523	0.232	0.077	7.77387e-07	Myofibroblasts
ADAMTS17	1.72647e-11	0.526901	0.213	0.066	7.78138e-07	Myofibroblasts
EPB41L4A	1.73618e-11	0.373243	0.386	0.179	7.82513e-07	Myofibroblasts
DLK1	1.73795e-11	-0.715987	0.01	0.072	7.83313e-07	Myofibroblasts
KDM4A	1.74556e-11	0.38337	0.091	0	7.86743e-07	Myofibroblasts
CTD-2269F5.1	1.74556e-11	0.568395	0.091	0	7.86743e-07	Myofibroblasts
RP11-166B2.8	1.74556e-11	0.438458	0.091	0	7.86743e-07	Myofibroblasts
CPSF3L	1.74556e-11	0.473958	0.091	0	7.86743e-07	Myofibroblasts
TSSC1	1.74556e-11	0.464068	0.091	0	7.86743e-07	Myofibroblasts
C5orf28	1.74556e-11	0.424203	0.091	0	7.86743e-07	Myofibroblasts
C10orf10	1.74556e-11	0.590065	0.091	0	7.86743e-07	Myofibroblasts
C18orf8	1.74556e-11	0.415458	0.091	0	7.86743e-07	Myofibroblasts
C19orf60	1.74556e-11	0.414948	0.091	0	7.86743e-07	Myofibroblasts
AASS	1.80914e-11	0.404963	0.248	0.087	8.15397e-07	Myofibroblasts
CDK6	1.85467e-11	0.4455	0.2	0.058	8.3592e-07	Myofibroblasts
CCDC149	1.88031e-11	0.446451	0.17	0.041	8.47474e-07	Myofibroblasts
CHSY1	1.91158e-11	0.467204	0.253	0.09	8.61567e-07	Myofibroblasts
GFOD1	1.96515e-11	0.503684	0.151	0.03	8.85714e-07	Myofibroblasts
NFIB	2.01455e-11	0.488788	0.733	0.484	9.07976e-07	Myofibroblasts
NACC2	2.10868e-11	0.420182	0.162	0.036	9.50404e-07	Myofibroblasts
TCF4	2.15658e-11	0.463221	0.782	0.565	9.71992e-07	Myofibroblasts
HERPUD2	2.19067e-11	0.385761	0.182	0.047	9.87355e-07	Myofibroblasts
SDCCAG8	2.23625e-11	0.383308	0.491	0.252	1.0079e-06	Myofibroblasts
CTAGE5	2.2488e-11	0.396356	0.09	0	1.01355e-06	Myofibroblasts
AC018890.6	2.2488e-11	0.368987	0.09	0	1.01355e-06	Myofibroblasts
RP11-545I5.3	2.2488e-11	0.409696	0.09	0	1.01356e-06	Myofibroblasts
STK35	2.51979e-11	0.591263	0.145	0.028	1.13569e-06	Myofibroblasts
CSMD1	2.52162e-11	-0.508466	0.003	0.051	1.13652e-06	Myofibroblasts
PDZD2	2.52367e-11	0.502054	0.47	0.247	1.13744e-06	Myofibroblasts
PLN	2.5372e-11	-0.958669	0.044	0.134	1.14354e-06	Myofibroblasts
TLN1	2.54571e-11	0.417029	0.19	0.053	1.14738e-06	Myofibroblasts
HSPH1	2.557e-11	0.466457	0.142	0.026	1.15247e-06	Myofibroblasts
SRGAP2C	2.57364e-11	0.356158	0.218	0.068	1.15997e-06	Myofibroblasts
DDX60L	2.60078e-11	0.375579	0.158	0.034	1.1722e-06	Myofibroblasts
CASD1	2.64719e-11	0.408793	0.218	0.07	1.19311e-06	Myofibroblasts
UBTD2	2.67815e-11	0.353773	0.269	0.1	1.20707e-06	Myofibroblasts
[truncated: 7,677 more rows]

## Sheet: Gene-Set Enrichment
Table S14: Supervised Gene-Set Enrichment Analysis of Cardiac Fibroblasts in Sarcoidosis Relative to Control
Pathway	Enrichment Score	Cell Type
Antigen Processing & Presentation	-0.625	Quiescent Fib
Apoptosis	0.0194118	Quiescent Fib
Autophagy	-0.0422222	Quiescent Fib
BMP Signaling	0.376171	Quiescent Fib
Type 2 Cytokines	-0.513889	Quiescent Fib
CCL2 Signaling	-1	Quiescent Fib
Cell Adhesion	0.289496	Quiescent Fib
TGFB Signaling	0.149359	Quiescent Fib
Complement System	-0.259286	Quiescent Fib
CXCL12 Signaling	1	Quiescent Fib
Cytokine Signaling	-0.116667	Quiescent Fib
ECM	0.155212	Quiescent Fib
EMT	0.0875	Quiescent Fib
Endocytosis	0.42375	Quiescent Fib
FA B-Oxidation	1	Quiescent Fib
FGF Signaling	0.121951	Quiescent Fib
Glycolysis	0.800725	Quiescent Fib
HLA Class I	-0.644231	Quiescent Fib
IFN Signaling	-0.0818182	Quiescent Fib
IL-1 Signaling	-0.0655738	Quiescent Fib
IL-21 Signaling	1	Quiescent Fib
Immune Response	0.4	Quiescent Fib
Innate Immune Response	0.0426829	Quiescent Fib
MDA-5 Signaling	0.868056	Quiescent Fib
Migration	0.286061	Quiescent Fib
NLRP3 Signaling	0.815789	Quiescent Fib
NOD2 Signaling	0.226923	Quiescent Fib
OXPHOS	-0.355856	Quiescent Fib
PDGF Signaling	0.0691244	Quiescent Fib
Phagocytosis	0.327143	Quiescent Fib
PI3K Signaling	0.442222	Quiescent Fib
Proliferation	-0.190476	Quiescent Fib
PRR Signaling	1	Quiescent Fib
RIG-I Signaling	0.0125	Quiescent Fib
Susceptibility to T/NK mediated cytotoxicity	-1	Quiescent Fib
TLR Signaling	0.619608	Quiescent Fib
TNF Signaling	-1	Quiescent Fib
TOR Signaling	0.0200321	Quiescent Fib
VEGF Signaling	0.417143	Quiescent Fib
Wound Healing	0.0878553	Quiescent Fib
Antigen Processing & Presentation	-0.343333	Myofibroblasts
Apoptosis	0.0973485	Myofibroblasts
Autophagy	0.0363636	Myofibroblasts
BMP Signaling	0.25875	Myofibroblasts
CCL2 Signaling	-1	Myofibroblasts
TGFB Signaling	0.1	Myofibroblasts
Cell Adhesion	0.248843	Myofibroblasts
Complement System	-0.333333	Myofibroblasts
CXCL12 Signaling	1	Myofibroblasts
Cytokine Signaling	-0.0575758	Myofibroblasts
ECM	0.104664	Myofibroblasts
EMT	-0.09375	Myofibroblasts
Endocytosis	0.821212	Myofibroblasts
FGF Signaling	-0.1	Myofibroblasts
Glycolysis	0.795455	Myofibroblasts
HLA Class I	-0.861111	Myofibroblasts
IFN Signaling	-0.02125	Myofibroblasts
IL-1 Signaling	0.992424	Myofibroblasts
Type 2 Cytokines	-0.952381	Myofibroblasts
IL-17 Signaling	1	Myofibroblasts
IL-21 Signaling	1	Myofibroblasts
Immune Response	0.404464	Myofibroblasts
Immune Synapse Formation	1	Myofibroblasts
Innate Immune Response	0.102394	Myofibroblasts
MDA-5 Signaling	0.818966	Myofibroblasts
Migration	0.503896	Myofibroblasts
NLRP Signaling	0.859649	Myofibroblasts
NOD2 Signaling	0.130769	Myofibroblasts
OXPHOS	-0.43555	Myofibroblasts
PDGF Signaling	0.277143	Myofibroblasts
Phagocytosis	0.591837	Myofibroblasts
PI3K Signaling	0.378125	Myofibroblasts
Proliferation	-0.153968	Myofibroblasts
PRR Signaling	1	Myofibroblasts
RIG-I Signaling	-0.134615	Myofibroblasts
Susceptibility to T/NK mediated cytotoxicity	-1	Myofibroblasts
TLR Signaling	0.732601	Myofibroblasts
TNF Signaling	1	Myofibroblasts
TOR Signaling	0.236559	Myofibroblasts
VEGF Signaling	1	Myofibroblasts
Wound Healing	0.272857	Myofibroblasts
Antigen Processing & Presentation	-0.0666667	Inflammatory Fib
Apoptosis	0.167273	Inflammatory Fib
Autophagy	0.235714	Inflammatory Fib
BMP Signaling	0.190278	Inflammatory Fib
CCL2 Signaling	-1	Inflammatory Fib
TGFB Signaling	0.49375	Inflammatory Fib
Cell Adhesion	0.233438	Inflammatory Fib
Complement System	-0.416092	Inflammatory Fib
CXCL12 Signaling	1	Inflammatory Fib
Cytokine Signaling	-0.01875	Inflammatory Fib
ECM	0.255526	Inflammatory Fib
EMT	1	Inflammatory Fib
Endocytosis	0.416234	Inflammatory Fib
FGF Signaling	0.220721	Inflammatory Fib
Glycolysis	0.87766	Inflammatory Fib
HLA Class II	1	Inflammatory Fib
IFN'	1	Inflammatory Fib
IFN Signaling	0.78481	Inflammatory Fib
IL-1 Signaling	0.729412	Inflammatory Fib
IL-17 Signaling	1	Inflammatory Fib
IL-21 Signaling	1	Inflammatory Fib
Type 2 Cytokines	0.006	Inflammatory Fib
Immune Response	0.364091	Inflammatory Fib
Immune Synapse Formation	1	Inflammatory Fib
Innate Immune Response	0.271591	Inflammatory Fib
MDA-5 Signaling	0.911111	Inflammatory Fib
Migration	0.343182	Inflammatory Fib
NLRP Signaling	0.39697	Inflammatory Fib
NOD2 Signaling	1	Inflammatory Fib
OXPHOS	-0.266667	Inflammatory Fib
PDGF Signaling	1	Inflammatory Fib
Phagocytosis	0.561905	Inflammatory Fib
PI3K Signaling	0.666667	Inflammatory Fib
Proliferation	-0.166667	Inflammatory Fib
PRR Signaling	1	Inflammatory Fib
RIG-I Signaling	-1	Inflammatory Fib
Susceptibility to T/NK mediated cytotoxicity	-1	Inflammatory Fib
TLR Signaling	0.559649	Inflammatory Fib
TOR Signaling	0.233333	Inflammatory Fib
VEGF Signaling	0.293182	Inflammatory Fib
Wound Healing	0.100775	Inflammatory Fib
Antigen Processing & Presentation	1	ECM Fib
Apoptosis	-0.0362745	ECM Fib
Autophagy	0.0434343	ECM Fib
BMP Signaling	0.332468	ECM Fib
CCL2 Signaling	-1	ECM Fib
TGFB Signaling	0.230952	ECM Fib
Cell Adhesion	0.22	ECM Fib
Complement System	-0.27963	ECM Fib
CXCL12 Signaling	1	ECM Fib
Cytokine Signaling	0.0579365	ECM Fib
ECM	0.207692	ECM Fib
EMT	-0.0107143	ECM Fib
Endocytosis	0.763889	ECM Fib
FA B-Oxidation	1	ECM Fib
FGF Signaling	0.857143	ECM Fib
Glycolysis	0.855072	ECM Fib
HLA Class I	-1	ECM Fib
IFN Signaling	-0.0412371	ECM Fib
IL-1 Signaling	0.708333	ECM Fib
IL-17 Signaling	1	ECM Fib
IL-21 Signaling	1	ECM Fib
Type 2 Cytokines	-1	ECM Fib
Immune Response	0.371795	ECM Fib
Immune Synapse Formation	0.152174	ECM Fib
Innate Immune Response	0.525602	ECM Fib
MDA-5 Signaling	0.98	ECM Fib
Migration	0.397727	ECM Fib
NLRP Signaling	1	ECM Fib
NOD2 Signaling	0.211538	ECM Fib
OXPHOS	-0.391389	ECM Fib
PDGF Signaling	-0.0109091	ECM Fib
Phagocytosis	0.367978	ECM Fib
PI3K Signaling	0.730769	ECM Fib
Proliferation	-0.106944	ECM Fib
PRR Signaling	1	ECM Fib
RIG-I Signaling	-0.358974	ECM Fib
Susceptibility to T/NK mediated cytotoxicity	1	ECM Fib
TLR Signaling	0.616842	ECM Fib
TNF Signaling	1	ECM Fib
TOR Signaling	0.103821	ECM Fib
VEGF Signaling	0.0804598	ECM Fib
Wound Healing	0.175258	ECM Fib
