# Supplementary material for: Integrative single-cell analysis of cardiac and pulmonary sarcoidosis using publicly available cardiac and bronchoalveolar lavage fluid sequencing datasets
Source: Front Cardiovasc Med. 2023 Jul 28;10:1227818. doi: 10.3389/fcvm.2023.1227818 (PMC10419306; doi:10.3389/fcvm.2023.1227818)
Supplement: Supplementary file 1 [file Datasheet1.zip › Table_S15.xlsx]

## Sheet: Cardiac Fibroblast TFs
Table S15: Sarcoidosis-Specific Differentially Upregulated Cardiac Fibroblast Transcription Factors
Gene	p_val	avg_log2FC	pct.1	pct.2	p_val_adj	Cluster
HEYL	2.8038e-12	0.474104	0.328	0.267	1.2637e-07	Quiescent Fib
KCNIP1	1.85947e-07	0.384416	0.129	0.091	0.00838081	Quiescent Fib
LMX1A	3.94283e-111	0.818072	0.173	0.022	1.77707e-106	ECM Fib
TRPS1	3.08095e-55	0.673169	0.874	0.727	1.38861e-50	ECM Fib
ZNF521	2.70249e-54	0.691521	0.656	0.42	1.21804e-49	ECM Fib
MECOM	9.63726e-52	0.811346	0.796	0.637	4.34361e-47	ECM Fib
SMAD3	3.33808e-51	0.582407	0.681	0.431	1.5045e-46	ECM Fib
BACH2	4.05669e-37	0.523751	0.66	0.453	1.82839e-32	ECM Fib
ZNF423	1.05684e-29	0.425298	0.373	0.205	4.7633e-25	ECM Fib
GLI3	2.25668e-29	0.507263	0.539	0.363	1.01711e-24	ECM Fib
KLF12	3.72931e-28	0.38245	0.888	0.75	1.68084e-23	ECM Fib
UGP2	1.98434e-26	0.664905	0.425	0.273	8.94362e-22	ECM Fib
TCF7L2	3.0313e-23	0.374462	0.724	0.57	1.36624e-18	ECM Fib
ZEB2	2.78594e-22	0.289432	0.741	0.568	1.25565e-17	ECM Fib
NR3C2	2.20592e-21	0.435973	0.426	0.281	9.94232e-17	ECM Fib
TBX20	7.36512e-21	0.335274	0.677	0.524	3.31954e-16	ECM Fib
KLF2	2.85434e-19	0.262891	0.178	0.087	1.28648e-14	ECM Fib
RBFOX2	3.33219e-19	0.318902	0.746	0.606	1.50185e-14	ECM Fib
TBX18	1.65226e-18	0.410564	0.396	0.26	7.44688e-14	ECM Fib
PBX1	6.21805e-17	0.331749	0.727	0.608	2.80254e-12	ECM Fib
EBF3	5.14776e-16	0.27179	0.417	0.284	2.32015e-11	ECM Fib
PDLIM5	2.841e-15	0.306598	0.671	0.535	1.28047e-10	ECM Fib
ZNF385D	6.26138e-15	0.332483	0.6	0.465	2.82207e-10	ECM Fib
ELF4	7.88733e-15	0.185213	0.09	0.036	3.5549e-10	ECM Fib
ZEB1	8.99013e-15	0.270143	0.877	0.808	4.05194e-10	ECM Fib
TEAD1	2.25107e-13	0.264006	0.532	0.398	1.01458e-08	ECM Fib
ZBTB1	7.48876e-13	0.230961	0.337	0.227	3.37526e-08	ECM Fib
LRRFIP1	1.15406e-12	0.167497	0.656	0.518	5.20146e-08	ECM Fib
FOXP2	3.19888e-12	0.25504	0.761	0.637	1.44177e-07	ECM Fib
NR3C1	1.879e-11	0.211141	0.56	0.431	8.46882e-07	ECM Fib
ZNF704	1.88072e-11	0.261951	0.637	0.509	8.47658e-07	ECM Fib
PRDM6	2.46428e-11	0.220147	0.087	0.04	1.11067e-06	ECM Fib
MEF2A	4.89278e-11	0.231252	0.624	0.504	2.20522e-06	ECM Fib
TCF4	4.98888e-11	0.252116	0.834	0.771	2.24854e-06	ECM Fib
SOX6	9.45141e-11	0.259563	0.742	0.633	4.25985e-06	ECM Fib
ASAP3	9.71056e-11	0.231136	0.171	0.101	4.37664e-06	ECM Fib
ABL1	2.76103e-10	0.231228	0.601	0.489	1.24442e-05	ECM Fib
DUSP22	3.24352e-10	0.185033	0.175	0.106	1.46189e-05	ECM Fib
BNC2	1.42939e-09	0.222454	0.818	0.711	6.44242e-05	ECM Fib
ZNF273	4.30768e-09	0.153553	0.083	0.041	0.000194152	ECM Fib
HIVEP1	1.94498e-08	0.226254	0.373	0.279	0.000876621	ECM Fib
UBE2K	1.95197e-08	0.173279	0.574	0.461	0.000879771	ECM Fib
SOX5	2.41216e-08	0.25852	0.498	0.399	0.00108719	ECM Fib
BACH1	3.86465e-08	0.224432	0.405	0.321	0.00174184	ECM Fib
FREM1	3.87625e-08	0.318523	0.538	0.46	0.00174706	ECM Fib
SREBF2	4.84945e-08	0.218814	0.27	0.193	0.0021857	ECM Fib
PHF20	5.64352e-08	0.178592	0.387	0.294	0.00254359	ECM Fib
MEIS1	8.37472e-08	0.256075	0.285	0.208	0.00377457	ECM Fib
SMAD1	1.20967e-07	0.216555	0.195	0.131	0.00545209	ECM Fib
AHR	1.34723e-07	0.176975	0.236	0.166	0.00607212	ECM Fib
TBL1XR1	1.53787e-07	0.211297	0.583	0.483	0.00693135	ECM Fib
ELF2	1.91235e-07	0.18662	0.696	0.596	0.00861916	ECM Fib
ETV1	2.80037e-07	0.168562	0.18	0.12	0.0126215	ECM Fib
NFIA	5.23765e-07	0.175517	0.918	0.871	0.0236066	ECM Fib
KLF8	5.47185e-07	0.185835	0.114	0.07	0.0246622	ECM Fib
LRRFIP1	2.20694e-29	0.536708	0.681	0.513	9.94689e-25	Myofibroblasts
MEF2A	3.00936e-19	0.444468	0.641	0.5	1.35635e-14	Myofibroblasts
FOSB	4.45517e-17	0.609615	0.321	0.209	2.00799e-12	Myofibroblasts
GLIS1	4.91217e-15	0.395395	0.192	0.108	2.21396e-10	Myofibroblasts
KDM7A	1.1964e-14	0.412263	0.362	0.25	5.39231e-10	Myofibroblasts
NFATC1	6.60879e-13	0.554144	0.277	0.186	2.97865e-08	Myofibroblasts
JAZF1	5.7493e-12	0.324487	0.43	0.321	2.59127e-07	Myofibroblasts
LEF1	9.44378e-12	0.229814	0.057	0.021	4.25641e-07	Myofibroblasts
ZEB1	1.10892e-11	0.289952	0.874	0.808	4.99801e-07	Myofibroblasts
SND1	1.32953e-11	0.231332	0.591	0.473	5.99232e-07	Myofibroblasts
NAP1L1	8.09175e-11	0.399243	0.528	0.447	3.64703e-06	Myofibroblasts
NFATC2	9.50307e-11	0.582755	0.249	0.166	4.28313e-06	Myofibroblasts
ANXA1	2.07371e-10	0.366486	0.333	0.243	9.34644e-06	Myofibroblasts
E2F3	9.26401e-10	0.252732	0.198	0.127	4.17538e-05	Myofibroblasts
ZNF704	1.54646e-09	0.35402	0.593	0.516	6.97005e-05	Myofibroblasts
STAT2	8.51425e-09	0.214768	0.289	0.207	0.000383746	Myofibroblasts
TEAD3	9.63194e-09	0.236257	0.218	0.147	0.000434121	Myofibroblasts
XG	2.33089e-08	0.179925	0.089	0.047	0.00105056	Myofibroblasts
NCOA3	3.22409e-08	0.280244	0.503	0.414	0.00145313	Myofibroblasts
FOXK2	3.92994e-08	0.182776	0.321	0.236	0.00177126	Myofibroblasts
AHDC1	4.72431e-08	0.20173	0.342	0.255	0.0021293	Myofibroblasts
KDM4B	1.2202e-07	0.251017	0.374	0.292	0.00549958	Myofibroblasts
FLI1	1.71857e-07	0.233115	0.276	0.204	0.00774576	Myofibroblasts
GLI3	2.05103e-07	0.201402	0.464	0.375	0.00924421	Myofibroblasts
AVEN	5.62658e-07	0.185097	0.212	0.149	0.0253596	Myofibroblasts
PDS5A	5.94154e-07	0.220251	0.599	0.514	0.0267791	Myofibroblasts
MSRB3	7.78762e-07	0.172578	0.561	0.472	0.0350996	Myofibroblasts
CBFB	9.48542e-07	0.224461	0.362	0.287	0.0427517	Myofibroblasts
MBD2	9.54025e-07	0.158383	0.328	0.249	0.0429989	Myofibroblasts
SMARCC1	9.92141e-07	0.190308	0.405	0.323	0.0447168	Myofibroblasts
IKZF1	5.83772e-71	0.69883	0.148	0.015	2.63112e-66	Inflammatory Fib
BCL11B	2.90896e-54	0.554345	0.091	0.007	1.3111e-49	Inflammatory Fib
PRDM1	4.77102e-47	0.274215	0.067	0.004	2.15035e-42	Inflammatory Fib
HCLS1	9.17823e-33	0.45632	0.122	0.023	4.13672e-28	Inflammatory Fib
ZNF831	9.6272e-33	0.244247	0.05	0.004	4.33908e-28	Inflammatory Fib
MCTP2	6.97622e-32	0.500063	0.096	0.015	3.14425e-27	Inflammatory Fib
SPI1	1.62339e-31	0.203235	0.057	0.005	7.3168e-27	Inflammatory Fib
SMAP2	1.45997e-30	0.786638	0.234	0.075	6.58021e-26	Inflammatory Fib
MYBL1	1.4102e-24	0.302034	0.055	0.006	6.35591e-20	Inflammatory Fib
TFEC	1.45439e-22	0.192992	0.053	0.006	6.55507e-18	Inflammatory Fib
RBPJ	4.16489e-19	1.1339	0.498	0.302	1.87716e-14	Inflammatory Fib
IKZF2	7.94441e-18	0.510521	0.263	0.118	3.58063e-13	Inflammatory Fib
STAT4	4.00465e-15	0.380227	0.103	0.031	1.80494e-10	Inflammatory Fib
HIF1A	6.17269e-15	0.588942	0.301	0.156	2.78209e-10	Inflammatory Fib
ANXA1	1.67508e-14	0.626618	0.419	0.246	7.54975e-10	Inflammatory Fib
MAF	1.5491e-13	0.220942	0.093	0.028	6.98195e-09	Inflammatory Fib
AHR	2.28022e-12	0.442812	0.306	0.168	1.02772e-07	Inflammatory Fib
FOSB	2.44191e-11	0.520774	0.361	0.217	1.10059e-06	Inflammatory Fib
ZNF217	2.6176e-11	0.249673	0.225	0.111	1.17978e-06	Inflammatory Fib
DAB2	5.31958e-11	0.207482	0.086	0.028	2.39759e-06	Inflammatory Fib
FLI1	6.11689e-11	0.439151	0.347	0.207	2.75694e-06	Inflammatory Fib
ETS2	9.13571e-11	0.23317	0.122	0.048	4.11756e-06	Inflammatory Fib
ATF3	1.37789e-10	0.253529	0.144	0.062	6.21027e-06	Inflammatory Fib
JUN	2.41941e-10	0.325764	0.28	0.155	1.09045e-05	Inflammatory Fib
RBMS1	8.09431e-10	0.314501	0.921	0.835	3.64819e-05	Inflammatory Fib
UGP2	1.09663e-09	0.469637	0.431	0.286	4.94264e-05	Inflammatory Fib
IRF1	2.36395e-09	0.388943	0.086	0.031	0.000106546	Inflammatory Fib
STAT1	6.74791e-09	0.292236	0.33	0.201	0.000304135	Inflammatory Fib
ATF6	7.90597e-09	0.317254	0.474	0.324	0.00035633	Inflammatory Fib
NNT	9.08651e-09	0.215652	0.402	0.256	0.000409538	Inflammatory Fib
ID2	1.06786e-08	0.290391	0.096	0.038	0.000481295	Inflammatory Fib
REL	3.06148e-08	0.226805	0.165	0.083	0.00137984	Inflammatory Fib
BACH1	3.49323e-08	0.227521	0.481	0.323	0.00157443	Inflammatory Fib
SP100	5.35627e-08	0.218972	0.51	0.35	0.00241412	Inflammatory Fib
PPARD	7.59608e-08	0.207755	0.256	0.15	0.00342363	Inflammatory Fib
ELF2	8.30156e-08	0.307264	0.73	0.603	0.0037416	Inflammatory Fib
PPP1R10	9.03044e-08	0.243845	0.282	0.171	0.00407011	Inflammatory Fib
ZNF107	2.99747e-07	0.171416	0.132	0.064	0.0135099	Inflammatory Fib
FOXN2	4.45361e-07	0.209274	0.191	0.107	0.0200728	Inflammatory Fib
RPS4X	5.24997e-07	0.179069	0.1	0.045	0.0236621	Inflammatory Fib
LCORL	7.3576e-07	0.174198	0.316	0.2	0.0331614	Inflammatory Fib
NFATC3	9.62212e-07	0.211768	0.378	0.255	0.0433679	Inflammatory Fib
TAL1	1.16197e-52	0.200214	0.077	0.002	5.23712e-48	Endothelial Fib
BCL6B	4.24002e-49	0.237804	0.055	0.001	1.91102e-44	Endothelial Fib
FLI1	3.10688e-37	1.0802	0.602	0.205	1.4003e-32	Endothelial Fib
GATA2	1.15792e-31	0.335509	0.077	0.005	5.21884e-27	Endothelial Fib
NR5A2	1.15559e-30	0.246031	0.05	0.002	5.20836e-26	Endothelial Fib
SMAD6	2.89511e-26	0.809767	0.249	0.056	1.30486e-21	Endothelial Fib
TBX1	2.01197e-25	0.318038	0.072	0.006	9.06813e-21	Endothelial Fib
TEAD4	1.15452e-23	0.447441	0.177	0.033	5.20352e-19	Endothelial Fib
KLF2	6.33477e-20	0.666234	0.304	0.094	2.85515e-15	Endothelial Fib
FOSL1	2.02852e-19	0.286332	0.094	0.013	9.14274e-15	Endothelial Fib
NR2F1	7.1346e-14	0.25749	0.072	0.01	3.21564e-09	Endothelial Fib
PML	6.2615e-12	0.360395	0.287	0.111	2.82212e-07	Endothelial Fib
WT1	6.6495e-12	0.272723	0.116	0.027	2.997e-07	Endothelial Fib
ETS2	1.2344e-11	0.297168	0.166	0.049	5.56355e-07	Endothelial Fib
CD59	1.04447e-10	0.570328	0.304	0.133	4.70752e-06	Endothelial Fib
ATOH8	2.01636e-10	0.219455	0.127	0.035	9.08794e-06	Endothelial Fib
CTNNB1	3.63754e-10	0.385591	0.597	0.334	1.63948e-05	Endothelial Fib
HDAC1	2.35683e-09	0.179898	0.077	0.017	0.000106225	Endothelial Fib
SMAD9	3.79689e-08	0.182133	0.149	0.052	0.0017113	Endothelial Fib
HIF1A	7.28529e-08	0.376698	0.32	0.16	0.00328355	Endothelial Fib
RBM17	7.60814e-08	0.270502	0.309	0.147	0.00342907	Endothelial Fib
MAP4K2	1.4656e-07	0.242551	0.061	0.013	0.00660563	Endothelial Fib
KLF6	2.50657e-07	0.331441	0.381	0.203	0.0112974	Endothelial Fib
HSF1	2.71271e-07	0.316411	0.171	0.068	0.0122264	Endothelial Fib
RBM8A	4.76516e-07	0.202997	0.127	0.045	0.021477	Endothelial Fib
MSRA	6.29221e-07	0.420896	0.365	0.201	0.0283596	Endothelial Fib
ZNF160	9.72551e-07	0.484566	0.287	0.149	0.0438339	Endothelial Fib
NPDC1	1.06649e-06	0.187544	0.116	0.04	0.0480676	Endothelial Fib
ESRRG	3.13833e-12	1.21881	0.236	0.054	1.41448e-07	CM-Like Fib
CPTP	5.96901e-10	0.382805	0.056	0.004	2.69029e-05	CM-Like Fib
