# Supplementary material for: Integrative single-cell analysis of cardiac and pulmonary sarcoidosis using publicly available cardiac and bronchoalveolar lavage fluid sequencing datasets
Source: Front Cardiovasc Med. 2023 Jul 28;10:1227818. doi: 10.3389/fcvm.2023.1227818 (PMC10419306; doi:10.3389/fcvm.2023.1227818)
Supplement: Supplementary file 1 [file Datasheet1.zip › Table_S16.xlsx]

## Sheet: Endothelial Cell Marker
Table S16: Statistically Significant Cardiac Endothelial Cell Cluster Markers Identified via Differential Expression Testing
Gene	p_val	avg_log2FC	pct.1	pct.2	p_val_adj	cluster
NEBL	0	2.91551	0.62	0.141	0	Arterial ECs
LINC00639	0	2.59022	0.631	0.131	0	Arterial ECs
PCSK5	7.95812e-256	3.05789	0.451	0.079	3.5868e-251	Arterial ECs
ARL15	1.97159e-234	2.22402	0.842	0.593	8.88614e-230	Arterial ECs
CHN2	3.70868e-202	2.3371	0.396	0.075	1.67154e-197	Arterial ECs
PRDM16	5.38668e-194	1.66235	0.254	0.017	2.42783e-189	Arterial ECs
PDZD2	4.72801e-177	1.80752	0.659	0.311	2.13096e-172	Arterial ECs
MAST4	3.82635e-166	1.66149	0.754	0.451	1.72457e-161	Arterial ECs
SEMA3G	1.03458e-165	1.21427	0.196	0.008	4.66297e-161	Arterial ECs
SIDT1	8.06131e-158	1.30145	0.176	0.005	3.63331e-153	Arterial ECs
UTRN	3.32872e-144	1.22305	0.849	0.678	1.50029e-139	Arterial ECs
SMAD6	5.14816e-133	1.59618	0.523	0.208	2.32033e-128	Arterial ECs
CLMN	3.43803e-117	1.3682	0.293	0.065	1.54955e-112	Arterial ECs
RP4-545C24.1	3.54636e-116	1.28318	0.196	0.024	1.59838e-111	Arterial ECs
HEY1	1.46575e-111	1.15846	0.241	0.042	6.60627e-107	Arterial ECs
RFTN1	3.37047e-110	1.08323	0.732	0.468	1.51911e-105	Arterial ECs
AL035610.2	2.93356e-107	1.69616	0.322	0.09	1.32219e-102	Arterial ECs
FUT8	7.67423e-103	1.5618	0.447	0.186	3.45885e-98	Arterial ECs
MECOM	1.04147e-102	1.00134	0.889	0.756	4.69403e-98	Arterial ECs
GJA5	4.09489e-101	1.03111	0.127	0.007	1.84561e-96	Arterial ECs
OR2A1-AS1	2.12859e-97	1.25625	0.207	0.037	9.59376e-93	Arterial ECs
CPAMD8	1.47772e-94	1.26711	0.42	0.161	6.66021e-90	Arterial ECs
RNF144B	2.14429e-93	1.36919	0.474	0.211	9.66452e-89	Arterial ECs
NOSTRIN	2.91359e-88	-1.33437	0.154	0.462	1.31318e-83	Arterial ECs
LPCAT2	2.07803e-87	1.17634	0.251	0.063	9.36588e-83	Arterial ECs
NTRK2	8.11729e-87	1.3284	0.11	0.006	3.65854e-82	Arterial ECs
MAP4	3.60551e-86	1.21303	0.679	0.495	1.62504e-81	Arterial ECs
CDK14	4.78919e-85	1.17993	0.519	0.26	2.15854e-80	Arterial ECs
SORBS1	1.26207e-81	-1.15089	0.398	0.669	5.68828e-77	Arterial ECs
EPAS1	3.66617e-80	0.857221	0.842	0.706	1.65238e-75	Arterial ECs
VEGFA	1.88397e-78	1.14196	0.242	0.065	8.49124e-74	Arterial ECs
DOCK9	7.72056e-78	0.863938	0.813	0.695	3.47973e-73	Arterial ECs
TM6SF1	4.56619e-77	1.14133	0.28	0.091	2.05803e-72	Arterial ECs
UNC5B	2.20928e-75	1.1057	0.246	0.07	9.95744e-71	Arterial ECs
RASAL2	2.14248e-72	-0.849922	0.548	0.76	9.65636e-68	Arterial ECs
PLCG2	2.78358e-72	1.13145	0.315	0.117	1.25459e-67	Arterial ECs
CTC-455F18.1	4.30435e-72	0.804744	0.138	0.02	1.94001e-67	Arterial ECs
BTNL9	8.52536e-71	0.872593	0.713	0.455	3.84247e-66	Arterial ECs
CTD-2058B24.2	4.88916e-70	1.08284	0.152	0.027	2.20359e-65	Arterial ECs
SH3RF3	1.2569e-67	-1.24057	0.203	0.468	5.66497e-63	Arterial ECs
FBLN5	1.32324e-66	0.955255	0.155	0.03	5.96398e-62	Arterial ECs
NEURL1B	8.17004e-66	-1.38075	0.092	0.332	3.68232e-61	Arterial ECs
PREX1	1.4522e-65	0.993094	0.381	0.171	6.5452e-61	Arterial ECs
PRKX	1.74657e-65	1.06137	0.338	0.143	7.87197e-61	Arterial ECs
VEGFC	1.08593e-63	1.10539	0.421	0.201	4.8944e-59	Arterial ECs
GALNT18	5.95916e-63	0.818951	0.723	0.516	2.68585e-58	Arterial ECs
TRIM2	4.69443e-60	1.0303	0.209	0.062	2.11582e-55	Arterial ECs
MYRIP	4.69812e-58	-1.61577	0.082	0.293	2.11749e-53	Arterial ECs
TSPAN2	5.47174e-58	0.784966	0.113	0.017	2.46617e-53	Arterial ECs
NR2F2-AS1	1.47991e-57	-1.37505	0.016	0.198	6.67012e-53	Arterial ECs
NOS1AP	3.38593e-57	1.05716	0.154	0.036	1.52607e-52	Arterial ECs
PDE4D	5.83189e-57	0.801764	0.664	0.49	2.62849e-52	Arterial ECs
SPTBN1	8.70121e-57	-0.737261	0.698	0.818	3.92172e-52	Arterial ECs
ADGRL2	1.91856e-54	-1.20891	0.165	0.388	8.64715e-50	Arterial ECs
CA4	2.59868e-54	-1.62554	0.019	0.196	1.17125e-49	Arterial ECs
PIK3C2B	1.16254e-53	0.919263	0.348	0.161	5.23969e-49	Arterial ECs
MET	4.49917e-53	0.922152	0.21	0.069	2.02782e-48	Arterial ECs
AQP1	1.22383e-52	-1.28555	0.05	0.241	5.51591e-48	Arterial ECs
POSTN	6.22198e-52	-2.16473	0.029	0.202	2.80431e-47	Arterial ECs
PKHD1L1	7.17011e-52	-2.24417	0.013	0.176	3.23164e-47	Arterial ECs
DIAPH2	1.93399e-51	0.879639	0.588	0.414	8.71671e-47	Arterial ECs
ZNF521	1.97742e-50	-1.12847	0.059	0.248	8.91242e-46	Arterial ECs
CDH11	1.72929e-48	-1.69403	0.023	0.184	7.79409e-44	Arterial ECs
SLC45A4	2.56497e-48	1.00883	0.108	0.02	1.15606e-43	Arterial ECs
SIPA1L2	9.60884e-48	0.897449	0.269	0.112	4.3308e-43	Arterial ECs
PLCB4	4.55427e-47	0.866797	0.494	0.3	2.05266e-42	Arterial ECs
ADIPOR2	1.51221e-46	0.792505	0.576	0.397	6.8157e-42	Arterial ECs
IGFBP3	7.29959e-46	1.10678	0.184	0.06	3.29e-41	Arterial ECs
FGD4	9.83432e-46	0.731156	0.624	0.449	4.43243e-41	Arterial ECs
NOTCH4	3.2654e-45	0.756306	0.546	0.353	1.47175e-40	Arterial ECs
ST6GAL1	6.36975e-45	-1.07316	0.174	0.377	2.87091e-40	Arterial ECs
PDE7B	1.27565e-44	-0.872729	0.214	0.429	5.74947e-40	Arterial ECs
CYTH3	1.27746e-44	0.922524	0.413	0.24	5.75763e-40	Arterial ECs
ERC1	1.87164e-44	0.750699	0.643	0.508	8.43568e-40	Arterial ECs
ASRGL1	2.35764e-44	0.786046	0.187	0.062	1.06261e-39	Arterial ECs
FGF2	2.51503e-44	0.952686	0.223	0.087	1.13355e-39	Arterial ECs
SYNJ2	4.42702e-44	0.995571	0.229	0.093	1.9953e-39	Arterial ECs
SH3PXD2B	5.74281e-44	1.0099	0.228	0.092	2.58834e-39	Arterial ECs
MIR99AHG	1.1707e-42	-1.15853	0.117	0.301	5.27648e-38	Arterial ECs
EPB41L4A	1.34455e-42	-0.740707	0.428	0.628	6.06002e-38	Arterial ECs
MICAL2	4.39452e-42	-1.08998	0.046	0.207	1.98065e-37	Arterial ECs
KIAA1549	9.03395e-42	0.803908	0.255	0.11	4.07169e-37	Arterial ECs
PALD1	9.60461e-42	-0.929726	0.094	0.274	4.3289e-37	Arterial ECs
EFNB2	1.07644e-41	0.846268	0.419	0.247	4.85163e-37	Arterial ECs
USP54	1.23001e-41	0.812277	0.184	0.065	5.54378e-37	Arterial ECs
ACACB	2.86455e-41	0.842765	0.428	0.254	1.29108e-36	Arterial ECs
PCDH7	1.01945e-40	-1.71846	0.053	0.208	4.59475e-36	Arterial ECs
DAPK1	1.57739e-40	-1.06967	0.021	0.161	7.10947e-36	Arterial ECs
CTD-3179P9.1	7.57156e-40	-1.62633	0.011	0.142	3.41258e-35	Arterial ECs
IFNGR1	1.0859e-39	0.779489	0.476	0.305	4.89426e-35	Arterial ECs
TLN2	3.71033e-39	0.931845	0.356	0.2	1.67228e-34	Arterial ECs
THSD7A	9.00631e-39	1.06427	0.296	0.149	4.05923e-34	Arterial ECs
BNC2	1.38341e-38	-0.972597	0.055	0.21	6.23515e-34	Arterial ECs
TBCD	3.14683e-38	-0.975956	0.308	0.486	1.41831e-33	Arterial ECs
RORA	3.43487e-38	-0.978365	0.213	0.397	1.54813e-33	Arterial ECs
ATP8A1	6.80471e-38	0.958119	0.343	0.191	3.06695e-33	Arterial ECs
RAPGEF4	9.03531e-37	-0.863314	0.165	0.347	4.0723e-32	Arterial ECs
SPECC1	2.06723e-36	0.837052	0.175	0.066	9.31721e-32	Arterial ECs
JAG1	2.44099e-36	0.992011	0.261	0.126	1.10018e-31	Arterial ECs
FLNB	3.09212e-36	0.735788	0.551	0.399	1.39365e-31	Arterial ECs
NCOA7	7.12109e-36	-1.09652	0.138	0.307	3.20955e-31	Arterial ECs
IL1R1	9.37956e-36	-1.02639	0.038	0.175	4.22746e-31	Arterial ECs
RAMP3	1.20678e-35	-0.891719	0.171	0.348	5.43909e-31	Arterial ECs
NFATC1	1.57207e-34	-1.85821	0.065	0.206	7.08549e-30	Arterial ECs
GIPC2	2.95674e-34	0.792016	0.161	0.059	1.33263e-29	Arterial ECs
TMTC2	6.17638e-34	-0.882398	0.232	0.408	2.78376e-29	Arterial ECs
SGIP1	7.34537e-34	0.767447	0.282	0.141	3.31063e-29	Arterial ECs
PPARG	8.15375e-34	0.75083	0.486	0.327	3.67498e-29	Arterial ECs
ABCC4	1.02163e-33	0.837848	0.322	0.179	4.60459e-29	Arterial ECs
AMD1	1.10869e-33	0.898534	0.178	0.072	4.99696e-29	Arterial ECs
NDRG1	1.96613e-33	-1.16606	0.181	0.349	8.86157e-29	Arterial ECs
ZNF385D	3.31155e-33	-1.30584	0.125	0.28	1.49255e-28	Arterial ECs
LMNA	4.88949e-33	-1.42258	0.14	0.292	2.20374e-28	Arterial ECs
RDH10-AS1	1.9477e-32	-1.02115	0.008	0.114	8.77849e-28	Arterial ECs
CASC15	2.26966e-32	-0.906129	0.119	0.276	1.02296e-27	Arterial ECs
NRG1	3.11727e-32	-2.86154	0.023	0.138	1.40499e-27	Arterial ECs
DUSP5	4.43581e-32	-0.971378	0.064	0.201	1.99926e-27	Arterial ECs
CACNA1C	6.10808e-32	-1.13943	0.19	0.348	2.75297e-27	Arterial ECs
ITGA10	6.52814e-32	-0.844513	0.05	0.182	2.9423e-27	Arterial ECs
ANKS1A	9.95913e-32	-0.942076	0.257	0.428	4.48868e-27	Arterial ECs
CELF2	1.07713e-31	-0.842244	0.258	0.429	4.85474e-27	Arterial ECs
MAP4K3	1.1717e-31	0.703295	0.469	0.323	5.28096e-27	Arterial ECs
NRG3	6.67622e-31	-1.56363	0.008	0.11	3.00904e-26	Arterial ECs
KALRN	8.36257e-31	-0.838728	0.438	0.574	3.76909e-26	Arterial ECs
TMOD1	1.46501e-30	-0.926263	0.02	0.13	6.60294e-26	Arterial ECs
PDCD4	1.55956e-30	0.88959	0.226	0.11	7.02911e-26	Arterial ECs
ADAMTS6	2.54012e-30	1.06569	0.168	0.068	1.14486e-25	Arterial ECs
CDK19	2.87169e-30	0.965458	0.222	0.108	1.2943e-25	Arterial ECs
NRP2	3.08356e-30	-0.833969	0.028	0.144	1.38979e-25	Arterial ECs
VAV3	3.27424e-30	-0.763456	0.071	0.21	1.47573e-25	Arterial ECs
TGFBR3	4.81581e-30	-0.886948	0.039	0.16	2.17053e-25	Arterial ECs
SORBS2	1.14871e-29	0.725955	0.455	0.307	5.17733e-25	Arterial ECs
TNXB	2.41084e-29	-0.718983	0.114	0.263	1.08659e-24	Arterial ECs
TMEM132C	3.44828e-29	-1.86794	0.051	0.171	1.55417e-24	Arterial ECs
PHACTR1	5.28075e-29	0.703429	0.421	0.278	2.38009e-24	Arterial ECs
TFPI	6.20543e-29	-0.803947	0.056	0.183	2.79685e-24	Arterial ECs
ACKR3	6.83951e-29	-0.903296	0.036	0.151	3.08264e-24	Arterial ECs
CHST15	7.00365e-29	-0.768738	0.018	0.123	3.15661e-24	Arterial ECs
RGS6	2.03085e-28	-1.30735	0.029	0.138	9.15326e-24	Arterial ECs
MERTK	2.74777e-28	0.727089	0.164	0.068	1.23845e-23	Arterial ECs
CD9	4.0785e-28	-0.947733	0.297	0.447	1.83822e-23	Arterial ECs
TBC1D1	4.18814e-28	0.769528	0.357	0.227	1.88763e-23	Arterial ECs
CGNL1	6.14721e-28	-1.19607	0.018	0.119	2.77061e-23	Arterial ECs
BMPER	7.11657e-28	-1.25129	0.011	0.106	3.20751e-23	Arterial ECs
FAM107B	7.95177e-28	-1.36671	0.027	0.133	3.58394e-23	Arterial ECs
UBE2E2	8.37391e-28	-0.855369	0.094	0.23	3.7742e-23	Arterial ECs
KLHL13	1.06192e-27	-0.791142	0.011	0.106	4.78616e-23	Arterial ECs
RDH10	1.18333e-27	-0.895927	0.014	0.111	5.33341e-23	Arterial ECs
PCDH15	1.47748e-27	-1.10127	0.016	0.115	6.65913e-23	Arterial ECs
PBX1	1.49791e-27	-0.884757	0.165	0.315	6.75121e-23	Arterial ECs
PTPN5	2.34591e-27	-0.796284	0.009	0.102	1.05732e-22	Arterial ECs
LINC01317	3.35997e-27	0.801125	0.182	0.08	1.51437e-22	Arterial ECs
VCAN	5.66784e-27	-1.53366	0.048	0.162	2.55455e-22	Arterial ECs
PLCXD3	5.68281e-27	-1.11717	0.044	0.156	2.5613e-22	Arterial ECs
SNTB2	6.80954e-27	-0.719074	0.046	0.161	3.06913e-22	Arterial ECs
CNKSR3	7.10492e-27	0.723382	0.331	0.2	3.20226e-22	Arterial ECs
TSHZ2	3.60867e-26	-1.26829	0.209	0.345	1.62647e-21	Arterial ECs
PDLIM3	4.15626e-26	-1.56917	0.077	0.194	1.87327e-21	Arterial ECs
INPP1	5.75839e-26	-0.737896	0.137	0.277	2.59536e-21	Arterial ECs
TM4SF1	6.87176e-26	0.703988	0.335	0.196	3.09717e-21	Arterial ECs
LINC02147	9.83514e-26	-1.47434	0.014	0.106	4.43279e-21	Arterial ECs
HDAC9	6.82036e-25	-0.979413	0.091	0.216	3.07401e-20	Arterial ECs
CTTNBP2NL	6.95961e-25	0.711718	0.433	0.317	3.13677e-20	Arterial ECs
NFATC2	8.73212e-25	-1.44355	0.042	0.146	3.93565e-20	Arterial ECs
MAP2	9.11873e-25	0.772188	0.367	0.238	4.1099e-20	Arterial ECs
PGM5	9.9335e-25	-0.88893	0.156	0.296	4.47713e-20	Arterial ECs
IGFBP5	1.40971e-24	-1.67723	0.037	0.138	6.3537e-20	Arterial ECs
KANK1	1.85014e-24	-0.988077	0.066	0.179	8.33877e-20	Arterial ECs
TMEM108	1.86577e-24	-1.0106	0.014	0.102	8.40922e-20	Arterial ECs
PLXNA4	2.2256e-24	-1.25248	0.059	0.168	1.0031e-19	Arterial ECs
ACTN1	4.70829e-24	-0.86475	0.17	0.302	2.12207e-19	Arterial ECs
PLPP1	4.87827e-24	1.075	0.634	0.582	2.19869e-19	Arterial ECs
RASGEF1B	6.0475e-24	-0.755788	0.056	0.167	2.72567e-19	Arterial ECs
B4GALT1	8.1929e-24	-0.829421	0.223	0.363	3.69262e-19	Arterial ECs
PPM1H	1.6182e-23	-0.824006	0.084	0.202	7.29337e-19	Arterial ECs
LAMA4	6.68581e-23	-0.724758	0.088	0.208	3.01336e-18	Arterial ECs
SGK223	8.88892e-23	-0.757382	0.085	0.202	4.00632e-18	Arterial ECs
CACNA2D1	9.08643e-23	-0.705889	0.075	0.19	4.09534e-18	Arterial ECs
RNF152	9.27818e-23	0.819838	0.159	0.072	4.18177e-18	Arterial ECs
ATP10A	9.31894e-23	-1.04646	0.024	0.112	4.20014e-18	Arterial ECs
LPL	1.94325e-22	-0.829936	0.101	0.219	8.75841e-18	Arterial ECs
CLIC5	2.28151e-22	-0.825965	0.302	0.423	1.0283e-17	Arterial ECs
PDE1A	3.79979e-22	-0.802461	0.027	0.117	1.7126e-17	Arterial ECs
ZBTB7C	4.89208e-22	-0.871066	0.031	0.122	2.20491e-17	Arterial ECs
BMP6	1.38524e-21	-1.183	0.067	0.172	6.24343e-17	Arterial ECs
BCO2	1.64703e-21	-0.712952	0.021	0.104	7.42334e-17	Arterial ECs
ANXA1	1.96514e-21	-0.726152	0.081	0.191	8.85709e-17	Arterial ECs
PRKG1	2.15196e-21	-1.28122	0.171	0.282	9.6991e-17	Arterial ECs
CDH13	3.00746e-21	-0.706179	0.43	0.556	1.35549e-16	Arterial ECs
DTNA	3.37115e-21	-0.842738	0.137	0.256	1.51941e-16	Arterial ECs
SERPINE1	8.30471e-21	-2.08167	0.056	0.151	3.74301e-16	Arterial ECs
C14orf37	3.04188e-20	0.777783	0.194	0.105	1.37101e-15	Arterial ECs
RFX2	4.47816e-20	-0.903688	0.076	0.177	2.01835e-15	Arterial ECs
EPB41L2	8.34052e-20	-0.793888	0.461	0.563	3.75915e-15	Arterial ECs
CALCRL	8.94093e-20	-0.804714	0.275	0.402	4.02977e-15	Arterial ECs
ITSN1	3.91875e-19	-0.727248	0.083	0.185	1.76622e-14	Arterial ECs
PLA2G5	4.94407e-19	-0.873621	0.044	0.131	2.22834e-14	Arterial ECs
SOX6	5.4487e-19	0.771623	0.177	0.094	2.45578e-14	Arterial ECs
ACSM3	8.43095e-19	-0.995433	0.028	0.107	3.79992e-14	Arterial ECs
EPB41L3	2.4273e-18	-0.706543	0.03	0.108	1.09401e-13	Arterial ECs
FOSB	2.82131e-18	-0.826747	0.039	0.122	1.27159e-13	Arterial ECs
RP11-767I20.1	3.84179e-18	-2.57276	0.085	0.176	1.73153e-13	Arterial ECs
LRRC16A	7.06045e-18	-0.846815	0.065	0.157	3.18221e-13	Arterial ECs
STXBP6	8.12787e-18	-0.885104	0.083	0.179	3.66331e-13	Arterial ECs
FRMD4B	1.84762e-17	-0.781699	0.154	0.26	8.32741e-13	Arterial ECs
SIK2	2.73033e-17	-0.723015	0.169	0.279	1.23059e-12	Arterial ECs
TMSB4X	6.61771e-17	-0.899814	0.161	0.27	2.98267e-12	Arterial ECs
SLC4A7	9.69676e-17	-0.908336	0.089	0.181	4.37043e-12	Arterial ECs
FABP5	1.04058e-16	-0.918313	0.179	0.286	4.68999e-12	Arterial ECs
LINGO1	1.79832e-15	-0.77869	0.068	0.152	8.10519e-11	Arterial ECs
NR4A1	3.86452e-12	-0.792413	0.329	0.41	1.74178e-07	Arterial ECs
PDE3A	5.73403e-11	-0.844129	0.173	0.254	2.58439e-06	Arterial ECs
TMEM2	7.3139e-11	-0.838045	0.153	0.23	3.29645e-06	Arterial ECs
STC1	4.04376e-10	-0.896131	0.099	0.164	1.82256e-05	Arterial ECs
COL25A1	5.60368e-10	-1.08974	0.085	0.152	2.52563e-05	Arterial ECs
ELL2	2.87212e-09	-0.739295	0.139	0.209	0.000129449	Arterial ECs
PDZRN3	3.1482e-09	0.91723	0.142	0.091	0.000141893	Arterial ECs
PTPRJ	1.81018e-08	0.726364	0.124	0.078	0.000815866	Arterial ECs
LINC-PINT	3.22705e-07	-1.23219	0.475	0.495	0.0145447	Arterial ECs
CLIC5	4.27381e-81	1.07996	0.572	0.335	1.92625e-76	Capillary ECs
RGCC	2.27936e-69	0.927556	0.489	0.257	1.02733e-64	Capillary ECs
EPB41L2	2.90282e-69	1.06838	0.652	0.501	1.30833e-64	Capillary ECs
RGS6	1.3203e-68	1.53192	0.233	0.072	5.95071e-64	Capillary ECs
CDH11	4.75249e-65	-1.75501	0.014	0.194	2.142e-60	Capillary ECs
CA4	5.04175e-65	1.05355	0.293	0.109	2.27237e-60	Capillary ECs
MCF2L	5.29338e-64	0.955812	0.617	0.425	2.38578e-59	Capillary ECs
PLXNA4	1.00033e-63	-1.86325	0.013	0.189	4.50857e-59	Capillary ECs
TBCD	7.4339e-63	1.01189	0.584	0.398	3.35053e-58	Capillary ECs
POSTN	1.08224e-62	-2.06631	0.028	0.211	4.87779e-58	Capillary ECs
NEURL1B	5.69293e-60	0.963944	0.43	0.226	2.56586e-55	Capillary ECs
ADAMTSL1	9.61255e-59	-1.28439	0.017	0.186	4.33247e-54	Capillary ECs
GMDS	1.32024e-58	-1.36542	0.324	0.532	5.95044e-54	Capillary ECs
RDH10-AS1	3.38128e-57	0.940964	0.191	0.055	1.52398e-52	Capillary ECs
PKHD1L1	4.92351e-57	-2.1675	0.019	0.182	2.21908e-52	Capillary ECs
BMX	1.44162e-55	-1.45563	0.022	0.186	6.49754e-51	Capillary ECs
TMEM132C	1.6078e-55	-2.36587	0.023	0.187	7.24652e-51	Capillary ECs
KALRN	3.7582e-54	0.842268	0.656	0.504	1.69386e-49	Capillary ECs
ITGA6	8.59716e-54	0.756524	0.631	0.446	3.87483e-49	Capillary ECs
ELN	3.81102e-52	-1.17081	0.033	0.199	1.71766e-47	Capillary ECs
MGLL	1.09249e-51	0.731747	0.634	0.426	4.92394e-47	Capillary ECs
PCDH7	1.7615e-51	-1.8168	0.05	0.216	7.93925e-47	Capillary ECs
AKAP13	2.98803e-50	-0.861249	0.359	0.571	1.34674e-45	Capillary ECs
RP11-767I20.1	2.39565e-49	-3.24422	0.04	0.196	1.07974e-44	Capillary ECs
LPL	2.95318e-49	0.978218	0.316	0.15	1.33103e-44	Capillary ECs
TMTC2	6.05357e-49	0.916601	0.498	0.324	2.72841e-44	Capillary ECs
CYP4B1	1.38556e-48	0.861101	0.247	0.099	6.24484e-44	Capillary ECs
KANK1	1.86386e-48	-1.22351	0.037	0.195	8.40059e-44	Capillary ECs
PLD1	1.93312e-48	-1.01585	0.04	0.2	8.71277e-44	Capillary ECs
NRG1	6.252e-48	-3.10369	0.011	0.147	2.81784e-43	Capillary ECs
CHSY1	7.41008e-48	-1.19039	0.165	0.358	3.3398e-43	Capillary ECs
EPS8	1.13771e-47	-1.01598	0.065	0.234	5.12777e-43	Capillary ECs
PDLIM3	2.28666e-47	-1.75553	0.05	0.209	1.03062e-42	Capillary ECs
SMAD6	4.12832e-47	-1.0066	0.132	0.33	1.86067e-42	Capillary ECs
FRMD4B	4.20076e-47	-0.989904	0.098	0.285	1.89332e-42	Capillary ECs
NEBL	1.08504e-46	-1.54082	0.116	0.294	4.89037e-42	Capillary ECs
SETBP1	3.21139e-46	-1.11418	0.12	0.303	1.4474e-41	Capillary ECs
CFH	1.85718e-45	-0.997717	0.038	0.189	8.37048e-41	Capillary ECs
LRRC16A	1.17605e-44	-1.23937	0.03	0.173	5.30057e-40	Capillary ECs
WNK1	1.50877e-44	0.86006	0.654	0.569	6.80017e-40	Capillary ECs
PRKG1	3.90987e-44	-1.39472	0.131	0.301	1.76222e-39	Capillary ECs
CGNL1	6.59746e-43	-1.3153	0.007	0.127	2.97354e-38	Capillary ECs
MEIS2	7.41394e-43	-1.02099	0.033	0.175	3.34154e-38	Capillary ECs
THSD7A	1.68234e-42	-1.03503	0.064	0.223	7.58247e-38	Capillary ECs
TM6SF1	1.29439e-41	-0.80954	0.03	0.169	5.83392e-37	Capillary ECs
FAM155A	2.24581e-41	-1.9149	0.04	0.18	1.01221e-36	Capillary ECs
KCNT2	2.71427e-41	-0.980579	0.013	0.136	1.22335e-36	Capillary ECs
TMOD1	2.72522e-41	-1.00895	0.014	0.137	1.22828e-36	Capillary ECs
CHN2	3.28819e-41	-1.40723	0.043	0.183	1.48202e-36	Capillary ECs
STXBP6	4.2441e-41	1.09893	0.26	0.122	1.91286e-36	Capillary ECs
BNC2	4.3677e-41	-0.934301	0.062	0.215	1.96856e-36	Capillary ECs
PLCXD3	5.31055e-41	-1.21375	0.031	0.166	2.39352e-36	Capillary ECs
VCAN	1.43016e-39	-1.74151	0.038	0.17	6.44586e-35	Capillary ECs
DAPK1	3.62881e-39	-0.945149	0.032	0.164	1.63554e-34	Capillary ECs
LEPR	6.19614e-39	-1.17281	0.064	0.21	2.79266e-34	Capillary ECs
SYNJ2	5.08596e-38	-0.7914	0.029	0.156	2.29229e-33	Capillary ECs
NRG3	9.95344e-38	-1.59674	0.007	0.115	4.48611e-33	Capillary ECs
ATP10A	1.92773e-37	-1.2758	0.011	0.121	8.68845e-33	Capillary ECs
FAM107B	4.40821e-37	-1.41457	0.022	0.14	1.98682e-32	Capillary ECs
TPO	4.9622e-37	0.769891	0.538	0.374	2.23651e-32	Capillary ECs
KLHL13	5.59538e-37	-0.848014	0.006	0.112	2.5219e-32	Capillary ECs
BMPER	1.00315e-36	-1.33575	0.007	0.112	4.52131e-32	Capillary ECs
SMOC1	1.56455e-36	-1.1506	0.003	0.103	7.05158e-32	Capillary ECs
COL8A1	1.93022e-36	-0.934147	0.094	0.248	8.69971e-32	Capillary ECs
PITPNM2	3.85363e-36	0.773853	0.383	0.237	1.73687e-31	Capillary ECs
NR2F2-AS1	4.07961e-36	-0.820638	0.055	0.193	1.83872e-31	Capillary ECs
FBN1	4.98549e-36	-0.7809	0.085	0.234	2.24701e-31	Capillary ECs
PCDH15	8.69092e-36	-1.19926	0.013	0.121	3.91708e-31	Capillary ECs
AQP1	2.12869e-35	0.776517	0.303	0.161	9.5942e-31	Capillary ECs
TMEM108	3.64957e-35	-1.13024	0.007	0.109	1.6449e-30	Capillary ECs
SH3RF3	1.22782e-34	0.914468	0.508	0.374	5.53389e-30	Capillary ECs
CRIM1	1.37516e-34	-0.951365	0.339	0.512	6.198e-30	Capillary ECs
ACTN1	1.48218e-34	-0.902541	0.154	0.314	6.68034e-30	Capillary ECs
MET	2.60826e-34	-0.849303	0.019	0.128	1.17557e-29	Capillary ECs
NAALADL2	3.52483e-34	-0.786584	0.095	0.244	1.58868e-29	Capillary ECs
ITSN1	4.92469e-34	-0.910025	0.063	0.197	2.21961e-29	Capillary ECs
PARD3	5.67086e-34	-0.743938	0.098	0.248	2.55591e-29	Capillary ECs
ANKS1A	7.35987e-34	1.00457	0.481	0.358	3.31717e-29	Capillary ECs
CLDN5	9.0226e-34	0.829682	0.288	0.151	4.06657e-29	Capillary ECs
PPM1H	2.26769e-33	-0.925289	0.074	0.211	1.02207e-28	Capillary ECs
ITGA5	2.63702e-33	-0.960196	0.167	0.328	1.18853e-28	Capillary ECs
RFX2	2.74176e-33	-0.975749	0.058	0.187	1.23574e-28	Capillary ECs
PTGIS	3.97054e-33	-0.732177	0.009	0.108	1.78956e-28	Capillary ECs
CACNA2D1	4.04499e-33	-0.797169	0.065	0.199	1.82312e-28	Capillary ECs
TIMP3	5.19863e-33	0.880837	0.674	0.559	2.34307e-28	Capillary ECs
BMP6	5.98434e-33	-1.46607	0.055	0.181	2.6972e-28	Capillary ECs
MYRIP	1.60642e-32	-1.07317	0.136	0.284	7.24032e-28	Capillary ECs
SAT1	2.48436e-32	-1.17425	0.12	0.268	1.11973e-27	Capillary ECs
PTPRJ	3.66918e-32	-0.794015	0.014	0.114	1.65374e-27	Capillary ECs
CNKSR3	4.02715e-32	-0.9611	0.12	0.267	1.81508e-27	Capillary ECs
ATP8B1	7.77882e-32	-0.7827	0.198	0.361	3.50599e-27	Capillary ECs
PCSK5	1.6688e-31	-1.63808	0.07	0.194	7.52147e-27	Capillary ECs
MIR99AHG	2.5345e-31	-0.800981	0.145	0.3	1.14233e-26	Capillary ECs
EFNB2	4.62888e-31	-0.779034	0.17	0.326	2.08628e-26	Capillary ECs
PDE3A	1.36404e-30	-1.2107	0.13	0.272	6.14787e-26	Capillary ECs
ATP8A1	1.45709e-30	-0.703983	0.116	0.263	6.56723e-26	Capillary ECs
CA8	2.38787e-30	0.798224	0.418	0.276	1.07624e-25	Capillary ECs
ARHGEF28	3.95647e-30	-0.737928	0.028	0.133	1.78322e-25	Capillary ECs
MAGI2	6.43248e-30	-0.773261	0.098	0.235	2.89918e-25	Capillary ECs
BCO2	1.51324e-29	-0.759108	0.015	0.109	6.82034e-25	Capillary ECs
SLCO2A1	2.784e-29	-1.00306	0.132	0.272	1.25478e-24	Capillary ECs
TFPI	5.27599e-29	-0.714642	0.064	0.186	2.37794e-24	Capillary ECs
LINC-PINT	7.77779e-29	-1.43008	0.394	0.524	3.50553e-24	Capillary ECs
RP11-382A20.3	1.03505e-28	-0.712167	0.102	0.235	4.66507e-24	Capillary ECs
CCSER1	7.40194e-28	-0.725593	0.094	0.223	3.33613e-23	Capillary ECs
GNA14	7.70382e-28	-0.802659	0.066	0.185	3.47219e-23	Capillary ECs
TGFBR3	8.22999e-28	-0.786446	0.05	0.161	3.70934e-23	Capillary ECs
NFATC1	1.40359e-27	-1.66479	0.087	0.204	6.32612e-23	Capillary ECs
FOSB	1.50018e-27	-1.14318	0.031	0.129	6.76148e-23	Capillary ECs
NFATC2	3.45567e-27	-1.42728	0.045	0.15	1.55751e-22	Capillary ECs
PDE1A	5.97344e-27	-0.837576	0.026	0.122	2.69229e-22	Capillary ECs
GRK5	4.15774e-26	-0.801735	0.308	0.46	1.87393e-21	Capillary ECs
LINC00639	5.66231e-26	-1.21376	0.152	0.274	2.55206e-21	Capillary ECs
PLA2G5	2.79453e-25	-0.837914	0.039	0.137	1.25952e-20	Capillary ECs
ENOX1	1.34824e-24	-0.745432	0.018	0.1	6.07665e-20	Capillary ECs
SLC4A7	2.67889e-24	-0.903703	0.078	0.189	1.2074e-19	Capillary ECs
PDZRN3	2.04171e-23	-0.937655	0.036	0.125	9.20219e-19	Capillary ECs
SGK1	2.30352e-23	0.707925	0.309	0.198	1.03822e-18	Capillary ECs
MT2A	5.96724e-23	1.09063	0.336	0.226	2.68949e-18	Capillary ECs
NLGN1	6.74183e-23	-0.82374	0.038	0.127	3.03861e-18	Capillary ECs
LMNA	1.06714e-22	-1.12749	0.167	0.29	4.80969e-18	Capillary ECs
FGF14	2.29243e-22	-0.903213	0.024	0.105	1.03322e-17	Capillary ECs
TCIM	1.8141e-21	0.859174	0.162	0.078	8.17632e-17	Capillary ECs
SERPINE1	6.37621e-21	-2.1085	0.062	0.153	2.87382e-16	Capillary ECs
PRKCE	6.78096e-21	0.824364	0.524	0.469	3.05625e-16	Capillary ECs
PBX1	1.46806e-20	-0.708993	0.188	0.314	6.61671e-16	Capillary ECs
ATP13A3	4.28024e-20	-0.813856	0.2	0.321	1.92914e-15	Capillary ECs
ARL15	5.23875e-20	-0.979763	0.568	0.676	2.36116e-15	Capillary ECs
ACSM3	2.37039e-19	-0.926619	0.032	0.109	1.06836e-14	Capillary ECs
CH507-528H12.1	5.66375e-19	-0.72341	0.395	0.527	2.55271e-14	Capillary ECs
ALPL	1.02689e-16	-0.744561	0.038	0.109	4.62828e-12	Capillary ECs
TMEM2	5.11174e-16	-0.804752	0.141	0.238	2.30391e-11	Capillary ECs
TSC22D2	7.7306e-16	-0.716047	0.206	0.311	3.48426e-11	Capillary ECs
ADAMTS6	2.32034e-15	-0.733372	0.04	0.107	1.0458e-10	Capillary ECs
ELL2	3.7232e-13	-0.724512	0.131	0.215	1.67808e-08	Capillary ECs
FKBP5	6.73458e-13	-0.705654	0.488	0.56	3.03534e-08	Capillary ECs
AL035610.2	9.16392e-13	-0.762717	0.089	0.161	4.13027e-08	Capillary ECs
CD36	3.84056e-148	1.78988	0.891	0.512	1.73098e-143	CM-Like ECs
FABP4	5.90574e-91	1.90368	0.487	0.165	2.66177e-86	CM-Like ECs
FABP5	1.63532e-74	1.76028	0.534	0.229	7.37053e-70	CM-Like ECs
SYNE1	3.3017e-59	1.01765	0.865	0.696	1.48811e-54	CM-Like ECs
SPARCL1	1.50213e-56	0.976308	0.845	0.648	6.77027e-52	CM-Like ECs
RGCC	3.90551e-54	1.18857	0.564	0.288	1.76025e-49	CM-Like ECs
CA4	7.84517e-47	1.28589	0.348	0.134	3.5359e-42	CM-Like ECs
KIAA1217	1.37622e-46	0.800169	0.838	0.634	6.20276e-42	CM-Like ECs
B2M	1.49638e-42	1.22211	0.742	0.565	6.74431e-38	CM-Like ECs
FOXN3	3.95465e-41	0.844391	0.796	0.636	1.7824e-36	CM-Like ECs
TXNIP	5.78416e-37	1.11177	0.564	0.358	2.60698e-32	CM-Like ECs
ARHGAP26	1.70753e-36	-1.02958	0.513	0.731	7.69602e-32	CM-Like ECs
RNASE1	9.42606e-36	1.12319	0.356	0.164	4.24842e-31	CM-Like ECs
CLIC5	3.08721e-35	0.860104	0.598	0.372	1.39144e-30	CM-Like ECs
SLCO2A1	4.05137e-35	-1.75617	0.037	0.26	1.82599e-30	CM-Like ECs
BTNL9	4.31665e-35	0.709408	0.721	0.488	1.94556e-30	CM-Like ECs
LGALS3	4.15795e-34	1.10494	0.345	0.162	1.87403e-29	CM-Like ECs
CXCL12	1.00813e-32	1.45217	0.268	0.109	4.54376e-28	CM-Like ECs
ITGA5	5.49403e-32	-1.38609	0.083	0.311	2.47621e-27	CM-Like ECs
GNG11	8.53715e-32	1.11456	0.269	0.112	3.84778e-27	CM-Like ECs
IFITM3	1.11569e-31	1.26657	0.514	0.336	5.02851e-27	CM-Like ECs
TMEM88	2.25839e-31	1.0071	0.236	0.088	1.01788e-26	CM-Like ECs
FMO2	3.15279e-30	1.05515	0.28	0.123	1.42099e-25	CM-Like ECs
LGALS1	5.10559e-30	1.03189	0.218	0.079	2.30114e-25	CM-Like ECs
CHSY1	5.17927e-30	-1.40283	0.109	0.331	2.33435e-25	CM-Like ECs
FRMD4B	4.72639e-28	-1.25326	0.059	0.258	2.13023e-23	CM-Like ECs
TNNT3	2.44283e-27	0.913857	0.301	0.14	1.10101e-22	CM-Like ECs
WWTR1	2.75582e-27	-1.09622	0.38	0.591	1.24208e-22	CM-Like ECs
DACH1	2.85641e-27	0.909036	0.439	0.251	1.28741e-22	CM-Like ECs
POSTN	4.25435e-27	-2.15776	0.013	0.182	1.91748e-22	CM-Like ECs
GIMAP7	1.66385e-26	1.02109	0.242	0.102	7.49916e-22	CM-Like ECs
PPP1R14A	5.63598e-25	0.936821	0.2	0.078	2.54019e-20	CM-Like ECs
CDH11	8.32735e-25	-1.65216	0.01	0.164	3.75322e-20	CM-Like ECs
ITM2A	1.62411e-24	0.867236	0.228	0.095	7.32003e-20	CM-Like ECs
AKAP13	1.64588e-24	-0.796526	0.322	0.539	7.41815e-20	CM-Like ECs
NR2F2-AS1	1.8032e-24	-1.19845	0.016	0.174	8.12719e-20	CM-Like ECs
ACTN1	2.24612e-24	-1.14146	0.099	0.293	1.01235e-19	CM-Like ECs
IFI27	3.13031e-24	1.23383	0.394	0.232	1.41086e-19	CM-Like ECs
GMDS	5.43032e-24	-1.17074	0.29	0.501	2.4475e-19	CM-Like ECs
FLNB	5.68284e-24	-0.928709	0.242	0.456	2.56131e-19	CM-Like ECs
ADAMTS1	6.56847e-24	-1.59126	0.085	0.264	2.96047e-19	CM-Like ECs
FAM155A	1.37102e-23	-2.31544	0.011	0.16	6.17931e-19	CM-Like ECs
LY6E	2.23598e-23	0.806904	0.212	0.087	1.00778e-18	CM-Like ECs
ITPR1	2.55154e-23	-1.00034	0.08	0.266	1.15001e-18	CM-Like ECs
PKHD1L1	1.24698e-22	-1.96453	0.011	0.155	5.62027e-18	CM-Like ECs
ITGA9	1.47289e-22	-0.764437	0.279	0.491	6.63847e-18	CM-Like ECs
TMEM2	1.78771e-22	-1.252	0.061	0.231	8.05737e-18	CM-Like ECs
BMP6	1.9061e-22	-1.88983	0.018	0.164	8.59097e-18	CM-Like ECs
TMEM132C	2.35572e-22	-2.34477	0.016	0.16	1.06175e-17	CM-Like ECs
SLC14A1	2.7116e-22	0.814751	0.188	0.074	1.22215e-17	CM-Like ECs
PLD1	3.68141e-22	-1.05151	0.024	0.174	1.65925e-17	CM-Like ECs
PCDH7	7.52326e-22	-1.69017	0.037	0.19	3.39081e-17	CM-Like ECs
BMX	8.55054e-22	-1.33752	0.016	0.159	3.85381e-17	CM-Like ECs
HLA-A	1.60465e-21	0.907798	0.495	0.344	7.23233e-17	CM-Like ECs
MYRIP	1.77913e-21	-1.2918	0.093	0.264	8.01872e-17	CM-Like ECs
RP11-767I20.1	3.38165e-21	-3.01832	0.027	0.171	1.52414e-16	CM-Like ECs
BST2	5.81537e-21	0.929415	0.256	0.126	2.62105e-16	CM-Like ECs
MYH9	8.53813e-21	-0.843087	0.338	0.532	3.84822e-16	CM-Like ECs
EPS8	1.08326e-20	-0.97828	0.051	0.207	4.88235e-16	CM-Like ECs
BNC2	1.13291e-20	-0.968867	0.04	0.191	5.10616e-16	CM-Like ECs
THSD7A	1.23752e-20	-1.06446	0.043	0.198	5.57764e-16	CM-Like ECs
TMSB10	1.38104e-20	1.1262	0.465	0.33	6.22449e-16	CM-Like ECs
CAV1	1.51302e-20	0.787879	0.505	0.36	6.81933e-16	CM-Like ECs
ID1	2.44061e-20	0.765109	0.639	0.512	1.10001e-15	CM-Like ECs
RGS5	2.73152e-20	1.22487	0.135	0.047	1.23112e-15	CM-Like ECs
MTHFD1L	5.00009e-20	-0.894804	0.088	0.256	2.25359e-15	CM-Like ECs
PLXNA4	5.01317e-20	-1.5871	0.022	0.158	2.25949e-15	CM-Like ECs
PVT1	6.33726e-20	-1.02975	0.062	0.216	2.85627e-15	CM-Like ECs
ELN	6.39792e-20	-1.16938	0.03	0.171	2.88361e-15	CM-Like ECs
INSR	1.12705e-19	-1.07857	0.159	0.335	5.07971e-15	CM-Like ECs
CNKSR3	1.19503e-19	-1.10337	0.083	0.247	5.38612e-15	CM-Like ECs
CMIP	1.27288e-19	-0.717739	0.276	0.483	5.73699e-15	CM-Like ECs
SRP14	1.43753e-19	0.881053	0.205	0.091	6.47911e-15	CM-Like ECs
LRRC16A	2.31128e-19	-1.1615	0.019	0.15	1.04171e-14	CM-Like ECs
CFH	2.58625e-19	-0.901963	0.027	0.164	1.16565e-14	CM-Like ECs
AQP1	3.08673e-19	0.795819	0.324	0.183	1.39122e-14	CM-Like ECs
PARD3	3.78992e-19	-0.863709	0.069	0.226	1.70816e-14	CM-Like ECs
HECW2	9.12163e-19	0.729572	0.463	0.315	4.11121e-14	CM-Like ECs
S100A11	1.32879e-18	0.794597	0.191	0.084	5.98899e-14	CM-Like ECs
HLA-B	1.54332e-18	0.910857	0.571	0.463	6.9559e-14	CM-Like ECs
YBX3	1.73698e-18	-0.844711	0.157	0.332	7.82873e-14	CM-Like ECs
SAT1	2.09404e-18	-1.27042	0.091	0.246	9.43804e-14	CM-Like ECs
RP11-382A20.3	2.12765e-18	-0.772034	0.064	0.217	9.58952e-14	CM-Like ECs
SYNJ2	3.2733e-18	-0.820922	0.014	0.137	1.47531e-13	CM-Like ECs
NR4A1	3.54554e-18	-1.1818	0.245	0.409	1.59801e-13	CM-Like ECs
MT-ND4	4.24587e-18	0.774427	0.3	0.167	1.91366e-13	CM-Like ECs
LINC-PINT	4.70551e-18	-1.3723	0.329	0.51	2.12082e-13	CM-Like ECs
DAPK1	5.17872e-18	-0.953589	0.019	0.143	2.3341e-13	CM-Like ECs
A2M	5.38859e-18	0.71157	0.532	0.389	2.42869e-13	CM-Like ECs
S100A10	5.75274e-18	0.903184	0.216	0.105	2.59282e-13	CM-Like ECs
PDE4D	6.32716e-18	-0.818067	0.356	0.55	2.85172e-13	CM-Like ECs
MT-CO1	1.05894e-17	0.70781	0.668	0.571	4.77276e-13	CM-Like ECs
NFATC1	1.07814e-17	-1.75736	0.053	0.188	4.85927e-13	CM-Like ECs
PDLIM3	2.49218e-17	-1.55063	0.05	0.182	1.12325e-12	CM-Like ECs
TLE1	2.54708e-17	-0.983655	0.082	0.232	1.14799e-12	CM-Like ECs
SOX18	2.56436e-17	0.742292	0.157	0.064	1.15578e-12	CM-Like ECs
PRKG1	2.91066e-17	-1.37083	0.123	0.273	1.31186e-12	CM-Like ECs
SLC9A3R2	3.17305e-17	0.929387	0.45	0.324	1.43013e-12	CM-Like ECs
CST3	3.25185e-17	0.779901	0.285	0.159	1.46564e-12	CM-Like ECs
HLA-C	3.52503e-17	0.822376	0.51	0.394	1.58877e-12	CM-Like ECs
MICAL2	4.33393e-17	-0.894242	0.05	0.185	1.95335e-12	CM-Like ECs
FNIP2	8.22258e-17	-0.743737	0.171	0.337	3.706e-12	CM-Like ECs
NAALADL2	8.97944e-17	-0.87942	0.077	0.221	4.04712e-12	CM-Like ECs
COX5B	9.13835e-17	0.766264	0.192	0.09	4.11874e-12	CM-Like ECs
CCSER1	9.14844e-17	-0.881761	0.066	0.205	4.12329e-12	CM-Like ECs
CHN2	1.07044e-16	-1.15825	0.035	0.16	4.82456e-12	CM-Like ECs
PPP1CB	1.73837e-16	-0.81399	0.099	0.252	7.83501e-12	CM-Like ECs
BACE2	1.77128e-16	-0.757349	0.122	0.28	7.98334e-12	CM-Like ECs
TGM2	2.07129e-16	-0.864451	0.088	0.233	9.3355e-12	CM-Like ECs
CGNL1	2.82974e-16	-1.16545	0.005	0.107	1.27539e-11	CM-Like ECs
SLC4A7	3.97918e-16	-1.10152	0.048	0.174	1.79346e-11	CM-Like ECs
NRG1	4.54149e-16	-2.76723	0.016	0.124	2.04689e-11	CM-Like ECs
UBE2E2	4.56825e-16	-0.81628	0.075	0.215	2.05896e-11	CM-Like ECs
IL4R	4.70941e-16	-0.720795	0.115	0.272	2.12258e-11	CM-Like ECs
PCSK5	4.95323e-16	-1.70871	0.051	0.175	2.23247e-11	CM-Like ECs
KDR	5.70053e-16	0.849702	0.261	0.145	2.56929e-11	CM-Like ECs
NAMPT	6.45791e-16	-0.841027	0.104	0.254	2.91064e-11	CM-Like ECs
EMP1	7.09588e-16	-0.897807	0.244	0.412	3.19818e-11	CM-Like ECs
VCAN	7.12787e-16	-1.56438	0.032	0.149	3.2126e-11	CM-Like ECs
CLEC14A	7.85432e-16	0.733427	0.279	0.161	3.54002e-11	CM-Like ECs
TBX3	1.05054e-15	0.729877	0.139	0.057	4.7349e-11	CM-Like ECs
ITSN1	1.60245e-15	-0.855656	0.05	0.175	7.22239e-11	CM-Like ECs
TUBA1B	1.82896e-15	0.815591	0.199	0.098	8.24332e-11	CM-Like ECs
MET	1.95252e-15	-0.781339	0.01	0.111	8.80019e-11	CM-Like ECs
KCNT2	2.3949e-15	-0.879669	0.013	0.115	1.0794e-10	CM-Like ECs
RBP7	2.60707e-15	0.786972	0.151	0.066	1.17503e-10	CM-Like ECs
RAMP2	2.7068e-15	0.724357	0.21	0.106	1.21998e-10	CM-Like ECs
TGFBR3	4.52212e-15	-0.873286	0.032	0.145	2.03816e-10	CM-Like ECs
PSME4	5.8929e-15	-0.760368	0.127	0.274	2.65599e-10	CM-Like ECs
SNTG2	5.96373e-15	-1.14421	0.125	0.268	2.68791e-10	CM-Like ECs
FAM107B	6.30945e-15	-1.30733	0.018	0.12	2.84373e-10	CM-Like ECs
FCN3	6.50506e-15	0.71923	0.123	0.048	2.9319e-10	CM-Like ECs
IFITM2	7.78755e-15	1.0095	0.298	0.187	3.50993e-10	CM-Like ECs
MT-ND2	8.12522e-15	0.828763	0.197	0.1	3.66212e-10	CM-Like ECs
ENTPD1	1.5131e-14	-0.853634	0.067	0.194	6.81971e-10	CM-Like ECs
NFATC2	1.55619e-14	-1.41923	0.027	0.134	7.01392e-10	CM-Like ECs
TNFSF10	2.17088e-14	0.736181	0.165	0.078	9.78436e-10	CM-Like ECs
COL8A1	2.41754e-14	-0.923218	0.09	0.222	1.08961e-09	CM-Like ECs
PELI2	4.44053e-14	-0.701465	0.095	0.23	2.00139e-09	CM-Like ECs
TSHZ2	4.54121e-14	-1.17827	0.192	0.329	2.04677e-09	CM-Like ECs
RHOC	5.06004e-14	0.750102	0.199	0.103	2.28061e-09	CM-Like ECs
ADAMTSL1	5.65541e-14	-0.831906	0.042	0.154	2.54895e-09	CM-Like ECs
VEGFC	6.2821e-14	-1.14524	0.133	0.264	2.83141e-09	CM-Like ECs
ACKR3	1.12995e-13	-0.850998	0.032	0.137	5.0928e-09	CM-Like ECs
ATP13A3	1.17364e-13	-0.702447	0.159	0.305	5.28972e-09	CM-Like ECs
MEOX2	1.30465e-13	0.716017	0.317	0.201	5.88018e-09	CM-Like ECs
KANK1	1.55235e-13	-0.907449	0.053	0.166	6.99658e-09	CM-Like ECs
RFX2	1.57668e-13	-0.899982	0.053	0.166	7.10627e-09	CM-Like ECs
ID3	2.07448e-13	0.709309	0.474	0.354	9.3499e-09	CM-Like ECs
FN1	2.34629e-13	-0.70569	0.08	0.205	1.05749e-08	CM-Like ECs
FOSB	2.72327e-13	-1.01852	0.019	0.113	1.22741e-08	CM-Like ECs
MEIS2	4.44454e-13	-0.828189	0.043	0.15	2.0032e-08	CM-Like ECs
CH507-528H12.1	4.53938e-13	-0.953014	0.341	0.511	2.04594e-08	CM-Like ECs
GNA14	7.34431e-13	-0.70216	0.054	0.166	3.31016e-08	CM-Like ECs
MIR99AHG	8.38349e-13	-0.704839	0.138	0.274	3.77852e-08	CM-Like ECs
ATP10A	8.84233e-13	-1.10263	0.014	0.102	3.98533e-08	CM-Like ECs
MAGI2	9.11928e-13	-0.770185	0.09	0.213	4.11015e-08	CM-Like ECs
RPS15	1.25019e-12	0.748774	0.165	0.082	5.63473e-08	CM-Like ECs
ZBTB7C	1.54858e-12	-0.858452	0.021	0.111	6.97962e-08	CM-Like ECs
TSC22D2	1.64462e-12	-0.817027	0.163	0.298	7.41245e-08	CM-Like ECs
ELL2	1.95852e-12	-0.925637	0.088	0.206	8.82725e-08	CM-Like ECs
PCDH15	2.12863e-12	-1.05886	0.016	0.102	9.59396e-08	CM-Like ECs
SETBP1	2.13796e-12	-0.744142	0.138	0.27	9.63602e-08	CM-Like ECs
VCL	2.8302e-12	-0.819214	0.191	0.331	1.2756e-07	CM-Like ECs
FHIT	4.02932e-12	-0.718755	0.072	0.185	1.81605e-07	CM-Like ECs
TMSB4X	7.26606e-12	1.07702	0.332	0.235	3.27489e-07	CM-Like ECs
PLCXD3	1.24504e-11	-0.912323	0.045	0.142	5.61154e-07	CM-Like ECs
LMNA	1.81943e-11	-1.10289	0.149	0.271	8.20037e-07	CM-Like ECs
CRIM1	2.29304e-11	-0.838725	0.341	0.483	1.0335e-06	CM-Like ECs
CFL1	2.35508e-11	0.729312	0.186	0.102	1.06146e-06	CM-Like ECs
HLA-DRA	2.92187e-11	0.763804	0.157	0.081	1.31691e-06	CM-Like ECs
FKBP5	3.90939e-11	-0.730846	0.436	0.554	1.762e-06	CM-Like ECs
ATP1B3	6.46603e-11	-0.841192	0.128	0.25	2.9143e-06	CM-Like ECs
SLC6A6	7.43546e-11	0.803154	0.157	0.083	3.35123e-06	CM-Like ECs
B4GALT1	8.81933e-11	-0.715185	0.215	0.346	3.97496e-06	CM-Like ECs
NDRG1	9.39213e-11	-0.951558	0.199	0.325	4.23313e-06	CM-Like ECs
SMAD6	1.51397e-10	-0.797804	0.171	0.291	6.8236e-06	CM-Like ECs
AL035610.2	2.01234e-10	-0.843821	0.058	0.152	9.06981e-06	CM-Like ECs
ADAMTS9	4.36558e-10	-0.865421	0.393	0.513	1.96761e-05	CM-Like ECs
PLA2G5	8.92497e-10	-0.763503	0.038	0.12	4.02257e-05	CM-Like ECs
CTD-3179P9.1	1.42398e-09	-0.764598	0.04	0.121	6.41804e-05	CM-Like ECs
SERPINE1	3.15437e-09	-1.97276	0.056	0.138	0.00014217	CM-Like ECs
GRK5	4.63811e-09	-0.71709	0.314	0.433	0.000209044	CM-Like ECs
AKAP12	4.68145e-09	-0.925331	0.123	0.224	0.000210998	CM-Like ECs
GAPDH	1.60312e-08	0.70347	0.239	0.159	0.00072254	CM-Like ECs
PDE3A	2.00097e-08	-0.955287	0.147	0.246	0.000901856	CM-Like ECs
ARL15	2.05299e-08	-0.89378	0.567	0.658	0.000925301	CM-Like ECs
NLGN1	2.6265e-08	-0.713086	0.04	0.112	0.00118379	CM-Like ECs
PDZRN3	6.20614e-08	-0.761066	0.04	0.11	0.00279717	CM-Like ECs
ACTB	1.40524e-07	0.713465	0.351	0.281	0.00633357	CM-Like ECs
LEPR	1.84257e-07	-0.702924	0.096	0.182	0.00830463	CM-Like ECs
NEBL	2.2481e-07	-1.09762	0.17	0.258	0.0101324	CM-Like ECs
SLA	9.63826e-239	1.99578	0.46	0.01	4.34406e-234	Fib-Like ECs
PIK3R5	3.95017e-229	1.80877	0.471	0.011	1.78038e-224	Fib-Like ECs
SLAMF6	2.16851e-201	1.11442	0.218	0.001	9.77368e-197	Fib-Like ECs
DOCK2	2.38043e-167	1.89433	0.448	0.015	1.07288e-162	Fib-Like ECs
CD53	1.21568e-164	1.42638	0.356	0.009	5.4792e-160	Fib-Like ECs
ITK	5.05933e-148	1.53977	0.264	0.005	2.28029e-143	Fib-Like ECs
PTPRC	1.45534e-141	2.45166	0.494	0.024	6.55936e-137	Fib-Like ECs
ITGA4	1.63411e-139	1.42007	0.264	0.005	7.36509e-135	Fib-Like ECs
FYB	1.0532e-129	1.71674	0.333	0.011	4.74687e-125	Fib-Like ECs
IKZF1	1.57983e-127	1.81037	0.356	0.013	7.12046e-123	Fib-Like ECs
THEMIS	6.89811e-127	1.85527	0.264	0.006	3.10905e-122	Fib-Like ECs
CD163	1.25261e-125	3.22278	0.437	0.021	5.64562e-121	Fib-Like ECs
EMB	9.35425e-125	1.39912	0.299	0.009	4.21605e-120	Fib-Like ECs
CYTIP	3.80358e-122	1.08075	0.264	0.007	1.71431e-117	Fib-Like ECs
FCGR2A	2.13359e-113	1.2557	0.241	0.006	9.61628e-109	Fib-Like ECs
ARHGAP15	1.31226e-112	2.54368	0.563	0.042	5.91447e-108	Fib-Like ECs
MS4A6A	2.32159e-109	1.60658	0.276	0.009	1.04636e-104	Fib-Like ECs
BCL11B	7.54266e-108	1.06904	0.172	0.003	3.39955e-103	Fib-Like ECs
RUNX3	1.20397e-107	1.05181	0.172	0.003	5.42639e-103	Fib-Like ECs
AOAH	7.20021e-107	2.14306	0.425	0.024	3.24521e-102	Fib-Like ECs
MS4A4E	1.64075e-106	1.33121	0.23	0.006	7.39504e-102	Fib-Like ECs
CD2	1.7057e-103	0.859928	0.126	0.001	7.68776e-99	Fib-Like ECs
DOCK11	2.18411e-103	1.71835	0.448	0.028	9.84399e-99	Fib-Like ECs
RUNX1	1.46772e-101	2.4693	0.609	0.054	6.61517e-97	Fib-Like ECs
LCP1	9.22488e-100	0.919921	0.207	0.005	4.15774e-95	Fib-Like ECs
DOCK10	5.77221e-98	1.58698	0.322	0.014	2.60159e-93	Fib-Like ECs
CARD11	1.49121e-97	0.950748	0.195	0.004	6.72103e-93	Fib-Like ECs
DOCK8	8.07495e-96	1.83594	0.437	0.029	3.63946e-91	Fib-Like ECs
IQGAP2	1.09324e-95	1.98457	0.483	0.035	4.92733e-91	Fib-Like ECs
STAT4	1.32744e-94	1.4901	0.31	0.014	5.98293e-90	Fib-Like ECs
MS4A4A	3.24983e-93	1.23221	0.195	0.005	1.46473e-88	Fib-Like ECs
SAMSN1	4.22801e-93	1.1594	0.287	0.012	1.9056e-88	Fib-Like ECs
NCKAP1L	7.89078e-91	0.786942	0.195	0.005	3.55645e-86	Fib-Like ECs
RGS1	1.18268e-90	1.17623	0.161	0.003	5.33046e-86	Fib-Like ECs
IL7R	5.90998e-90	1.66599	0.207	0.006	2.66369e-85	Fib-Like ECs
IGSF21	1.18426e-89	1.50302	0.207	0.006	5.33759e-85	Fib-Like ECs
IL10RA	1.05449e-87	0.856229	0.207	0.006	4.75269e-83	Fib-Like ECs
SCML4	1.7287e-86	0.787725	0.149	0.003	7.79141e-82	Fib-Like ECs
RHOH	1.92501e-86	0.988517	0.172	0.004	8.67621e-82	Fib-Like ECs
FMN1	3.18288e-85	3.1242	0.448	0.036	1.43456e-80	Fib-Like ECs
CD44	1.11665e-81	1.15364	0.368	0.023	5.03286e-77	Fib-Like ECs
MSR1	7.91879e-80	1.75813	0.287	0.014	3.56908e-75	Fib-Like ECs
PRKCQ	2.9112e-78	0.935247	0.184	0.005	1.31211e-73	Fib-Like ECs
NLRP3	2.08339e-77	0.958646	0.161	0.004	9.39006e-73	Fib-Like ECs
MRC1	7.54369e-76	3.04763	0.414	0.034	3.40002e-71	Fib-Like ECs
CD247	2.22689e-75	1.52246	0.195	0.006	1.00368e-70	Fib-Like ECs
CD96	5.47484e-75	1.2878	0.23	0.009	2.46756e-70	Fib-Like ECs
MYO1F	6.19161e-75	1.20361	0.264	0.013	2.79062e-70	Fib-Like ECs
SKAP1	1.90999e-72	1.5967	0.241	0.011	8.6085e-68	Fib-Like ECs
SYK	2.76678e-72	1.03832	0.195	0.007	1.24702e-67	Fib-Like ECs
SMAP2	6.51488e-67	2.15642	0.54	0.066	2.93632e-62	Fib-Like ECs
RP11-325F22.2	8.69933e-67	0.718883	0.126	0.003	3.92087e-62	Fib-Like ECs
PYHIN1	1.17869e-66	0.885589	0.149	0.004	5.31249e-62	Fib-Like ECs
GPRIN3	6.19019e-65	0.825167	0.218	0.01	2.78998e-60	Fib-Like ECs
VSIG4	5.44484e-64	0.766624	0.138	0.003	2.45404e-59	Fib-Like ECs
APBB1IP	9.2392e-63	1.00738	0.241	0.013	4.1642e-58	Fib-Like ECs
TNFSF8	8.27539e-62	0.722325	0.126	0.003	3.7298e-57	Fib-Like ECs
RUNX2	9.17773e-62	1.16944	0.241	0.013	4.1365e-57	Fib-Like ECs
MBP	7.61817e-61	1.32627	0.287	0.019	3.43358e-56	Fib-Like ECs
PIK3CD	2.58685e-60	0.736518	0.172	0.006	1.16592e-55	Fib-Like ECs
THEMIS2	4.35593e-58	0.860217	0.149	0.005	1.96326e-53	Fib-Like ECs
RASGRP1	1.20809e-56	0.84425	0.172	0.007	5.44497e-52	Fib-Like ECs
GRAP2	1.55957e-56	1.00727	0.149	0.005	7.02916e-52	Fib-Like ECs
SYTL3	2.93137e-55	1.58846	0.287	0.022	1.3212e-50	Fib-Like ECs
CORO1A	3.7611e-55	0.906807	0.115	0.003	1.69517e-50	Fib-Like ECs
F13A1	7.30998e-55	3.40509	0.368	0.038	3.29468e-50	Fib-Like ECs
CD163L1	4.61327e-54	1.23616	0.195	0.01	2.07925e-49	Fib-Like ECs
PTPN22	7.03095e-54	0.714732	0.149	0.005	3.16892e-49	Fib-Like ECs
FGD2	1.63427e-53	0.77551	0.138	0.004	7.3658e-49	Fib-Like ECs
ATP8B4	1.29523e-52	1.05203	0.195	0.01	5.83772e-48	Fib-Like ECs
CD69	3.1738e-52	1.44777	0.126	0.004	1.43046e-47	Fib-Like ECs
JAML	3.94665e-52	0.713752	0.126	0.004	1.7788e-47	Fib-Like ECs
LYVE1	2.07879e-49	1.15025	0.184	0.01	9.3693e-45	Fib-Like ECs
PIK3AP1	2.49475e-49	0.75563	0.138	0.005	1.12441e-44	Fib-Like ECs
TMC8	3.12939e-49	0.852917	0.115	0.003	1.41045e-44	Fib-Like ECs
TBXAS1	3.14881e-48	1.8883	0.391	0.046	1.4192e-43	Fib-Like ECs
FPR3	1.72537e-47	0.750508	0.126	0.004	7.7764e-43	Fib-Like ECs
SLCO2B1	3.60464e-47	2.19145	0.46	0.065	1.62465e-42	Fib-Like ECs
AC104820.2	3.07718e-46	1.05886	0.126	0.004	1.38692e-41	Fib-Like ECs
AKNA	3.34498e-46	1.1819	0.322	0.032	1.50761e-41	Fib-Like ECs
CHST11	2.27519e-45	1.96009	0.713	0.165	1.02545e-40	Fib-Like ECs
CXCR4	1.19976e-44	0.776405	0.138	0.006	5.40743e-40	Fib-Like ECs
LCP2	6.39985e-44	1.37135	0.425	0.057	2.88448e-39	Fib-Like ECs
ARHGEF10L	1.96458e-43	1.4418	0.218	0.016	8.85456e-39	Fib-Like ECs
PAG1	2.03329e-43	1.31243	0.322	0.034	9.16425e-39	Fib-Like ECs
SLC1A3	2.77173e-42	1.94427	0.356	0.044	1.24925e-37	Fib-Like ECs
KCNMA1	5.05546e-42	1.3602	0.218	0.016	2.27855e-37	Fib-Like ECs
SORL1	6.54254e-42	0.864897	0.138	0.006	2.94879e-37	Fib-Like ECs
PARP8	7.56973e-42	2.20408	0.46	0.075	3.41175e-37	Fib-Like ECs
RBM47	9.29705e-42	1.77092	0.345	0.042	4.19027e-37	Fib-Like ECs
CYFIP2	6.89323e-41	0.753453	0.138	0.006	3.10685e-36	Fib-Like ECs
SLC16A10	1.08109e-39	1.68276	0.172	0.011	4.87258e-35	Fib-Like ECs
GNG2	8.07022e-38	0.943106	0.207	0.016	3.63733e-33	Fib-Like ECs
STK17B	2.90622e-37	1.26265	0.379	0.053	1.30986e-32	Fib-Like ECs
RP11-1080G15.1	3.69855e-37	1.16277	0.103	0.004	1.66697e-32	Fib-Like ECs
MARCH1	4.32893e-37	0.916761	0.207	0.017	1.95109e-32	Fib-Like ECs
CAMK4	4.43774e-36	1.16044	0.172	0.012	2.00013e-31	Fib-Like ECs
IKZF3	1.92526e-35	0.712745	0.138	0.008	8.67736e-31	Fib-Like ECs
ITGAL	4.01056e-35	0.726471	0.149	0.009	1.8076e-30	Fib-Like ECs
SLC38A1	1.00782e-34	0.935307	0.253	0.026	4.54234e-30	Fib-Like ECs
HCK	3.4963e-34	0.735254	0.149	0.009	1.57582e-29	Fib-Like ECs
RTN1	4.01236e-34	1.10365	0.138	0.008	1.80841e-29	Fib-Like ECs
RAB31	6.68179e-34	1.81721	0.437	0.08	3.01155e-29	Fib-Like ECs
TRAC	8.77082e-33	0.768449	0.126	0.007	3.95309e-28	Fib-Like ECs
FGD3	1.64175e-32	0.983398	0.241	0.025	7.39953e-28	Fib-Like ECs
PDE3B	1.85095e-32	1.71394	0.448	0.086	8.34241e-28	Fib-Like ECs
PSTPIP2	1.97441e-32	1.02417	0.149	0.01	8.89884e-28	Fib-Like ECs
SLFN12L	3.34162e-32	1.2368	0.31	0.042	1.5061e-27	Fib-Like ECs
TRPS1	1.54461e-31	1.61126	0.517	0.113	6.96172e-27	Fib-Like ECs
PRKCB	1.591e-29	1.25467	0.276	0.037	7.1708e-25	Fib-Like ECs
AIM1	2.82668e-29	1.14048	0.264	0.034	1.27401e-24	Fib-Like ECs
MYO5A	4.05629e-29	1.21169	0.345	0.056	1.82821e-24	Fib-Like ECs
SLC9A9	5.44169e-29	1.66671	0.402	0.076	2.45262e-24	Fib-Like ECs
NPL	6.28506e-29	0.702756	0.149	0.011	2.83274e-24	Fib-Like ECs
PDGFC	7.99464e-29	1.22559	0.241	0.029	3.60327e-24	Fib-Like ECs
PTK2B	1.91264e-28	1.19035	0.333	0.053	8.62047e-24	Fib-Like ECs
RGS2	3.27669e-28	0.919799	0.115	0.007	1.47684e-23	Fib-Like ECs
SEMA4D	9.87934e-28	0.931954	0.23	0.027	4.45272e-23	Fib-Like ECs
FAM49B	1.07478e-27	1.12682	0.552	0.133	4.84414e-23	Fib-Like ECs
TBC1D14	1.53777e-27	1.5792	0.333	0.058	6.93088e-23	Fib-Like ECs
BCAT1	1.73341e-27	0.889836	0.195	0.02	7.81267e-23	Fib-Like ECs
ANKRD44	3.17469e-27	1.59186	0.609	0.174	1.43086e-22	Fib-Like ECs
C5AR1	1.75209e-26	0.795812	0.149	0.012	7.89685e-22	Fib-Like ECs
MERTK	4.20578e-26	1.80073	0.402	0.085	1.89559e-21	Fib-Like ECs
XYLT1	1.13926e-25	0.831973	0.23	0.029	5.13476e-21	Fib-Like ECs
CPM	1.57945e-25	1.73345	0.264	0.039	7.11874e-21	Fib-Like ECs
RNF149	1.59708e-25	1.29752	0.586	0.163	7.19822e-21	Fib-Like ECs
PCNXL2	2.97309e-25	0.958813	0.195	0.022	1.34e-20	Fib-Like ECs
TOX	3.97325e-25	1.36889	0.161	0.015	1.79079e-20	Fib-Like ECs
NBPF19	4.84082e-25	1.00607	0.207	0.025	2.1818e-20	Fib-Like ECs
SIGLEC1	6.24629e-25	0.816328	0.103	0.006	2.81527e-20	Fib-Like ECs
CTSB	7.72819e-25	1.22769	0.356	0.067	3.48317e-20	Fib-Like ECs
RBPJ	2.61953e-24	1.94934	0.575	0.178	1.18065e-19	Fib-Like ECs
PTPRJ	5.04247e-24	0.944848	0.402	0.084	2.27269e-19	Fib-Like ECs
TNIK	2.07798e-23	0.818123	0.195	0.024	9.36567e-19	Fib-Like ECs
TNS3	4.9843e-23	1.24752	0.287	0.05	2.24647e-18	Fib-Like ECs
BCL2	6.82802e-23	1.61463	0.368	0.079	3.07745e-18	Fib-Like ECs
CPVL	6.90727e-23	0.874056	0.161	0.017	3.11318e-18	Fib-Like ECs
UBASH3B	1.44809e-22	0.982853	0.31	0.057	6.52671e-18	Fib-Like ECs
KHDRBS2	5.25739e-22	0.710493	0.115	0.009	2.36956e-17	Fib-Like ECs
TET3	7.22056e-22	1.07918	0.345	0.07	3.25438e-17	Fib-Like ECs
FGF13	1.02923e-21	0.786056	0.161	0.017	4.63883e-17	Fib-Like ECs
ZEB2	2.72985e-21	1.44181	0.425	0.109	1.23037e-16	Fib-Like ECs
ARAP2	8.71572e-21	0.822681	0.241	0.039	3.92826e-16	Fib-Like ECs
ARHGAP18	9.03067e-21	1.39511	0.494	0.145	4.07021e-16	Fib-Like ECs
ACSL1	1.23029e-20	1.57397	0.299	0.059	5.54502e-16	Fib-Like ECs
MFSD1	1.37024e-20	0.971288	0.264	0.046	6.1758e-16	Fib-Like ECs
PDE4B	1.86047e-20	1.37369	0.425	0.107	8.3853e-16	Fib-Like ECs
SCN9A	3.48834e-20	0.709107	0.103	0.008	1.57223e-15	Fib-Like ECs
ADRBK2	6.14958e-20	1.10788	0.218	0.034	2.77168e-15	Fib-Like ECs
ARHGAP6	7.0977e-20	1.32581	0.379	0.091	3.199e-15	Fib-Like ECs
PRKAG2	1.03595e-19	1.20565	0.448	0.119	4.66911e-15	Fib-Like ECs
SLC11A1	2.82425e-19	0.715996	0.103	0.008	1.27292e-14	Fib-Like ECs
GPX1	3.71543e-19	0.824347	0.172	0.022	1.67458e-14	Fib-Like ECs
RASA3	5.33406e-19	1.00808	0.241	0.042	2.40411e-14	Fib-Like ECs
RP11-426C22.5	4.14015e-18	0.958819	0.345	0.081	1.86601e-13	Fib-Like ECs
DOCK5	1.92333e-17	1.10876	0.356	0.089	8.66863e-13	Fib-Like ECs
RCSD1	1.94805e-17	0.891562	0.379	0.095	8.78007e-13	Fib-Like ECs
MANBA	2.11693e-17	1.00391	0.264	0.052	9.54123e-13	Fib-Like ECs
TNFRSF21	1.05278e-16	0.845541	0.115	0.012	4.74499e-12	Fib-Like ECs
ANK3	1.65902e-16	1.28676	0.264	0.055	7.47736e-12	Fib-Like ECs
MAP3K5	1.77364e-16	0.888738	0.299	0.067	7.99399e-12	Fib-Like ECs
CELF2	2.90085e-16	1.15219	0.782	0.385	1.30744e-11	Fib-Like ECs
RASA2	4.84193e-16	1.03088	0.586	0.222	2.18231e-11	Fib-Like ECs
ATM	4.89277e-16	0.939197	0.448	0.138	2.20522e-11	Fib-Like ECs
GTDC1	6.5275e-16	0.919991	0.448	0.138	2.94201e-11	Fib-Like ECs
REL	7.69109e-16	0.993347	0.356	0.094	3.46645e-11	Fib-Like ECs
SAMHD1	8.24238e-16	0.738556	0.529	0.171	3.71492e-11	Fib-Like ECs
SNX29	1.1682e-15	1.01596	0.69	0.274	5.26517e-11	Fib-Like ECs
PPP2R5C	4.79571e-15	1.06916	0.575	0.22	2.16147e-10	Fib-Like ECs
AP2A2	5.2194e-15	1.14915	0.483	0.167	2.35244e-10	Fib-Like ECs
CHKA	5.76598e-15	0.929543	0.333	0.088	2.59879e-10	Fib-Like ECs
RGL1	6.16095e-15	1.23834	0.402	0.124	2.7768e-10	Fib-Like ECs
ADAM19	9.3502e-15	0.718913	0.161	0.025	4.21423e-10	Fib-Like ECs
ZFP36L2	1.21343e-14	0.988028	0.356	0.098	5.46907e-10	Fib-Like ECs
FAM129A	1.78142e-14	1.12107	0.368	0.109	8.02905e-10	Fib-Like ECs
MVB12B	3.45404e-14	0.873277	0.414	0.128	1.55677e-09	Fib-Like ECs
PID1	4.13514e-14	1.40605	0.23	0.049	1.86375e-09	Fib-Like ECs
SIPA1L1	4.35406e-14	1.11043	0.644	0.27	1.96242e-09	Fib-Like ECs
CDC42SE2	4.7236e-14	0.790912	0.517	0.181	2.12897e-09	Fib-Like ECs
CHN2	4.91161e-14	0.897524	0.437	0.143	2.21371e-09	Fib-Like ECs
NSF	6.5786e-14	0.842879	0.483	0.164	2.96504e-09	Fib-Like ECs
BMP2K	9.2295e-14	0.967449	0.322	0.088	4.15983e-09	Fib-Like ECs
FAM65B	2.08797e-13	1.07772	0.241	0.056	9.4107e-09	Fib-Like ECs
FNBP1	2.80568e-13	1.01343	0.517	0.195	1.26455e-08	Fib-Like ECs
SSH2	2.98656e-13	1.0141	0.747	0.374	1.34607e-08	Fib-Like ECs
TTC39C	4.53916e-13	0.779765	0.184	0.035	2.04584e-08	Fib-Like ECs
COLEC12	4.6086e-13	1.29942	0.207	0.044	2.07714e-08	Fib-Like ECs
CLEC2D	5.99253e-13	0.795085	0.299	0.08	2.70089e-08	Fib-Like ECs
SH3TC1	6.47741e-13	0.794594	0.276	0.07	2.91943e-08	Fib-Like ECs
DGKA	1.10972e-12	0.736646	0.149	0.025	5.00163e-08	Fib-Like ECs
LGMN	1.64595e-12	0.815851	0.218	0.049	7.41847e-08	Fib-Like ECs
CCND3	2.96049e-12	0.981927	0.736	0.366	1.33432e-07	Fib-Like ECs
SERINC5	3.40585e-12	1.02359	0.356	0.113	1.53505e-07	Fib-Like ECs
IKZF2	3.56109e-12	0.876983	0.161	0.03	1.60502e-07	Fib-Like ECs
GLCCI1	4.46061e-12	1.07731	0.207	0.046	2.01044e-07	Fib-Like ECs
SRGAP1	4.80812e-12	1.17526	0.494	0.194	2.16707e-07	Fib-Like ECs
TFRC	8.73706e-12	1.02433	0.195	0.042	3.93788e-07	Fib-Like ECs
PIK3R1	9.71391e-12	0.845363	0.379	0.127	4.37816e-07	Fib-Like ECs
EVL	1.13105e-11	1.1811	0.379	0.132	5.09777e-07	Fib-Like ECs
PRKCA	1.14184e-11	0.893043	0.345	0.107	5.14639e-07	Fib-Like ECs
PAPOLG	2.19471e-11	0.803535	0.23	0.057	9.8918e-07	Fib-Like ECs
MIS18BP1	1.07909e-10	0.737996	0.356	0.119	4.86355e-06	Fib-Like ECs
MGAT5	1.19719e-10	0.929982	0.598	0.283	5.39584e-06	Fib-Like ECs
STK4	2.38917e-10	0.706781	0.368	0.127	1.07682e-05	Fib-Like ECs
RNF213	2.99634e-10	0.754338	0.667	0.318	1.35048e-05	Fib-Like ECs
FAM49A	3.70841e-10	0.769885	0.299	0.093	1.67142e-05	Fib-Like ECs
SH3BP5	4.11648e-10	1.39444	0.333	0.123	1.85534e-05	Fib-Like ECs
ALOX5	5.03732e-10	0.712384	0.103	0.016	2.27037e-05	Fib-Like ECs
EML4	6.63739e-10	0.734651	0.586	0.269	2.99154e-05	Fib-Like ECs
FKBP5	8.25967e-10	0.848346	0.805	0.538	3.72271e-05	Fib-Like ECs
CPQ	8.63619e-10	0.824562	0.494	0.212	3.89242e-05	Fib-Like ECs
AKAP13	1.11699e-09	0.81855	0.77	0.512	5.03437e-05	Fib-Like ECs
ATXN1	1.94765e-09	0.808346	0.609	0.313	8.77827e-05	Fib-Like ECs
THBS1	2.13362e-09	1.90837	0.172	0.042	9.61643e-05	Fib-Like ECs
CAB39	2.86017e-09	0.804801	0.471	0.203	0.000128911	Fib-Like ECs
STAB1	5.77325e-09	1.19345	0.276	0.094	0.000260206	Fib-Like ECs
COLGALT1	5.89734e-09	0.706986	0.253	0.078	0.000265799	Fib-Like ECs
AFF3	6.39945e-09	1.67108	0.172	0.044	0.00028843	Fib-Like ECs
CIITA	6.90112e-09	0.719272	0.241	0.073	0.00031104	Fib-Like ECs
KIAA1551	7.8941e-09	0.753446	0.437	0.184	0.000355795	Fib-Like ECs
OGFRL1	8.03107e-09	0.712536	0.172	0.043	0.000361968	Fib-Like ECs
TNFAIP8	1.28934e-08	0.847041	0.241	0.076	0.000581119	Fib-Like ECs
HERPUD1	1.89791e-08	0.840936	0.345	0.132	0.000855407	Fib-Like ECs
SLC39A11	3.22481e-08	0.934995	0.391	0.165	0.00145346	Fib-Like ECs
SMCHD1	4.71855e-08	0.844369	0.655	0.387	0.0021267	Fib-Like ECs
CBLB	5.37996e-08	0.703727	0.644	0.339	0.0024248	Fib-Like ECs
PFKFB3	7.99113e-08	0.794884	0.333	0.13	0.00360168	Fib-Like ECs
FHIT	8.38783e-08	0.834996	0.391	0.169	0.00378048	Fib-Like ECs
DHRSX	9.64706e-08	0.706674	0.333	0.133	0.00434803	Fib-Like ECs
ITSN1	1.08837e-07	0.838549	0.368	0.159	0.00490541	Fib-Like ECs
PCNX	1.12675e-07	0.816819	0.517	0.275	0.00507835	Fib-Like ECs
ARHGAP24	1.52675e-07	0.709986	0.46	0.214	0.00688121	Fib-Like ECs
TRERF1	1.57933e-07	0.742774	0.241	0.082	0.00711821	Fib-Like ECs
GLUL	2.36464e-07	0.885479	0.23	0.078	0.0106577	Fib-Like ECs
MAN1A1	2.92547e-07	1.27028	0.471	0.256	0.0131854	Fib-Like ECs
USP24	3.24273e-07	0.717461	0.483	0.231	0.0146153	Fib-Like ECs
PIP4K2A	6.5347e-07	0.738911	0.471	0.244	0.0294525	Fib-Like ECs
ZFHX3	6.97772e-07	0.784469	0.425	0.199	0.0314493	Fib-Like ECs
TMEM163	1.75886e-73	1.35641	0.187	0.031	7.92734e-69	Immune ECs
COL25A1	4.49121e-62	2.75559	0.316	0.111	2.02423e-57	Immune ECs
NRP1	8.54299e-47	0.802194	0.732	0.502	3.85041e-42	Immune ECs
ABLIM3	4.84904e-46	0.814053	0.741	0.549	2.18551e-41	Immune ECs
KIAA1217	2.00171e-45	0.857056	0.802	0.635	9.02191e-41	Immune ECs
NEURL1B	7.7557e-40	0.856384	0.475	0.25	3.49557e-35	Immune ECs
DAPK2	3.30823e-39	0.94372	0.166	0.045	1.49105e-34	Immune ECs
MYO1B	4.67415e-37	0.992231	0.275	0.111	2.10668e-32	Immune ECs
MGLL	1.43092e-36	0.705372	0.68	0.451	6.44929e-32	Immune ECs
FAM49A	2.21348e-36	0.802392	0.223	0.078	9.97638e-32	Immune ECs
MAGI1	5.89437e-34	0.892503	0.755	0.644	2.65665e-29	Immune ECs
DOCK4	1.21184e-31	0.920235	0.743	0.627	5.4619e-27	Immune ECs
SGK223	1.33492e-30	0.906948	0.322	0.155	6.01662e-26	Immune ECs
POSTN	3.88923e-30	-2.12187	0.019	0.184	1.75292e-25	Immune ECs
CXorf36	4.00459e-30	0.757082	0.519	0.316	1.80491e-25	Immune ECs
CDH13	4.76639e-30	0.948583	0.662	0.508	2.14826e-25	Immune ECs
CHSY1	4.3519e-29	-1.32865	0.138	0.332	1.96144e-24	Immune ECs
NLGN4Y	2.39554e-28	0.870874	0.162	0.054	1.07969e-23	Immune ECs
SLCO2A1	4.15601e-28	-1.42324	0.078	0.259	1.87315e-23	Immune ECs
CDH11	1.34203e-27	-1.64773	0.015	0.167	6.04864e-23	Immune ECs
ITGA1	2.40601e-27	0.707862	0.647	0.488	1.08441e-22	Immune ECs
GMDS	1.33448e-26	-1.32661	0.335	0.499	6.01465e-22	Immune ECs
CORO2B	1.48759e-26	0.793702	0.225	0.096	6.70471e-22	Immune ECs
ADAMTSL1	9.14101e-26	-1.16976	0.015	0.16	4.11995e-21	Immune ECs
CHSY3	1.30739e-25	0.92359	0.405	0.234	5.89255e-21	Immune ECs
PKHD1L1	2.15694e-25	-2.07664	0.016	0.157	9.72156e-21	Immune ECs
BMX	6.34242e-25	-1.33365	0.019	0.162	2.85859e-20	Immune ECs
ELN	3.52003e-24	-1.24733	0.03	0.174	1.58651e-19	Immune ECs
DACH1	4.14515e-24	0.833784	0.418	0.25	1.86826e-19	Immune ECs
CTDSPL	8.58396e-24	0.920114	0.327	0.178	3.86888e-19	Immune ECs
BNC2	1.22541e-23	-1.06869	0.045	0.194	5.52306e-19	Immune ECs
NR2F2-AS1	1.5612e-23	-1.04831	0.031	0.176	7.03647e-19	Immune ECs
PCDH7	2.18473e-23	-1.72881	0.046	0.192	9.84678e-19	Immune ECs
DTNA	2.31836e-23	0.872515	0.365	0.21	1.04491e-18	Immune ECs
ANGPT2	3.91377e-23	0.906688	0.198	0.084	1.76398e-18	Immune ECs
TSHZ2	1.15556e-22	-1.43244	0.17	0.335	5.20821e-18	Immune ECs
AFAP1L1	1.86835e-22	0.783025	0.447	0.297	8.42083e-18	Immune ECs
SAT1	2.23176e-22	-1.20754	0.09	0.25	1.00588e-17	Immune ECs
SNTG2	3.19779e-22	-1.22448	0.108	0.273	1.44128e-17	Immune ECs
TMEM132C	1.05607e-21	-2.13306	0.03	0.161	4.75982e-17	Immune ECs
MIR99AHG	1.26559e-21	-0.953153	0.116	0.281	5.70414e-17	Immune ECs
ADGRL2	2.47627e-21	0.756373	0.469	0.319	1.11608e-16	Immune ECs
ATP1A1	1.59913e-20	-0.865063	0.159	0.325	7.20746e-16	Immune ECs
FRMD4B	1.62142e-20	-1.02998	0.104	0.256	7.30789e-16	Immune ECs
SGIP1	1.81446e-20	0.769818	0.29	0.156	8.17794e-16	Immune ECs
PLXNA4	2.02739e-20	-1.51742	0.033	0.159	9.13766e-16	Immune ECs
PLCXD3	1.1465e-19	-1.17276	0.026	0.146	5.1674e-15	Immune ECs
PARD3	3.12379e-19	-0.830698	0.083	0.227	1.40793e-14	Immune ECs
FAM155A	3.16893e-19	-1.86976	0.037	0.159	1.42827e-14	Immune ECs
CFH	4.53844e-19	-0.862686	0.04	0.166	2.04552e-14	Immune ECs
ENTPD1	4.83439e-19	-1.07736	0.064	0.198	2.17891e-14	Immune ECs
CGNL1	4.90236e-19	-1.19359	0.005	0.109	2.20954e-14	Immune ECs
NMT2	5.81877e-19	0.728608	0.221	0.108	2.62258e-14	Immune ECs
TM6SF1	1.29412e-18	-0.793965	0.03	0.148	5.83274e-14	Immune ECs
NR5A2	1.88764e-18	0.721474	0.173	0.076	8.50776e-14	Immune ECs
NR4A1	1.8986e-18	-1.1744	0.266	0.41	8.55716e-14	Immune ECs
PLD1	3.27548e-18	-0.914362	0.05	0.174	1.47629e-13	Immune ECs
BMP6	4.14679e-18	-1.65406	0.044	0.163	1.869e-13	Immune ECs
COL8A1	9.32723e-18	-0.972791	0.089	0.225	4.20388e-13	Immune ECs
PDLIM3	1.06838e-17	-1.53607	0.061	0.183	4.81528e-13	Immune ECs
ATP10A	1.23173e-17	-1.1546	0.007	0.105	5.55153e-13	Immune ECs
LRRC16A	1.232e-17	-1.10161	0.037	0.151	5.55276e-13	Immune ECs
PRKG1	1.36772e-17	-1.34226	0.139	0.274	6.16445e-13	Immune ECs
SETBP1	1.38963e-17	-0.91837	0.131	0.274	6.26322e-13	Immune ECs
FAM107B	1.41423e-17	-1.28862	0.018	0.123	6.37406e-13	Immune ECs
FILIP1	2.67097e-17	0.783028	0.302	0.181	1.20383e-12	Immune ECs
DAPK1	4.11362e-17	-0.799857	0.031	0.144	1.85405e-12	Immune ECs
VEGFC	8.23337e-17	-1.07225	0.129	0.267	3.71086e-12	Immune ECs
TMEM2	1.07422e-16	-1.1239	0.099	0.229	4.84164e-12	Immune ECs
ARHGAP18	1.25139e-16	0.845461	0.245	0.137	5.64013e-12	Immune ECs
PELI2	2.256e-16	-0.835815	0.099	0.232	1.0168e-11	Immune ECs
KANK1	2.41007e-16	-1.00758	0.053	0.168	1.08624e-11	Immune ECs
PTPRJ	3.14734e-16	-0.799131	0.008	0.1	1.41854e-11	Immune ECs
ACTN1	3.81216e-16	-0.882272	0.153	0.289	1.71818e-11	Immune ECs
MEIS2	4.44107e-16	-0.895789	0.042	0.152	2.00164e-11	Immune ECs
EPS8	6.88844e-16	-0.785304	0.082	0.206	3.10469e-11	Immune ECs
ITGA5	1.27425e-15	-0.942067	0.169	0.303	5.74315e-11	Immune ECs
TFPI	2.04133e-15	-0.712709	0.054	0.169	9.20046e-11	Immune ECs
CHN2	2.2982e-15	-1.1512	0.052	0.161	1.03582e-10	Immune ECs
KCNT2	4.30226e-15	-0.818372	0.022	0.116	1.93907e-10	Immune ECs
CTD-3179P9.1	4.94296e-15	-1.1671	0.027	0.125	2.22784e-10	Immune ECs
MET	4.99269e-15	-0.73767	0.019	0.112	2.25026e-10	Immune ECs
TMOD1	6.65825e-15	-0.8276	0.023	0.117	3.00094e-10	Immune ECs
PCDH15	7.55257e-15	-1.04864	0.015	0.104	3.40402e-10	Immune ECs
VCAN	1.19071e-14	-1.57366	0.048	0.149	5.36664e-10	Immune ECs
RP11-767I20.1	1.21248e-14	-2.68372	0.064	0.169	5.46478e-10	Immune ECs
NRG1	2.12892e-14	-2.76494	0.031	0.124	9.59525e-10	Immune ECs
ADIRF	4.4774e-14	-0.752588	0.023	0.114	2.01801e-09	Immune ECs
RP11-248J23.7	5.1403e-14	-0.70687	0.03	0.123	2.31679e-09	Immune ECs
PLA2G5	5.17354e-14	-0.874084	0.03	0.123	2.33176e-09	Immune ECs
ITPR1	6.95929e-14	-0.739638	0.136	0.262	3.13662e-09	Immune ECs
CACNA2D1	7.63198e-14	-0.701211	0.069	0.178	3.43981e-09	Immune ECs
ATP13A3	1.10791e-13	-0.941909	0.183	0.305	4.99347e-09	Immune ECs
NEBL	1.36681e-13	-1.35731	0.149	0.263	6.16036e-09	Immune ECs
ALPL	1.69093e-13	-0.902664	0.018	0.101	7.62118e-09	Immune ECs
NDRG1	3.23388e-13	-1.10453	0.21	0.326	1.45754e-08	Immune ECs
IL6ST	7.39419e-13	-0.707766	0.253	0.382	3.33263e-08	Immune ECs
TGFBR3	8.69035e-13	-0.719921	0.049	0.145	3.91683e-08	Immune ECs
PCSK5	9.8221e-13	-1.61686	0.076	0.174	4.42692e-08	Immune ECs
LMNA	1.09759e-12	-1.17212	0.161	0.272	4.94696e-08	Immune ECs
PGM5	1.95177e-11	-0.86554	0.169	0.278	8.79684e-07	Immune ECs
NFATC2	2.17581e-11	-1.25866	0.048	0.133	9.80661e-07	Immune ECs
MYRIP	2.3391e-11	-0.813829	0.15	0.26	1.05426e-06	Immune ECs
FOSB	2.92863e-11	-0.921975	0.034	0.113	1.31996e-06	Immune ECs
CNKSR3	4.47011e-11	-0.896349	0.138	0.242	2.01472e-06	Immune ECs
ZBTB7C	7.12047e-11	-0.75634	0.034	0.111	3.20927e-06	Immune ECs
PDE1A	8.00427e-11	-0.775798	0.031	0.107	3.6076e-06	Immune ECs
NFATC1	9.18534e-11	-1.52045	0.095	0.185	4.13993e-06	Immune ECs
ADAMTS1	1.12488e-10	-1.01607	0.154	0.258	5.06993e-06	Immune ECs
PDE3A	1.43605e-10	-1.0854	0.15	0.248	6.47241e-06	Immune ECs
PDZRN3	1.52274e-10	-0.821015	0.035	0.112	6.86313e-06	Immune ECs
ABCB1	1.53421e-10	-0.793262	0.142	0.244	6.91484e-06	Immune ECs
PLCB4	6.68987e-10	-0.738059	0.257	0.356	3.01519e-05	Immune ECs
PRAG1	1.12746e-09	0.736644	0.114	0.057	5.08158e-05	Immune ECs
FUT8	1.43145e-09	-0.747181	0.161	0.257	6.45171e-05	Immune ECs
SMAD6	4.44462e-09	-0.760858	0.195	0.29	0.000200323	Immune ECs
LEPR	5.4139e-09	-0.787978	0.098	0.183	0.00024401	Immune ECs
MT2A	2.29511e-08	-0.898627	0.174	0.266	0.00103443	Immune ECs
CXCL12	2.9919e-07	-0.846861	0.069	0.134	0.0134848	Immune ECs
IGFBP5	9.94993e-07	-1.23359	0.063	0.123	0.0448453	Immune ECs
NRG1	0	5.01454	0.585	0.02	0	POSTN+ ECs
RP11-767I20.1	0	4.99856	0.666	0.056	0	POSTN+ ECs
TMEM132C	0	4.2017	0.728	0.03	0	POSTN+ ECs
PKHD1L1	0	3.94488	0.738	0.023	0	POSTN+ ECs
PDLIM3	0	3.4157	0.674	0.069	0	POSTN+ ECs
NFATC1	0	3.41203	0.605	0.09	0	POSTN+ ECs
VCAN	0	3.36228	0.565	0.052	0	POSTN+ ECs
CDH11	0	3.32106	0.732	0.033	0	POSTN+ ECs
PCDH7	0	3.22233	0.715	0.067	0	POSTN+ ECs
PLXNA4	0	3.11296	0.638	0.047	0	POSTN+ ECs
PRKG1	0	3.10896	0.837	0.143	0	POSTN+ ECs
POSTN	0	3.08369	0.701	0.058	0	POSTN+ ECs
FAM107B	0	3.03363	0.513	0.03	0	POSTN+ ECs
BMPER	0	2.95002	0.47	0.009	0	POSTN+ ECs
CGNL1	0	2.90456	0.532	0.011	0	POSTN+ ECs
PCDH15	0	2.75409	0.491	0.015	0	POSTN+ ECs
ATP10A	0	2.74603	0.467	0.019	0	POSTN+ ECs
SMOC1	0	2.70017	0.456	0.003	0	POSTN+ ECs
PDE3A	0	2.69973	0.693	0.146	0	POSTN+ ECs
BMX	0	2.65965	0.597	0.055	0	POSTN+ ECs
KANK1	0	2.63184	0.667	0.053	0	POSTN+ ECs
TMEM108	0	2.61135	0.45	0.011	0	POSTN+ ECs
LRRC16A	0	2.38204	0.525	0.06	0	POSTN+ ECs
MYRIP	0	2.34135	0.722	0.153	0	POSTN+ ECs
TMOD1	0	2.33317	0.516	0.025	0	POSTN+ ECs
PLA2G5	0	2.28977	0.484	0.039	0	POSTN+ ECs
SETBP1	0	2.15168	0.742	0.161	0	POSTN+ ECs
MEIS2	0	2.08172	0.557	0.056	0	POSTN+ ECs
BCO2	0	2.02743	0.427	0.018	0	POSTN+ ECs
DAPK1	0	2.01534	0.519	0.053	0	POSTN+ ECs
ADAMTSL1	0	1.95783	0.545	0.063	0	POSTN+ ECs
ENOX1	0	1.93671	0.381	0.02	0	POSTN+ ECs
KLHL13	0	1.92049	0.411	0.02	0	POSTN+ ECs
COL23A1	0	1.80683	0.381	0.017	0	POSTN+ ECs
NR2F1-AS1	0	1.76303	0.347	0.007	0	POSTN+ ECs
PTGS1	0	1.7163	0.31	0.003	0	POSTN+ ECs
MICAL2	2.40985e-302	2.08086	0.575	0.092	1.08614e-297	POSTN+ ECs
BMP6	5.55448e-299	2.75549	0.531	0.074	2.50346e-294	POSTN+ ECs
FOSB	3.03801e-298	2.40928	0.432	0.039	1.36926e-293	POSTN+ ECs
PLCXD3	3.30912e-297	2.10034	0.498	0.059	1.49146e-292	POSTN+ ECs
LMNA	1.84612e-293	2.70691	0.691	0.174	8.32063e-289	POSTN+ ECs
MTUS2	1.76467e-289	1.79354	0.343	0.016	7.95353e-285	POSTN+ ECs
GMDS	2.29349e-286	2.3772	0.866	0.403	1.0337e-281	POSTN+ ECs
SLC7A2	1.62993e-285	2.66328	0.311	0.011	7.34626e-281	POSTN+ ECs
PDE1A	2.35792e-282	2.06496	0.41	0.036	1.06274e-277	POSTN+ ECs
SALL3	2.41827e-278	1.56845	0.259	0.002	1.08994e-273	POSTN+ ECs
BNC2	1.56541e-276	1.69247	0.576	0.097	7.05547e-272	POSTN+ ECs
GATA4	2.98146e-276	1.68342	0.318	0.013	1.34377e-271	POSTN+ ECs
ITSN1	4.8329e-275	1.95827	0.543	0.087	2.17824e-270	POSTN+ ECs
NR2F2-AS1	3.90256e-272	1.62546	0.543	0.082	1.75892e-267	POSTN+ ECs
NFATC2	3.08632e-270	2.97362	0.455	0.057	1.39104e-265	POSTN+ ECs
ACTN1	1.81748e-268	1.97467	0.71	0.187	8.19156e-264	POSTN+ ECs
CACNA2D1	5.78844e-268	1.68498	0.55	0.089	2.60891e-263	POSTN+ ECs
OPCML	1.54106e-265	2.14938	0.292	0.01	6.94573e-261	POSTN+ ECs
MUM1L1	2.1629e-265	1.87003	0.254	0.003	9.74842e-261	POSTN+ ECs
MEDAG	5.51403e-262	1.8582	0.287	0.01	2.48523e-257	POSTN+ ECs
PLCE1	3.05235e-261	1.46545	0.344	0.022	1.37572e-256	POSTN+ ECs
CCSER1	3.41892e-258	1.82194	0.585	0.113	1.54094e-253	POSTN+ ECs
INHBA	5.11019e-258	1.91094	0.249	0.003	2.30321e-253	POSTN+ ECs
ACSM3	2.04962e-255	2.36669	0.376	0.033	9.23782e-251	POSTN+ ECs
PPM1H	1.80801e-253	1.94321	0.553	0.102	8.14889e-249	POSTN+ ECs
COL3A1	1.27255e-251	1.84417	0.353	0.027	5.73549e-247	POSTN+ ECs
RFX2	1.42414e-246	2.05299	0.504	0.086	6.41872e-242	POSTN+ ECs
FAM189A1	2.26973e-242	1.45388	0.282	0.012	1.02299e-237	POSTN+ ECs
TSPYL2	6.46473e-242	1.5834	0.345	0.028	2.91372e-237	POSTN+ ECs
PTGIS	3.35552e-241	1.52373	0.354	0.03	1.51237e-236	POSTN+ ECs
MATN2	6.9769e-239	1.52125	0.326	0.023	3.14456e-234	POSTN+ ECs
DGKI	2.61091e-234	1.62629	0.283	0.014	1.17676e-229	POSTN+ ECs
AC010084.1	1.2115e-229	1.14083	0.249	0.007	5.46037e-225	POSTN+ ECs
KCNT2	9.72929e-229	1.65199	0.396	0.047	4.38509e-224	POSTN+ ECs
SAT1	3.36929e-224	2.15689	0.613	0.155	1.51857e-219	POSTN+ ECs
NAALADL2	4.23304e-221	1.54276	0.586	0.131	1.90787e-216	POSTN+ ECs
ABCA8	2.00801e-220	1.40145	0.335	0.03	9.05032e-216	POSTN+ ECs
SERPINE1	1.64739e-218	3.63172	0.429	0.071	7.42497e-214	POSTN+ ECs
CHSY1	3.6857e-215	1.93945	0.698	0.231	1.66118e-210	POSTN+ ECs
ACKR3	1.11982e-214	1.66795	0.432	0.065	5.04712e-210	POSTN+ ECs
DOK5	8.36259e-208	1.70924	0.322	0.03	3.7691e-203	POSTN+ ECs
TFPI	5.20935e-205	1.43348	0.486	0.09	2.34791e-200	POSTN+ ECs
MIR99AHG	1.34681e-204	1.44752	0.667	0.18	6.07021e-200	POSTN+ ECs
NR4A1	4.9361e-199	2.14461	0.737	0.324	2.22475e-194	POSTN+ ECs
PCDH11X	1.20365e-198	1.97663	0.238	0.011	5.42496e-194	POSTN+ ECs
PLA2R1	1.94827e-197	1.00622	0.255	0.014	8.78107e-193	POSTN+ ECs
CFH	9.74885e-197	1.47248	0.468	0.087	4.3939e-192	POSTN+ ECs
NPR3	7.91496e-195	1.17181	0.207	0.005	3.56735e-190	POSTN+ ECs
LEPR	2.60392e-194	2.07348	0.498	0.109	1.17361e-189	POSTN+ ECs
ELN	6.76291e-194	1.86608	0.473	0.094	3.04811e-189	POSTN+ ECs
SEMA4A	1.40244e-193	2.06751	0.205	0.005	6.32094e-189	POSTN+ ECs
PTPRM	3.99112e-192	-1.66113	0.822	0.908	1.79884e-187	POSTN+ ECs
LITAF	8.15397e-192	1.58696	0.348	0.044	3.67508e-187	POSTN+ ECs
NLGN1	5.56859e-191	1.91754	0.366	0.053	2.50982e-186	POSTN+ ECs
ANXA4	2.40299e-187	1.52575	0.465	0.093	1.08305e-182	POSTN+ ECs
FGF14	3.56445e-187	2.05247	0.319	0.038	1.60653e-182	POSTN+ ECs
DKK2	1.82585e-184	3.75049	0.281	0.026	8.2293e-180	POSTN+ ECs
SNTB2	1.11182e-180	1.41554	0.426	0.078	5.01111e-176	POSTN+ ECs
TLE1	1.29278e-179	1.95764	0.555	0.15	5.8267e-175	POSTN+ ECs
FBLIM1	8.01955e-178	1.14335	0.24	0.016	3.61449e-173	POSTN+ ECs
UNC13C	2.09741e-176	1.05608	0.197	0.006	9.45325e-172	POSTN+ ECs
LINC-PINT	5.2482e-176	2.82326	0.751	0.439	2.36541e-171	POSTN+ ECs
PSME4	2.16545e-175	1.71416	0.606	0.19	9.75991e-171	POSTN+ ECs
FRMD4B	2.43354e-175	1.4556	0.594	0.167	1.09682e-170	POSTN+ ECs
ITGA10	4.59721e-175	1.46847	0.452	0.094	2.07201e-170	POSTN+ ECs
PARD3	1.30028e-171	1.24028	0.555	0.141	5.86048e-167	POSTN+ ECs
ZEB2	4.51098e-171	1.32877	0.377	0.062	2.03314e-166	POSTN+ ECs
POR	8.69024e-171	1.48441	0.362	0.057	3.91678e-166	POSTN+ ECs
CLDN11	5.98624e-170	1.43419	0.278	0.028	2.69806e-165	POSTN+ ECs
PLCB1	3.10782e-168	-2.13993	0.329	0.744	1.40072e-163	POSTN+ ECs
SCD5	8.67424e-167	1.41428	0.273	0.028	3.90957e-162	POSTN+ ECs
BTNL9	3.31176e-166	-2.56219	0.089	0.596	1.49264e-161	POSTN+ ECs
ALDH1A2	4.35921e-165	1.42513	0.277	0.03	1.96474e-160	POSTN+ ECs
ITGA5	2.56526e-164	1.82836	0.632	0.219	1.15619e-159	POSTN+ ECs
PLD1	6.37025e-164	1.32225	0.456	0.1	2.87114e-159	POSTN+ ECs
NR4A3	4.96768e-162	1.97198	0.237	0.02	2.23898e-157	POSTN+ ECs
FHIT	6.18763e-162	1.38836	0.48	0.113	2.78883e-157	POSTN+ ECs
SLC16A12	5.46435e-160	0.957869	0.177	0.006	2.46284e-155	POSTN+ ECs
NTN1	6.16954e-160	1.35663	0.226	0.017	2.78068e-155	POSTN+ ECs
MASP1	1.70462e-159	0.934472	0.176	0.005	7.68291e-155	POSTN+ ECs
ART4	7.09748e-159	0.931442	0.258	0.025	3.19891e-154	POSTN+ ECs
IRS2	3.64945e-158	1.16028	0.214	0.014	1.64484e-153	POSTN+ ECs
B4GALT1	6.66709e-158	1.77065	0.671	0.266	3.00492e-153	POSTN+ ECs
TIAM2	2.90269e-157	1.28814	0.538	0.148	1.30827e-152	POSTN+ ECs
BMPR1A	4.13807e-155	1.00696	0.256	0.026	1.86507e-150	POSTN+ ECs
NRG3	3.21727e-154	1.65352	0.31	0.044	1.45006e-149	POSTN+ ECs
YBX3	5.05178e-154	1.51043	0.659	0.246	2.27689e-149	POSTN+ ECs
CREB3L2	9.45856e-153	1.50236	0.419	0.092	4.26307e-148	POSTN+ ECs
PLA2G4A	2.40907e-151	1.01229	0.203	0.013	1.08579e-146	POSTN+ ECs
SLC26A7	2.93934e-151	0.835037	0.158	0.003	1.32479e-146	POSTN+ ECs
LRIG3	1.07029e-150	1.26633	0.314	0.047	4.82391e-146	POSTN+ ECs
KIAA1217	1.07709e-149	-2.26459	0.36	0.714	4.85455e-145	POSTN+ ECs
CD36	4.26619e-149	-2.56965	0.18	0.626	1.92281e-144	POSTN+ ECs
TMEM2	1.05114e-147	1.78021	0.515	0.154	4.73758e-143	POSTN+ ECs
NR2F1	1.21164e-147	0.856594	0.142	0.001	5.461e-143	POSTN+ ECs
ADAMTS3	1.58289e-147	1.14685	0.181	0.009	7.13425e-143	POSTN+ ECs
EPS8	1.65211e-147	1.41971	0.49	0.132	7.4462e-143	POSTN+ ECs
THRB	3.69494e-146	1.14571	0.298	0.043	1.66535e-141	POSTN+ ECs
SMG6	3.63701e-145	1.37582	0.646	0.239	1.63923e-140	POSTN+ ECs
GATA6	1.1373e-144	1.24922	0.279	0.037	5.12594e-140	POSTN+ ECs
HMCN1	1.93339e-142	1.75875	0.69	0.283	8.71396e-138	POSTN+ ECs
SLC4A7	6.29957e-142	1.85785	0.429	0.108	2.83928e-137	POSTN+ ECs
SIK2	2.45044e-141	1.42189	0.579	0.191	1.10444e-136	POSTN+ ECs
VIPR1	3.7813e-141	0.787204	0.147	0.003	1.70427e-136	POSTN+ ECs
ATP13A3	1.22596e-140	1.60474	0.613	0.226	5.52553e-136	POSTN+ ECs
ITGA6	1.58021e-140	-2.4035	0.129	0.565	7.12218e-136	POSTN+ ECs
EFEMP1	7.04592e-140	1.01472	0.189	0.012	3.17566e-135	POSTN+ ECs
DANT2	7.23864e-139	0.920788	0.255	0.031	3.26253e-134	POSTN+ ECs
SPDYA	7.52415e-138	1.01976	0.197	0.015	3.39121e-133	POSTN+ ECs
RP11-93I21.3	2.6555e-137	0.818067	0.176	0.01	1.19686e-132	POSTN+ ECs
PTGS2	4.37072e-137	1.29701	0.163	0.007	1.96993e-132	POSTN+ ECs
COLEC11	3.1605e-136	0.827937	0.136	0.002	1.42447e-131	POSTN+ ECs
GALNT18	9.64482e-136	-2.15609	0.226	0.628	4.34702e-131	POSTN+ ECs
SELP	1.58845e-135	0.886529	0.229	0.024	7.15929e-131	POSTN+ ECs
MAGI2	3.47932e-135	1.14236	0.502	0.141	1.56816e-130	POSTN+ ECs
TSC22D2	2.20589e-134	1.80973	0.586	0.225	9.94218e-130	POSTN+ ECs
NFKBID	5.54974e-134	1.0675	0.2	0.017	2.50132e-129	POSTN+ ECs
ARID5B	9.08264e-134	1.27015	0.487	0.139	4.09364e-129	POSTN+ ECs
RP11-362K2.2	3.79876e-133	0.847638	0.139	0.003	1.71214e-128	POSTN+ ECs
PVT1	1.26706e-132	1.13361	0.497	0.142	5.71079e-128	POSTN+ ECs
ANO1	1.68316e-132	1.58907	0.182	0.012	7.58616e-128	POSTN+ ECs
ZNF385A	2.3124e-132	0.957885	0.197	0.016	1.04222e-127	POSTN+ ECs
ELL2	8.01935e-131	2.00487	0.461	0.141	3.6144e-126	POSTN+ ECs
CABLES1	3.73282e-130	1.53598	0.204	0.019	1.68242e-125	POSTN+ ECs
MCF2L	3.31672e-129	-2.35777	0.129	0.542	1.49488e-124	POSTN+ ECs
MCU	6.01996e-129	1.21275	0.602	0.221	2.71326e-124	POSTN+ ECs
PBX1	1.67769e-127	1.40777	0.598	0.219	7.56152e-123	POSTN+ ECs
ECHDC2	2.16292e-127	0.724531	0.213	0.021	9.74849e-123	POSTN+ ECs
FOS	6.24708e-127	1.39611	0.426	0.112	2.81562e-122	POSTN+ ECs
CERS6	2.89662e-126	1.07362	0.272	0.042	1.30554e-121	POSTN+ ECs
GNA14	3.58695e-126	1.44317	0.41	0.104	1.61667e-121	POSTN+ ECs
MGLL	1.17451e-125	-2.23753	0.129	0.548	5.29365e-121	POSTN+ ECs
MTHFD1L	4.41759e-125	1.43362	0.531	0.181	1.99105e-120	POSTN+ ECs
ST6GAL1	2.74405e-123	1.29058	0.657	0.268	1.23677e-118	POSTN+ ECs
TTTY10	3.03636e-123	0.989211	0.235	0.03	1.36852e-118	POSTN+ ECs
MID1	4.82802e-123	1.3772	0.416	0.112	2.17604e-118	POSTN+ ECs
TPO	5.74735e-123	-2.79245	0.071	0.484	2.59039e-118	POSTN+ ECs
VCL	1.0133e-122	1.72318	0.612	0.258	4.56704e-118	POSTN+ ECs
NCOA7	1.22692e-122	1.67557	0.567	0.211	5.52987e-118	POSTN+ ECs
RP11-54A4.2	1.24864e-121	0.804141	0.176	0.013	5.62776e-117	POSTN+ ECs
HSPB8	3.95147e-121	1.14989	0.2	0.02	1.78097e-116	POSTN+ ECs
NXPE3	4.50778e-121	1.05892	0.35	0.076	2.0317e-116	POSTN+ ECs
NR4A2	3.49301e-120	1.37674	0.266	0.044	1.57433e-115	POSTN+ ECs
EPB41L4B	5.26389e-120	0.713545	0.133	0.004	2.37249e-115	POSTN+ ECs
RFTN1	1.22426e-119	-2.06265	0.223	0.586	5.51785e-115	POSTN+ ECs
C7	4.22205e-119	1.30473	0.318	0.064	1.90292e-114	POSTN+ ECs
ROBO1	1.55072e-118	1.00706	0.272	0.044	6.98926e-114	POSTN+ ECs
PER1	3.82778e-118	1.12433	0.488	0.15	1.72522e-113	POSTN+ ECs
CNTNAP3	9.64468e-118	1.00752	0.287	0.051	4.34695e-113	POSTN+ ECs
INPP1	1.3557e-117	1.20887	0.538	0.188	6.11026e-113	POSTN+ ECs
ADAMTS12	4.03125e-117	0.773158	0.144	0.007	1.81692e-112	POSTN+ ECs
STAB1	1.46446e-116	0.97569	0.3	0.057	6.60048e-112	POSTN+ ECs
ECE1	2.28129e-116	1.14759	0.584	0.213	1.0282e-111	POSTN+ ECs
FN1	2.49448e-116	1.11679	0.467	0.138	1.12429e-111	POSTN+ ECs
MYADM	2.87564e-116	0.979138	0.286	0.052	1.29608e-111	POSTN+ ECs
BACE2	3.29449e-116	1.17959	0.563	0.204	1.48486e-111	POSTN+ ECs
BMPR1B	7.76123e-116	0.980683	0.126	0.003	3.49807e-111	POSTN+ ECs
ADGRG6	9.39434e-115	0.931187	0.241	0.035	4.23412e-110	POSTN+ ECs
CELF2	4.93289e-114	1.2705	0.712	0.328	2.2233e-109	POSTN+ ECs
RASSF8	8.35827e-114	1.14674	0.47	0.144	3.76716e-109	POSTN+ ECs
GRK5	1.67419e-113	1.67591	0.708	0.364	7.54574e-109	POSTN+ ECs
IL4R	4.06488e-113	1.23801	0.546	0.199	1.83208e-108	POSTN+ ECs
SKI	1.95594e-112	1.18962	0.54	0.19	8.81563e-108	POSTN+ ECs
PELI2	2.51286e-112	1.17083	0.496	0.16	1.13257e-107	POSTN+ ECs
FOXP2	6.6497e-112	0.937116	0.212	0.027	2.99709e-107	POSTN+ ECs
KLHL29	1.60892e-111	1.05783	0.34	0.077	7.25158e-107	POSTN+ ECs
ARID5A	6.49593e-111	1.16061	0.349	0.085	2.92778e-106	POSTN+ ECs
QSOX1	1.11781e-110	0.990201	0.27	0.048	5.03808e-106	POSTN+ ECs
ZNF521	1.56537e-110	0.977327	0.484	0.151	7.05527e-106	POSTN+ ECs
ITPR1	2.48559e-110	1.07762	0.54	0.189	1.12028e-105	POSTN+ ECs
PREX2	3.58017e-110	-2.01551	0.182	0.549	1.61362e-105	POSTN+ ECs
F8	1.85093e-108	-1.93987	0.221	0.576	8.34232e-104	POSTN+ ECs
HAND2-AS1	2.52852e-108	0.729339	0.184	0.019	1.13963e-103	POSTN+ ECs
RAB11FIP3	4.91639e-108	1.22523	0.445	0.139	2.21586e-103	POSTN+ ECs
SLFNL1-AS1	1.87871e-106	0.717056	0.184	0.02	8.46752e-102	POSTN+ ECs
PTPN1	2.38937e-104	1.58296	0.425	0.138	1.07691e-99	POSTN+ ECs
SLC44A5	5.05736e-104	0.959517	0.129	0.006	2.2794e-99	POSTN+ ECs
SLC41A2	1.20516e-103	0.8576	0.156	0.013	5.43178e-99	POSTN+ ECs
DKK3	1.82391e-103	0.747484	0.154	0.012	8.22053e-99	POSTN+ ECs
BICC1	2.62557e-102	1.12957	0.245	0.043	1.18337e-97	POSTN+ ECs
AHI1	3.5222e-101	0.885506	0.467	0.148	1.58749e-96	POSTN+ ECs
EVI5	1.23479e-100	0.922019	0.532	0.191	5.56534e-96	POSTN+ ECs
COLEC12	3.89243e-100	0.870813	0.18	0.021	1.75436e-95	POSTN+ ECs
TGFBR3	7.19603e-100	0.881036	0.354	0.089	3.24332e-95	POSTN+ ECs
PROCR	8.58166e-100	0.908208	0.237	0.04	3.86784e-95	POSTN+ ECs
PTPN3	1.04294e-99	0.767848	0.146	0.011	4.70063e-95	POSTN+ ECs
RAB31	1.17346e-99	0.934092	0.261	0.05	5.28892e-95	POSTN+ ECs
A2M	1.3883e-98	-2.14008	0.108	0.462	6.25721e-94	POSTN+ ECs
FSTL1	8.21169e-98	1.03221	0.357	0.096	3.70109e-93	POSTN+ ECs
CLIC5	3.52139e-97	-2.19556	0.101	0.454	1.58712e-92	POSTN+ ECs
HIBCH	4.08441e-97	0.97647	0.565	0.22	1.84089e-92	POSTN+ ECs
IL1R1	9.97015e-97	1.2227	0.363	0.102	4.49365e-92	POSTN+ ECs
ARHGAP10	1.02509e-96	1.06497	0.289	0.065	4.6202e-92	POSTN+ ECs
HIF1A	6.37886e-96	1.14291	0.451	0.153	2.87501e-91	POSTN+ ECs
FARP2	2.87575e-95	0.860984	0.427	0.132	1.29613e-90	POSTN+ ECs
PTPRJ	3.3955e-95	0.811243	0.265	0.054	1.53039e-90	POSTN+ ECs
HIVEP2	3.49285e-95	1.16923	0.579	0.252	1.57426e-90	POSTN+ ECs
PDZRN3	3.63194e-95	1.01576	0.29	0.065	1.63695e-90	POSTN+ ECs
GFOD1	2.23689e-94	-1.83794	0.219	0.538	1.00819e-89	POSTN+ ECs
MGST1	3.95376e-94	0.801036	0.161	0.017	1.782e-89	POSTN+ ECs
CD9	6.30074e-94	1.02867	0.71	0.355	2.83981e-89	POSTN+ ECs
FOXP1	3.08222e-93	0.952337	0.846	0.539	1.38919e-88	POSTN+ ECs
AKAP13	5.52738e-93	1.06382	0.802	0.46	2.49125e-88	POSTN+ ECs
RAPH1	1.18121e-92	1.05373	0.564	0.234	5.32385e-88	POSTN+ ECs
CAMK2D	2.23612e-92	0.97211	0.571	0.23	1.00784e-87	POSTN+ ECs
PRKAR2B	3.63822e-92	0.883824	0.251	0.05	1.63978e-87	POSTN+ ECs
RASGEF1B	1.2499e-91	0.777541	0.366	0.098	5.6334e-87	POSTN+ ECs
PRICKLE1	1.67319e-91	0.921867	0.259	0.054	7.54122e-87	POSTN+ ECs
SAMD4A	1.86421e-91	1.52163	0.598	0.277	8.40217e-87	POSTN+ ECs
TIMP1	6.79914e-91	1.29015	0.22	0.039	3.06444e-86	POSTN+ ECs
CYYR1	7.7213e-91	-2.05682	0.148	0.473	3.48007e-86	POSTN+ ECs
ATP1B3	7.73119e-91	1.83249	0.486	0.189	3.48452e-86	POSTN+ ECs
SSH1	8.27312e-91	1.23694	0.523	0.208	3.72878e-86	POSTN+ ECs
LNX1	9.31873e-91	-2.25727	0.059	0.395	4.20004e-86	POSTN+ ECs
MCTP1	1.18155e-90	-2.07699	0.125	0.461	5.32535e-86	POSTN+ ECs
PPP1R12C	1.18772e-90	0.834796	0.276	0.061	5.35317e-86	POSTN+ ECs
NRP1	1.62137e-90	-1.8155	0.287	0.578	7.30767e-86	POSTN+ ECs
PHLDB1	1.96666e-90	0.968343	0.415	0.136	8.86395e-86	POSTN+ ECs
CCDC85A	4.43623e-90	-1.9614	0.253	0.557	1.99946e-85	POSTN+ ECs
CECR2	4.97403e-90	0.728341	0.194	0.029	2.24185e-85	POSTN+ ECs
ABCA9	9.05869e-90	0.880447	0.169	0.021	4.08284e-85	POSTN+ ECs
PPP1CB	1.16604e-89	1.3187	0.48	0.188	5.25545e-85	POSTN+ ECs
SEC14L1	7.19027e-89	-1.42733	0.497	0.71	3.24073e-84	POSTN+ ECs
ST6GALNAC3	7.65361e-89	-1.37742	0.823	0.853	3.44956e-84	POSTN+ ECs
FRMD4A	1.0755e-87	-1.85569	0.171	0.483	4.84741e-83	POSTN+ ECs
LAMB1	1.3247e-87	0.960888	0.539	0.217	5.97057e-83	POSTN+ ECs
WWTR1	2.11171e-87	1.40989	0.8	0.523	9.51767e-83	POSTN+ ECs
CP	3.02846e-87	0.730427	0.117	0.007	1.36496e-82	POSTN+ ECs
EXT1	4.42761e-87	1.32738	0.814	0.519	1.99557e-82	POSTN+ ECs
NHS	7.63647e-87	0.867237	0.189	0.029	3.44183e-82	POSTN+ ECs
FLRT2	9.88957e-87	0.831185	0.219	0.039	4.45733e-82	POSTN+ ECs
CHST15	1.00669e-86	0.910928	0.277	0.065	4.53726e-82	POSTN+ ECs
SHROOM2	1.62397e-86	0.896383	0.256	0.056	7.31937e-82	POSTN+ ECs
PLEKHA6	1.93085e-86	0.738004	0.182	0.026	8.70255e-82	POSTN+ ECs
CXorf36	2.36597e-86	-1.93413	0.07	0.394	1.06637e-81	POSTN+ ECs
PVRL2	2.91146e-85	1.04015	0.406	0.138	1.31222e-80	POSTN+ ECs
SPSB1	3.65434e-85	1.17752	0.277	0.067	1.64705e-80	POSTN+ ECs
TIPARP	6.7217e-85	0.94466	0.277	0.066	3.02954e-80	POSTN+ ECs
GAS7	8.35037e-85	0.884683	0.206	0.036	3.76359e-80	POSTN+ ECs
EZR	2.33846e-84	1.11025	0.223	0.044	1.05397e-79	POSTN+ ECs
VIM	3.00048e-84	1.06137	0.599	0.27	1.35235e-79	POSTN+ ECs
FAM102B	3.4818e-84	0.904755	0.221	0.042	1.56928e-79	POSTN+ ECs
PLPP3	3.73676e-84	1.51271	0.616	0.314	1.6842e-79	POSTN+ ECs
AKR1C1	3.90228e-84	0.726807	0.194	0.031	1.75879e-79	POSTN+ ECs
CPPED1	3.92736e-84	0.794587	0.22	0.042	1.7701e-79	POSTN+ ECs
HS3ST2	4.55874e-84	1.33859	0.102	0.005	2.05467e-79	POSTN+ ECs
LINC00607	7.24138e-84	0.838099	0.102	0.005	3.26376e-79	POSTN+ ECs
ADGRF5	2.17515e-83	-1.46418	0.408	0.636	9.80362e-79	POSTN+ ECs
ARPC2	2.59588e-83	0.827126	0.529	0.212	1.16999e-78	POSTN+ ECs
CA8	6.01147e-83	-2.15615	0.049	0.364	2.70943e-78	POSTN+ ECs
GULP1	1.11498e-82	1.226	0.433	0.155	5.02534e-78	POSTN+ ECs
KDM6B	8.4782e-82	0.818351	0.201	0.036	3.82121e-77	POSTN+ ECs
SIK3	2.28795e-81	0.873553	0.775	0.441	1.0312e-76	POSTN+ ECs
EGR1	3.47477e-81	0.928318	0.243	0.054	1.56612e-76	POSTN+ ECs
MAPKAPK2	6.48941e-81	0.884256	0.366	0.116	2.92484e-76	POSTN+ ECs
NFIC	6.73797e-81	0.75162	0.366	0.112	3.03687e-76	POSTN+ ECs
SMARCA1	1.1417e-80	0.747812	0.203	0.037	5.14575e-76	POSTN+ ECs
FNIP2	1.59142e-80	1.04894	0.585	0.268	7.1727e-76	POSTN+ ECs
DLC1	8.02403e-80	0.94015	0.719	0.383	3.61651e-75	POSTN+ ECs
ADGRL4	1.7109e-79	-1.63044	0.28	0.545	7.71119e-75	POSTN+ ECs
IGF2BP2	3.16133e-79	0.779005	0.21	0.04	1.42485e-74	POSTN+ ECs
GPI	9.61519e-79	0.705338	0.211	0.041	4.33366e-74	POSTN+ ECs
STK38L	9.95858e-79	1.35097	0.431	0.162	4.48843e-74	POSTN+ ECs
AC159540.1	1.25333e-78	0.745969	0.241	0.054	5.6489e-74	POSTN+ ECs
C22orf34	3.08054e-78	-1.84986	0.053	0.353	1.38843e-73	POSTN+ ECs
LRIG1	3.12452e-78	0.90713	0.296	0.08	1.40825e-73	POSTN+ ECs
FOXO1	3.99408e-78	1.22167	0.676	0.363	1.80017e-73	POSTN+ ECs
GAB1	1.34916e-77	0.860528	0.422	0.148	6.0808e-73	POSTN+ ECs
KIF13B	2.89907e-77	0.860524	0.538	0.226	1.30664e-72	POSTN+ ECs
UTRN	6.12628e-77	-1.31851	0.647	0.73	2.76118e-72	POSTN+ ECs
SYNE1	1.24322e-76	-1.44143	0.616	0.733	5.60331e-72	POSTN+ ECs
CEACAM19	2.01538e-76	0.719028	0.211	0.043	9.08351e-72	POSTN+ ECs
RORA	2.15731e-76	1.01246	0.609	0.306	9.72323e-72	POSTN+ ECs
STAT3	4.37725e-76	0.877086	0.734	0.418	1.97287e-71	POSTN+ ECs
RASGRF2	4.68706e-76	-1.48769	0.353	0.608	2.1125e-71	POSTN+ ECs
HSPG2	6.51724e-76	0.928017	0.789	0.461	2.93738e-71	POSTN+ ECs
RAPGEF1	1.26738e-75	-1.32673	0.527	0.693	5.71221e-71	POSTN+ ECs
FAM110B	2.68206e-75	0.721377	0.137	0.016	1.20883e-70	POSTN+ ECs
JADE1	1.28915e-74	0.761496	0.219	0.046	5.81035e-70	POSTN+ ECs
INTS6	2.03376e-74	0.978508	0.511	0.216	9.16635e-70	POSTN+ ECs
CH507-513H4.1	1.00156e-73	1.14746	0.631	0.331	4.51413e-69	POSTN+ ECs
PLEKHG1	1.29634e-73	-1.35084	0.587	0.711	5.84275e-69	POSTN+ ECs
ETF1	1.44272e-73	0.702491	0.322	0.095	6.50249e-69	POSTN+ ECs
ABCA1	2.50548e-73	0.750691	0.198	0.039	1.12924e-68	POSTN+ ECs
SYNE2	3.37573e-73	-1.28819	0.522	0.685	1.52147e-68	POSTN+ ECs
SLC22A23	1.0392e-72	0.768236	0.344	0.109	4.68378e-68	POSTN+ ECs
NNMT	1.56117e-72	0.789913	0.31	0.091	7.03634e-68	POSTN+ ECs
DENND1A	1.58689e-72	0.779463	0.614	0.293	7.15228e-68	POSTN+ ECs
LINC02388	2.22942e-72	1.97781	0.134	0.017	1.00482e-67	POSTN+ ECs
PCDH11Y	5.70058e-72	0.830253	0.124	0.013	2.56931e-67	POSTN+ ECs
COL5A2	8.04359e-72	0.787683	0.161	0.025	3.62533e-67	POSTN+ ECs
FLNA	1.7573e-71	0.819038	0.341	0.11	7.92031e-67	POSTN+ ECs
IL33	2.00827e-71	0.783689	0.202	0.042	9.05147e-67	POSTN+ ECs
CH507-528H12.1	2.81029e-71	1.60497	0.723	0.448	1.26662e-66	POSTN+ ECs
TPM4	8.29648e-71	0.943258	0.486	0.203	3.73931e-66	POSTN+ ECs
ARL15	1.26064e-70	-1.79422	0.535	0.671	5.68185e-66	POSTN+ ECs
SCMH1	1.28113e-70	0.73714	0.509	0.211	5.77417e-66	POSTN+ ECs
ASAP2	2.32878e-70	0.858971	0.62	0.301	1.0496e-65	POSTN+ ECs
AAK1	4.43756e-70	0.897572	0.661	0.342	2.00005e-65	POSTN+ ECs
XAF1	1.44368e-69	-1.44086	0.241	0.506	6.50681e-65	POSTN+ ECs
ABCA6	2.00391e-69	0.830582	0.155	0.024	9.03183e-65	POSTN+ ECs
RRP12	3.31616e-69	0.795556	0.196	0.04	1.49463e-64	POSTN+ ECs
LDLRAD3	3.47817e-69	0.745731	0.205	0.044	1.56765e-64	POSTN+ ECs
GALNT2	6.17189e-69	0.763341	0.395	0.142	2.78173e-64	POSTN+ ECs
CRIM1	6.54578e-69	1.53081	0.707	0.421	2.95025e-64	POSTN+ ECs
LSAMP	9.8318e-69	1.78377	0.168	0.031	4.43129e-64	POSTN+ ECs
TNFRSF10B	8.47336e-68	0.892992	0.446	0.181	3.81903e-63	POSTN+ ECs
SPARCL1	9.33215e-68	-1.1552	0.486	0.705	4.20609e-63	POSTN+ ECs
ITGAV	1.60526e-67	0.887849	0.508	0.222	7.23505e-63	POSTN+ ECs
THSD4	3.98113e-67	0.908031	0.42	0.163	1.79433e-62	POSTN+ ECs
ALPL	7.34898e-67	1.45957	0.235	0.062	3.31226e-62	POSTN+ ECs
FBXO34	1.48327e-66	1.28455	0.438	0.186	6.68525e-62	POSTN+ ECs
RP11-382A20.3	2.8022e-66	0.929913	0.41	0.16	1.26298e-61	POSTN+ ECs
ABLIM3	3.71065e-66	-1.74834	0.437	0.6	1.67243e-61	POSTN+ ECs
SH3RF1	6.01477e-66	1.03764	0.556	0.275	2.71092e-61	POSTN+ ECs
ITGA9	1.07216e-65	0.813373	0.737	0.416	4.83235e-61	POSTN+ ECs
PIEZO1	4.31592e-65	0.848853	0.351	0.124	1.94523e-60	POSTN+ ECs
RGCC	8.56319e-65	-1.81321	0.089	0.362	3.85952e-60	POSTN+ ECs
TACC1	2.06007e-64	-1.0113	0.798	0.84	9.28495e-60	POSTN+ ECs
DUSP5	2.10307e-64	0.982954	0.362	0.133	9.47876e-60	POSTN+ ECs
RBMS3	5.44652e-64	0.75373	0.86	0.633	2.4548e-59	POSTN+ ECs
TBCD	5.59213e-64	-1.77584	0.249	0.485	2.52043e-59	POSTN+ ECs
NFIA	7.05871e-64	0.719983	0.837	0.566	3.18143e-59	POSTN+ ECs
CCDC3	7.12122e-64	1.29105	0.189	0.042	3.20961e-59	POSTN+ ECs
MCL1	1.15991e-63	0.895984	0.537	0.263	5.22785e-59	POSTN+ ECs
PTPRB	1.18105e-63	-1.13488	0.631	0.716	5.3231e-59	POSTN+ ECs
AGO2	1.69579e-63	0.828153	0.479	0.212	7.64307e-59	POSTN+ ECs
AFF4	2.4774e-63	0.836941	0.605	0.307	1.11659e-58	POSTN+ ECs
CTD-3252C9.4	2.60362e-63	0.796494	0.261	0.077	1.17348e-58	POSTN+ ECs
PDE10A	8.8372e-63	-1.73159	0.122	0.385	3.98301e-58	POSTN+ ECs
SERPINB1	1.35723e-62	0.83204	0.163	0.031	6.11718e-58	POSTN+ ECs
DSTN	2.07031e-62	0.884875	0.396	0.156	9.33109e-58	POSTN+ ECs
NPAS2	2.52022e-62	0.895674	0.293	0.093	1.13589e-57	POSTN+ ECs
SOX5	2.57293e-62	0.744823	0.193	0.043	1.15964e-57	POSTN+ ECs
KALRN	3.79167e-62	-1.45647	0.368	0.577	1.70894e-57	POSTN+ ECs
ANGPTL4	2.95294e-61	0.964722	0.14	0.023	1.33092e-56	POSTN+ ECs
LINC00639	1.74203e-60	-2.18578	0.037	0.283	7.8515e-56	POSTN+ ECs
DACH1	1.96703e-60	-2.09963	0.061	0.312	8.86558e-56	POSTN+ ECs
COBLL1	3.0334e-60	-1.55921	0.198	0.441	1.36718e-55	POSTN+ ECs
NOSTRIN	5.73436e-60	0.802385	0.642	0.344	2.58453e-55	POSTN+ ECs
CADPS2	1.12581e-59	-1.2605	0.622	0.698	5.07413e-55	POSTN+ ECs
ARHGAP26	2.37955e-59	0.989446	0.861	0.678	1.07249e-54	POSTN+ ECs
SLC7A1	3.99633e-59	0.736881	0.188	0.044	1.80119e-54	POSTN+ ECs
SLC38A2	2.14267e-58	0.80952	0.421	0.176	9.65724e-54	POSTN+ ECs
MAOA	2.27571e-58	0.781443	0.252	0.074	1.02568e-53	POSTN+ ECs
PDLIM1	3.23756e-58	0.702682	0.721	0.429	1.4592e-53	POSTN+ ECs
NDRG1	4.48225e-58	1.43836	0.522	0.27	2.02019e-53	POSTN+ ECs
FLT1	1.10055e-57	-0.898214	0.693	0.809	4.96027e-53	POSTN+ ECs
MKLN1	1.22862e-57	0.850545	0.758	0.484	5.53753e-53	POSTN+ ECs
TIMP3	2.28237e-57	-1.22064	0.402	0.625	1.02869e-52	POSTN+ ECs
ADIRF	3.33291e-57	0.900557	0.251	0.074	1.50218e-52	POSTN+ ECs
MAMDC2	4.61879e-57	0.891798	0.222	0.061	2.08174e-52	POSTN+ ECs
ABCA10	6.63888e-57	0.891108	0.124	0.019	2.99221e-52	POSTN+ ECs
FNBP1	9.02377e-57	0.701377	0.399	0.16	4.0671e-52	POSTN+ ECs
NHSL2	9.63154e-57	0.924599	0.328	0.122	4.34103e-52	POSTN+ ECs
RPS6KA2	4.408e-56	-1.46066	0.315	0.514	1.98673e-51	POSTN+ ECs
PLSCR4	6.00897e-56	0.769255	0.43	0.185	2.7083e-51	POSTN+ ECs
SKIL	3.03407e-55	0.76029	0.506	0.241	1.36749e-50	POSTN+ ECs
SLC9C1	8.81443e-55	-1.81283	0.056	0.288	3.97275e-50	POSTN+ ECs
GJA1	3.44519e-54	0.762319	0.204	0.055	1.55278e-49	POSTN+ ECs
CYR61	3.48591e-54	0.973766	0.241	0.075	1.57113e-49	POSTN+ ECs
TMTC2	4.76772e-54	-1.70687	0.178	0.406	2.14886e-49	POSTN+ ECs
LOXL2	7.03851e-54	0.727998	0.231	0.068	3.17233e-49	POSTN+ ECs
APBB2	1.00145e-53	-1.14882	0.442	0.605	4.51366e-49	POSTN+ ECs
GLUD1	1.27994e-52	1.00505	0.318	0.123	5.76882e-48	POSTN+ ECs
WDR45B	4.71792e-52	0.745707	0.245	0.077	2.12641e-47	POSTN+ ECs
CDH13	4.80119e-52	0.831643	0.74	0.486	2.16394e-47	POSTN+ ECs
NXN	5.93362e-52	0.78281	0.517	0.256	2.67434e-47	POSTN+ ECs
NEURL1B	1.21207e-51	-1.6275	0.088	0.316	5.46291e-47	POSTN+ ECs
TMTC1	2.93495e-51	-1.06335	0.581	0.706	1.32281e-46	POSTN+ ECs
COL8A1	3.36581e-51	0.737262	0.401	0.171	1.517e-46	POSTN+ ECs
PXDC1	3.52142e-51	0.804435	0.26	0.087	1.58714e-46	POSTN+ ECs
CAMK1D	8.48853e-51	0.92005	0.424	0.192	3.82587e-46	POSTN+ ECs
ABCB1	8.79614e-51	-1.9093	0.047	0.268	3.96451e-46	POSTN+ ECs
SPAG9	3.92932e-50	0.785327	0.692	0.43	1.77099e-45	POSTN+ ECs
TPM1	6.88196e-50	-1.1505	0.388	0.566	3.10177e-45	POSTN+ ECs
MGP	1.41429e-49	0.906324	0.41	0.183	6.37435e-45	POSTN+ ECs
ST3GAL1	7.57761e-49	0.748149	0.525	0.275	3.41531e-44	POSTN+ ECs
ID1	3.33497e-48	-1.13866	0.339	0.562	1.50311e-43	POSTN+ ECs
NCALD	4.44e-48	-1.53878	0.155	0.373	2.00115e-43	POSTN+ ECs
EMP1	4.78762e-48	1.22792	0.587	0.356	2.15783e-43	POSTN+ ECs
CPAMD8	3.13457e-47	-1.63143	0.046	0.253	1.41278e-42	POSTN+ ECs
ARHGAP29	4.37568e-47	-1.13051	0.406	0.57	1.97216e-42	POSTN+ ECs
NOTCH4	5.64168e-47	-1.29328	0.224	0.43	2.54276e-42	POSTN+ ECs
VPS37B	2.69148e-46	0.995965	0.38	0.171	1.21308e-41	POSTN+ ECs
SORBS1	3.53453e-46	0.874798	0.812	0.569	1.59305e-41	POSTN+ ECs
MYH10	4.21932e-46	1.01689	0.271	0.1	1.90169e-41	POSTN+ ECs
MB21D2	5.57388e-46	0.813692	0.225	0.074	2.51221e-41	POSTN+ ECs
RNF144B	1.03304e-45	-1.71978	0.096	0.304	4.65601e-41	POSTN+ ECs
RIN3	2.58994e-45	-1.41587	0.135	0.342	1.16731e-40	POSTN+ ECs
MCC	9.06888e-45	-1.38269	0.27	0.458	4.08744e-40	POSTN+ ECs
ZNF366	1.08381e-43	-1.47274	0.083	0.284	4.88482e-39	POSTN+ ECs
ADGRB3	2.92108e-43	0.808658	0.142	0.034	1.31656e-38	POSTN+ ECs
SEMA6A	3.99039e-43	-1.43521	0.075	0.273	1.79851e-38	POSTN+ ECs
CTD-3179P9.1	5.39399e-43	0.987743	0.243	0.087	2.43113e-38	POSTN+ ECs
UACA	1.30776e-42	-1.17124	0.376	0.528	5.89422e-38	POSTN+ ECs
FABP5	1.77408e-42	-1.49481	0.087	0.296	7.99594e-38	POSTN+ ECs
VEGFC	3.66047e-42	-1.66044	0.083	0.283	1.64981e-37	POSTN+ ECs
TCF4	3.66747e-42	-0.802215	0.786	0.804	1.65297e-37	POSTN+ ECs
SH2D3C	1.55186e-41	-1.22053	0.196	0.393	6.99439e-37	POSTN+ ECs
PSD3	2.46229e-41	-1.35299	0.217	0.409	1.10978e-36	POSTN+ ECs
TSHZ2	2.83996e-41	-1.97738	0.151	0.347	1.28e-36	POSTN+ ECs
FGD4	4.02738e-41	-1.2495	0.354	0.514	1.81518e-36	POSTN+ ECs
KLHL5	5.57162e-41	-1.41076	0.143	0.336	2.51119e-36	POSTN+ ECs
LMBR1	6.35373e-41	-1.28665	0.262	0.438	2.86369e-36	POSTN+ ECs
DOCK4	4.56646e-40	-1.06318	0.574	0.654	2.05815e-35	POSTN+ ECs
MEOX2	6.02438e-40	-1.56726	0.06	0.244	2.71525e-35	POSTN+ ECs
RIN2	9.0771e-40	-1.08763	0.424	0.564	4.09114e-35	POSTN+ ECs
DOCK9	2.67339e-39	-0.940392	0.702	0.725	1.20492e-34	POSTN+ ECs
CLDN5	3.22783e-39	-1.57562	0.039	0.215	1.45482e-34	POSTN+ ECs
RAPGEF5	5.79336e-39	1.13503	0.728	0.523	2.61113e-34	POSTN+ ECs
CASC15	1.07893e-38	-1.36618	0.083	0.272	4.86285e-34	POSTN+ ECs
PPP1R16B	1.47109e-38	-1.30345	0.174	0.363	6.63034e-34	POSTN+ ECs
DST	4.68991e-38	-0.963003	0.297	0.486	2.11379e-33	POSTN+ ECs
NAV1	1.24533e-37	-1.2503	0.256	0.426	5.61281e-33	POSTN+ ECs
ARHGAP31	1.46587e-37	-0.962625	0.53	0.609	6.60683e-33	POSTN+ ECs
PDK4	2.93097e-37	1.34123	0.351	0.172	1.32102e-32	POSTN+ ECs
CMTM8	8.04457e-37	-1.32541	0.207	0.385	3.62577e-32	POSTN+ ECs
HPCAL1	1.59876e-36	-1.22358	0.132	0.318	7.20575e-32	POSTN+ ECs
NEGR1	1.94831e-36	1.17795	0.184	0.063	8.78122e-32	POSTN+ ECs
FABP4	2.25859e-36	-1.56898	0.053	0.228	1.01797e-31	POSTN+ ECs
EPAS1	5.77635e-36	-0.883342	0.719	0.74	2.60346e-31	POSTN+ ECs
LAMC1	6.94981e-36	1.18394	0.384	0.197	3.13235e-31	POSTN+ ECs
PDZD2	1.04088e-35	-1.44722	0.248	0.416	4.69137e-31	POSTN+ ECs
PLCB4	1.50398e-35	-1.34033	0.193	0.373	6.77861e-31	POSTN+ ECs
FNBP1L	1.85322e-35	-1.30996	0.227	0.389	8.35264e-31	POSTN+ ECs
CDH19	2.10176e-35	0.866562	0.18	0.061	9.47284e-31	POSTN+ ECs
EEPD1	1.12433e-34	-1.34784	0.159	0.336	5.06745e-30	POSTN+ ECs
SNRK	1.32897e-34	0.889774	0.554	0.342	5.98981e-30	POSTN+ ECs
ACACB	1.63095e-34	-1.2697	0.149	0.321	7.35085e-30	POSTN+ ECs
MEF2C	4.80077e-34	-1.01302	0.491	0.589	2.16376e-29	POSTN+ ECs
EBF3	9.43427e-34	-1.30415	0.067	0.231	4.25212e-29	POSTN+ ECs
SPRY1	6.58039e-33	-1.3394	0.077	0.243	2.96585e-28	POSTN+ ECs
FOXO3	3.23569e-32	0.778042	0.606	0.401	1.45836e-27	POSTN+ ECs
ANXA3	3.32447e-32	-1.19948	0.261	0.413	1.49837e-27	POSTN+ ECs
SLC9A3R2	2.0038e-31	-1.10951	0.189	0.366	9.03131e-27	POSTN+ ECs
B2M	4.0361e-31	-0.729187	0.463	0.607	1.81911e-26	POSTN+ ECs
CDK6	8.27779e-31	-1.24392	0.188	0.347	3.73088e-26	POSTN+ ECs
LRCH1	1.3025e-30	-1.10594	0.363	0.48	5.8705e-26	POSTN+ ECs
SFMBT2	2.0357e-30	-1.30828	0.177	0.332	9.17509e-26	POSTN+ ECs
CEMIP2	4.84243e-30	1.0283	0.134	0.041	2.18253e-25	POSTN+ ECs
TXNIP	7.32874e-30	-1.14781	0.243	0.406	3.30314e-25	POSTN+ ECs
FOXN3	8.579e-30	-0.994983	0.624	0.659	3.86664e-25	POSTN+ ECs
RNF125	1.89458e-29	-1.25404	0.047	0.191	8.53906e-25	POSTN+ ECs
APP	2.71395e-29	-0.93139	0.479	0.57	1.2232e-24	POSTN+ ECs
HIF3A	3.57876e-29	-0.929286	0.349	0.493	1.61298e-24	POSTN+ ECs
FKBP5	8.52958e-29	1.32903	0.61	0.528	3.84437e-24	POSTN+ ECs
EPB41L2	1.10637e-28	-1.32987	0.498	0.548	4.98654e-24	POSTN+ ECs
SCN7A	1.48372e-28	1.01861	0.151	0.053	6.68728e-24	POSTN+ ECs
WNK1	2.14614e-28	-1.10059	0.565	0.596	9.67285e-24	POSTN+ ECs
KDR	3.8182e-28	-1.1984	0.043	0.18	1.7209e-23	POSTN+ ECs
PPARG	5.56317e-28	-1.2842	0.248	0.385	2.50738e-23	POSTN+ ECs
AL035610.2	7.357e-28	-1.32433	0.031	0.164	3.31587e-23	POSTN+ ECs
CDK14	1.2379e-27	-1.29893	0.198	0.341	5.57934e-23	POSTN+ ECs
ABCC4	1.57579e-27	-1.19153	0.088	0.235	7.10225e-23	POSTN+ ECs
MTSS1	1.62833e-27	-1.13059	0.132	0.283	7.33903e-23	POSTN+ ECs
TMEM233	1.79657e-27	-1.15934	0.034	0.167	8.0973e-23	POSTN+ ECs
CA4	2.69045e-27	-1.27053	0.041	0.179	1.21261e-22	POSTN+ ECs
MYO1E	3.92606e-27	-0.951037	0.32	0.455	1.76951e-22	POSTN+ ECs
MT-CO1	8.32431e-27	-0.716279	0.496	0.598	3.75185e-22	POSTN+ ECs
SMARCA2	8.34793e-27	-1.15446	0.275	0.399	3.76249e-22	POSTN+ ECs
DTNA	1.22061e-26	-1.28673	0.107	0.254	5.50141e-22	POSTN+ ECs
CDC42EP3	3.95933e-26	-1.03392	0.065	0.202	1.78451e-21	POSTN+ ECs
BAIAP2L1	7.44662e-26	-0.958741	0.077	0.219	3.35626e-21	POSTN+ ECs
CYP4B1	1.78351e-25	-1.04788	0.033	0.157	8.03845e-21	POSTN+ ECs
TMSB10	2.06296e-25	-0.772871	0.211	0.371	9.29799e-21	POSTN+ ECs
ID3	1.1002e-24	-0.973145	0.236	0.392	4.95869e-20	POSTN+ ECs
MAGI1	1.68294e-24	-0.891872	0.651	0.659	7.58519e-20	POSTN+ ECs
FRMD3	1.69399e-24	-1.25665	0.152	0.289	7.63497e-20	POSTN+ ECs
MAST4	3.40402e-24	-1.31094	0.475	0.527	1.53422e-19	POSTN+ ECs
CLEC1A	3.8593e-24	-1.04074	0.079	0.21	1.73942e-19	POSTN+ ECs
DGKH	8.55842e-24	-0.970849	0.342	0.448	3.85736e-19	POSTN+ ECs
CXCL12	1.24079e-23	-1.3812	0.03	0.145	5.59235e-19	POSTN+ ECs
TNNT3	1.50271e-23	-1.02015	0.05	0.178	6.77287e-19	POSTN+ ECs
IFITM3	2.89658e-23	-0.866106	0.232	0.38	1.30552e-18	POSTN+ ECs
CHSY3	3.0962e-23	-1.37388	0.143	0.277	1.39549e-18	POSTN+ ECs
TEK	3.1534e-23	-0.981914	0.305	0.423	1.42127e-18	POSTN+ ECs
DIAPH2	3.21978e-23	-1.01069	0.378	0.468	1.45119e-18	POSTN+ ECs
CCNY	3.26483e-23	-0.730542	0.624	0.642	1.47149e-18	POSTN+ ECs
RANBP17	5.10243e-23	-1.08375	0.099	0.23	2.29972e-18	POSTN+ ECs
SORBS2	5.28015e-23	-1.14792	0.236	0.36	2.37982e-18	POSTN+ ECs
RNF144A	7.17074e-23	-0.986558	0.058	0.18	3.23192e-18	POSTN+ ECs
RAMP3	8.5476e-23	-1.00636	0.195	0.331	3.85249e-18	POSTN+ ECs
MIR181A1HG	2.66526e-22	-1.02177	0.052	0.171	1.20126e-17	POSTN+ ECs
IFI44L	2.77351e-22	-1.09212	0.183	0.314	1.25005e-17	POSTN+ ECs
NEBL	3.03953e-22	-1.75608	0.144	0.269	1.36995e-17	POSTN+ ECs
RUNDC3B	9.56985e-22	-1.11111	0.023	0.129	4.31323e-17	POSTN+ ECs
MLEC	1.09947e-21	-0.880513	0.04	0.152	4.9554e-17	POSTN+ ECs
ZNF331	4.93844e-21	0.722349	0.164	0.071	2.22581e-16	POSTN+ ECs
SH3BGRL2	5.24413e-21	-1.03801	0.081	0.199	2.36358e-16	POSTN+ ECs
CD300LG	7.71744e-21	-0.85739	0.024	0.126	3.47833e-16	POSTN+ ECs
SIPA1L2	8.96139e-21	-1.05425	0.054	0.165	4.03899e-16	POSTN+ ECs
BMS1P14	1.26775e-20	-1.02404	0.06	0.176	5.71387e-16	POSTN+ ECs
S1PR1	1.38872e-20	-0.858678	0.073	0.19	6.25908e-16	POSTN+ ECs
DNM3	1.45315e-20	-1.06453	0.207	0.325	6.54951e-16	POSTN+ ECs
STOX2	1.45697e-20	-1.1064	0.188	0.31	6.56672e-16	POSTN+ ECs
DOCK1	1.61524e-20	-0.752514	0.632	0.619	7.28005e-16	POSTN+ ECs
PARVB	2.35635e-20	-0.976196	0.241	0.352	1.06203e-15	POSTN+ ECs
STC1	2.47299e-20	-1.2072	0.053	0.169	1.1146e-15	POSTN+ ECs
DENND3	2.91267e-20	-0.97987	0.238	0.35	1.31277e-15	POSTN+ ECs
PAPSS2	3.18748e-20	0.856566	0.388	0.235	1.43663e-15	POSTN+ ECs
ZBTB46	4.44507e-20	-0.903066	0.284	0.394	2.00344e-15	POSTN+ ECs
GNAI1	8.34801e-20	-1.02281	0.043	0.147	3.76253e-15	POSTN+ ECs
CDH5	1.13535e-19	-0.885229	0.226	0.341	5.11713e-15	POSTN+ ECs
ZNF385D	1.93184e-19	-1.42924	0.147	0.265	8.70701e-15	POSTN+ ECs
RGS6	2.13149e-19	-1.33221	0.031	0.13	9.60682e-15	POSTN+ ECs
DGKE	2.23579e-19	-0.929077	0.052	0.158	1.00769e-14	POSTN+ ECs
HSPA12B	2.35511e-19	-0.791646	0.039	0.141	1.06147e-14	POSTN+ ECs
ITGA1	3.94059e-19	-1.02381	0.454	0.518	1.77606e-14	POSTN+ ECs
SDPR	5.45905e-19	-1.11271	0.108	0.223	2.46045e-14	POSTN+ ECs
PITPNM2	8.11198e-19	-1.05098	0.184	0.292	3.65615e-14	POSTN+ ECs
NKTR	8.95699e-19	-0.712624	0.549	0.568	4.037e-14	POSTN+ ECs
MPPED2	1.19407e-18	-0.959629	0.027	0.121	5.38178e-14	POSTN+ ECs
NCOA3	1.43158e-18	-0.773756	0.544	0.574	6.45229e-14	POSTN+ ECs
CSGALNACT1	1.43796e-18	-1.11019	0.182	0.296	6.48104e-14	POSTN+ ECs
P2RY8	1.58521e-18	-0.812189	0.024	0.116	7.14472e-14	POSTN+ ECs
RNF220	1.66542e-18	-0.987476	0.043	0.143	7.50623e-14	POSTN+ ECs
PPP2R5A	1.68031e-18	-0.923166	0.113	0.225	7.57333e-14	POSTN+ ECs
KCNB1	2.45444e-18	-0.834044	0.018	0.106	1.10624e-13	POSTN+ ECs
FUT8	2.99741e-18	-1.16351	0.152	0.263	1.35096e-13	POSTN+ ECs
PREX1	3.48832e-18	-1.00752	0.126	0.236	1.57222e-13	POSTN+ ECs
KCNQ1	4.57483e-18	-0.933763	0.073	0.18	2.06192e-13	POSTN+ ECs
FKBP9	7.7829e-18	-0.853462	0.071	0.175	3.50783e-13	POSTN+ ECs
JAM2	8.67865e-18	-0.957971	0.076	0.181	3.91156e-13	POSTN+ ECs
SLC14A1	1.01791e-17	-0.810437	0.016	0.1	4.58784e-13	POSTN+ ECs
APOLD1	1.17429e-17	-0.98117	0.216	0.323	5.29264e-13	POSTN+ ECs
OSBPL1A	1.21837e-17	-1.04332	0.149	0.257	5.49133e-13	POSTN+ ECs
HECW2	1.44314e-17	-0.972254	0.241	0.348	6.50435e-13	POSTN+ ECs
CD74	1.68927e-17	-1.14483	0.209	0.314	7.61372e-13	POSTN+ ECs
HDAC9	1.77776e-17	-1.22714	0.1	0.205	8.01255e-13	POSTN+ ECs
GIMAP8	1.88606e-17	-0.872523	0.069	0.17	8.50066e-13	POSTN+ ECs
KLF12	3.02885e-17	-0.862819	0.399	0.468	1.36513e-12	POSTN+ ECs
MT2A	5.9939e-17	-1.37522	0.161	0.273	2.70151e-12	POSTN+ ECs
TSPAN14	8.26095e-17	-0.858818	0.238	0.341	3.72329e-12	POSTN+ ECs
TSPAN13	8.5611e-17	-0.768374	0.019	0.1	3.85857e-12	POSTN+ ECs
LPL	9.12091e-17	-1.08411	0.105	0.21	4.11088e-12	POSTN+ ECs
ROBO4	1.32979e-16	-0.849741	0.101	0.205	5.99348e-12	POSTN+ ECs
MYO5C	1.86862e-16	-0.752535	0.046	0.138	8.42207e-12	POSTN+ ECs
NAV2	2.07002e-16	-0.936079	0.379	0.451	9.3298e-12	POSTN+ ECs
ZNF160	2.27137e-16	-0.932931	0.2	0.297	1.02373e-11	POSTN+ ECs
ASRGL1	3.15132e-16	-0.717424	0.022	0.103	1.42033e-11	POSTN+ ECs
RDH10-AS1	4.09066e-16	-0.776706	0.022	0.104	1.8437e-11	POSTN+ ECs
PTPRK	6.84237e-16	-0.867298	0.385	0.445	3.08393e-11	POSTN+ ECs
KIAA1549	7.17857e-16	-0.824727	0.063	0.158	3.23545e-11	POSTN+ ECs
ICAM2	9.30575e-16	-0.942213	0.14	0.244	4.1942e-11	POSTN+ ECs
RP11-768F21.1	1.0945e-15	-0.899653	0.068	0.164	4.93304e-11	POSTN+ ECs
HEY1	1.71007e-15	-0.786163	0.022	0.1	7.70745e-11	POSTN+ ECs
SGIP1	1.76847e-15	-0.944325	0.091	0.189	7.97068e-11	POSTN+ ECs
MLLT4	2.0211e-15	-0.957466	0.406	0.446	9.10931e-11	POSTN+ ECs
ATF7IP2	2.43381e-15	-0.86111	0.15	0.253	1.09694e-10	POSTN+ ECs
MGAT5	2.83583e-15	-0.981978	0.207	0.304	1.27814e-10	POSTN+ ECs
LPAR6	5.82217e-15	-0.899204	0.078	0.172	2.62411e-10	POSTN+ ECs
INSR	6.31235e-15	-1.12499	0.241	0.331	2.84504e-10	POSTN+ ECs
LSS	9.52759e-15	-0.914275	0.091	0.182	4.29418e-10	POSTN+ ECs
CAPN2	1.0333e-14	-0.819116	0.18	0.278	4.6572e-10	POSTN+ ECs
CTNNBIP1	1.22288e-14	-0.889106	0.074	0.164	5.51164e-10	POSTN+ ECs
LINC01317	1.31717e-14	-0.920064	0.035	0.116	5.9366e-10	POSTN+ ECs
IGFBP4	1.33608e-14	-0.842019	0.166	0.267	6.02183e-10	POSTN+ ECs
SNHG25	1.42578e-14	-0.8839	0.155	0.25	6.42612e-10	POSTN+ ECs
IGFBP7	1.71421e-14	-0.837428	0.296	0.392	7.72611e-10	POSTN+ ECs
DLL4	1.85837e-14	-0.771801	0.042	0.124	8.37586e-10	POSTN+ ECs
PXN	1.89311e-14	-0.813244	0.33	0.393	8.53245e-10	POSTN+ ECs
AGMO	2.00032e-14	-0.871923	0.026	0.101	9.01564e-10	POSTN+ ECs
TMCC3	2.16284e-14	-0.892752	0.093	0.187	9.74814e-10	POSTN+ ECs
C1orf21	2.48169e-14	-0.900165	0.311	0.385	1.11852e-09	POSTN+ ECs
BST2	2.63798e-14	-0.809346	0.066	0.155	1.18896e-09	POSTN+ ECs
NR5A2	3.03905e-14	-0.860518	0.026	0.1	1.36973e-09	POSTN+ ECs
LINC02147	3.48792e-14	1.06076	0.146	0.073	1.57204e-09	POSTN+ ECs
TJP1	3.68876e-14	-0.778272	0.406	0.453	1.66256e-09	POSTN+ ECs
ADAM15	4.70471e-14	-0.789691	0.169	0.265	2.12046e-09	POSTN+ ECs
ITM2A	7.33526e-14	-0.80074	0.042	0.123	3.30607e-09	POSTN+ ECs
AFDN	7.60816e-14	-1.08432	0.083	0.171	3.42907e-09	POSTN+ ECs
DEPTOR	1.17485e-13	-0.79656	0.043	0.121	5.29517e-09	POSTN+ ECs
MALT1	2.25272e-13	-0.806296	0.138	0.23	1.01532e-08	POSTN+ ECs
ARHGEF3	2.61922e-13	-0.9194	0.178	0.267	1.18051e-08	POSTN+ ECs
GNG11	2.69573e-13	-0.838152	0.059	0.142	1.21499e-08	POSTN+ ECs
CERK	3.58994e-13	-0.769367	0.082	0.167	1.61802e-08	POSTN+ ECs
GYPC	5.48155e-13	-0.842289	0.058	0.137	2.47059e-08	POSTN+ ECs
SGK1	6.70168e-13	-0.866346	0.15	0.242	3.02052e-08	POSTN+ ECs
TUSC3	6.89925e-13	-0.820159	0.07	0.152	3.10956e-08	POSTN+ ECs
CD109	9.17549e-13	-0.746244	0.051	0.128	4.13549e-08	POSTN+ ECs
ABCG1	9.54307e-13	-0.742021	0.103	0.192	4.30116e-08	POSTN+ ECs
JAG1	9.91752e-13	-0.85154	0.086	0.17	4.46993e-08	POSTN+ ECs
DICER1	1.03092e-12	-0.839334	0.208	0.288	4.64646e-08	POSTN+ ECs
GIMAP7	1.25125e-12	-0.785714	0.051	0.13	5.63951e-08	POSTN+ ECs
EPN2	1.44871e-12	-0.795778	0.276	0.347	6.52948e-08	POSTN+ ECs
RASGRP3	1.82529e-12	-0.801624	0.085	0.169	8.22678e-08	POSTN+ ECs
PGM5P2	1.93177e-12	-0.773465	0.05	0.125	8.70668e-08	POSTN+ ECs
SMAD1	4.07792e-12	-0.779713	0.087	0.169	1.83796e-07	POSTN+ ECs
AC007743.1	4.38782e-12	-0.721187	0.043	0.114	1.97763e-07	POSTN+ ECs
AIF1L	5.60889e-12	-0.707173	0.061	0.138	2.52798e-07	POSTN+ ECs
EML1	7.38961e-12	-0.82628	0.211	0.292	3.33057e-07	POSTN+ ECs
FMO2	7.92551e-12	-0.856581	0.075	0.152	3.5721e-07	POSTN+ ECs
PTPRE	1.42677e-11	-0.75906	0.126	0.209	6.43058e-07	POSTN+ ECs
PDGFB	1.90896e-11	-0.730394	0.053	0.124	8.60388e-07	POSTN+ ECs
LGALS3	2.08353e-11	-0.893493	0.117	0.194	9.39067e-07	POSTN+ ECs
ACTC1	2.47808e-11	-0.772162	0.181	0.265	1.1169e-06	POSTN+ ECs
SNTG2	3.64337e-11	-1.22229	0.19	0.265	1.6421e-06	POSTN+ ECs
CACHD1	4.32447e-11	-0.836854	0.085	0.16	1.94908e-06	POSTN+ ECs
STK10	4.90314e-11	-0.751811	0.161	0.239	2.20989e-06	POSTN+ ECs
TMEM88	5.41118e-11	-0.758869	0.047	0.115	2.43887e-06	POSTN+ ECs
ANKS1A	6.25244e-11	-1.13058	0.359	0.396	2.81804e-06	POSTN+ ECs
IFITM2	7.50665e-11	-0.772819	0.127	0.213	3.38332e-06	POSTN+ ECs
RB1	1.02218e-10	-0.745606	0.352	0.4	4.60708e-06	POSTN+ ECs
PIK3C2B	1.48652e-10	-0.738147	0.137	0.216	6.6999e-06	POSTN+ ECs
IFNGR1	1.58368e-10	-0.72131	0.288	0.354	7.13781e-06	POSTN+ ECs
LRMDA	1.827e-10	-0.901103	0.118	0.199	8.23445e-06	POSTN+ ECs
STXBP6	1.94444e-10	-1.04742	0.098	0.169	8.76376e-06	POSTN+ ECs
AKAP12	1.94707e-10	0.940006	0.288	0.199	8.77563e-06	POSTN+ ECs
IFI27	2.02e-10	-0.723047	0.178	0.264	9.10436e-06	POSTN+ ECs
CLMN	2.23398e-10	-0.733843	0.059	0.128	1.00688e-05	POSTN+ ECs
KANK3	2.59402e-10	-0.90076	0.058	0.125	1.16915e-05	POSTN+ ECs
SYN3	2.93335e-10	-0.854114	0.049	0.113	1.32209e-05	POSTN+ ECs
ZDHHC20	3.0558e-10	-0.704936	0.148	0.223	1.37728e-05	POSTN+ ECs
TMEM204	6.14679e-10	-0.75915	0.131	0.204	2.77042e-05	POSTN+ ECs
RBM17	6.34684e-10	-0.71299	0.132	0.203	2.86058e-05	POSTN+ ECs
CARHSP1	6.38678e-10	-0.790159	0.072	0.139	2.87859e-05	POSTN+ ECs
PARP14	6.61579e-10	-0.748151	0.369	0.405	2.9818e-05	POSTN+ ECs
PHACTR1	7.76356e-10	-0.830582	0.26	0.32	3.49912e-05	POSTN+ ECs
FZD4	8.29369e-10	-0.783552	0.154	0.224	3.73805e-05	POSTN+ ECs
INPP5D	8.41371e-10	-0.716347	0.156	0.229	3.79214e-05	POSTN+ ECs
CRYBG3	1.07265e-09	-0.7694	0.224	0.288	4.83452e-05	POSTN+ ECs
ETS2	1.08616e-09	-0.73149	0.15	0.224	4.89542e-05	POSTN+ ECs
TBC1D1	2.13369e-09	-0.721587	0.201	0.267	9.61675e-05	POSTN+ ECs
TSHZ1	2.24117e-09	-0.70084	0.073	0.137	0.000101012	POSTN+ ECs
PXDN	2.99509e-09	-0.711238	0.139	0.21	0.000134992	POSTN+ ECs
PCSK5	3.07323e-09	-1.43079	0.106	0.173	0.000138513	POSTN+ ECs
CHN2	3.53322e-09	-1.13347	0.093	0.158	0.000159246	POSTN+ ECs
COL25A1	4.0066e-09	-1.58689	0.083	0.147	0.000180581	POSTN+ ECs
KLF3	4.54347e-09	-0.713224	0.146	0.215	0.000204779	POSTN+ ECs
FGF12	6.24161e-09	-0.762435	0.182	0.253	0.000281316	POSTN+ ECs
TINAGL1	8.05589e-09	-0.766132	0.211	0.273	0.000363087	POSTN+ ECs
CD58	1.16289e-08	-0.802645	0.204	0.261	0.000524126	POSTN+ ECs
HLA-C	1.23611e-08	-0.754361	0.369	0.413	0.000557127	POSTN+ ECs
IFI44	1.81122e-08	-0.716848	0.17	0.232	0.000816335	POSTN+ ECs
DLEU2	1.97173e-08	-0.728184	0.429	0.448	0.000888677	POSTN+ ECs
DDX60L	2.03526e-08	-0.744627	0.146	0.209	0.000917314	POSTN+ ECs
MLLT3	2.08664e-08	-0.932247	0.134	0.197	0.00094047	POSTN+ ECs
IL32	2.83746e-08	-0.808812	0.102	0.166	0.00127887	POSTN+ ECs
SPRED2	3.53995e-08	-0.7782	0.311	0.351	0.00159549	POSTN+ ECs
LIFR	4.27709e-08	-1.0536	0.327	0.36	0.00192773	POSTN+ ECs
SHE	5.1297e-08	-0.738559	0.171	0.229	0.00231201	POSTN+ ECs
MFSD6	5.27016e-08	-0.703892	0.143	0.203	0.00237531	POSTN+ ECs
MAP2	9.27921e-08	-0.788143	0.221	0.276	0.00418223	POSTN+ ECs
ACSL3	1.31895e-07	-0.717481	0.224	0.274	0.00594464	POSTN+ ECs
PRKCE	1.62473e-07	-0.866285	0.509	0.478	0.0073228	POSTN+ ECs
ANGPT2	1.79485e-07	-0.713344	0.054	0.107	0.00808956	POSTN+ ECs
XPR1	2.93465e-07	-0.713165	0.354	0.373	0.0132267	POSTN+ ECs
PELI1	2.98722e-07	-0.732954	0.279	0.323	0.0134637	POSTN+ ECs
DCLK1	3.55602e-07	-0.722077	0.175	0.235	0.0160273	POSTN+ ECs
ESR2	3.87165e-07	-0.722667	0.065	0.117	0.0174499	POSTN+ ECs
NFKBIA	4.03403e-07	-0.765873	0.236	0.289	0.0181818	POSTN+ ECs
LINC01515	6.23633e-07	-0.737363	0.083	0.136	0.0281078	POSTN+ ECs
ADGRL2	7.13558e-07	-0.835751	0.316	0.342	0.0321608	POSTN+ ECs
FAM155A	0	2.9266	0.63	0.085	0	Venous ECs
CADM3-AS1	3.6527e-280	1.4062	0.252	0.002	1.64631e-275	Venous ECs
ACKR1	7.49247e-267	2.06985	0.274	0.006	3.37693e-262	Venous ECs
TSHZ2	8.34597e-265	2.36911	0.852	0.249	3.76161e-260	Venous ECs
SLCO2A1	2.13475e-195	2.26635	0.669	0.183	9.62153e-191	Venous ECs
ZBTB7C	3.38324e-174	2.09125	0.411	0.064	1.52486e-169	Venous ECs
LYST	9.29592e-161	1.97433	0.624	0.191	4.18976e-156	Venous ECs
SNTG2	1.49073e-150	2.07927	0.643	0.205	6.71885e-146	Venous ECs
PLAT	1.51864e-142	1.54676	0.274	0.029	6.84468e-138	Venous ECs
AIM2	2.58029e-142	1.0812	0.142	0.002	1.16296e-137	Venous ECs
EPB41L3	1.83728e-131	1.96767	0.345	0.06	8.28082e-127	Venous ECs
BTNL9	1.43352e-124	-2.97239	0.039	0.571	6.46101e-120	Venous ECs
WNT9B	5.00728e-124	0.98069	0.143	0.005	2.25683e-119	Venous ECs
RAB3C	3.08846e-115	1.16935	0.146	0.007	1.392e-110	Venous ECs
CPXM2	7.73354e-112	1.60384	0.301	0.052	3.48558e-107	Venous ECs
CALCRL	1.66197e-107	1.69326	0.718	0.332	7.49065e-103	Venous ECs
RAMP3	1.77195e-107	1.39963	0.669	0.265	7.98636e-103	Venous ECs
ZNF385D	1.93572e-106	2.11415	0.565	0.206	8.72449e-102	Venous ECs
CRTAC1	3.61814e-104	1.06616	0.145	0.008	1.63073e-99	Venous ECs
PGM5	8.53326e-104	1.82188	0.584	0.226	3.84603e-99	Venous ECs
MLPH	4.16064e-99	0.79905	0.146	0.01	1.87524e-94	Venous ECs
TGFBR3	4.66304e-99	1.67915	0.389	0.102	2.10168e-94	Venous ECs
PLCB4	5.67188e-95	1.38365	0.674	0.303	2.55637e-90	Venous ECs
ENTPD1	1.26615e-93	1.49244	0.468	0.146	5.70666e-89	Venous ECs
PTPN5	1.47575e-93	1.24401	0.291	0.055	6.65136e-89	Venous ECs
CTD-3179P9.1	1.26146e-92	1.57768	0.353	0.084	5.68551e-88	Venous ECs
ABCB1	2.30953e-90	1.35254	0.543	0.194	1.04093e-85	Venous ECs
LRRC1	1.19878e-82	1.40228	0.244	0.045	5.40301e-78	Venous ECs
FOXP1	1.8049e-82	1.0666	0.858	0.556	8.13487e-78	Venous ECs
KCNIP4	4.53193e-82	2.03587	0.176	0.022	2.04259e-77	Venous ECs
MYOF	2.2221e-81	1.20322	0.331	0.083	1.00152e-76	Venous ECs
NR2F2-AS1	5.75963e-81	1.3587	0.411	0.127	2.59592e-76	Venous ECs
SEMA3D	4.92486e-80	0.901861	0.124	0.009	2.21968e-75	Venous ECs
ABLIM3	7.85375e-79	-2.13139	0.26	0.611	3.53976e-74	Venous ECs
RP11-248J23.7	4.26482e-78	1.28405	0.326	0.085	1.9222e-73	Venous ECs
UBE2E2	1.22055e-77	1.42472	0.463	0.168	5.50115e-73	Venous ECs
PLEKHA7	2.43713e-75	1.28687	0.339	0.093	1.09844e-70	Venous ECs
DNM3	6.30484e-73	1.18207	0.594	0.27	2.84166e-68	Venous ECs
ADGRG6	4.3299e-72	1.1042	0.238	0.049	1.95153e-67	Venous ECs
NRG3	5.15196e-70	1.95548	0.269	0.065	2.32204e-65	Venous ECs
LEF1	7.93433e-68	0.777143	0.106	0.008	3.57608e-63	Venous ECs
FRMD4B	2.30305e-67	1.24341	0.498	0.205	1.03801e-62	Venous ECs
MIR99AHG	2.42011e-63	1.27431	0.517	0.229	1.09077e-58	Venous ECs
RDH10	4.72076e-63	1.3102	0.265	0.068	2.12769e-58	Venous ECs
STC1	2.77524e-62	1.54158	0.369	0.123	1.25083e-57	Venous ECs
CACNA1C	3.20874e-62	1.60319	0.551	0.284	1.44621e-57	Venous ECs
SEC14L1	1.35015e-61	-1.50293	0.477	0.699	6.08527e-57	Venous ECs
CDH13	5.6602e-61	-1.78563	0.225	0.564	2.55111e-56	Venous ECs
NDRG1	1.53895e-59	1.23479	0.567	0.28	6.93621e-55	Venous ECs
TPO	6.40483e-58	1.34306	0.66	0.387	2.88672e-53	Venous ECs
ADGRF5	1.59674e-57	-1.42813	0.34	0.63	7.19667e-53	Venous ECs
PRSS23	2.59079e-56	1.17338	0.389	0.146	1.16769e-51	Venous ECs
MMP16	3.30737e-56	0.955615	0.129	0.017	1.49066e-51	Venous ECs
PLVAP	6.01999e-56	1.17737	0.277	0.08	2.71327e-51	Venous ECs
MPZL2	3.78075e-51	0.719785	0.153	0.028	1.70402e-46	Venous ECs
PDIA5	4.50133e-51	0.784481	0.23	0.06	2.02879e-46	Venous ECs
VCAM1	4.45149e-50	1.49343	0.148	0.027	2.00633e-45	Venous ECs
LINC01197	1.68814e-49	0.875134	0.175	0.038	7.60862e-45	Venous ECs
ZFPM2	1.24544e-48	1.14919	0.441	0.2	5.61331e-44	Venous ECs
CMKLR1	2.95766e-48	0.768042	0.132	0.022	1.33305e-43	Venous ECs
RARB	3.52493e-48	0.98428	0.222	0.06	1.58872e-43	Venous ECs
TLL1	3.68899e-48	1.25475	0.216	0.057	1.66266e-43	Venous ECs
IL6ST	7.12734e-48	1.33426	0.584	0.339	3.21236e-43	Venous ECs
F8	1.26683e-47	-1.56892	0.287	0.545	5.70972e-43	Venous ECs
SULF1	3.86921e-47	0.861871	0.203	0.051	1.74389e-42	Venous ECs
ZNF521	5.11743e-47	1.08088	0.416	0.18	2.30648e-42	Venous ECs
PTPRE	8.89318e-47	0.952371	0.405	0.17	4.00824e-42	Venous ECs
KIAA1217	2.91617e-46	-1.43497	0.476	0.678	1.31435e-41	Venous ECs
PAPSS2	5.00418e-46	-1.96716	0.025	0.289	2.25543e-41	Venous ECs
CYP1B1-AS1	4.15415e-45	0.956871	0.238	0.071	1.87232e-40	Venous ECs
KLF8	1.2248e-44	0.762479	0.167	0.037	5.52028e-40	Venous ECs
LINC00639	1.482e-43	-2.27531	0.02	0.27	6.67952e-39	Venous ECs
BNC2	4.78664e-43	0.99738	0.365	0.152	2.15739e-38	Venous ECs
PPARG	8.31732e-43	-1.62826	0.121	0.392	3.7487e-38	Venous ECs
AL109930.1	1.50137e-42	1.36035	0.164	0.037	6.76681e-38	Venous ECs
HIPK2	1.78278e-42	-1.38144	0.332	0.563	8.03515e-38	Venous ECs
SPINK5	1.05106e-41	0.765697	0.151	0.032	4.73723e-37	Venous ECs
RORA	2.82316e-41	0.950726	0.573	0.329	1.27242e-36	Venous ECs
CDK14	3.35988e-41	-1.75154	0.09	0.346	1.51433e-36	Venous ECs
IGFBP5	1.70976e-40	2.21989	0.268	0.097	7.70607e-36	Venous ECs
ARHGEF3	5.02792e-40	0.811022	0.469	0.226	2.26613e-35	Venous ECs
CD109	8.59628e-40	0.857888	0.274	0.096	3.87443e-35	Venous ECs
MYO5C	9.87671e-40	0.84211	0.285	0.103	4.45153e-35	Venous ECs
MAST4	1.0193e-39	-1.57933	0.307	0.544	4.59407e-35	Venous ECs
FLRT2	1.70777e-39	1.07323	0.191	0.054	7.69708e-35	Venous ECs
STOX2	2.1146e-39	0.855565	0.51	0.263	9.53071e-35	Venous ECs
HEG1	2.14239e-39	1.03007	0.586	0.369	9.65595e-35	Venous ECs
CHN1	1.82169e-38	0.790561	0.378	0.166	8.21052e-34	Venous ECs
CACHD1	3.10993e-38	0.826808	0.321	0.127	1.40168e-33	Venous ECs
NAMPT	6.41074e-38	1.26111	0.419	0.216	2.88938e-33	Venous ECs
ETS2	9.32838e-37	0.839226	0.403	0.189	4.20439e-32	Venous ECs
SLC8A1	1.2198e-36	1.20166	0.472	0.261	5.49775e-32	Venous ECs
NR2F2	1.32395e-36	0.772937	0.164	0.043	5.96717e-32	Venous ECs
PDZD2	2.90052e-36	-1.65418	0.18	0.414	1.30729e-31	Venous ECs
EPB41L2	3.82311e-36	-1.39041	0.343	0.564	1.72311e-31	Venous ECs
MCTP1	4.84321e-36	0.988172	0.609	0.381	2.18288e-31	Venous ECs
MLLT3	7.90138e-36	1.0741	0.361	0.165	3.56123e-31	Venous ECs
MKL2	2.68753e-35	1.06901	0.52	0.315	1.2113e-30	Venous ECs
RAPGEF4	7.51073e-35	0.815412	0.507	0.282	3.38516e-30	Venous ECs
HRH1	9.05698e-35	0.768875	0.154	0.04	4.08207e-30	Venous ECs
INSR	9.09676e-34	1.08806	0.506	0.293	4.1e-29	Venous ECs
ITGA1	1.56964e-33	-1.32042	0.315	0.531	7.07451e-29	Venous ECs
TGM2	2.48528e-33	1.08709	0.392	0.197	1.12014e-28	Venous ECs
NUAK1	7.37085e-33	0.881652	0.375	0.179	3.32212e-28	Venous ECs
HIPK3	7.59288e-33	0.840853	0.597	0.388	3.42219e-28	Venous ECs
SELP	1.73136e-32	0.806594	0.159	0.045	7.80339e-28	Venous ECs
CPAMD8	2.43184e-32	-1.67251	0.039	0.241	1.09606e-27	Venous ECs
RAI14	4.40306e-32	1.02975	0.422	0.229	1.98451e-27	Venous ECs
SLC9C1	5.95505e-32	-1.41971	0.058	0.274	2.684e-27	Venous ECs
ADIPOR2	1.02363e-31	-1.21666	0.246	0.461	4.61361e-27	Venous ECs
AUTS2	1.13033e-31	-1.1859	0.487	0.649	5.0945e-27	Venous ECs
COL15A1	2.20891e-31	1.08777	0.252	0.099	9.95578e-27	Venous ECs
PRCP	7.93176e-31	0.773607	0.249	0.096	3.57492e-26	Venous ECs
MAP3K8	1.40764e-30	0.83748	0.265	0.107	6.34439e-26	Venous ECs
PKP4	1.62629e-30	0.894519	0.619	0.427	7.32984e-26	Venous ECs
ST6GAL1	4.92413e-30	0.760906	0.526	0.308	2.21936e-25	Venous ECs
IL1R1	6.4402e-30	0.928153	0.29	0.127	2.90266e-25	Venous ECs
BMPR2	7.13473e-30	0.713316	0.74	0.573	3.21569e-25	Venous ECs
DCLK1	2.74945e-29	-1.47575	0.052	0.246	1.23921e-24	Venous ECs
NOTCH4	7.16696e-29	-1.07358	0.206	0.419	3.23022e-24	Venous ECs
RALGAPA2	1.0549e-28	0.812606	0.706	0.549	4.75454e-24	Venous ECs
CPLX1	1.11117e-28	0.713064	0.132	0.035	5.00817e-24	Venous ECs
AC007319.1	1.59413e-28	1.00811	0.409	0.218	7.18492e-24	Venous ECs
CCDC85A	2.40133e-28	-1.28129	0.35	0.527	1.0823e-23	Venous ECs
TFPI	3.10656e-28	0.787671	0.301	0.137	1.40016e-23	Venous ECs
CASC15	5.93787e-28	0.766738	0.416	0.219	2.67626e-23	Venous ECs
THBD	6.95402e-28	0.867389	0.187	0.065	3.13424e-23	Venous ECs
FAM171A1	8.44979e-28	0.774731	0.306	0.139	3.80841e-23	Venous ECs
LDLRAD3	9.91591e-28	0.822364	0.173	0.058	4.4692e-23	Venous ECs
LNX1	1.27477e-27	-1.36232	0.161	0.362	5.74553e-23	Venous ECs
TGFBR2	1.34614e-27	0.920252	0.51	0.326	6.06718e-23	Venous ECs
RAB27A	2.40968e-27	0.748238	0.298	0.136	1.08606e-22	Venous ECs
FBN1	2.43774e-27	0.819387	0.35	0.177	1.09871e-22	Venous ECs
ELK3	6.54202e-27	0.764433	0.529	0.335	2.94856e-22	Venous ECs
EXT1	9.07683e-27	-1.18844	0.411	0.586	4.09102e-22	Venous ECs
ATP8B1	1.88172e-26	0.70276	0.494	0.298	8.48112e-22	Venous ECs
CA4	2.17149e-26	-1.56935	0.011	0.174	9.7871e-22	Venous ECs
FRY	5.97231e-26	0.700407	0.43	0.239	2.69178e-21	Venous ECs
PLXNA2	9.66824e-26	-0.924373	0.425	0.589	4.35757e-21	Venous ECs
SGIP1	4.96236e-25	-1.28429	0.027	0.191	2.23658e-20	Venous ECs
VEGFC	6.18813e-25	0.794254	0.413	0.231	2.78905e-20	Venous ECs
CLDN5	7.43066e-25	-1.43101	0.036	0.205	3.34907e-20	Venous ECs
FAR2	7.44581e-25	0.703076	0.26	0.114	3.3559e-20	Venous ECs
COL8A1	1.16516e-24	0.898509	0.356	0.19	5.2515e-20	Venous ECs
LRRFIP1	1.39822e-24	0.711333	0.591	0.416	6.30191e-20	Venous ECs
RUNX1T1	1.99671e-24	0.723221	0.49	0.302	8.99937e-20	Venous ECs
ABCC4	3.80125e-24	0.72526	0.365	0.192	1.71326e-19	Venous ECs
PBX1	3.93737e-24	0.817726	0.443	0.262	1.77461e-19	Venous ECs
LPL	6.73364e-24	-1.42475	0.047	0.211	3.03492e-19	Venous ECs
ATP13A3	9.34052e-24	-1.42297	0.132	0.309	4.20986e-19	Venous ECs
DENND3	1.99669e-23	-1.04678	0.169	0.351	8.99926e-19	Venous ECs
TNNT3	3.97277e-23	-1.17981	0.02	0.174	1.79057e-18	Venous ECs
MARCH3	5.88695e-23	0.763089	0.282	0.136	2.65331e-18	Venous ECs
IGFBP4	8.90213e-23	0.706411	0.411	0.231	4.01228e-18	Venous ECs
CYP1B1	2.24909e-22	0.741287	0.161	0.058	1.01369e-17	Venous ECs
LINC02147	2.74405e-22	1.03068	0.186	0.073	1.23677e-17	Venous ECs
SLC22A23	4.23557e-22	-1.11426	0.019	0.163	1.90902e-17	Venous ECs
TBC1D4	4.9498e-22	0.706549	0.214	0.093	2.23092e-17	Venous ECs
SMAD6	1.47116e-21	-1.2925	0.126	0.297	6.63069e-17	Venous ECs
TMEM132C	1.51086e-21	-2.34152	0.02	0.16	6.80958e-17	Venous ECs
HYAL2	2.52843e-21	0.868386	0.351	0.195	1.13959e-16	Venous ECs
CNKSR3	4.44826e-21	0.806243	0.373	0.212	2.00487e-16	Venous ECs
VPS13A	4.57735e-21	0.747662	0.375	0.218	2.06306e-16	Venous ECs
CREB5	5.57377e-21	-1.07872	0.279	0.451	2.51216e-16	Venous ECs
HMCN1	8.11834e-21	-1.37527	0.197	0.368	3.65902e-16	Venous ECs
IFNGR1	1.56547e-20	-0.99933	0.194	0.362	7.05574e-16	Venous ECs
LSS	2.16456e-20	-1.05049	0.039	0.183	9.75587e-16	Venous ECs
RAPGEF1	3.02984e-20	-0.784584	0.564	0.679	1.36558e-15	Venous ECs
EEPD1	3.32619e-20	-1.08871	0.157	0.325	1.49915e-15	Venous ECs
RASGRF2	1.0834e-19	-0.877597	0.454	0.58	4.88298e-15	Venous ECs
EGFR	1.23986e-19	-1.01458	0.285	0.437	5.58819e-15	Venous ECs
RGCC	1.40765e-19	-1.12199	0.17	0.335	6.34442e-15	Venous ECs
PREX1	1.66816e-19	-1.08874	0.085	0.234	7.51854e-15	Venous ECs
RNF144B	3.73701e-19	-1.35275	0.132	0.287	1.68431e-14	Venous ECs
EFNB2	5.90217e-19	-1.06171	0.145	0.303	2.66017e-14	Venous ECs
POSTN	8.72504e-19	0.826558	0.287	0.149	3.93246e-14	Venous ECs
LIFR	1.32677e-18	0.970019	0.49	0.338	5.97986e-14	Venous ECs
ENG	2.11003e-18	-0.835107	0.444	0.588	9.51013e-14	Venous ECs
ARL15	3.28118e-18	-1.3813	0.584	0.656	1.47886e-13	Venous ECs
SLC2A3	5.11653e-18	0.786419	0.394	0.245	2.30607e-13	Venous ECs
ADAMTS1	5.19846e-18	1.04166	0.369	0.23	2.343e-13	Venous ECs
TUSC3	5.98453e-18	-0.952422	0.027	0.153	2.69729e-13	Venous ECs
PELI2	6.73741e-18	0.714935	0.343	0.2	3.03662e-13	Venous ECs
DENND2A	1.10583e-17	-0.820624	0.083	0.233	4.98409e-13	Venous ECs
CD300LG	3.32867e-17	-0.920094	0.011	0.121	1.50026e-12	Venous ECs
CLMN	4.27467e-17	-0.979345	0.016	0.129	1.92664e-12	Venous ECs
STXBP6	8.62939e-17	-1.10635	0.044	0.171	3.88935e-12	Venous ECs
UNC5B	1.04377e-16	-0.912573	0.013	0.121	4.70436e-12	Venous ECs
CTNNBIP1	2.12471e-16	-0.821916	0.039	0.162	9.5763e-12	Venous ECs
ITGB5	3.77799e-16	-0.823315	0.036	0.155	1.70278e-11	Venous ECs
DACH1	4.80494e-16	-1.10852	0.145	0.286	2.16564e-11	Venous ECs
RP11-767I20.1	6.74421e-16	-2.77484	0.05	0.168	3.03968e-11	Venous ECs
KIAA1549	7.05318e-16	-0.874729	0.038	0.155	3.17894e-11	Venous ECs
SNHG25	7.12512e-16	-0.854447	0.11	0.249	3.21136e-11	Venous ECs
CXCL2	1.1154e-15	-1.09647	0.115	0.258	5.02723e-11	Venous ECs
PRKG1	1.15699e-15	-1.34813	0.139	0.271	5.21465e-11	Venous ECs
SRGN	1.45749e-15	-0.813435	0.178	0.324	6.56905e-11	Venous ECs
TIMP3	1.65522e-15	-0.712608	0.461	0.604	7.46023e-11	Venous ECs
CD36	2.03716e-15	-0.978072	0.452	0.565	9.18167e-11	Venous ECs
ATOH8	2.04206e-15	-0.848923	0.069	0.196	9.20375e-11	Venous ECs
SIPA1L2	3.56046e-15	-0.9464	0.044	0.159	1.60474e-10	Venous ECs
MGLL	6.63964e-15	-0.987986	0.38	0.492	2.99255e-10	Venous ECs
PDE3A	9.90904e-15	-1.40487	0.124	0.249	4.4661e-10	Venous ECs
NEBL	1.02304e-14	-1.64151	0.139	0.262	4.61093e-10	Venous ECs
PPM1H	1.16226e-14	-1.00573	0.069	0.189	5.23841e-10	Venous ECs
CHSY3	1.19155e-14	-1.19073	0.139	0.269	5.37042e-10	Venous ECs
KIF13B	1.39938e-14	-0.818352	0.157	0.292	6.30713e-10	Venous ECs
LINC01317	1.66269e-14	-1.01633	0.016	0.114	7.49391e-10	Venous ECs
NOS3	4.61695e-14	0.739894	0.271	0.156	2.08091e-09	Venous ECs
VEGFA	4.93715e-14	-0.847676	0.019	0.115	2.22522e-09	Venous ECs
STK10	6.23555e-14	-0.808168	0.115	0.24	2.81042e-09	Venous ECs
NRG1	6.63911e-14	-2.61578	0.025	0.123	2.99231e-09	Venous ECs
ST6GALNAC3	7.19672e-14	-0.72482	0.836	0.85	3.24364e-09	Venous ECs
CTDSPL	1.32656e-13	-0.844072	0.088	0.21	5.97892e-09	Venous ECs
PHACTR2	3.78869e-13	-0.71525	0.296	0.433	1.7076e-08	Venous ECs
LPCAT2	3.81578e-13	-0.748543	0.022	0.115	1.71981e-08	Venous ECs
ARHGEF7	4.72883e-13	-0.99813	0.301	0.415	2.13133e-08	Venous ECs
CGNL1	6.8227e-13	-1.09165	0.017	0.106	3.07506e-08	Venous ECs
LAMA2	7.33868e-13	-0.862741	0.304	0.428	3.30761e-08	Venous ECs
LAMB1	8.6084e-13	-0.803942	0.159	0.283	3.87989e-08	Venous ECs
FAM49A	1.39803e-12	-0.745519	0.019	0.106	6.30107e-08	Venous ECs
ADAMTS9	1.62138e-12	1.07433	0.586	0.49	7.3077e-08	Venous ECs
WARS	2.17556e-12	-0.836022	0.312	0.428	9.80546e-08	Venous ECs
PCDH15	2.82063e-12	-1.05158	0.017	0.102	1.27129e-07	Venous ECs
COL18A1	3.52102e-12	-0.764673	0.096	0.208	1.58696e-07	Venous ECs
ANXA3	3.74324e-12	-0.740301	0.279	0.402	1.68712e-07	Venous ECs
RGL1	3.90898e-12	-0.704986	0.041	0.138	1.76182e-07	Venous ECs
PRKX	4.21935e-12	-0.734416	0.088	0.198	1.9017e-07	Venous ECs
KCNB1	5.27442e-12	-0.783884	0.017	0.101	2.37723e-07	Venous ECs
BACH2	7.06505e-12	-0.715298	0.058	0.16	3.18429e-07	Venous ECs
RNF152	1.24538e-11	-0.88641	0.019	0.1	5.61305e-07	Venous ECs
SMTN	1.43267e-11	-0.713759	0.077	0.181	6.45719e-07	Venous ECs
PITPNM2	1.7305e-11	-0.727583	0.172	0.287	7.79953e-07	Venous ECs
FABP4	2.20746e-11	-1.14761	0.104	0.211	9.94926e-07	Venous ECs
PRICKLE1	2.42737e-11	0.731866	0.156	0.079	1.09404e-06	Venous ECs
PCSK5	2.49491e-11	-1.64213	0.076	0.173	1.12448e-06	Venous ECs
KANK1	2.58221e-11	-0.901935	0.066	0.165	1.16383e-06	Venous ECs
MCC	2.58504e-11	-0.711595	0.328	0.439	1.1651e-06	Venous ECs
MIR4435-2HG	2.81172e-11	-0.872955	0.228	0.34	1.26727e-06	Venous ECs
PLCXD3	3.19615e-11	0.745171	0.211	0.122	1.44054e-06	Venous ECs
RANBP17	6.31626e-11	-0.804846	0.115	0.22	2.8468e-06	Venous ECs
SH3RF1	8.26324e-11	-0.784029	0.22	0.333	3.72433e-06	Venous ECs
ID2	1.3767e-10	-0.847685	0.041	0.127	6.20493e-06	Venous ECs
PLA2G5	1.55578e-10	-0.80818	0.036	0.121	7.01207e-06	Venous ECs
TMEM2	1.91439e-10	0.712288	0.307	0.202	8.62836e-06	Venous ECs
CNOT6L	2.66257e-10	-0.74148	0.243	0.348	1.20005e-05	Venous ECs
FMO2	5.14812e-10	-0.807485	0.061	0.149	2.32031e-05	Venous ECs
PRKCE	1.22725e-09	-0.76366	0.405	0.493	5.53135e-05	Venous ECs
PDZRN3	1.34408e-09	-0.923849	0.035	0.11	6.0579e-05	Venous ECs
DTNA	1.86402e-09	-0.898523	0.143	0.24	8.40133e-05	Venous ECs
KDR	2.86456e-09	-0.733785	0.079	0.167	0.000129108	Venous ECs
MICAL2	4.30679e-09	-0.821614	0.093	0.18	0.000194111	Venous ECs
SGK223	5.73217e-09	-0.797675	0.098	0.185	0.000258355	Venous ECs
GRK5	7.65864e-08	-0.715669	0.345	0.43	0.00345182	Venous ECs
BMX	8.72445e-08	-0.919135	0.077	0.152	0.0039322	Venous ECs
PKHD1L1	9.71146e-08	-1.10119	0.072	0.148	0.00437705	Venous ECs
VCL	3.55558e-07	-0.782299	0.247	0.324	0.0160253	Venous ECs
