# Supplementary material for: Integrative single-cell analysis of cardiac and pulmonary sarcoidosis using publicly available cardiac and bronchoalveolar lavage fluid sequencing datasets
Source: Front Cardiovasc Med. 2023 Jul 28;10:1227818. doi: 10.3389/fcvm.2023.1227818 (PMC10419306; doi:10.3389/fcvm.2023.1227818)
Supplement: Supplementary file 1 [file Datasheet1.zip › Table_S17.xlsx]

## Sheet: Endothelial Cell DE Genes
Table S17: Supervised Gene-Set Enrichment Analysis of Cardiac Endothelial Cells in Sarcoidosis Relative to Control
Gene	p_val	avg_log2FC	pct.1	pct.2	p_val_adj	Cell Type
MALAT1	2.54668e-86	-2.06895	1	1	1.14781e-81	Venous ECs
C10orf11	2.7155e-82	4.59512	0.889	0	1.2239e-77	Venous ECs
LRMDA	1.13184e-73	-3.66147	0	0.635	5.1013e-69	Venous ECs
CH507-528H12.1	1.68341e-69	4.36777	0.799	0	7.5873e-65	Venous ECs
LINC-PINT	7.55675e-69	4.06014	0.794	0	3.4059e-64	Venous ECs
LINC02147	1.11984e-59	-3.69487	0	0.532	5.04723e-55	Venous ECs
RBMS3	2.05631e-55	2.58027	0.872	0.257	9.268e-51	Venous ECs
LRP4	6.23826e-53	-2.9176	0.007	0.495	2.81165e-48	Venous ECs
AL109930.1	1.23304e-51	-3.35708	0	0.468	5.55745e-47	Venous ECs
MLLT4	7.26971e-49	2.71706	0.63	0	3.27653e-44	Venous ECs
LINGO1	1.71734e-46	-3.08818	0.01	0.45	7.74021e-42	Venous ECs
LHFP	5.27966e-46	3.14249	0.603	0	2.3796e-41	Venous ECs
CH507-513H4.1	9.50506e-46	2.85083	0.6	0	4.28403e-41	Venous ECs
KANK3	1.78836e-44	-2.61721	0	0.41	8.06031e-40	Venous ECs
RFWD2	3.11661e-44	2.35401	0.586	0	1.40469e-39	Venous ECs
AFDN	2.50477e-42	-2.60083	0	0.392	1.12892e-37	Venous ECs
AC016831.7	2.30827e-40	-2.72856	0.034	0.446	1.04036e-35	Venous ECs
ZBTB16	3.24631e-40	2.16198	0.77	0.243	1.46314e-35	Venous ECs
CTD-3179P9.1	7.52976e-40	3.38053	0.542	0	3.39374e-35	Venous ECs
BRE	7.52978e-40	2.41847	0.542	0	3.39375e-35	Venous ECs
LHFPL6	3.70781e-39	-2.55242	0	0.365	1.67115e-34	Venous ECs
RP11-248J23.7	6.30025e-36	2.40438	0.501	0	2.83959e-31	Venous ECs
XIST	1.56616e-35	-2.51836	0	0.333	7.05884e-31	Venous ECs
LDLRAD4	1.72708e-34	1.61415	0.855	0.378	7.78412e-30	Venous ECs
PARK2	1.6992e-33	2.38768	0.475	0	7.65847e-29	Venous ECs
TMEM2	2.80018e-33	2.97654	0.472	0	1.26207e-28	Venous ECs
CEMIP2	5.54488e-32	-2.51221	0	0.302	2.49913e-27	Venous ECs
B2M	1.34108e-31	-2.8041	0.465	0.725	6.04438e-27	Venous ECs
GMDS-AS1	3.80349e-31	2.30713	0.448	0	1.71427e-26	Venous ECs
PTPRM	3.93124e-31	1.05754	0.973	0.842	1.77185e-26	Venous ECs
ELMO1	5.22119e-30	1.16325	0.913	0.617	2.35324e-25	Venous ECs
RP11-382A20.3	1.08317e-29	2.08138	0.431	0	4.88193e-25	Venous ECs
GMDS-DT	1.71065e-29	-2.1438	0	0.279	7.71005e-25	Venous ECs
LARGE	7.1103e-29	2.01738	0.421	0	3.20468e-24	Venous ECs
ERBB2IP	7.11036e-29	2.02573	0.421	0	3.20471e-24	Venous ECs
EPAS1	1.86758e-28	1.63878	0.823	0.387	8.41737e-24	Venous ECs
AC005699.1	5.11439e-28	-2.4352	0	0.266	2.3051e-23	Venous ECs
AL138828.1	1.57661e-27	-2.10938	0	0.261	7.10594e-23	Venous ECs
CD59	2.66503e-27	1.68742	0.516	0.063	1.20116e-22	Venous ECs
TBCD	6.09012e-27	1.72792	0.714	0.234	2.74488e-22	Venous ECs
PCNX	7.10311e-27	1.72833	0.397	0	3.20144e-22	Venous ECs
KIAA0368	2.75063e-26	1.88126	0.39	0	1.23974e-21	Venous ECs
LINC00969	2.75066e-26	1.76277	0.39	0	1.23975e-21	Venous ECs
RPL10	3.5875e-26	-2.03223	0.14	0.477	1.61692e-21	Venous ECs
COP1	4.5266e-26	-1.78211	0	0.248	2.04018e-21	Venous ECs
NR4A1	6.4173e-26	2.43192	0.525	0.099	2.89234e-21	Venous ECs
WWTR1	1.76746e-25	1.67961	0.729	0.266	7.96612e-21	Venous ECs
RBMS3-AS3	2.57067e-25	-1.9427	0.012	0.275	1.15863e-20	Venous ECs
MCF2L	3.78371e-25	1.69032	0.676	0.234	1.70536e-20	Venous ECs
BABAM2	4.1743e-25	-1.86168	0	0.239	1.8814e-20	Venous ECs
SLC26A3	4.66837e-25	-2.03532	0.005	0.252	2.10408e-20	Venous ECs
CSNK1E	1.02436e-24	1.60423	0.433	0.032	4.6169e-20	Venous ECs
TMSB4X	2.16656e-24	-2.52915	0.237	0.545	9.76491e-20	Venous ECs
ANO2	2.83379e-24	1.21487	0.913	0.622	1.27722e-19	Venous ECs
PAPD4	3.54561e-24	1.76137	0.363	0	1.59804e-19	Venous ECs
SH3RF3	5.18721e-24	1.23157	0.792	0.302	2.33793e-19	Venous ECs
LINC01420	5.4705e-24	1.69918	0.361	0	2.46561e-19	Venous ECs
RP5-965F6.2	8.4293e-24	1.96689	0.358	0	3.79917e-19	Venous ECs
PRKN	1.14056e-23	-1.92009	0	0.225	5.14063e-19	Venous ECs
MGEA5	1.99341e-23	1.63916	0.354	0	8.98451e-19	Venous ECs
NDRG1	1.00923e-22	1.63481	0.719	0.284	4.54871e-18	Venous ECs
AC118549.1	1.01807e-22	-1.60995	0	0.216	4.58856e-18	Venous ECs
AC006059.1	1.01807e-22	-1.67931	0	0.216	4.58856e-18	Venous ECs
ERBIN	1.01807e-22	-1.58592	0	0.216	4.58856e-18	Venous ECs
AL139807.1	1.01807e-22	-1.84135	0	0.216	4.58856e-18	Venous ECs
TSPAN9	1.20379e-22	1.24262	0.685	0.225	5.42562e-18	Venous ECs
RPL41	1.47252e-22	-2.08991	0.061	0.342	6.63681e-18	Venous ECs
SHANK3	1.64833e-22	1.27869	0.717	0.239	7.42917e-18	Venous ECs
PDLIM1	4.96118e-22	1.45049	0.663	0.243	2.23605e-17	Venous ECs
ZZZ3	5.91805e-22	1.61575	0.334	0	2.66733e-17	Venous ECs
RASGEF1B	6.85554e-22	-2.01182	0.044	0.306	3.08986e-17	Venous ECs
RASAL2	8.56654e-22	0.965705	0.908	0.617	3.86103e-17	Venous ECs
S100A6	1.4788e-21	-2.44406	0.077	0.356	6.66509e-17	Venous ECs
HLA-C	1.83348e-21	-2.21484	0.32	0.581	8.26366e-17	Venous ECs
LINC00513	2.65084e-21	-1.66663	0	0.203	1.19476e-16	Venous ECs
TENT2	2.65085e-21	-1.55983	0	0.203	1.19477e-16	Venous ECs
MYH9	3.28599e-21	1.17479	0.717	0.279	1.48103e-16	Venous ECs
TACC1	6.24619e-21	0.977419	0.908	0.631	2.81522e-16	Venous ECs
C1orf132	7.13297e-21	1.55609	0.32	0	3.2149e-16	Venous ECs
AC027097.2	7.80761e-21	-1.75343	0	0.198	3.51897e-16	Venous ECs
IFI27	7.96327e-21	-2.39845	0.145	0.432	3.58913e-16	Venous ECs
UTY	1.03045e-20	1.30433	0.501	0.104	4.64435e-16	Venous ECs
UTRN	1.06344e-20	1.01191	0.886	0.55	4.79301e-16	Venous ECs
ARHGEF10	1.07533e-20	1.55477	0.317	0	4.8466e-16	Venous ECs
MT-CYB	1.07857e-20	-1.78748	0.15	0.446	4.86123e-16	Venous ECs
AC007319.1	1.28642e-20	-1.3704	0.295	0.622	5.79802e-16	Venous ECs
ZCCHC11	1.61908e-20	1.5576	0.315	0	7.29733e-16	Venous ECs
WHSC1L1	1.61908e-20	1.53163	0.315	0	7.29733e-16	Venous ECs
FKBP5	3.58975e-20	1.3913	0.726	0.333	1.61793e-15	Venous ECs
GRB10	5.57586e-20	1.21379	0.748	0.356	2.5131e-15	Venous ECs
RPS6KA2	5.99308e-20	1.35233	0.62	0.212	2.70114e-15	Venous ECs
MUC20-OT1	6.71031e-20	-1.44323	0	0.189	3.0244e-15	Venous ECs
HLA-B	7.14844e-20	-1.90204	0.39	0.608	3.22187e-15	Venous ECs
AL035610.2	1.22986e-19	1.89802	0.303	0	5.54309e-15	Venous ECs
NECTIN2	1.95817e-19	-1.4168	0	0.185	8.82565e-15	Venous ECs
LARGE1	1.95817e-19	-1.54158	0	0.185	8.82565e-15	Venous ECs
C5orf42	4.09101e-19	1.4607	0.295	0	1.84386e-14	Venous ECs
DOCK9	4.30847e-19	0.957132	0.881	0.554	1.94187e-14	Venous ECs
EMP1	4.72031e-19	1.53826	0.559	0.162	2.12749e-14	Venous ECs
FLI1	4.91717e-19	1.08119	0.794	0.378	2.21622e-14	Venous ECs
TCIM	5.69684e-19	-1.73439	0	0.18	2.56762e-14	Venous ECs
LINC02256	5.69684e-19	-1.52635	0	0.18	2.56762e-14	Venous ECs
C14orf159	6.09213e-19	1.49079	0.293	0	2.74578e-14	Venous ECs
SVIL-AS1	9.06124e-19	1.40889	0.291	0	4.08399e-14	Venous ECs
ZNF280D	1.04699e-18	1.22103	0.431	0.072	4.71888e-14	Venous ECs
FP700111.1	1.65237e-18	-1.42172	0	0.176	7.44738e-14	Venous ECs
TJP2	1.69335e-18	1.37316	0.298	0.005	7.63212e-14	Venous ECs
PREX2	1.75856e-18	1.10318	0.792	0.419	7.92602e-14	Venous ECs
TMSB10	4.30106e-18	-2.13223	0.242	0.495	1.93853e-13	Venous ECs
HDGFL3	4.77835e-18	-1.34805	0	0.171	2.15365e-13	Venous ECs
SPTBN1	5.4491e-18	0.80084	0.908	0.608	2.45596e-13	Venous ECs
MT-ND3	5.64598e-18	-1.70088	0.087	0.342	2.5447e-13	Venous ECs
ZC3H11A	6.47903e-18	1.27879	0.278	0	2.92016e-13	Venous ECs
PELI2	9.25449e-18	1.52611	0.467	0.113	4.17109e-13	Venous ECs
AC018816.3	9.56826e-18	1.42757	0.276	0	4.31251e-13	Venous ECs
PVRL2	9.56826e-18	1.46613	0.276	0	4.31251e-13	Venous ECs
ECPAS	1.37772e-17	-1.45318	0	0.167	6.20952e-13	Venous ECs
AL365273.2	1.37772e-17	-1.37858	0	0.167	6.20952e-13	Venous ECs
PLCB4	1.50757e-17	0.98626	0.809	0.423	6.79478e-13	Venous ECs
HLA-A	1.82069e-17	-2.15658	0.3	0.527	8.20601e-13	Venous ECs
FOXO3	1.84034e-17	1.06456	0.545	0.158	8.2946e-13	Venous ECs
LRRC16A	2.07947e-17	1.57507	0.271	0	9.37239e-13	Venous ECs
MT-ATP6	2.81578e-17	-1.66153	0.121	0.378	1.2691e-12	Venous ECs
RAPGEF2	3.08056e-17	1.13581	0.637	0.234	1.38844e-12	Venous ECs
AC116366.3	3.96065e-17	-1.37124	0	0.162	1.7851e-12	Venous ECs
OGA	3.96065e-17	-1.34155	0	0.162	1.7851e-12	Venous ECs
GLTSCR1L	6.60462e-17	1.36139	0.264	0	2.97677e-12	Venous ECs
SRGAP2	8.36068e-17	1.13635	0.567	0.189	3.76824e-12	Venous ECs
ANKS1A	9.24124e-17	1.23994	0.467	0.113	4.16512e-12	Venous ECs
SPDYE2	9.25082e-17	-1.63432	0.007	0.18	4.16944e-12	Venous ECs
LMBR1	9.2547e-17	0.999842	0.625	0.225	4.17119e-12	Venous ECs
ZBTB20	9.73741e-17	0.7633	0.923	0.685	4.38875e-12	Venous ECs
KIAA1671	9.74784e-17	1.10004	0.591	0.198	4.39345e-12	Venous ECs
IMMP2L	1.06387e-16	1.28887	0.678	0.32	4.79497e-12	Venous ECs
RACK1	1.13529e-16	-1.31556	0	0.158	5.11687e-12	Venous ECs
C5orf56	1.41887e-16	1.34969	0.259	0	6.39499e-12	Venous ECs
ANKRD11	1.58493e-16	1.01573	0.608	0.221	7.14346e-12	Venous ECs
PCNXL4	2.07607e-16	1.26911	0.257	0	9.35706e-12	Venous ECs
ATXN7	2.11315e-16	1.27275	0.286	0.014	9.52416e-12	Venous ECs
LYST	2.34453e-16	0.884042	0.758	0.374	1.0567e-11	Venous ECs
SDPR	3.03427e-16	1.59078	0.254	0	1.36757e-11	Venous ECs
JCAD	3.24485e-16	-1.31485	0	0.153	1.46249e-11	Venous ECs
CPLANE1	3.24487e-16	-1.24416	0	0.153	1.4625e-11	Venous ECs
AC025569.1	3.24487e-16	-1.38542	0	0.153	1.4625e-11	Venous ECs
C22orf34	3.25467e-16	1.29254	0.499	0.144	1.46691e-11	Venous ECs
IGFBP5	3.31964e-16	-2.96298	0.179	0.432	1.4962e-11	Venous ECs
NEAT1	3.91709e-16	0.808281	0.969	0.856	1.76547e-11	Venous ECs
LINC00486	4.00452e-16	-1.45973	0.015	0.194	1.80488e-11	Venous ECs
RNF4	5.04904e-16	1.13529	0.361	0.054	2.27565e-11	Venous ECs
SKIV2L2	6.45947e-16	1.15783	0.249	0	2.91135e-11	Venous ECs
FLT1	6.53415e-16	0.926039	0.877	0.55	2.945e-11	Venous ECs
SPAG9	6.5564e-16	0.869181	0.622	0.221	2.95503e-11	Venous ECs
SKI	7.40101e-16	1.3976	0.358	0.059	3.33571e-11	Venous ECs
AC027018.1	9.24801e-16	-1.28464	0	0.149	4.16817e-11	Venous ECs
TMEM273	9.24801e-16	-1.33256	0	0.149	4.16817e-11	Venous ECs
PCNX1	9.24801e-16	-1.12536	0	0.149	4.16817e-11	Venous ECs
MTREX	9.24806e-16	-1.33255	0	0.149	4.16819e-11	Venous ECs
AC004594.1	9.24806e-16	-1.32522	0	0.149	4.16819e-11	Venous ECs
WASHC1	9.24806e-16	-1.15043	0	0.149	4.16819e-11	Venous ECs
VPS35L	9.24806e-16	-1.40483	0	0.149	4.16819e-11	Venous ECs
LINC01695	9.24806e-16	-1.5643	0	0.149	4.16819e-11	Venous ECs
RAPGEF4	1.21526e-15	0.932401	0.644	0.252	5.47731e-11	Venous ECs
SUSD6	1.92954e-15	0.972935	0.513	0.153	8.69665e-11	Venous ECs
RP11-314N13.10	1.98953e-15	1.2644	0.242	0	8.96703e-11	Venous ECs
TPT1-AS1	1.98954e-15	1.20168	0.242	0	8.96704e-11	Venous ECs
KIAA0141	1.98954e-15	1.23404	0.242	0	8.96706e-11	Venous ECs
CTC-490E21.12	1.98955e-15	1.44071	0.242	0	8.96709e-11	Venous ECs
FOS	2.39198e-15	1.57752	0.295	0.027	1.07809e-10	Venous ECs
NSD3	2.62833e-15	-1.28139	0	0.144	1.18461e-10	Venous ECs
CAVIN2	2.62834e-15	-1.48378	0	0.144	1.18462e-10	Venous ECs
AC058822.1	2.62834e-15	-1.25886	0	0.144	1.18462e-10	Venous ECs
AC008892.1	2.62834e-15	-1.27165	0	0.144	1.18462e-10	Venous ECs
NBDY	2.62834e-15	-1.20423	0	0.144	1.18462e-10	Venous ECs
ATP5MG	2.62834e-15	-1.17584	0	0.144	1.18462e-10	Venous ECs
SHLD2	2.62834e-15	-1.20973	0	0.144	1.18462e-10	Venous ECs
SELENOW	2.62834e-15	-1.33441	0	0.144	1.18462e-10	Venous ECs
ACTB	2.74436e-15	-2.05753	0.293	0.509	1.23691e-10	Venous ECs
ST3GAL3	2.88828e-15	1.27578	0.24	0	1.30178e-10	Venous ECs
RPL13A	3.01063e-15	-1.44746	0.027	0.212	1.35692e-10	Venous ECs
XAF1	3.18304e-15	1.01495	0.588	0.212	1.43463e-10	Venous ECs
EPB41L4A	3.20584e-15	0.930029	0.765	0.396	1.4449e-10	Venous ECs
ITGA5	3.29079e-15	1.08902	0.55	0.18	1.48319e-10	Venous ECs
MT-ND4	3.56272e-15	-1.75437	0.114	0.347	1.60576e-10	Venous ECs
FAM188A	4.18836e-15	1.16782	0.237	0	1.88774e-10	Venous ECs
MYL2	4.33302e-15	-1.66539	0.162	0.401	1.95294e-10	Venous ECs
CARHSP1	4.9299e-15	-1.64407	0.104	0.333	2.22196e-10	Venous ECs
ADAMTS9-AS2	5.64453e-15	1.3393	0.446	0.126	2.54404e-10	Venous ECs
PALD1	6.4632e-15	1.12717	0.421	0.104	2.91303e-10	Venous ECs
ITGA9	6.71336e-15	0.898844	0.685	0.297	3.02578e-10	Venous ECs
ZBTB20-AS5	7.44916e-15	-1.17847	0	0.14	3.35741e-10	Venous ECs
DELE1	7.44916e-15	-1.17444	0	0.14	3.35741e-10	Venous ECs
ARMH3	7.44916e-15	-1.13615	0	0.14	3.35741e-10	Venous ECs
ARMH4	7.44916e-15	-1.22281	0	0.14	3.35741e-10	Venous ECs
CAVIN1	7.44916e-15	-1.26543	0	0.14	3.35741e-10	Venous ECs
SEC14L1	7.49278e-15	0.95962	0.608	0.234	3.37707e-10	Venous ECs
CCND3	8.07124e-15	1.1245	0.559	0.203	3.63779e-10	Venous ECs
MTHFD1L	8.67265e-15	1.11673	0.39	0.081	3.90885e-10	Venous ECs
IPO9-AS1	9.60514e-15	-1.67064	0.036	0.225	4.32913e-10	Venous ECs
EGFR	1.00859e-14	1.33402	0.39	0.09	4.54582e-10	Venous ECs
ADAMTS9-AS1	1.12873e-14	-1.50832	0.01	0.167	5.0873e-10	Venous ECs
CTBP2	1.21026e-14	0.960452	0.494	0.153	5.45474e-10	Venous ECs
C10orf76	1.26881e-14	1.16569	0.23	0	5.71867e-10	Venous ECs
MBNL1	1.42346e-14	0.85558	0.877	0.586	6.41566e-10	Venous ECs
SRGAP2B	1.82288e-14	0.931674	0.441	0.113	8.21588e-10	Venous ECs
AC010894.3	2.10544e-14	-1.19216	0	0.135	9.48942e-10	Venous ECs
GRASP	3.16655e-14	1.0899	0.4	0.095	1.42719e-09	Venous ECs
KLF12	4.21441e-14	1.09304	0.608	0.275	1.89948e-09	Venous ECs
AQP3	4.52382e-14	-1.88012	0.022	0.189	2.03893e-09	Venous ECs
ELMO1-AS1	5.12834e-14	-1.54972	0.022	0.189	2.31139e-09	Venous ECs
PDE4D	5.30273e-14	1.05143	0.646	0.293	2.38999e-09	Venous ECs
KIAA1462	5.47764e-14	1.18595	0.22	0	2.46883e-09	Venous ECs
C4orf32	5.47768e-14	1.28743	0.22	0	2.46884e-09	Venous ECs
C16orf62	5.47768e-14	1.05172	0.22	0	2.46884e-09	Venous ECs
WNK1	5.51292e-14	0.97804	0.707	0.338	2.48473e-09	Venous ECs
LINC02197	5.93484e-14	-1.44618	0	0.131	2.67489e-09	Venous ECs
AC092839.1	5.93487e-14	-1.22626	0	0.131	2.67491e-09	Venous ECs
AC013394.1	5.93487e-14	-1.16164	0	0.131	2.67491e-09	Venous ECs
MT1X	5.93487e-14	-1.6323	0	0.131	2.67491e-09	Venous ECs
TPTEP2-CSNK1E	5.93487e-14	-1.19439	0	0.131	2.67491e-09	Venous ECs
BCL2L1	6.63651e-14	0.89531	0.421	0.104	2.99114e-09	Venous ECs
CHN2	7.87463e-14	1.2827	0.218	0	3.54918e-09	Venous ECs
PLXNA2	8.57321e-14	1.18006	0.54	0.212	3.86403e-09	Venous ECs
VWF	8.88622e-14	0.78654	0.927	0.757	4.00511e-09	Venous ECs
CHST11	9.28682e-14	1.19343	0.395	0.099	4.18566e-09	Venous ECs
MT-ND1	9.30871e-14	-1.50875	0.092	0.306	4.19553e-09	Venous ECs
RP11-147L13.11	1.13084e-13	1.05547	0.215	0	5.09681e-09	Venous ECs
RFX2	1.20759e-13	1.41714	0.286	0.036	5.44275e-09	Venous ECs
PARD3B	1.22962e-13	0.936262	0.567	0.23	5.54201e-09	Venous ECs
NCOA3	1.26036e-13	0.923164	0.707	0.333	5.68058e-09	Venous ECs
PTK2	1.36607e-13	0.667566	0.835	0.437	6.15701e-09	Venous ECs
AC026202.2	1.66849e-13	-1.13637	0	0.126	7.52004e-09	Venous ECs
PCNX4	1.6685e-13	-1.20209	0	0.126	7.52008e-09	Venous ECs
AC012409.2	1.6685e-13	-1.30949	0	0.126	7.52008e-09	Venous ECs
TUT4	1.66851e-13	-1.20925	0	0.126	7.52012e-09	Venous ECs
AL445426.1	1.66851e-13	-1.26402	0	0.126	7.52012e-09	Venous ECs
H3F3B	1.73974e-13	-1.6475	0.211	0.428	7.84118e-09	Venous ECs
HES1	1.7481e-13	-2.20778	0.07	0.27	7.87888e-09	Venous ECs
KALRN	2.0129e-13	0.850125	0.806	0.482	9.07235e-09	Venous ECs
AHR	2.04018e-13	1.21033	0.249	0.018	9.19532e-09	Venous ECs
MT-CO3	2.07019e-13	-1.51138	0.322	0.514	9.33057e-09	Venous ECs
KIAA1033	2.3247e-13	1.16982	0.211	0	1.04776e-08	Venous ECs
DIP2C	2.76437e-13	1.00488	0.395	0.099	1.24593e-08	Venous ECs
FGD4	2.7771e-13	1.03667	0.521	0.198	1.25167e-08	Venous ECs
ABLIM1	3.23695e-13	0.797833	0.838	0.482	1.45893e-08	Venous ECs
TMEM131	3.27617e-13	0.886488	0.387	0.09	1.4766e-08	Venous ECs
NRG3	3.30022e-13	1.88419	0.363	0.095	1.48744e-08	Venous ECs
AKT3	3.54269e-13	0.739573	0.801	0.419	1.59673e-08	Venous ECs
CDK17	4.03485e-13	0.74626	0.714	0.347	1.81855e-08	Venous ECs
COL4A1	4.42161e-13	1.33515	0.501	0.176	1.99286e-08	Venous ECs
ATP5F1E	4.67856e-13	-1.24751	0	0.122	2.10867e-08	Venous ECs
AL138752.2	4.67859e-13	-1.03617	0	0.122	2.10869e-08	Venous ECs
MINDY3	4.67859e-13	-0.963357	0	0.122	2.10869e-08	Venous ECs
AC243964.2	4.67859e-13	-1.17636	0	0.122	2.10869e-08	Venous ECs
FP671120.1	4.67859e-13	-1.04767	0	0.122	2.10869e-08	Venous ECs
FP236383.1	4.67859e-13	-1.04145	0	0.122	2.10869e-08	Venous ECs
C14orf37	4.75888e-13	1.14172	0.206	0	2.14487e-08	Venous ECs
SNED1	5.05689e-13	1.00653	0.385	0.095	2.27919e-08	Venous ECs
MAP4	5.08883e-13	0.882857	0.593	0.234	2.29359e-08	Venous ECs
NPIPB4	5.26603e-13	0.897061	0.276	0.032	2.37345e-08	Venous ECs
LRCH1	6.37456e-13	0.903822	0.559	0.212	2.87308e-08	Venous ECs
C10orf128	6.79823e-13	1.123	0.203	0	3.06403e-08	Venous ECs
FAM35A	6.79824e-13	1.16348	0.203	0	3.06404e-08	Venous ECs
RSF1	6.93525e-13	0.7552	0.421	0.113	3.12579e-08	Venous ECs
PLPP1	7.13199e-13	1.06643	0.731	0.405	3.21446e-08	Venous ECs
AC010976.2	8.31437e-13	-1.15969	0.01	0.149	3.74737e-08	Venous ECs
GAPDH	9.16935e-13	-1.66263	0.123	0.329	4.13272e-08	Venous ECs
NEDD9	9.64391e-13	0.848216	0.755	0.405	4.34661e-08	Venous ECs
IFNAR2	9.70146e-13	1.00036	0.201	0	4.37255e-08	Venous ECs
RP11-902B17.1	9.7015e-13	1.1693	0.201	0	4.37256e-08	Venous ECs
RFX3	1.09638e-12	0.827329	0.525	0.185	4.94151e-08	Venous ECs
KIAA1109	1.13034e-12	1.00334	0.443	0.14	5.09456e-08	Venous ECs
ASCC3	1.22141e-12	0.83429	0.465	0.149	5.50502e-08	Venous ECs
MIR29B2CHG	1.30856e-12	-1.01913	0	0.117	5.89781e-08	Venous ECs
SEM1	1.30857e-12	-1.05771	0	0.117	5.89784e-08	Venous ECs
ATP5MC2	1.30857e-12	-1.13453	0	0.117	5.89784e-08	Venous ECs
DGLUCY	1.30857e-12	-1.12085	0	0.117	5.89784e-08	Venous ECs
RP11-437B10.1	1.38303e-12	0.911258	0.199	0	6.23346e-08	Venous ECs
RP11-440L14.1	1.38303e-12	1.08097	0.199	0	6.23347e-08	Venous ECs
FBXO18	1.38303e-12	0.962571	0.199	0	6.23347e-08	Venous ECs
PRKCH	1.43685e-12	0.652681	0.835	0.527	6.47601e-08	Venous ECs
ZEB1	1.47447e-12	0.765825	0.792	0.441	6.64559e-08	Venous ECs
SNRK	1.51432e-12	1.01568	0.545	0.221	6.82518e-08	Venous ECs
ARHGAP31	1.56721e-12	0.860767	0.758	0.428	7.06356e-08	Venous ECs
ZMIZ1	1.62968e-12	0.970699	0.429	0.131	7.34512e-08	Venous ECs
NPIPB5	1.95508e-12	0.903495	0.305	0.054	8.81176e-08	Venous ECs
TTTY14	2.12018e-12	0.894777	0.383	0.099	9.55586e-08	Venous ECs
ARHGAP26	2.49395e-12	0.824021	0.797	0.473	1.12405e-07	Venous ECs
LRRFIP1	2.57035e-12	0.819231	0.709	0.369	1.15848e-07	Venous ECs
SPC25	2.60212e-12	-1.63238	0.051	0.225	1.1728e-07	Venous ECs
AFF1	2.73904e-12	0.708592	0.741	0.369	1.23451e-07	Venous ECs
SCFD2	2.88587e-12	0.901233	0.453	0.153	1.30069e-07	Venous ECs
DAB2IP	2.91482e-12	0.804455	0.462	0.144	1.31374e-07	Venous ECs
CHIC2	3.03771e-12	0.94147	0.378	0.099	1.36913e-07	Venous ECs
LIFR	3.61841e-12	1.3439	0.598	0.288	1.63085e-07	Venous ECs
DEPP1	3.65085e-12	-1.54103	0	0.113	1.64547e-07	Venous ECs
AC018816.1	3.65087e-12	-1.04705	0	0.113	1.64548e-07	Venous ECs
TUT7	3.65087e-12	-0.968373	0	0.113	1.64548e-07	Venous ECs
AP001528.2	3.65087e-12	-0.973931	0	0.113	1.64548e-07	Venous ECs
AL157871.4	3.65087e-12	-1.08796	0	0.113	1.64548e-07	Venous ECs
MINDY2	3.65087e-12	-1.10991	0	0.113	1.64548e-07	Venous ECs
AC007193.2	3.65087e-12	-0.962337	0	0.113	1.64548e-07	Venous ECs
NCOR2	3.73058e-12	0.897257	0.404	0.113	1.68141e-07	Venous ECs
KLF7	3.76101e-12	0.847368	0.625	0.275	1.69512e-07	Venous ECs
TMEM57	3.98246e-12	0.94494	0.191	0	1.79493e-07	Venous ECs
CDH12	4.18592e-12	-1.05078	0.007	0.135	1.88664e-07	Venous ECs
SMAD3	4.19421e-12	0.951736	0.419	0.122	1.89037e-07	Venous ECs
POSTN	4.25027e-12	1.47676	0.38	0.113	1.91564e-07	Venous ECs
IRAK3	4.54356e-12	0.780285	0.591	0.243	2.04783e-07	Venous ECs
CFLAR-AS1	4.72716e-12	-1.37581	0.017	0.158	2.13058e-07	Venous ECs
EXOC4	5.13811e-12	0.719231	0.695	0.342	2.3158e-07	Venous ECs
RAP1B	5.3013e-12	0.738587	0.588	0.243	2.38935e-07	Venous ECs
VCL	5.47757e-12	1.00066	0.339	0.077	2.46879e-07	Venous ECs
RP11-514P8.6	5.65427e-12	1.07015	0.189	0	2.54844e-07	Venous ECs
CTD-3252C9.4	5.65427e-12	0.99687	0.189	0	2.54844e-07	Venous ECs
PLSCR1	5.8676e-12	0.829712	0.554	0.216	2.64458e-07	Venous ECs
MYOF	6.08209e-12	0.836066	0.433	0.14	2.74126e-07	Venous ECs
MLLT10	6.27877e-12	0.592272	0.513	0.171	2.8299e-07	Venous ECs
STK24	6.50717e-12	0.861179	0.426	0.131	2.93285e-07	Venous ECs
SHROOM4	7.2094e-12	0.850126	0.593	0.261	3.24935e-07	Venous ECs
PIP5K1C	7.32854e-12	0.947445	0.344	0.081	3.30304e-07	Venous ECs
PDE2A	7.47406e-12	0.976529	0.305	0.059	3.36863e-07	Venous ECs
SLCO3A1	7.76861e-12	0.783731	0.564	0.23	3.50139e-07	Venous ECs
RP11-768F21.1	8.01983e-12	1.34393	0.186	0	3.61462e-07	Venous ECs
RP11-630C16.2	8.01984e-12	1.0733	0.186	0	3.61462e-07	Venous ECs
CRIM1	8.32837e-12	1.01669	0.557	0.239	3.75368e-07	Venous ECs
FOSL2	8.69676e-12	1.19171	0.407	0.131	3.91972e-07	Venous ECs
PLSCR4	8.84776e-12	1.05746	0.421	0.14	3.98777e-07	Venous ECs
ADARB1	8.92429e-12	0.841045	0.361	0.09	4.02227e-07	Venous ECs
DOCK1	8.98142e-12	0.74988	0.722	0.387	4.04802e-07	Venous ECs
TMEM255B	9.45435e-12	0.947129	0.286	0.05	4.26117e-07	Venous ECs
CMSS1	9.97091e-12	1.0103	0.397	0.126	4.49399e-07	Venous ECs
FCHO2	1.00426e-11	0.903634	0.499	0.189	4.5263e-07	Venous ECs
AC002070.1	1.01611e-11	-1.36989	0	0.108	4.57972e-07	Venous ECs
ATP5IF1	1.01612e-11	-1.00174	0	0.108	4.57974e-07	Venous ECs
PITPNC1	1.03389e-11	0.650651	0.869	0.622	4.65984e-07	Venous ECs
ESR2	1.05396e-11	-1.43365	0.027	0.176	4.7503e-07	Venous ECs
CLEC14A	1.06967e-11	-1.27012	0.094	0.288	4.8211e-07	Venous ECs
CSRNP1	1.11146e-11	0.929668	0.254	0.032	5.00947e-07	Venous ECs
RP11-347C12.1	1.13637e-11	0.871208	0.184	0	5.12172e-07	Venous ECs
AHSA2	1.13637e-11	0.912106	0.184	0	5.12173e-07	Venous ECs
RP11-159G9.5	1.13637e-11	1.00191	0.184	0	5.12173e-07	Venous ECs
MFSD14A	1.13637e-11	0.858665	0.184	0	5.12174e-07	Venous ECs
FAM73A	1.13637e-11	1.02532	0.184	0	5.12174e-07	Venous ECs
RP11-418J17.1	1.13637e-11	1.01232	0.184	0	5.12175e-07	Venous ECs
RP11-577H5.5	1.13637e-11	0.925788	0.184	0	5.12175e-07	Venous ECs
NAV2	1.15187e-11	1.00949	0.482	0.18	5.19159e-07	Venous ECs
SORBS1	1.2303e-11	1.0615	0.63	0.329	5.54508e-07	Venous ECs
RALGAPA2	1.33342e-11	0.549308	0.814	0.505	6.00984e-07	Venous ECs
EIF1	1.33498e-11	-1.59279	0.182	0.378	6.01689e-07	Venous ECs
ZNF407	1.33674e-11	0.878391	0.487	0.18	6.02481e-07	Venous ECs
COL4A2	1.39647e-11	0.97914	0.538	0.225	6.29405e-07	Venous ECs
IQCJ-SCHIP1	1.40171e-11	1.04418	0.327	0.077	6.31765e-07	Venous ECs
ANKRD36B	1.40707e-11	0.867929	0.252	0.032	6.34182e-07	Venous ECs
MCL1	1.45925e-11	0.709609	0.409	0.117	6.57701e-07	Venous ECs
ZCCHC6	1.60858e-11	0.930815	0.182	0	7.25004e-07	Venous ECs
RP11-187O7.3	1.60858e-11	1.18713	0.182	0	7.25005e-07	Venous ECs
ST6GAL1	1.87476e-11	0.81518	0.644	0.306	8.44974e-07	Venous ECs
MYCBP2	1.89387e-11	0.595142	0.62	0.252	8.53586e-07	Venous ECs
PLXDC2	1.90225e-11	0.713799	0.847	0.563	8.57363e-07	Venous ECs
C16orf52	2.27477e-11	1.0111	0.179	0	1.02526e-06	Venous ECs
RP11-2B6.3	2.27477e-11	0.862195	0.179	0	1.02526e-06	Venous ECs
AKAP13	2.35623e-11	0.800602	0.702	0.36	1.06198e-06	Venous ECs
ANKRD36	2.44587e-11	0.846465	0.373	0.104	1.10238e-06	Venous ECs
UACA	2.79137e-11	0.694017	0.55	0.212	1.2581e-06	Venous ECs
HMBOX1	2.81926e-11	0.688054	0.496	0.18	1.27067e-06	Venous ECs
ATP5F1B	2.82142e-11	-0.933998	0	0.104	1.27164e-06	Venous ECs
AL360091.3	2.82143e-11	-0.909734	0	0.104	1.27165e-06	Venous ECs
SPAAR	2.82143e-11	-0.930712	0	0.104	1.27165e-06	Venous ECs
AP001831.1	2.82143e-11	-1.01932	0	0.104	1.27165e-06	Venous ECs
AP000787.1	2.82143e-11	-1.13083	0	0.104	1.27165e-06	Venous ECs
AC130650.1	2.82143e-11	-1.0547	0	0.104	1.27165e-06	Venous ECs
RIPOR1	2.82143e-11	-0.886859	0	0.104	1.27165e-06	Venous ECs
TRIM22	3.17686e-11	0.868793	0.262	0.041	1.43184e-06	Venous ECs
FAM179B	3.21369e-11	0.918648	0.177	0	1.44844e-06	Venous ECs
LDB2	3.49548e-11	0.658037	0.913	0.734	1.57545e-06	Venous ECs
SH3BGRL2	3.68422e-11	1.09469	0.291	0.059	1.66051e-06	Venous ECs
SOX18	3.69097e-11	-1.24165	0.015	0.144	1.66356e-06	Venous ECs
MYO5C	3.82798e-11	0.877003	0.38	0.108	1.72531e-06	Venous ECs
MAP4K5	4.2057e-11	0.809583	0.339	0.086	1.89555e-06	Venous ECs
GSK3B	4.45958e-11	0.761517	0.547	0.225	2.00998e-06	Venous ECs
HLA-DRB5	4.49245e-11	-1.50295	0.09	0.27	2.02479e-06	Venous ECs
RASA4B	4.53572e-11	1.01269	0.174	0	2.04429e-06	Venous ECs
MKLN1	4.55102e-11	0.632186	0.646	0.27	2.05119e-06	Venous ECs
CYP1B1	4.67402e-11	-1.56497	0.097	0.279	2.10663e-06	Venous ECs
AGO2	4.79417e-11	0.805239	0.351	0.095	2.16078e-06	Venous ECs
PHKB	4.97044e-11	0.680747	0.545	0.221	2.24023e-06	Venous ECs
KLF9	5.00438e-11	0.747895	0.4	0.122	2.25552e-06	Venous ECs
TUBA1B	5.05879e-11	-1.47597	0.075	0.248	2.28005e-06	Venous ECs
RHOC	5.10035e-11	-1.59628	0.085	0.261	2.29878e-06	Venous ECs
FGFR1	5.10128e-11	0.910731	0.312	0.072	2.2992e-06	Venous ECs
TM4SF1	5.20882e-11	-1.47112	0.099	0.288	2.34767e-06	Venous ECs
HIVEP2	5.23626e-11	0.813469	0.39	0.122	2.36003e-06	Venous ECs
ZNF516	5.56705e-11	0.972726	0.203	0.014	2.50913e-06	Venous ECs
CNST	5.92231e-11	0.788563	0.416	0.14	2.66925e-06	Venous ECs
LRRC1	6.22838e-11	0.987799	0.329	0.086	2.80719e-06	Venous ECs
KIRREL	6.39535e-11	0.991634	0.172	0	2.88245e-06	Venous ECs
VTI1A	6.46083e-11	0.62068	0.6	0.266	2.91196e-06	Venous ECs
NT5C2	6.78601e-11	0.68481	0.4	0.122	3.05852e-06	Venous ECs
SEMA6A-AS1	6.86984e-11	-1.39453	0.087	0.266	3.09631e-06	Venous ECs
YBX3	7.12683e-11	0.895215	0.465	0.18	3.21213e-06	Venous ECs
PRAG1	7.81637e-11	-1.33478	0	0.099	3.52291e-06	Venous ECs
ATP5MC3	7.81641e-11	-1.08251	0	0.099	3.52293e-06	Venous ECs
AC097376.2	7.81641e-11	-1.03724	0	0.099	3.52293e-06	Venous ECs
BICRAL	7.81641e-11	-0.904002	0	0.099	3.52293e-06	Venous ECs
PAXX	7.81641e-11	-0.934296	0	0.099	3.52293e-06	Venous ECs
CC2D2B	7.81641e-11	-1.09547	0	0.099	3.52293e-06	Venous ECs
TOGARAM1	7.81641e-11	-1.00231	0	0.099	3.52293e-06	Venous ECs
AC104365.1	7.81641e-11	-0.930324	0	0.099	3.52293e-06	Venous ECs
TRIR	7.81641e-11	-0.941535	0	0.099	3.52293e-06	Venous ECs
KIAA0355	7.85709e-11	0.846593	0.615	0.288	3.54127e-06	Venous ECs
RNF115	8.08922e-11	0.749357	0.632	0.302	3.64589e-06	Venous ECs
NOSTRIN	8.49486e-11	0.70418	0.622	0.288	3.82872e-06	Venous ECs
RP11-736K20.5	9.00874e-11	1.03789	0.169	0	4.06033e-06	Venous ECs
CLDN11	9.00876e-11	1.29058	0.169	0	4.06034e-06	Venous ECs
C8orf4	9.00876e-11	1.00587	0.169	0	4.06034e-06	Venous ECs
RP11-141M1.3	9.00876e-11	0.965294	0.169	0	4.06034e-06	Venous ECs
RAB27A	9.24512e-11	0.78509	0.392	0.122	4.16687e-06	Venous ECs
FNDC3B	9.2656e-11	0.685764	0.731	0.387	4.1761e-06	Venous ECs
RORA	1.11531e-10	0.730225	0.688	0.36	5.02682e-06	Venous ECs
SPRED2	1.17123e-10	0.87773	0.4	0.131	5.27887e-06	Venous ECs
SASH1	1.17691e-10	0.63006	0.777	0.446	5.30446e-06	Venous ECs
NBPF15	1.18436e-10	0.727985	0.298	0.063	5.33801e-06	Venous ECs
SPG20	1.26779e-10	0.873514	0.167	0	5.71406e-06	Venous ECs
SPPL3	1.28414e-10	0.825466	0.303	0.068	5.78774e-06	Venous ECs
MT-CO1	1.32277e-10	-1.07936	0.574	0.658	5.96185e-06	Venous ECs
HSPG2	1.44521e-10	0.756489	0.637	0.302	6.51371e-06	Venous ECs
LARS	1.46462e-10	0.852469	0.266	0.05	6.6012e-06	Venous ECs
MTMR10	1.59711e-10	0.979798	0.291	0.063	7.19836e-06	Venous ECs
TBC1D22A	1.61115e-10	0.603127	0.622	0.257	7.26161e-06	Venous ECs
ARHGEF7	1.62345e-10	0.787388	0.395	0.126	7.31705e-06	Venous ECs
SWAP70	1.648e-10	0.571457	0.487	0.18	7.4277e-06	Venous ECs
TSHZ2	1.75109e-10	0.631177	0.896	0.77	7.89232e-06	Venous ECs
VPRBP	1.78244e-10	0.928234	0.165	0	8.03364e-06	Venous ECs
PGM5P2	1.78244e-10	1.04535	0.165	0	8.03364e-06	Venous ECs
PPP2R2A	1.80021e-10	0.709978	0.421	0.14	8.11374e-06	Venous ECs
FGD5	1.83183e-10	0.623301	0.535	0.212	8.25622e-06	Venous ECs
MARCH7	1.89929e-10	0.640159	0.39	0.122	8.56031e-06	Venous ECs
CHSY1	1.95927e-10	0.947577	0.492	0.212	8.83061e-06	Venous ECs
PAPOLA	1.96367e-10	0.786656	0.339	0.09	8.85044e-06	Venous ECs
SRP14	1.99297e-10	-1.3079	0.036	0.18	8.9825e-06	Venous ECs
ODR4	2.1607e-10	-0.847766	0	0.095	9.7385e-06	Venous ECs
CAVIN3	2.1607e-10	-0.945622	0	0.095	9.7385e-06	Venous ECs
AC008014.1	2.1607e-10	-0.947537	0	0.095	9.7385e-06	Venous ECs
AC074032.1	2.1607e-10	-1.03864	0	0.095	9.7385e-06	Venous ECs
MOSMO	2.1607e-10	-0.881693	0	0.095	9.7385e-06	Venous ECs
AL136531.2	2.1607e-10	-0.945616	0	0.095	9.7385e-06	Venous ECs
AC020916.1	2.1607e-10	-0.887023	0	0.095	9.7385e-06	Venous ECs
ATP5PF	2.1607e-10	-0.924308	0	0.095	9.7385e-06	Venous ECs
MT-CO2	2.16161e-10	-1.50309	0.24	0.41	9.74258e-06	Venous ECs
ATP11A	2.17015e-10	0.783398	0.431	0.149	9.78111e-06	Venous ECs
DPYD	2.2245e-10	0.803627	0.6	0.288	1.0026e-05	Venous ECs
TPO	2.2947e-10	1.08541	0.741	0.509	1.03425e-05	Venous ECs
COL8A1	2.33596e-10	1.2269	0.446	0.189	1.05284e-05	Venous ECs
RP11-701H24.9	2.50363e-10	0.891426	0.162	0	1.12841e-05	Venous ECs
BSG	2.50484e-10	-1.48484	0.056	0.212	1.12896e-05	Venous ECs
SKIL	3.01547e-10	0.717483	0.412	0.135	1.3591e-05	Venous ECs
FAM120B	3.17474e-10	0.790489	0.409	0.14	1.43089e-05	Venous ECs
ACTR3	3.18449e-10	0.801208	0.339	0.095	1.43528e-05	Venous ECs
TCF4	3.20155e-10	0.793238	0.857	0.604	1.44297e-05	Venous ECs
LTC4S	3.28352e-10	-0.838793	0.005	0.108	1.47991e-05	Venous ECs
AC013461.1	3.51331e-10	0.857585	0.16	0	1.58348e-05	Venous ECs
PAPD7	3.51331e-10	0.859591	0.16	0	1.58348e-05	Venous ECs
FRMD4A	3.54019e-10	0.675056	0.584	0.252	1.5956e-05	Venous ECs
HERC3	3.55069e-10	0.801118	0.201	0.018	1.60033e-05	Venous ECs
MYO1E	3.65268e-10	0.805706	0.6	0.279	1.6463e-05	Venous ECs
DDX17	3.80146e-10	0.58488	0.731	0.387	1.71335e-05	Venous ECs
ABR	4.19834e-10	0.65745	0.525	0.221	1.89223e-05	Venous ECs
VPS13C	4.31496e-10	0.563109	0.545	0.221	1.9448e-05	Venous ECs
CMIP	4.32921e-10	0.631762	0.726	0.392	1.95122e-05	Venous ECs
ANKRD17	4.3513e-10	0.545244	0.634	0.288	1.96117e-05	Venous ECs
MTUS1	4.4135e-10	1.03942	0.477	0.207	1.98921e-05	Venous ECs
GLS	4.52573e-10	0.706867	0.429	0.158	2.03979e-05	Venous ECs
FBXW7	4.59555e-10	0.786538	0.448	0.171	2.07126e-05	Venous ECs
FAT4	4.83511e-10	0.971693	0.346	0.104	2.17923e-05	Venous ECs
KIAA0907	4.92555e-10	0.771031	0.157	0	2.22e-05	Venous ECs
ZNF544	4.92556e-10	0.82946	0.157	0	2.22e-05	Venous ECs
ADGRG6	5.29694e-10	0.80951	0.32	0.086	2.38739e-05	Venous ECs
ARAP3	5.57677e-10	0.614815	0.429	0.149	2.51351e-05	Venous ECs
PDIA5	5.58557e-10	0.774512	0.31	0.081	2.51747e-05	Venous ECs
IFITM3	5.65258e-10	-1.96892	0.245	0.405	2.54768e-05	Venous ECs
OGT	5.66271e-10	0.630406	0.482	0.185	2.55224e-05	Venous ECs
PTPRB	5.80067e-10	0.62633	0.886	0.68	2.61442e-05	Venous ECs
EPB41L3	5.84506e-10	1.24903	0.433	0.18	2.63443e-05	Venous ECs
SELENOF	5.9604e-10	-0.891036	0	0.09	2.68641e-05	Venous ECs
AP2M1	5.9604e-10	-0.79381	0	0.09	2.68641e-05	Venous ECs
AC105052.3	5.9604e-10	-0.890653	0	0.09	2.68641e-05	Venous ECs
AP003086.2	5.9604e-10	-0.88602	0	0.09	2.68641e-05	Venous ECs
MIA2	5.9604e-10	-0.916015	0	0.09	2.68641e-05	Venous ECs
AL139022.1	5.9604e-10	-0.980876	0	0.09	2.68641e-05	Venous ECs
TLNRD1	5.9604e-10	-0.925228	0	0.09	2.68641e-05	Venous ECs
AP001011.1	5.9604e-10	-0.805111	0	0.09	2.68641e-05	Venous ECs
CEBPD	5.97382e-10	-1.31	0.058	0.216	2.69246e-05	Venous ECs
NR3C2	6.11083e-10	0.812856	0.467	0.194	2.75421e-05	Venous ECs
RPS15	6.32497e-10	-1.27135	0.041	0.185	2.85073e-05	Venous ECs
AHNAK	6.46843e-10	0.68233	0.448	0.162	2.91539e-05	Venous ECs
FAM219A	6.8137e-10	0.706342	0.349	0.099	3.071e-05	Venous ECs
KMT2E	6.8591e-10	0.577466	0.656	0.324	3.09147e-05	Venous ECs
ZNF37A	6.89908e-10	0.818626	0.155	0	3.10948e-05	Venous ECs
PDE8A	7.12695e-10	0.673573	0.53	0.234	3.21219e-05	Venous ECs
NFATC1	7.21551e-10	1.23104	0.249	0.05	3.2521e-05	Venous ECs
SLCO2A1	7.30096e-10	0.644486	0.777	0.468	3.29062e-05	Venous ECs
S100A11	7.57304e-10	-1.44308	0.053	0.203	3.41325e-05	Venous ECs
FNIP2	7.57523e-10	0.685004	0.489	0.198	3.41423e-05	Venous ECs
PAM	7.61878e-10	0.660811	0.562	0.257	3.43386e-05	Venous ECs
SIK2	7.70965e-10	0.939753	0.409	0.149	3.47482e-05	Venous ECs
PLPP3	8.12521e-10	0.706095	0.458	0.171	3.66212e-05	Venous ECs
CD63	8.96486e-10	-1.33809	0.048	0.194	4.04055e-05	Venous ECs
ZNF423	9.0776e-10	0.730042	0.479	0.189	4.09136e-05	Venous ECs
RAPGEF3	9.30834e-10	0.856982	0.339	0.104	4.19536e-05	Venous ECs
DYRK1A	9.34332e-10	0.635259	0.525	0.225	4.21113e-05	Venous ECs
CRTC3	9.57452e-10	0.74241	0.375	0.122	4.31533e-05	Venous ECs
ARHGAP26-AS1	9.63671e-10	-1.25095	0.005	0.104	4.34336e-05	Venous ECs
CCDC109B	9.65438e-10	0.814603	0.153	0	4.35132e-05	Venous ECs
SEP15	9.65439e-10	0.84158	0.153	0	4.35133e-05	Venous ECs
RPL34	1.00028e-09	-1.36688	0.041	0.18	4.50838e-05	Venous ECs
ZNF565	1.06525e-09	-1.22084	0.022	0.144	4.80121e-05	Venous ECs
SLC4A7	1.16252e-09	0.906273	0.337	0.099	5.23958e-05	Venous ECs
LENG8	1.20399e-09	0.747997	0.366	0.117	5.4265e-05	Venous ECs
TRIO	1.22275e-09	0.626036	0.777	0.459	5.51106e-05	Venous ECs
IGFBP6	1.25377e-09	-1.48964	0.027	0.153	5.65088e-05	Venous ECs
SNX13	1.25414e-09	0.616733	0.312	0.081	5.65254e-05	Venous ECs
ANO6	1.26897e-09	0.664664	0.414	0.149	5.71938e-05	Venous ECs
SNTG2	1.34341e-09	0.77856	0.738	0.464	6.05487e-05	Venous ECs
C1orf56	1.34727e-09	-0.937916	0.002	0.095	6.07228e-05	Venous ECs
RP11-420A23.1	1.34977e-09	0.848287	0.15	0	6.08355e-05	Venous ECs
RP11-421L21.3	1.34977e-09	0.902727	0.15	0	6.08356e-05	Venous ECs
C1orf27	1.34977e-09	0.781854	0.15	0	6.08356e-05	Venous ECs
SHFM1	1.34977e-09	0.82319	0.15	0	6.08356e-05	Venous ECs
SGK223	1.34977e-09	0.938685	0.15	0	6.08356e-05	Venous ECs
FAM63B	1.34977e-09	0.897167	0.15	0	6.08356e-05	Venous ECs
RP11-106M3.2	1.34977e-09	0.941949	0.15	0	6.08356e-05	Venous ECs
ITPR2	1.40716e-09	0.67039	0.7	0.396	6.3422e-05	Venous ECs
AFF4	1.4117e-09	0.702251	0.446	0.171	6.36267e-05	Venous ECs
HEG1	1.50496e-09	0.800282	0.688	0.396	6.78299e-05	Venous ECs
FAM214A	1.56721e-09	0.66279	0.283	0.068	7.06356e-05	Venous ECs
DLC1	1.58274e-09	0.716323	0.598	0.302	7.13355e-05	Venous ECs
SGK3	1.60585e-09	-1.0013	0.007	0.108	7.23773e-05	Venous ECs
TMEM131L	1.64096e-09	-0.826032	0	0.086	7.39596e-05	Venous ECs
AP002336.2	1.64096e-09	-0.932462	0	0.086	7.39596e-05	Venous ECs
FBH1	1.64096e-09	-0.823805	0	0.086	7.39596e-05	Venous ECs
AC001226.2	1.64096e-09	-0.747136	0	0.086	7.39596e-05	Venous ECs
ATP5MPL	1.64096e-09	-0.818076	0	0.086	7.39596e-05	Venous ECs
AC008537.1	1.64096e-09	-0.789767	0	0.086	7.39596e-05	Venous ECs
EP400	1.84948e-09	0.874281	0.228	0.041	8.3358e-05	Venous ECs
RP11-96H19.1	1.88538e-09	1.01256	0.148	0	8.4976e-05	Venous ECs
AC069368.3	1.88539e-09	0.828892	0.148	0	8.49763e-05	Venous ECs
RABGAP1	2.07033e-09	0.614695	0.438	0.162	9.3312e-05	Venous ECs
TNNT2	2.26022e-09	-1.4153	0.07	0.221	0.00010187	Venous ECs
ZDHHC14	2.4059e-09	0.736012	0.249	0.05	0.000108436	Venous ECs
HDAC9	2.44295e-09	0.99879	0.375	0.135	0.000110106	Venous ECs
SSBP3	2.51095e-09	0.8081	0.295	0.077	0.000113171	Venous ECs
FNBP1L	2.54589e-09	0.605634	0.53	0.23	0.000114746	Venous ECs
GBF1	2.58294e-09	0.608634	0.368	0.117	0.000116416	Venous ECs
ZNF521	2.58428e-09	0.635367	0.518	0.225	0.000116476	Venous ECs
GTF3C1	2.72871e-09	0.688154	0.186	0.018	0.000122986	Venous ECs
MEF2A	2.76248e-09	0.598849	0.804	0.5	0.000124508	Venous ECs
ADAMTS1	2.79578e-09	1.23876	0.453	0.212	0.000126009	Venous ECs
GPHN	2.99423e-09	0.677758	0.567	0.266	0.000134953	Venous ECs
NFIA	3.05889e-09	0.72911	0.734	0.468	0.000137867	Venous ECs
DIAPH1	3.14552e-09	0.720173	0.438	0.171	0.000141772	Venous ECs
KIAA0232	3.2408e-09	0.690423	0.308	0.086	0.000146066	Venous ECs
RUNDC3B	3.2708e-09	-1.61217	0.155	0.32	0.000147418	Venous ECs
TBCK	3.30732e-09	0.639192	0.346	0.104	0.000149064	Venous ECs
WWC2	3.44563e-09	0.577926	0.441	0.171	0.000155298	Venous ECs
ITSN1	3.49228e-09	0.885011	0.228	0.041	0.0001574	Venous ECs
SUCLG2	3.5365e-09	0.709526	0.329	0.099	0.000159394	Venous ECs
TULP4	3.64659e-09	0.539392	0.4	0.14	0.000164355	Venous ECs
AC090498.1	3.66865e-09	0.757448	0.143	0	0.00016535	Venous ECs
RP11-479O9.4	3.66866e-09	0.839483	0.143	0	0.00016535	Venous ECs
CTD-2192J16.22	3.66866e-09	0.830795	0.143	0	0.00016535	Venous ECs
TNS1	3.68781e-09	0.67036	0.392	0.135	0.000166213	Venous ECs
TNKS2	3.69076e-09	0.624688	0.264	0.059	0.000166346	Venous ECs
CCDC50	3.69404e-09	0.628063	0.392	0.135	0.000166494	Venous ECs
NHSL1	3.73528e-09	0.99701	0.262	0.063	0.000168353	Venous ECs
SFMBT2	3.88468e-09	0.633901	0.518	0.23	0.000175087	Venous ECs
CFI	3.9318e-09	0.790034	0.153	0.005	0.00017721	Venous ECs
CRTAC1	4.10193e-09	0.9903	0.206	0.032	0.000184878	Venous ECs
ZHX2	4.26272e-09	0.76711	0.308	0.09	0.000192125	Venous ECs
NFKBIZ	4.30281e-09	0.808249	0.269	0.068	0.000193932	Venous ECs
GATAD2A	4.45936e-09	0.752395	0.356	0.117	0.000200988	Venous ECs
PPP2R1B	4.49754e-09	0.711765	0.218	0.036	0.000202709	Venous ECs
MACO1	4.50937e-09	-0.861747	0	0.081	0.000203242	Venous ECs
MIGA1	4.50937e-09	-0.843473	0	0.081	0.000203242	Venous ECs
SPATA1	4.50937e-09	-0.732702	0	0.081	0.000203242	Venous ECs
AC007388.1	4.50937e-09	-0.849694	0	0.081	0.000203242	Venous ECs
AC026316.5	4.50937e-09	-0.972003	0	0.081	0.000203242	Venous ECs
NSD2	4.50937e-09	-0.801164	0	0.081	0.000203242	Venous ECs
AC096711.2	4.50937e-09	-0.828776	0	0.081	0.000203242	Venous ECs
TMEM267	4.50937e-09	-0.779638	0	0.081	0.000203242	Venous ECs
AC104126.1	4.50937e-09	-0.788341	0	0.081	0.000203242	Venous ECs
STMP1	4.50937e-09	-0.757333	0	0.081	0.000203242	Venous ECs
AL157938.2	4.50937e-09	-0.88502	0	0.081	0.000203242	Venous ECs
AP003108.2	4.50937e-09	-0.823673	0	0.081	0.000203242	Venous ECs
AC068888.1	4.50937e-09	-0.94782	0	0.081	0.000203242	Venous ECs
AL049840.1	4.50937e-09	-0.708806	0	0.081	0.000203242	Venous ECs
AL022323.4	4.50937e-09	-0.912234	0	0.081	0.000203242	Venous ECs
CADPS2	4.72218e-09	0.572061	0.85	0.635	0.000212834	Venous ECs
ZCCHC7	4.84536e-09	0.735826	0.518	0.243	0.000218385	Venous ECs
UNC13B	5.03632e-09	0.679987	0.438	0.171	0.000226992	Venous ECs
NOS3	5.04401e-09	0.856292	0.354	0.117	0.000227339	Venous ECs
KIAA0922	5.11068e-09	0.823782	0.14	0	0.000230344	Venous ECs
ARID2	5.27208e-09	0.48176	0.448	0.167	0.000237618	Venous ECs
DMTF1	5.80472e-09	0.571103	0.308	0.086	0.000261624	Venous ECs
CRIP2	5.90709e-09	-1.36103	0.257	0.405	0.000266238	Venous ECs
ZFC3H1	6.22485e-09	0.530176	0.339	0.104	0.00028056	Venous ECs
CENPC	6.37543e-09	0.617829	0.283	0.072	0.000287347	Venous ECs
USP9X	6.48088e-09	0.561839	0.327	0.099	0.0002921	Venous ECs
HECTD4	6.49949e-09	0.461932	0.383	0.126	0.000292938	Venous ECs
WWP1	6.53076e-09	0.705468	0.453	0.194	0.000294348	Venous ECs
CALCRL	6.64037e-09	-0.811018	0.69	0.77	0.000299288	Venous ECs
LEPR	6.67755e-09	1.05363	0.186	0.023	0.000300964	Venous ECs
FTX	6.78461e-09	0.551367	0.84	0.572	0.000305789	Venous ECs
COL25A1	7.0063e-09	1.99967	0.157	0.009	0.000315781	Venous ECs
MECOM	7.09422e-09	0.852631	0.833	0.644	0.000319744	Venous ECs
KAT6A	7.41972e-09	0.557152	0.591	0.27	0.000334414	Venous ECs
ACTN4	7.71042e-09	0.705109	0.441	0.176	0.000347516	Venous ECs
GPCPD1	7.87911e-09	0.67575	0.291	0.081	0.000355119	Venous ECs
TJP1	7.96766e-09	0.425406	0.586	0.279	0.00035911	Venous ECs
ARL15	7.9902e-09	0.557746	0.695	0.378	0.000360126	Venous ECs
LINC00278	8.00293e-09	0.958118	0.201	0.032	0.0003607	Venous ECs
ADIPOR2	8.15442e-09	0.684419	0.324	0.099	0.000367528	Venous ECs
RAB11A	8.18346e-09	-1.31555	0.225	0.378	0.000368837	Venous ECs
CXorf36	8.21999e-09	0.636325	0.613	0.306	0.000370483	Venous ECs
LDLRAD3	8.57071e-09	0.850127	0.237	0.054	0.00038629	Venous ECs
ITM2A	8.59216e-09	-1.41446	0.077	0.225	0.000387257	Venous ECs
TSC22D2	8.60464e-09	0.598253	0.32	0.095	0.00038782	Venous ECs
EBF3	8.80376e-09	0.718331	0.378	0.144	0.000396794	Venous ECs
ACACB	9.07644e-09	0.669906	0.465	0.194	0.000409084	Venous ECs
ABLIM3	9.08942e-09	0.774667	0.339	0.113	0.000409669	Venous ECs
PER1	9.11039e-09	0.88943	0.249	0.059	0.000410614	Venous ECs
ZSWIM6	9.22397e-09	0.542278	0.627	0.333	0.000415734	Venous ECs
PRKCE	9.29127e-09	0.666562	0.499	0.23	0.000418767	Venous ECs
ATP11C	9.43885e-09	0.717859	0.303	0.09	0.000425418	Venous ECs
TRABD2B	9.46923e-09	0.917595	0.201	0.032	0.000426788	Venous ECs
TNRC6A	9.5806e-09	0.580893	0.419	0.158	0.000431807	Venous ECs
RP11-37B2.1	9.89186e-09	0.851964	0.136	0	0.000445836	Venous ECs
KIAA0430	9.89186e-09	0.711901	0.136	0	0.000445836	Venous ECs
MEF2C-AS1	9.89643e-09	0.917365	0.303	0.09	0.000446042	Venous ECs
PLEKHG1	1.00966e-08	0.640762	0.835	0.626	0.000455066	Venous ECs
CTIF	1.03171e-08	0.630055	0.366	0.131	0.000465002	Venous ECs
FBXL7	1.05898e-08	0.861287	0.683	0.464	0.000477292	Venous ECs
GRK5	1.11697e-08	0.709796	0.436	0.176	0.00050343	Venous ECs
LMCD1	1.15546e-08	0.864931	0.344	0.117	0.000520777	Venous ECs
FAM208B	1.22443e-08	0.586352	0.426	0.171	0.000551863	Venous ECs
IVNS1ABP	1.22933e-08	0.902146	0.237	0.054	0.000554073	Venous ECs
AC027644.4	1.23706e-08	-0.730757	0	0.077	0.000557555	Venous ECs
TRDN-AS1	1.23707e-08	-0.779989	0	0.077	0.000557558	Venous ECs
KHDC4	1.23707e-08	-0.714956	0	0.077	0.000557561	Venous ECs
FAM241A	1.23707e-08	-0.734023	0	0.077	0.000557561	Venous ECs
GUCY1A1	1.23707e-08	-0.721721	0	0.077	0.000557561	Venous ECs
RIPOR2	1.23707e-08	-0.870636	0	0.077	0.000557561	Venous ECs
BMT2	1.23707e-08	-0.644342	0	0.077	0.000557561	Venous ECs
AF241726.2	1.23707e-08	-0.727589	0	0.077	0.000557561	Venous ECs
ETFRF1	1.23707e-08	-0.710964	0	0.077	0.000557561	Venous ECs
AL139383.1	1.23707e-08	-0.812148	0	0.077	0.000557561	Venous ECs
AC009690.1	1.23707e-08	-0.854441	0	0.077	0.000557561	Venous ECs
AC087286.2	1.23707e-08	-0.826976	0	0.077	0.000557561	Venous ECs
TCF7L1	1.31623e-08	0.654095	0.429	0.171	0.00059324	Venous ECs
GRAMD3	1.37439e-08	0.729398	0.133	0	0.000619453	Venous ECs
RP11-286N22.8	1.37439e-08	0.733196	0.133	0	0.000619453	Venous ECs
C15orf57	1.37439e-08	0.710782	0.133	0	0.000619453	Venous ECs
MESDC2	1.37439e-08	0.8045	0.133	0	0.000619453	Venous ECs
GSPT1	1.38354e-08	0.752884	0.211	0.036	0.000623577	Venous ECs
FABP5	1.38873e-08	-1.27937	0.169	0.347	0.000625913	Venous ECs
YWHAZ	1.39863e-08	0.601548	0.37	0.131	0.000630375	Venous ECs
XRCC5	1.4884e-08	0.645747	0.412	0.158	0.000670838	Venous ECs
AGAP1	1.52599e-08	0.639728	0.421	0.167	0.000687781	Venous ECs
BTBD9	1.55446e-08	0.523016	0.397	0.153	0.000700609	Venous ECs
RPL11	1.58511e-08	-1.18103	0.077	0.225	0.000714424	Venous ECs
ZFYVE28	1.58806e-08	0.597472	0.283	0.077	0.000715756	Venous ECs
CCDC146	1.59669e-08	0.796632	0.162	0.014	0.000719642	Venous ECs
KIFAP3	1.63473e-08	0.721831	0.191	0.027	0.000736791	Venous ECs
UGGT2	1.68418e-08	0.572466	0.421	0.162	0.000759077	Venous ECs
FLNB	1.723e-08	0.523667	0.62	0.306	0.000776575	Venous ECs
IPO11	1.75567e-08	0.540165	0.201	0.032	0.000791296	Venous ECs
RPL27A	1.77149e-08	-1.04466	0.019	0.126	0.000798429	Venous ECs
KDM6A	1.77772e-08	0.520992	0.363	0.122	0.000801234	Venous ECs
CLASP1	1.83825e-08	0.551112	0.487	0.207	0.000828517	Venous ECs
PDLIM5	1.85577e-08	0.611264	0.77	0.477	0.000836413	Venous ECs
PRICKLE4	1.90797e-08	0.744616	0.131	0	0.000859942	Venous ECs
GNB2L1	1.90797e-08	0.715782	0.131	0	0.000859942	Venous ECs
IKBKAP	1.90797e-08	0.726913	0.131	0	0.000859942	Venous ECs
RP11-295P9.13	1.90797e-08	0.76102	0.131	0	0.000859942	Venous ECs
ENTPD1-AS1	2.01493e-08	-1.58986	0.215	0.36	0.00090815	Venous ECs
CCNT2	2.02463e-08	0.650048	0.254	0.063	0.00091252	Venous ECs
AFAP1	2.0346e-08	0.671514	0.387	0.144	0.000917016	Venous ECs
CNOT1	2.05492e-08	0.566001	0.271	0.072	0.000926173	Venous ECs
ZNF654	2.08681e-08	-1.00597	0.027	0.14	0.000940546	Venous ECs
FBXO11	2.14485e-08	0.467312	0.499	0.221	0.000966706	Venous ECs
NRIP1	2.20294e-08	0.668107	0.223	0.045	0.000992887	Venous ECs
PPP1CB	2.21894e-08	0.746552	0.22	0.045	0.0010001	Venous ECs
TGM2	2.24893e-08	-1.22742	0.341	0.486	0.00101361	Venous ECs
GNAQ	2.34228e-08	0.603303	0.787	0.509	0.00105569	Venous ECs
STXBP5	2.38785e-08	0.644256	0.349	0.122	0.00107623	Venous ECs
BTRC	2.43312e-08	0.630943	0.315	0.099	0.00109663	Venous ECs
CCDC85B	2.46874e-08	-1.08539	0.024	0.135	0.00111269	Venous ECs
IFI44	2.51961e-08	0.501431	0.31	0.095	0.00113561	Venous ECs
RP5-857K21.4	2.64645e-08	0.666034	0.128	0	0.00119278	Venous ECs
MMP24-AS1	2.64645e-08	0.707658	0.128	0	0.00119278	Venous ECs
RP11-281P23.2	2.64645e-08	1.06748	0.128	0	0.00119278	Venous ECs
ATP5B	2.64645e-08	0.661755	0.128	0	0.00119278	Venous ECs
EP400NL	2.64645e-08	0.711851	0.128	0	0.00119278	Venous ECs
SEPW1	2.64645e-08	0.67267	0.128	0	0.00119278	Venous ECs
RUSC2	2.68206e-08	0.693439	0.291	0.086	0.00120883	Venous ECs
PICALM	2.68675e-08	0.617465	0.775	0.477	0.00121094	Venous ECs
PIEZO1	2.68704e-08	0.693647	0.295	0.09	0.00121108	Venous ECs
MKL2	2.6899e-08	0.506053	0.62	0.333	0.00121236	Venous ECs
AASS	2.70913e-08	0.716379	0.196	0.032	0.00122103	Venous ECs
AC058791.1	2.76002e-08	0.675446	0.252	0.063	0.00124397	Venous ECs
ARHGEF28	2.87954e-08	0.816096	0.298	0.095	0.00129784	Venous ECs
TMEM260	2.95555e-08	0.735696	0.201	0.036	0.0013321	Venous ECs
VPS13B	3.04177e-08	0.501997	0.559	0.261	0.00137095	Venous ECs
TBC1D9	3.23652e-08	0.559925	0.278	0.077	0.00145873	Venous ECs
SMCHD1	3.24158e-08	0.675958	0.448	0.194	0.00146101	Venous ECs
COBLL1	3.25631e-08	0.669969	0.467	0.216	0.00146765	Venous ECs
AL513327.1	3.38851e-08	-0.66279	0	0.072	0.00152723	Venous ECs
KIRREL1	3.38851e-08	-0.810506	0	0.072	0.00152723	Venous ECs
AL390728.6	3.38851e-08	-0.710283	0	0.072	0.00152723	Venous ECs
RTL8C	3.38851e-08	-0.73472	0	0.072	0.00152723	Venous ECs
ELOC	3.38851e-08	-0.684243	0	0.072	0.00152723	Venous ECs
AC011092.2	3.38851e-08	-0.925548	0	0.072	0.00152723	Venous ECs
ATP5F1C	3.38851e-08	-0.686378	0	0.072	0.00152723	Venous ECs
AL356056.2	3.38851e-08	-0.629405	0	0.072	0.00152723	Venous ECs
WASHC4	3.38851e-08	-0.76116	0	0.072	0.00152723	Venous ECs
SELENOS	3.38851e-08	-0.780885	0	0.072	0.00152723	Venous ECs
AC108134.3	3.38851e-08	-0.76039	0	0.072	0.00152723	Venous ECs
AC138150.1	3.38851e-08	-0.718671	0	0.072	0.00152723	Venous ECs
CYBC1	3.38851e-08	-0.720693	0	0.072	0.00152723	Venous ECs
NORAD	3.38851e-08	-0.67188	0	0.072	0.00152723	Venous ECs
AC011447.3	3.38851e-08	-0.784988	0	0.072	0.00152723	Venous ECs
SELENOM	3.38851e-08	-0.749768	0	0.072	0.00152723	Venous ECs
TM6SF1	3.40115e-08	0.766829	0.225	0.05	0.00153293	Venous ECs
RPLP1	3.41594e-08	-1.39905	0.143	0.293	0.0015396	Venous ECs
PTBP3	3.57169e-08	0.620449	0.327	0.108	0.0016098	Venous ECs
DAAM1	3.61432e-08	0.547628	0.487	0.216	0.00162901	Venous ECs
HNRNPU-AS1	3.66766e-08	0.698631	0.126	0	0.00165305	Venous ECs
SLC35A3	3.66767e-08	0.735521	0.126	0	0.00165305	Venous ECs
FOSB	3.66767e-08	1.02028	0.126	0	0.00165305	Venous ECs
RP3-510L9.1	3.66767e-08	0.767436	0.126	0	0.00165305	Venous ECs
PSMD5-AS1	3.66767e-08	0.611341	0.126	0	0.00165305	Venous ECs
MAOA	3.69319e-08	0.915663	0.182	0.027	0.00166456	Venous ECs
MON2	3.72193e-08	0.3671	0.472	0.194	0.00167751	Venous ECs
IL32	3.85417e-08	-1.7313	0.058	0.189	0.00173711	Venous ECs
ERICH1	3.91144e-08	0.722024	0.317	0.108	0.00176293	Venous ECs
MT-ND2	3.91695e-08	-1.11414	0.053	0.185	0.00176541	Venous ECs
PFKFB3	3.99297e-08	0.957006	0.196	0.036	0.00179967	Venous ECs
BAZ1A	4.06088e-08	0.49156	0.32	0.104	0.00183028	Venous ECs
JMJD1C	4.11758e-08	0.43125	0.823	0.541	0.00185583	Venous ECs
AMOTL1	4.22324e-08	0.643535	0.31	0.099	0.00190346	Venous ECs
NEDD4	4.34639e-08	0.466602	0.448	0.189	0.00195896	Venous ECs
STARD9	4.42095e-08	0.669116	0.392	0.153	0.00199257	Venous ECs
AP2A2	4.47249e-08	0.606244	0.235	0.054	0.00201579	Venous ECs
ST3GAL1	4.67505e-08	0.477229	0.351	0.126	0.00210709	Venous ECs
MSI2	4.67867e-08	0.580093	0.315	0.099	0.00210872	Venous ECs
NPIPA1	4.93622e-08	0.694718	0.145	0.009	0.0022248	Venous ECs
ZNF638	5.01769e-08	0.53468	0.591	0.302	0.00226152	Venous ECs
AC159540.1	5.07873e-08	0.700612	0.123	0	0.00228903	Venous ECs
CH17-189H20.1	5.07873e-08	0.878044	0.123	0	0.00228903	Venous ECs
RP11-286H15.1	5.07873e-08	0.728161	0.123	0	0.00228903	Venous ECs
RP3-331H24.5	5.07873e-08	0.730317	0.123	0	0.00228903	Venous ECs
RP11-1000B6.3	5.07873e-08	0.678145	0.123	0	0.00228903	Venous ECs
RP1-122P22.2	5.07873e-08	0.720973	0.123	0	0.00228903	Venous ECs
CTSL	5.11214e-08	-0.949261	0.024	0.131	0.00230409	Venous ECs
TMCC3	5.35594e-08	0.856961	0.23	0.054	0.00241398	Venous ECs
ENSA	5.48353e-08	0.57807	0.354	0.126	0.00247148	Venous ECs
RALY	5.48462e-08	0.493552	0.419	0.167	0.00247197	Venous ECs
GALK2	5.74435e-08	0.659748	0.259	0.072	0.00258903	Venous ECs
NEK7	5.78021e-08	0.564218	0.37	0.135	0.0026052	Venous ECs
LATS2	6.0009e-08	0.650485	0.32	0.108	0.00270466	Venous ECs
AKAP12	6.0355e-08	0.917365	0.37	0.153	0.00272026	Venous ECs
RPL15	6.04452e-08	-1.2163	0.053	0.18	0.00272433	Venous ECs
LAMA2	6.08562e-08	0.691121	0.387	0.149	0.00274285	Venous ECs
RBMS1	6.34641e-08	0.491793	0.596	0.311	0.00286039	Venous ECs
ATP10D	6.39802e-08	0.701634	0.252	0.068	0.00288365	Venous ECs
HERC4	6.55566e-08	0.531489	0.462	0.207	0.0029547	Venous ECs
DESI2	6.72062e-08	0.540263	0.182	0.027	0.00302905	Venous ECs
IGSF9B	6.73538e-08	0.772816	0.177	0.027	0.0030357	Venous ECs
EML1	6.73746e-08	0.599284	0.375	0.144	0.00303664	Venous ECs
EHBP1	6.78121e-08	0.643096	0.404	0.167	0.00305636	Venous ECs
ECD	6.823e-08	0.468476	0.191	0.032	0.0030752	Venous ECs
KCTD7	7.02687e-08	0.765418	0.121	0	0.00316708	Venous ECs
WHSC1	7.02687e-08	0.730607	0.121	0	0.00316708	Venous ECs
RP5-972B16.2	7.02687e-08	0.792057	0.121	0	0.00316708	Venous ECs
MRE11A	7.02687e-08	0.692011	0.121	0	0.00316708	Venous ECs
RP11-219A15.1	7.02687e-08	0.698554	0.121	0	0.00316708	Venous ECs
SLC39A11	7.14053e-08	0.582222	0.291	0.09	0.00321831	Venous ECs
HERC1	7.19531e-08	0.719238	0.492	0.234	0.003243	Venous ECs
STARD13	7.23323e-08	0.522942	0.663	0.365	0.00326009	Venous ECs
ARHGEF12	7.27163e-08	0.512818	0.542	0.252	0.0032774	Venous ECs
B4GALT1	7.35318e-08	0.732988	0.358	0.14	0.00331415	Venous ECs
DDX10	7.50969e-08	0.565432	0.322	0.108	0.00338469	Venous ECs
ERC1	7.70037e-08	0.514202	0.61	0.302	0.00347063	Venous ECs
COCH	7.71791e-08	-0.78004	0.002	0.077	0.00347854	Venous ECs
ATF7IP	8.01201e-08	0.463239	0.341	0.117	0.00361109	Venous ECs
ME3	8.08007e-08	0.777006	0.281	0.09	0.00364177	Venous ECs
PARD3	8.42044e-08	0.673678	0.395	0.162	0.00379518	Venous ECs
NCOA7	8.6302e-08	0.70719	0.419	0.176	0.00388972	Venous ECs
RPS2	8.67725e-08	-1.24111	0.056	0.18	0.00391092	Venous ECs
HDAC8	8.67968e-08	0.560442	0.409	0.167	0.00391202	Venous ECs
AC017002.5	9.26917e-08	-0.73196	0	0.068	0.00417771	Venous ECs
SELENOP	9.26917e-08	-0.781402	0	0.068	0.00417771	Venous ECs
AC011933.4	9.26917e-08	-0.772682	0	0.068	0.00417771	Venous ECs
PATJ	9.26922e-08	-0.750305	0	0.068	0.00417773	Venous ECs
AC245297.3	9.26922e-08	-0.782983	0	0.068	0.00417773	Venous ECs
AC007038.1	9.26922e-08	-0.691449	0	0.068	0.00417773	Venous ECs
TENT4A	9.26922e-08	-0.629403	0	0.068	0.00417773	Venous ECs
AL356599.1	9.26922e-08	-0.733436	0	0.068	0.00417773	Venous ECs
FP325318.1	9.26922e-08	-0.602363	0	0.068	0.00417773	Venous ECs
AL590226.1	9.26922e-08	-0.626053	0	0.068	0.00417773	Venous ECs
AL365356.1	9.26922e-08	-0.772559	0	0.068	0.00417773	Venous ECs
WASHC3	9.26922e-08	-0.712209	0	0.068	0.00417773	Venous ECs
AC103876.1	9.26922e-08	-0.676733	0	0.068	0.00417773	Venous ECs
RHOT2	9.26922e-08	-0.735551	0	0.068	0.00417773	Venous ECs
AC124319.2	9.26922e-08	-0.578637	0	0.068	0.00417773	Venous ECs
SHLD1	9.26922e-08	-0.707437	0	0.068	0.00417773	Venous ECs
CD320	9.26922e-08	-0.722418	0	0.068	0.00417773	Venous ECs
TTN	9.34947e-08	0.615028	0.586	0.284	0.0042139	Venous ECs
TCF12	9.51413e-08	0.552961	0.738	0.455	0.00428811	Venous ECs
FO538757.2	9.71439e-08	0.644557	0.119	0	0.00437837	Venous ECs
DSCR3	9.71439e-08	0.677253	0.119	0	0.00437837	Venous ECs
KIAA0196	9.71441e-08	0.670442	0.119	0	0.00437838	Venous ECs
SDCCAG8	9.78532e-08	0.485575	0.475	0.207	0.00441034	Venous ECs
LAMB1	9.86006e-08	0.76071	0.218	0.05	0.00444403	Venous ECs
SFPQ	9.87425e-08	0.518427	0.407	0.162	0.00445042	Venous ECs
FAF1	9.87987e-08	0.483406	0.61	0.311	0.00445296	Venous ECs
GAB2	1.02179e-07	0.955157	0.291	0.099	0.00460533	Venous ECs
RIPK1	1.02967e-07	0.535746	0.213	0.045	0.00464081	Venous ECs
MID1	1.03177e-07	0.635638	0.266	0.077	0.0046503	Venous ECs
TSC22D3	1.0377e-07	0.720167	0.387	0.158	0.00467701	Venous ECs
MT-ND4L	1.05722e-07	0.773939	0.138	0.009	0.004765	Venous ECs
RPS12	1.08142e-07	-1.02338	0.041	0.158	0.00487405	Venous ECs
RPTOR	1.08528e-07	0.584432	0.281	0.086	0.00489148	Venous ECs
EPC2	1.08654e-07	0.562504	0.266	0.077	0.00489716	Venous ECs
SOD2	1.09204e-07	0.684931	0.128	0.005	0.00492192	Venous ECs
MACF1	1.10015e-07	0.536074	0.814	0.523	0.00495848	Venous ECs
HPCAL1	1.10302e-07	0.596007	0.404	0.171	0.00497141	Venous ECs
EIF3H	1.11324e-07	0.670928	0.254	0.072	0.00501747	Venous ECs
DHX15	1.12084e-07	0.475759	0.375	0.144	0.00505175	Venous ECs
NBEA	1.12154e-07	0.570013	0.305	0.099	0.00505488	Venous ECs
SETX	1.12634e-07	0.541031	0.433	0.185	0.00507653	Venous ECs
KCTD3	1.12642e-07	0.759053	0.165	0.023	0.00507691	Venous ECs
TEAD1	1.13126e-07	0.531124	0.46	0.203	0.00509868	Venous ECs
INPP5A	1.13532e-07	0.707613	0.237	0.063	0.00511701	Venous ECs
PARVB	1.15015e-07	0.520597	0.453	0.198	0.00518385	Venous ECs
NFIB	1.16447e-07	0.547327	0.804	0.518	0.00524838	Venous ECs
SPDYE5	1.22333e-07	-0.868245	0.01	0.095	0.00551366	Venous ECs
ELK3	1.22565e-07	0.565981	0.627	0.347	0.00552412	Venous ECs
CNOT2	1.22607e-07	0.539343	0.317	0.108	0.00552604	Venous ECs
FARS2	1.22938e-07	0.510547	0.513	0.234	0.00554094	Venous ECs
CALCOCO1	1.23824e-07	0.627236	0.194	0.036	0.00558088	Venous ECs
LY6E	1.24201e-07	-1.43243	0.08	0.212	0.00559785	Venous ECs
TOM1L1	1.26917e-07	-0.857227	0.01	0.095	0.00572026	Venous ECs
ITM2B	1.27384e-07	-1.07081	0.351	0.468	0.00574132	Venous ECs
CCNL1	1.29922e-07	0.546763	0.404	0.167	0.00585573	Venous ECs
TMEM88	1.30507e-07	-1.19628	0.027	0.131	0.00588209	Venous ECs
CLEC1A	1.30848e-07	0.72926	0.252	0.072	0.00589746	Venous ECs
RPL29	1.32528e-07	-0.940537	0.019	0.117	0.00597319	Venous ECs
RP11-11N7.5	1.3419e-07	0.635352	0.116	0	0.0060481	Venous ECs
PTRF	1.3419e-07	0.665462	0.116	0	0.0060481	Venous ECs
FAM172A	1.35126e-07	0.528039	0.588	0.302	0.00609028	Venous ECs
LONP2	1.35205e-07	0.459183	0.358	0.131	0.00609382	Venous ECs
BCLAF1	1.37673e-07	0.556814	0.308	0.104	0.00620506	Venous ECs
RBM26	1.39716e-07	0.538908	0.356	0.135	0.00629715	Venous ECs
SLC9A3R2	1.39961e-07	-1.45352	0.242	0.378	0.00630816	Venous ECs
NRP2	1.41275e-07	0.663755	0.312	0.108	0.00636739	Venous ECs
GSTP1	1.46724e-07	-1.04371	0.034	0.144	0.006613	Venous ECs
SYNE3	1.46741e-07	0.600836	0.155	0.018	0.00661374	Venous ECs
FRYL	1.47894e-07	0.518062	0.709	0.387	0.00666572	Venous ECs
WDR27	1.48349e-07	0.728879	0.22	0.054	0.00668625	Venous ECs
FAM120A	1.56076e-07	0.381924	0.32	0.108	0.00703449	Venous ECs
TAOK1	1.5939e-07	0.515097	0.368	0.14	0.00718386	Venous ECs
ARID1A	1.62658e-07	0.432627	0.295	0.095	0.00733115	Venous ECs
ARFGEF2	1.77124e-07	0.375466	0.339	0.122	0.00798317	Venous ECs
HDLBP	1.77488e-07	0.573614	0.23	0.059	0.00799954	Venous ECs
CARD8	1.79878e-07	0.58873	0.378	0.149	0.00810726	Venous ECs
ATP5C1	1.85217e-07	0.568794	0.114	0	0.00834793	Venous ECs
INADL	1.85218e-07	0.686561	0.114	0	0.00834795	Venous ECs
C7orf60	1.85218e-07	0.672361	0.114	0	0.00834795	Venous ECs
RP11-631N16.2	1.85218e-07	0.609288	0.114	0	0.00834795	Venous ECs
PIP4K2A	1.86182e-07	0.644513	0.414	0.185	0.00839143	Venous ECs
GSE1	1.87583e-07	-1.36499	0.138	0.284	0.00845457	Venous ECs
C2CD5	1.87741e-07	0.515101	0.237	0.063	0.00846166	Venous ECs
STK3	1.89649e-07	0.480976	0.557	0.279	0.00854767	Venous ECs
SH3RF1	1.91389e-07	0.678368	0.288	0.095	0.00862611	Venous ECs
WWOX	1.94253e-07	0.610989	0.552	0.306	0.00875516	Venous ECs
PDS5A	1.95305e-07	0.387001	0.465	0.207	0.00880257	Venous ECs
TMOD3	1.9784e-07	0.582157	0.448	0.203	0.00891687	Venous ECs
CPEB4	2.06401e-07	0.719252	0.235	0.063	0.00930271	Venous ECs
HES4	2.07587e-07	-0.691566	0.002	0.072	0.00935616	Venous ECs
IFITM2	2.14902e-07	-1.76583	0.119	0.252	0.00968587	Venous ECs
TBL1XR1	2.15753e-07	0.696386	0.46	0.216	0.00972421	Venous ECs
TBC1D4	2.20305e-07	0.559407	0.281	0.09	0.00992937	Venous ECs
LEF1	2.20971e-07	0.812959	0.153	0.018	0.00995938	Venous ECs
LPAR6	2.21929e-07	-1.19531	0.145	0.284	0.0100025	Venous ECs
VEZT	2.23976e-07	0.459108	0.363	0.135	0.0100948	Venous ECs
DAPK1	2.27385e-07	0.721183	0.262	0.081	0.0102485	Venous ECs
TRAPPC8	2.27736e-07	0.450934	0.278	0.086	0.0102643	Venous ECs
PIK3C3	2.29323e-07	0.570329	0.259	0.077	0.0103358	Venous ECs
DDX3Y	2.2935e-07	0.6274	0.162	0.023	0.010337	Venous ECs
SF3B1	2.29871e-07	0.493198	0.361	0.14	0.0103605	Venous ECs
APOD	2.30725e-07	-1.43952	0.08	0.212	0.010399	Venous ECs
DENND1A	2.31659e-07	0.556378	0.506	0.248	0.0104411	Venous ECs
ELOVL5	2.32849e-07	0.523908	0.317	0.108	0.0104948	Venous ECs
WDFY3	2.32889e-07	0.527681	0.472	0.212	0.0104966	Venous ECs
CHD4	2.33032e-07	0.608569	0.143	0.014	0.010503	Venous ECs
RUNX1T1	2.34597e-07	0.600534	0.581	0.32	0.0105735	Venous ECs
CMKLR1	2.35771e-07	0.816215	0.184	0.036	0.0106264	Venous ECs
ARFIP1	2.37472e-07	0.637794	0.291	0.099	0.0107031	Venous ECs
SIN3B	2.37938e-07	0.58801	0.22	0.054	0.0107241	Venous ECs
NLRC5	2.39351e-07	0.472171	0.286	0.09	0.0107878	Venous ECs
TRAPPC9	2.40309e-07	0.536915	0.441	0.189	0.010831	Venous ECs
TPD52L1	2.41083e-07	0.57301	0.324	0.117	0.0108658	Venous ECs
VPS13D	2.43055e-07	0.452766	0.441	0.189	0.0109547	Venous ECs
RBM5	2.44853e-07	0.568007	0.332	0.122	0.0110358	Venous ECs
YTHDC1	2.50363e-07	0.605112	0.278	0.09	0.0112841	Venous ECs
UBB	2.51101e-07	-1.18014	0.041	0.153	0.0113174	Venous ECs
INKA2	2.53281e-07	-0.611602	0	0.063	0.0114156	Venous ECs
COQ8A	2.53281e-07	-0.674295	0	0.063	0.0114156	Venous ECs
SELENOI	2.53281e-07	-0.675319	0	0.063	0.0114156	Venous ECs
AC093110.1	2.53281e-07	-0.540286	0	0.063	0.0114156	Venous ECs
SELENOT	2.53281e-07	-0.628809	0	0.063	0.0114156	Venous ECs
AC006160.1	2.53281e-07	-0.614139	0	0.063	0.0114156	Venous ECs
AFG1L	2.53281e-07	-0.637452	0	0.063	0.0114156	Venous ECs
AC136489.1	2.53281e-07	-0.625617	0	0.063	0.0114156	Venous ECs
VIRMA	2.53281e-07	-0.653757	0	0.063	0.0114156	Venous ECs
HIKESHI	2.53281e-07	-0.580493	0	0.063	0.0114156	Venous ECs
AL450384.2	2.53281e-07	-0.637446	0	0.063	0.0114156	Venous ECs
AC009554.1	2.53281e-07	-0.692629	0	0.063	0.0114156	Venous ECs
MESD	2.53281e-07	-0.566591	0	0.063	0.0114156	Venous ECs
STUB1	2.53281e-07	-0.644885	0	0.063	0.0114156	Venous ECs
ATP5F1A	2.53281e-07	-0.482992	0	0.063	0.0114156	Venous ECs
AC011511.2	2.53281e-07	-1.05708	0	0.063	0.0114156	Venous ECs
ANKUB1	2.53404e-07	-0.934484	0.019	0.113	0.0114212	Venous ECs
RP11-289H16.1	2.55449e-07	0.732234	0.111	0	0.0115133	Venous ECs
RP11-284M14.1	2.55449e-07	0.763189	0.111	0	0.0115133	Venous ECs
RP11-690P14.4	2.55449e-07	0.614623	0.111	0	0.0115133	Venous ECs
RP4-678D15.1	2.55449e-07	0.717256	0.111	0	0.0115133	Venous ECs
AP001604.3	2.55449e-07	0.727407	0.111	0	0.0115133	Venous ECs
LIMCH1	2.56178e-07	0.698581	0.567	0.311	0.0115462	Venous ECs
MTMR3	2.68763e-07	0.381169	0.291	0.095	0.0121134	Venous ECs
CREBBP	2.7069e-07	0.487939	0.358	0.14	0.0122003	Venous ECs
LAMA4	2.71515e-07	0.909976	0.354	0.149	0.0122375	Venous ECs
ZNF292	2.76762e-07	0.555377	0.324	0.117	0.0124739	Venous ECs
FAM196A	2.8374e-07	-1.08592	0.019	0.113	0.0127885	Venous ECs
MAN2A1	2.88712e-07	0.520767	0.315	0.113	0.0130125	Venous ECs
DOC2B	2.92046e-07	0.690805	0.254	0.077	0.0131628	Venous ECs
GLIS3	2.96698e-07	1.06906	0.264	0.09	0.0133725	Venous ECs
ADGRL2	2.9942e-07	0.735621	0.487	0.248	0.0134952	Venous ECs
AP1G1	3.01914e-07	0.614141	0.211	0.05	0.0136076	Venous ECs
UBR4	3.08176e-07	0.615881	0.283	0.095	0.0138898	Venous ECs
SMARCC1	3.0991e-07	0.461891	0.354	0.135	0.013968	Venous ECs
RPS18	3.13505e-07	-1.11523	0.034	0.14	0.01413	Venous ECs
XPR1	3.1437e-07	0.502233	0.438	0.194	0.014169	Venous ECs
USP9Y	3.14425e-07	0.643241	0.213	0.054	0.0141714	Venous ECs
ERG	3.17092e-07	0.484761	0.712	0.428	0.0142916	Venous ECs
ANKRD28	3.19499e-07	0.676607	0.232	0.063	0.0144001	Venous ECs
UBR5	3.21954e-07	0.502532	0.46	0.207	0.0145108	Venous ECs
RPS14	3.27497e-07	-1.2267	0.073	0.198	0.0147606	Venous ECs
RPS7	3.31401e-07	-0.958766	0.036	0.144	0.0149366	Venous ECs
USP39	3.31487e-07	-1.45034	0.07	0.194	0.0149404	Venous ECs
RPS28	3.36184e-07	-1.02762	0.031	0.135	0.0151521	Venous ECs
ELL2	3.38791e-07	0.644088	0.208	0.05	0.0152696	Venous ECs
INPP1	3.42586e-07	0.478699	0.334	0.126	0.0154407	Venous ECs
DOCK5	3.491e-07	0.639154	0.177	0.032	0.0157343	Venous ECs
PPP2R5A	3.5097e-07	0.558647	0.462	0.221	0.0158186	Venous ECs
RP11-488L18.8	3.52038e-07	0.606391	0.109	0	0.0158667	Venous ECs
GATAD2B	3.52546e-07	0.424079	0.385	0.158	0.0158896	Venous ECs
CAMSAP2	3.64704e-07	0.47126	0.39	0.162	0.0164376	Venous ECs
SENP6	3.65746e-07	0.48685	0.421	0.18	0.0164846	Venous ECs
FOXO1	3.73109e-07	0.56604	0.557	0.293	0.0168164	Venous ECs
JAZF1	3.73636e-07	0.659757	0.315	0.117	0.0168402	Venous ECs
INPP5D	3.73876e-07	0.456014	0.228	0.059	0.016851	Venous ECs
MAP2	3.8281e-07	0.687587	0.324	0.126	0.0172536	Venous ECs
PALMD	3.83157e-07	0.408831	0.625	0.347	0.0172693	Venous ECs
BCR	3.9078e-07	0.628367	0.373	0.158	0.0176129	Venous ECs
ZNF462	3.91053e-07	0.736986	0.242	0.072	0.0176251	Venous ECs
CCL2	3.96264e-07	-0.910095	0.005	0.077	0.01786	Venous ECs
EHMT1	4.00915e-07	0.354475	0.45	0.194	0.0180697	Venous ECs
FBN1	4.01115e-07	0.563819	0.431	0.198	0.0180787	Venous ECs
LCOR	4.05931e-07	0.458755	0.351	0.135	0.0182957	Venous ECs
SLAIN2	4.06282e-07	0.632265	0.215	0.054	0.0183115	Venous ECs
RPL23A	4.10219e-07	-0.921472	0.034	0.14	0.018489	Venous ECs
LEMD3	4.12437e-07	0.459154	0.167	0.027	0.018589	Venous ECs
MBD5	4.14335e-07	0.47271	0.576	0.302	0.0186745	Venous ECs
HIPK3	4.16806e-07	0.521495	0.7	0.405	0.0187859	Venous ECs
MET	4.18366e-07	0.647415	0.274	0.09	0.0188562	Venous ECs
MCM3AP	4.20554e-07	0.574642	0.201	0.045	0.0189548	Venous ECs
UBE2K	4.22849e-07	0.561406	0.429	0.189	0.0190582	Venous ECs
SNCG	4.27207e-07	-1.09946	0.061	0.18	0.0192547	Venous ECs
TES	4.33986e-07	0.689318	0.196	0.045	0.0195602	Venous ECs
XRN2	4.37576e-07	0.427902	0.356	0.135	0.019722	Venous ECs
CD9	4.56621e-07	-1.78069	0.249	0.383	0.0205804	Venous ECs
CDYL	4.60496e-07	0.594823	0.303	0.108	0.020755	Venous ECs
PTMA	4.65366e-07	-1.31076	0.199	0.338	0.0209745	Venous ECs
ST7L	4.70637e-07	0.420155	0.257	0.077	0.0212121	Venous ECs
ETV6	4.72507e-07	0.407203	0.668	0.383	0.0212964	Venous ECs
BAZ2B	4.741e-07	0.51981	0.576	0.306	0.0213682	Venous ECs
SNX9	4.81475e-07	0.582557	0.344	0.135	0.0217006	Venous ECs
SCAF4	4.83958e-07	0.644977	0.196	0.045	0.0218125	Venous ECs
ALDOA	4.84782e-07	0.66588	0.107	0	0.0218496	Venous ECs
RP4-777O23.3	4.84782e-07	0.714192	0.107	0	0.0218496	Venous ECs
RP11-351M8.2	4.84782e-07	0.621062	0.107	0	0.0218496	Venous ECs
KIAA1644	4.84782e-07	0.627126	0.107	0	0.0218496	Venous ECs
PCDH7	4.87513e-07	1.03244	0.249	0.081	0.0219727	Venous ECs
BDP1	4.9067e-07	0.537253	0.356	0.14	0.022115	Venous ECs
CACNA1C	4.91095e-07	0.859413	0.63	0.405	0.0221341	Venous ECs
FZD4	4.94714e-07	0.504226	0.269	0.086	0.0222972	Venous ECs
MICAL3	5.04394e-07	0.440562	0.305	0.108	0.0227335	Venous ECs
ADD1	5.06616e-07	0.504293	0.535	0.266	0.0228337	Venous ECs
IQGAP1	5.16367e-07	0.372803	0.477	0.207	0.0232732	Venous ECs
ST3GAL6	5.20364e-07	0.528412	0.286	0.095	0.0234533	Venous ECs
NFYC	5.46345e-07	0.590234	0.211	0.054	0.0246243	Venous ECs
RPLP2	5.53652e-07	-1.11071	0.048	0.162	0.0249536	Venous ECs
ADAM17	5.5628e-07	0.518177	0.266	0.086	0.0250721	Venous ECs
ELP4	5.73186e-07	0.580223	0.266	0.09	0.0258341	Venous ECs
CYYR1-AS1	5.75632e-07	-1.23663	0.036	0.14	0.0259443	Venous ECs
RNF217	5.93264e-07	0.60357	0.24	0.072	0.026739	Venous ECs
COX6B1	5.93302e-07	-1.03665	0.017	0.104	0.0267407	Venous ECs
MYRIP	5.96257e-07	0.573893	0.487	0.248	0.0268739	Venous ECs
PLCL2	6.00506e-07	0.701124	0.201	0.05	0.0270654	Venous ECs
WDR33	6.04145e-07	0.49783	0.324	0.122	0.0272294	Venous ECs
KANSL3	6.06439e-07	0.607793	0.145	0.018	0.0273328	Venous ECs
OXCT1	6.18956e-07	0.608912	0.162	0.027	0.027897	Venous ECs
SOS2	6.2614e-07	0.373234	0.373	0.149	0.0282208	Venous ECs
ITPRIP	6.30564e-07	0.578254	0.203	0.05	0.0284202	Venous ECs
TCF7L2	6.43029e-07	0.468744	0.492	0.234	0.028982	Venous ECs
PLVAP	6.50559e-07	0.812142	0.346	0.149	0.0293213	Venous ECs
FCHSD2	6.57538e-07	0.368547	0.782	0.473	0.0296359	Venous ECs
RP11-111H13.1	6.6708e-07	0.728244	0.104	0	0.030066	Venous ECs
WASH1	6.6708e-07	0.636686	0.104	0	0.030066	Venous ECs
RP11-849H4.2	6.6708e-07	0.593034	0.104	0	0.030066	Venous ECs
CTD-2007H13.3	6.67081e-07	0.616934	0.104	0	0.030066	Venous ECs
RP11-486O13.4	6.67081e-07	0.708294	0.104	0	0.030066	Venous ECs
MAN1A2	6.67854e-07	0.556998	0.291	0.108	0.0301009	Venous ECs
SOS1	6.88886e-07	0.471121	0.421	0.185	0.0310488	Venous ECs
ANKRD36C	6.89772e-07	0.479317	0.235	0.068	0.0310887	Venous ECs
AL031428.1	6.91528e-07	-0.594249	0	0.059	0.0311679	Venous ECs
AC105402.3	6.91528e-07	-0.574769	0	0.059	0.0311679	Venous ECs
MAP3K20	6.91528e-07	-0.578913	0	0.059	0.0311679	Venous ECs
EIF4G1	6.91528e-07	-0.738827	0	0.059	0.0311679	Venous ECs
AC092574.2	6.91528e-07	-0.675249	0	0.059	0.0311679	Venous ECs
ATP5ME	6.91528e-07	-0.730586	0	0.059	0.0311679	Venous ECs
MCUB	6.91528e-07	-0.519268	0	0.059	0.0311679	Venous ECs
TRIML2	6.91528e-07	-0.768473	0	0.059	0.0311679	Venous ECs
LINC02062	6.91528e-07	-0.584613	0	0.059	0.0311679	Venous ECs
SOD2-1	6.91528e-07	-0.757244	0	0.059	0.0311679	Venous ECs
AL158152.2	6.91528e-07	-0.582634	0	0.059	0.0311679	Venous ECs
PHPT1	6.91528e-07	-0.55586	0	0.059	0.0311679	Venous ECs
VSIR	6.91528e-07	-0.669477	0	0.059	0.0311679	Venous ECs
SPART	6.91528e-07	-0.598544	0	0.059	0.0311679	Venous ECs
AL158801.3	6.91528e-07	-0.535487	0	0.059	0.0311679	Venous ECs
AL359220.1	6.91528e-07	-0.649412	0	0.059	0.0311679	Venous ECs
AC008050.1	6.91528e-07	-0.628139	0	0.059	0.0311679	Venous ECs
ZNF213	6.91528e-07	-0.69246	0	0.059	0.0311679	Venous ECs
TENT4B	6.91528e-07	-0.562255	0	0.059	0.0311679	Venous ECs
LINC00854	6.91528e-07	-0.610307	0	0.059	0.0311679	Venous ECs
AC015923.1	6.91528e-07	-0.558868	0	0.059	0.0311679	Venous ECs
Z82217.1	6.91528e-07	-0.494949	0	0.059	0.0311679	Venous ECs
VPS26C	6.91528e-07	-0.517224	0	0.059	0.0311679	Venous ECs
PPP2R5C	6.91837e-07	0.386235	0.334	0.126	0.0311818	Venous ECs
ETS1	6.99344e-07	0.654322	0.453	0.221	0.0315201	Venous ECs
NT5DC1	6.99674e-07	0.648526	0.162	0.027	0.031535	Venous ECs
FBXW11	7.03365e-07	0.559921	0.395	0.176	0.0317014	Venous ECs
RALGAPA1	7.04812e-07	0.431063	0.518	0.248	0.0317666	Venous ECs
SETD2	7.40239e-07	0.432462	0.47	0.216	0.0333633	Venous ECs
GNB4	7.408e-07	0.571605	0.334	0.131	0.0333886	Venous ECs
SKAP2	7.55992e-07	0.599218	0.232	0.068	0.0340733	Venous ECs
RASA2	7.89482e-07	0.409322	0.324	0.122	0.0355828	Venous ECs
MYO18A	8.09132e-07	0.677218	0.215	0.059	0.0364684	Venous ECs
DNM2	8.11506e-07	0.445972	0.349	0.135	0.0365754	Venous ECs
TBC1D15	8.17559e-07	0.503154	0.286	0.099	0.0368482	Venous ECs
FAM85B	8.29441e-07	0.569579	0.143	0.018	0.0373837	Venous ECs
PHF3	8.32534e-07	0.502342	0.295	0.104	0.0375231	Venous ECs
RPL18	8.49197e-07	-0.916444	0.029	0.126	0.0382741	Venous ECs
NXN	8.61678e-07	0.518018	0.489	0.243	0.0388367	Venous ECs
HECW2	8.66924e-07	0.616263	0.378	0.171	0.0390731	Venous ECs
SND1	8.71498e-07	0.484737	0.4	0.176	0.0392793	Venous ECs
AKAP11	8.94586e-07	0.478014	0.169	0.032	0.0403199	Venous ECs
ZFP36	9.07408e-07	0.615108	0.337	0.135	0.0408978	Venous ECs
RHOJ	9.08605e-07	0.58463	0.458	0.221	0.0409517	Venous ECs
BCKDHB	9.11681e-07	0.56448	0.191	0.045	0.0410904	Venous ECs
RP11-613M10.9	9.17259e-07	0.60967	0.102	0	0.0413418	Venous ECs
PARL	9.1726e-07	0.550731	0.102	0	0.0413418	Venous ECs
C9orf142	9.1726e-07	0.600581	0.102	0	0.0413418	Venous ECs
TUG1	9.1726e-07	0.560139	0.102	0	0.0413418	Venous ECs
AF131217.1	9.1726e-07	0.692693	0.102	0	0.0413418	Venous ECs
RDH10-AS1	9.20751e-07	-1.29258	0.121	0.257	0.0414992	Venous ECs
AGFG1	9.25537e-07	0.471428	0.264	0.086	0.0417149	Venous ECs
KLC1	9.31237e-07	0.368024	0.363	0.144	0.0419718	Venous ECs
SMURF1	9.3545e-07	0.598665	0.407	0.185	0.0421617	Venous ECs
NME3	9.39676e-07	-0.908203	0.031	0.131	0.0423521	Venous ECs
SIPA1L3	9.40174e-07	0.519375	0.257	0.081	0.0423746	Venous ECs
GNAI3	9.49885e-07	0.551379	0.249	0.077	0.0428123	Venous ECs
RAMP2	9.54428e-07	-1.36599	0.102	0.23	0.043017	Venous ECs
FAU	9.67008e-07	-1.09694	0.058	0.171	0.043584	Venous ECs
B3GAT2	1.02071e-06	-0.766688	0.005	0.072	0.0460045	Venous ECs
RABGAP1L	1.0215e-06	0.481973	0.714	0.45	0.0460401	Venous ECs
USP10	1.02912e-06	0.571888	0.184	0.041	0.0463834	Venous ECs
JDP2	1.02998e-06	0.837788	0.157	0.027	0.0464221	Venous ECs
PVT1	1.03156e-06	0.774259	0.182	0.041	0.0464935	Venous ECs
SRGAP2C	1.04102e-06	0.429958	0.291	0.099	0.04692	Venous ECs
SAMD4B	1.04641e-06	0.511372	0.177	0.036	0.0471628	Venous ECs
ZNF518A	1.0581e-06	0.513924	0.208	0.054	0.0476896	Venous ECs
PACSIN2	1.06341e-06	0.460556	0.298	0.108	0.0479292	Venous ECs
USP25	1.07198e-06	0.414349	0.37	0.153	0.0483153	Venous ECs
RNF19A	1.0807e-06	0.425685	0.327	0.126	0.0487082	Venous ECs
MALAT11	3.78403e-105	-2.31132	1	1	1.7055e-100	Immune ECs
C10orf111	1.95579e-86	4.62754	0.855	0	8.81495e-82	Immune ECs
LRMDA1	4.64728e-79	-3.71986	0	0.592	2.09458e-74	Immune ECs
LHFP1	8.40995e-73	4.05527	0.767	0	3.79045e-68	Immune ECs
MLLT41	6.6165e-72	3.58389	0.761	0	2.98212e-67	Immune ECs
RBMS31	1.94088e-70	2.78124	0.9	0.18	8.74773e-66	Immune ECs
LINC-PINT1	8.96216e-63	3.45698	0.695	0	4.03933e-58	Immune ECs
AFDN1	1.71106e-60	-3.14853	0	0.469	7.71192e-56	Immune ECs
CH507-528H12.11	1.91631e-57	3.60099	0.654	0	8.63702e-53	Immune ECs
LARGE2	3.97361e-54	3.29315	0.628	0	1.79094e-49	Immune ECs
LRP41	3.46669e-51	-2.88101	0	0.404	1.56247e-46	Immune ECs
PTPRM1	1.89341e-48	1.36719	0.961	0.861	8.53378e-44	Immune ECs
LHFPL61	4.00389e-46	-2.93664	0	0.367	1.80459e-41	Immune ECs
KANK31	4.00391e-46	-2.65017	0	0.367	1.8046e-41	Immune ECs
AL139807.11	1.83312e-44	-2.85655	0	0.355	8.26203e-40	Immune ECs
PRAG11	8.14133e-43	-2.77418	0	0.343	3.66938e-38	Immune ECs
RFWD21	2.19489e-42	2.43327	0.526	0	9.89257e-38	Immune ECs
MCF2L1	5.84876e-42	1.82832	0.808	0.257	2.6361e-37	Immune ECs
LINGO11	1.98347e-40	-2.70898	0.002	0.331	8.93968e-36	Immune ECs
RBMS3-AS31	6.31714e-40	-2.53498	0.014	0.359	2.8472e-35	Immune ECs
AC016831.71	8.76924e-40	-2.49079	0.014	0.359	3.95239e-35	Immune ECs
DOCK91	1.20654e-39	1.68026	0.871	0.424	5.43802e-35	Immune ECs
ABLIM31	2.91654e-39	1.56023	0.89	0.445	1.31451e-34	Immune ECs
CH507-513H4.11	3.716e-39	2.32821	0.495	0	1.67484e-34	Immune ECs
SGK2231	6.69608e-38	2.63564	0.483	0	3.01799e-33	Immune ECs
PLEKHG11	3.07956e-36	1.55701	0.875	0.486	1.38799e-31	Immune ECs
CREB5	3.9898e-36	2.12056	0.708	0.184	1.79824e-31	Immune ECs
CSNK1E1	4.72781e-35	2.17127	0.487	0.02	2.13087e-30	Immune ECs
ARHGEF71	6.57409e-33	1.71129	0.683	0.163	2.96301e-28	Immune ECs
AL157871.41	1.11382e-32	-2.38681	0	0.265	5.02011e-28	Immune ECs
CADPS21	1.38303e-32	1.67612	0.814	0.363	6.23344e-28	Immune ECs
SPAAR1	3.68475e-32	-2.25622	0	0.261	1.66076e-27	Immune ECs
TPTEP2-CSNK1E1	3.68475e-32	-2.20928	0	0.261	1.66076e-27	Immune ECs
TCIM1	1.21521e-31	-2.57155	0	0.257	5.47708e-27	Immune ECs
FP700111.11	3.99527e-31	-2.09297	0	0.253	1.80071e-26	Immune ECs
KLF71	5.63338e-31	1.75916	0.636	0.147	2.53902e-26	Immune ECs
DOCK11	1.33255e-30	1.49738	0.789	0.335	6.00593e-26	Immune ECs
ERBB2IP1	1.38369e-30	2.04229	0.407	0	6.23641e-26	Immune ECs
BRE1	4.26662e-29	2.0984	0.391	0	1.92301e-24	Immune ECs
AL138828.11	4.52655e-29	-2.34872	0	0.237	2.04016e-24	Immune ECs
EGFR1	7.46816e-29	1.92947	0.595	0.143	3.36598e-24	Immune ECs
SDPR1	9.94078e-29	2.36832	0.387	0	4.48041e-24	Immune ECs
GMDS-DT1	1.46557e-28	-2.03169	0	0.233	6.60548e-24	Immune ECs
STARD131	3.67592e-28	1.41528	0.791	0.339	1.65677e-23	Immune ECs
DOCK4	4.11232e-28	1.49684	0.873	0.482	1.85346e-23	Immune ECs
AC058822.11	4.7309e-28	-2.00552	0	0.229	2.13226e-23	Immune ECs
LRCH11	5.06614e-28	1.56901	0.663	0.188	2.28336e-23	Immune ECs
TBCD1	8.29573e-28	1.56265	0.728	0.286	3.73897e-23	Immune ECs
BABAM21	1.52253e-27	-1.93614	0	0.224	6.86219e-23	Immune ECs
SH3RF31	6.67069e-27	2.0875	0.579	0.151	3.00654e-22	Immune ECs
PCNX2	9.62077e-27	1.92421	0.364	0	4.33618e-22	Immune ECs
PRKN1	1.56284e-26	-2.06635	0	0.216	7.04389e-22	Immune ECs
AC006059.11	1.56285e-26	-1.99437	0	0.216	7.04392e-22	Immune ECs
TJP21	3.27185e-26	1.94786	0.358	0	1.47466e-21	Immune ECs
C8orf41	3.27186e-26	2.00864	0.358	0	1.47466e-21	Immune ECs
SHANK31	3.74106e-26	1.21956	0.753	0.273	1.68613e-21	Immune ECs
PDE4D1	8.62663e-26	1.7882	0.642	0.212	3.88811e-21	Immune ECs
OGA1	1.58531e-25	-1.84211	0	0.208	7.14514e-21	Immune ECs
LARGE11	1.58532e-25	-1.88444	0	0.208	7.1452e-21	Immune ECs
TCF41	2.4534e-25	1.10978	0.922	0.678	1.10577e-20	Immune ECs
KIAA03681	5.48053e-25	1.73521	0.344	0	2.47013e-20	Immune ECs
SMCHD11	6.61642e-25	1.57807	0.554	0.127	2.98209e-20	Immune ECs
ARHGAP261	7.57918e-25	1.32075	0.826	0.429	3.41601e-20	Immune ECs
SPRED21	7.90759e-25	1.40935	0.607	0.155	3.56403e-20	Immune ECs
LMBR11	1.22282e-24	1.35814	0.626	0.18	5.51136e-20	Immune ECs
PAPD41	1.80505e-24	1.75284	0.337	0	8.13556e-20	Immune ECs
AUTS2	2.1123e-24	1.33344	0.812	0.449	9.52034e-20	Immune ECs
PARK21	2.68002e-24	2.06998	0.335	0	1.20791e-19	Immune ECs
RPS6KA21	3.94159e-24	1.29004	0.714	0.257	1.77651e-19	Immune ECs
AC116366.31	5.0104e-24	-1.73895	0	0.196	2.25824e-19	Immune ECs
AC092839.11	5.01042e-24	-1.90278	0	0.196	2.25825e-19	Immune ECs
PCNX11	5.01044e-24	-1.75657	0	0.196	2.25826e-19	Immune ECs
ST6GALNAC3	1.08301e-23	1.41439	0.898	0.747	4.88122e-19	Immune ECs
RASGEF1B1	1.49127e-23	-2.05077	0.014	0.233	6.72129e-19	Immune ECs
COP11	1.57498e-23	-1.73274	0	0.192	7.09861e-19	Immune ECs
CFLAR-AS11	1.84069e-23	-1.9261	0.025	0.257	8.29618e-19	Immune ECs
GRB101	3.36468e-23	1.37261	0.751	0.331	1.5165e-18	Immune ECs
CAVIN21	4.93667e-23	-1.64627	0	0.188	2.22501e-18	Immune ECs
TMSB4X1	8.63123e-23	-2.32906	0.117	0.392	3.89018e-18	Immune ECs
RP11-768F21.11	8.96765e-23	2.05897	0.317	0	4.04181e-18	Immune ECs
LDLRAD41	9.31933e-23	1.23715	0.748	0.335	4.20032e-18	Immune ECs
ANKS1A1	1.12434e-22	1.784	0.603	0.208	5.06751e-18	Immune ECs
FNDC3B1	1.67536e-22	1.14133	0.732	0.282	7.551e-18	Immune ECs
C4orf321	1.9345e-22	1.92213	0.313	0	8.71899e-18	Immune ECs
CHSY3	2.62987e-22	1.69765	0.538	0.139	1.18531e-17	Immune ECs
LINC021471	4.80881e-22	-1.79023	0	0.18	2.16738e-17	Immune ECs
B2M1	5.73674e-22	-1.99472	0.554	0.678	2.58561e-17	Immune ECs
LINC004861	5.78312e-22	-1.69878	0.008	0.204	2.60651e-17	Immune ECs
MAST4	5.82834e-22	1.42061	0.646	0.22	2.62689e-17	Immune ECs
PRKCE1	6.64162e-22	1.33331	0.689	0.269	2.99344e-17	Immune ECs
ZZZ31	8.89386e-22	1.7103	0.305	0	4.00855e-17	Immune ECs
NEURL1B	1.32492e-21	1.2748	0.616	0.196	5.97156e-17	Immune ECs
SFMBT21	1.67545e-21	1.47364	0.532	0.139	7.55141e-17	Immune ECs
LINC014201	1.89558e-21	1.65946	0.301	0	8.54356e-17	Immune ECs
TNS11	1.97059e-21	1.23559	0.562	0.147	8.88166e-17	Immune ECs
ANO21	2.28966e-21	0.945164	0.908	0.612	1.03197e-16	Immune ECs
ESR21	5.36528e-21	-2.01136	0.025	0.237	2.41819e-16	Immune ECs
LINC009691	8.50892e-21	1.51341	0.292	0	3.83506e-16	Immune ECs
AC007193.21	1.43153e-20	-1.67147	0	0.167	6.45207e-16	Immune ECs
ZCCHC111	1.79217e-20	1.5156	0.288	0	8.07751e-16	Immune ECs
GMDS-AS11	1.79217e-20	1.87714	0.288	0	8.07751e-16	Immune ECs
MGEA51	1.79217e-20	1.55779	0.288	0	8.07751e-16	Immune ECs
ELMO1-AS11	1.83147e-20	-1.84173	0.008	0.192	8.25464e-16	Immune ECs
DGKH	3.10049e-20	0.979757	0.706	0.273	1.39742e-15	Immune ECs
ELMO11	3.92096e-20	0.98844	0.871	0.571	1.76722e-15	Immune ECs
NCOR21	4.24692e-20	1.39954	0.384	0.049	1.91413e-15	Immune ECs
PDLIM11	4.32255e-20	1.20704	0.609	0.204	1.94822e-15	Immune ECs
AC011092.21	4.41218e-20	-1.6432	0	0.163	1.98861e-15	Immune ECs
KALRN1	4.72361e-20	1.32985	0.759	0.429	2.12898e-15	Immune ECs
PITPNC11	4.88331e-20	0.927281	0.888	0.649	2.20095e-15	Immune ECs
KIAA10331	5.43831e-20	1.50974	0.282	0	2.4511e-15	Immune ECs
MBNL2	6.31968e-20	1.08324	0.685	0.273	2.84834e-15	Immune ECs
COL25A11	6.53281e-20	3.25422	0.421	0.106	2.9444e-15	Immune ECs
DIP2C1	9.68728e-20	1.37171	0.454	0.094	4.36615e-15	Immune ECs
FKBP51	1.20833e-19	1.34275	0.603	0.224	5.44605e-15	Immune ECs
MUC20-OT11	1.35619e-19	-1.56952	0	0.159	6.11247e-15	Immune ECs
ERBIN1	1.35619e-19	-1.42581	0	0.159	6.11249e-15	Immune ECs
ABLIM11	1.7893e-19	0.997187	0.914	0.645	8.06454e-15	Immune ECs
MYCBP21	1.99962e-19	1.09911	0.55	0.151	9.0125e-15	Immune ECs
EPB41L2	2.02793e-19	1.30795	0.738	0.359	9.14008e-15	Immune ECs
SRGAP21	2.5684e-19	1.09101	0.622	0.208	1.1576e-14	Immune ECs
NEDD91	3.06631e-19	1.06623	0.761	0.376	1.38202e-14	Immune ECs
RP11-289H16.11	3.39278e-19	1.4444	0.272	0	1.52916e-14	Immune ECs
CAVIN11	4.1573e-19	-1.45023	0	0.155	1.87374e-14	Immune ECs
PLXNA21	4.21158e-19	1.12484	0.734	0.331	1.8982e-14	Immune ECs
FBXL71	4.5724e-19	1.13609	0.806	0.469	2.06082e-14	Immune ECs
EPAS11	4.85049e-19	1.14545	0.826	0.469	2.18617e-14	Immune ECs
ZNF280D1	5.51931e-19	1.33183	0.342	0.033	2.48761e-14	Immune ECs
SLC26A31	1.27097e-18	-1.66409	0	0.151	5.72839e-14	Immune ECs
SEC14L11	1.93942e-18	0.886171	0.881	0.543	8.74116e-14	Immune ECs
ARHGEF101	2.60163e-18	1.4739	0.27	0.004	1.17258e-13	Immune ECs
ADGRL4	2.88284e-18	1.14651	0.697	0.322	1.29932e-13	Immune ECs
FMNL3	3.15244e-18	1.14134	0.401	0.069	1.42084e-13	Immune ECs
AL136531.21	3.87533e-18	-1.41281	0	0.147	1.74665e-13	Immune ECs
AC020916.11	3.87533e-18	-1.52209	0	0.147	1.74665e-13	Immune ECs
SELENOW1	3.87533e-18	-1.33654	0	0.147	1.74665e-13	Immune ECs
ADGRL21	4.89517e-18	1.25264	0.597	0.212	2.2063e-13	Immune ECs
PCNXL41	6.0435e-18	1.46308	0.256	0	2.72386e-13	Immune ECs
UTY1	6.8836e-18	1.1377	0.413	0.078	3.10251e-13	Immune ECs
SIPA1L2	7.64692e-18	1.50099	0.313	0.029	3.44654e-13	Immune ECs
TSPAN91	7.90545e-18	0.961764	0.652	0.253	3.56306e-13	Immune ECs
AC018816.31	8.62589e-18	1.67244	0.254	0	3.88777e-13	Immune ECs
PGM5P21	8.62589e-18	1.62047	0.254	0	3.88777e-13	Immune ECs
RP11-314N13.101	8.6259e-18	1.50739	0.254	0	3.88778e-13	Immune ECs
SPTBN11	1.16415e-17	0.932858	0.873	0.608	5.24694e-13	Immune ECs
AC004594.11	1.17852e-17	-1.50175	0	0.143	5.31173e-13	Immune ECs
IPO9-AS11	1.49675e-17	-1.99693	0.061	0.273	6.74602e-13	Immune ECs
UACA1	1.75798e-17	0.99233	0.683	0.286	7.92338e-13	Immune ECs
C22orf341	2.42397e-17	1.14683	0.46	0.114	1.09251e-12	Immune ECs
KIAA14621	2.49428e-17	1.48465	0.247	0	1.1242e-12	Immune ECs
KIAA09221	2.4943e-17	1.54821	0.247	0	1.1242e-12	Immune ECs
LDB21	2.64169e-17	0.939238	0.902	0.731	1.19064e-12	Immune ECs
ITGA6	2.90467e-17	0.983691	0.771	0.396	1.30916e-12	Immune ECs
C5orf561	3.54703e-17	1.33775	0.245	0	1.59868e-12	Immune ECs
AC007388.11	3.57467e-17	-1.46487	0	0.139	1.61114e-12	Immune ECs
TENT21	3.57468e-17	-1.28864	0	0.139	1.61115e-12	Immune ECs
ZBTB20-AS51	3.5747e-17	-1.5344	0	0.139	1.61115e-12	Immune ECs
ECPAS1	3.5747e-17	-1.4127	0	0.139	1.61115e-12	Immune ECs
SRGAP2B1	3.88326e-17	1.09451	0.485	0.135	1.75022e-12	Immune ECs
ST3GAL31	5.03951e-17	1.489	0.243	0	2.27136e-12	Immune ECs
ZBTB161	5.91681e-17	1.05404	0.718	0.4	2.66677e-12	Immune ECs
SPDYE21	6.29264e-17	-1.63293	0.01	0.167	2.83616e-12	Immune ECs
SH3RF11	6.72228e-17	1.32418	0.405	0.09	3.0298e-12	Immune ECs
FAM49A	8.59028e-17	1.24717	0.317	0.037	3.87173e-12	Immune ECs
P2RY8	9.31076e-17	1.45673	0.284	0.02	4.19645e-12	Immune ECs
EPB41L4A1	1.00059e-16	1.10583	0.759	0.38	4.50978e-12	Immune ECs
SVIL-AS11	1.0145e-16	1.44124	0.239	0	4.57244e-12	Immune ECs
COL4A11	1.03658e-16	1.22748	0.634	0.269	4.67195e-12	Immune ECs
MACF11	1.07828e-16	0.827359	0.824	0.457	4.8599e-12	Immune ECs
XIST1	1.08148e-16	-1.6593	0	0.135	4.87434e-12	Immune ECs
AC027018.11	1.08149e-16	-1.45241	0	0.135	4.8744e-12	Immune ECs
JCAD1	1.08149e-16	-1.36766	0	0.135	4.8744e-12	Immune ECs
AC073167.1	1.08149e-16	-1.42263	0	0.135	4.8744e-12	Immune ECs
ADAMTS9-AS11	1.30898e-16	-1.66553	0.008	0.159	5.89972e-12	Immune ECs
CD591	1.31714e-16	0.982859	0.415	0.086	5.93647e-12	Immune ECs
LSS	1.40345e-16	1.23962	0.356	0.061	6.32549e-12	Immune ECs
DENND3	1.76216e-16	1.11921	0.491	0.143	7.94224e-12	Immune ECs
ID1	1.82171e-16	-1.68745	0.397	0.58	8.21061e-12	Immune ECs
UGGT21	2.16651e-16	1.07295	0.436	0.106	9.76469e-12	Immune ECs
RREB1	2.79182e-16	1.03368	0.354	0.057	1.2583e-11	Immune ECs
ZC3H11A1	2.8781e-16	1.29986	0.233	0	1.29719e-11	Immune ECs
IQSEC1	3.24029e-16	1.32176	0.335	0.053	1.46043e-11	Immune ECs
PCNX41	3.26367e-16	-1.42441	0	0.131	1.47097e-11	Immune ECs
AL109930.11	3.26367e-16	-1.63983	0	0.131	1.47097e-11	Immune ECs
TACC11	3.87512e-16	0.964097	0.898	0.645	1.74656e-11	Immune ECs
FAM188A1	4.06706e-16	1.34666	0.231	0	1.83307e-11	Immune ECs
IRAK31	4.21201e-16	1.02134	0.536	0.176	1.8984e-11	Immune ECs
SUSD61	4.70549e-16	0.974048	0.491	0.139	2.12081e-11	Immune ECs
WWTR11	4.70682e-16	1.10269	0.663	0.314	2.12141e-11	Immune ECs
CCDC85A	5.24967e-16	1.04074	0.765	0.473	2.36608e-11	Immune ECs
APOLD1	5.31938e-16	1.11296	0.45	0.127	2.3975e-11	Immune ECs
IFNAR21	5.74205e-16	1.27881	0.229	0	2.588e-11	Immune ECs
LINC00152	5.74208e-16	1.40175	0.229	0	2.58801e-11	Immune ECs
FAM120B1	5.94135e-16	1.17944	0.329	0.049	2.67783e-11	Immune ECs
RALGAPA21	7.02648e-16	1.06665	0.648	0.278	3.16691e-11	Immune ECs
FAM63B1	8.09971e-16	1.30697	0.227	0	3.65062e-11	Immune ECs
PVRL21	8.09975e-16	1.17126	0.227	0	3.65064e-11	Immune ECs
ZNF4071	9.09059e-16	1.13271	0.466	0.135	4.09722e-11	Immune ECs
AC010894.31	9.82429e-16	-1.27646	0	0.127	4.42791e-11	Immune ECs
NECTIN21	9.82429e-16	-1.24328	0	0.127	4.42791e-11	Immune ECs
AC017002.51	9.82433e-16	-1.34337	0	0.127	4.42792e-11	Immune ECs
NSD31	9.82433e-16	-1.24402	0	0.127	4.42792e-11	Immune ECs
MOSMO1	9.82433e-16	-1.33807	0	0.127	4.42792e-11	Immune ECs
ARL151	1.42636e-15	1.0202	0.826	0.518	6.42874e-11	Immune ECs
ATXN71	1.93102e-15	1.1074	0.268	0.02	8.70332e-11	Immune ECs
SND11	2.00499e-15	1.18535	0.374	0.082	9.0367e-11	Immune ECs
MGAT4A	2.10291e-15	0.915372	0.538	0.18	9.47802e-11	Immune ECs
XAF11	2.10813e-15	0.85013	0.71	0.314	9.50157e-11	Immune ECs
SMARCA2	2.24767e-15	1.04496	0.503	0.163	1.01305e-10	Immune ECs
C10orf761	2.26141e-15	1.228	0.221	0	1.01924e-10	Immune ECs
GLTSCR1L1	2.26141e-15	1.30572	0.221	0	1.01924e-10	Immune ECs
C1orf1321	2.26142e-15	1.27878	0.221	0	1.01924e-10	Immune ECs
MGAT5	2.35155e-15	1.2439	0.456	0.139	1.05987e-10	Immune ECs
DDX101	2.57226e-15	1.195	0.282	0.029	1.15934e-10	Immune ECs
WNK11	2.8034e-15	1.0223	0.724	0.38	1.26352e-10	Immune ECs
FARP1	2.94559e-15	0.932684	0.448	0.118	1.32761e-10	Immune ECs
FAM241A1	2.95005e-15	-1.48602	0	0.122	1.32961e-10	Immune ECs
AC025569.11	2.95005e-15	-1.19536	0	0.122	1.32961e-10	Immune ECs
LINC022561	2.95005e-15	-1.28851	0	0.122	1.32961e-10	Immune ECs
AL117381.1	2.95005e-15	-1.31312	0	0.122	1.32961e-10	Immune ECs
RIN3	2.98945e-15	1.02639	0.519	0.18	1.34737e-10	Immune ECs
GALNT18	3.11216e-15	1.04432	0.738	0.461	1.40268e-10	Immune ECs
CXorf361	3.19606e-15	0.944758	0.644	0.269	1.4405e-10	Immune ECs
MECOM1	3.86855e-15	1.00188	0.871	0.62	1.74359e-10	Immune ECs
RFTN1	4.2705e-15	0.865775	0.675	0.294	1.92476e-10	Immune ECs
SASH11	4.27933e-15	0.859668	0.773	0.396	1.92874e-10	Immune ECs
WHSC1L11	4.4643e-15	1.25686	0.217	0	2.0121e-10	Immune ECs
FBXW71	4.56313e-15	1.06252	0.464	0.139	2.05665e-10	Immune ECs
UBE2D3	5.06637e-15	0.935192	0.427	0.114	2.28346e-10	Immune ECs
HNRNPA2B1	5.64818e-15	0.861564	0.526	0.176	2.54569e-10	Immune ECs
COL18A1	5.81724e-15	1.10072	0.346	0.065	2.62189e-10	Immune ECs
PDE8A1	6.09394e-15	0.914906	0.595	0.229	2.7466e-10	Immune ECs
KIAA01411	6.26426e-15	1.16431	0.215	0	2.82337e-10	Immune ECs
C16orf521	6.26429e-15	1.31164	0.215	0	2.82338e-10	Immune ECs
NPIPB51	6.64391e-15	0.857298	0.321	0.049	2.99448e-10	Immune ECs
PREX21	6.85599e-15	1.19086	0.693	0.359	3.09007e-10	Immune ECs
FYN	7.41588e-15	1.00519	0.611	0.265	3.34241e-10	Immune ECs
LAMB11	7.99615e-15	1.08762	0.448	0.127	3.60395e-10	Immune ECs
PAPSS2	8.32855e-15	1.04365	0.413	0.106	3.75376e-10	Immune ECs
FLI11	8.76234e-15	0.789603	0.769	0.4	3.94928e-10	Immune ECs
PATJ1	8.8369e-15	-1.30715	0	0.118	3.98288e-10	Immune ECs
LINC005131	8.83693e-15	-1.34619	0	0.118	3.98289e-10	Immune ECs
AP002336.21	8.83693e-15	-1.36797	0	0.118	3.98289e-10	Immune ECs
AP001528.21	8.83693e-15	-1.34109	0	0.118	3.98289e-10	Immune ECs
ZEB11	8.94943e-15	0.90079	0.726	0.376	4.0336e-10	Immune ECs
NR4A11	9.70503e-15	1.19402	0.36	0.078	4.37415e-10	Immune ECs
MYL21	1.16306e-14	-1.79349	0.196	0.404	5.24203e-10	Immune ECs
RP11-159G9.51	1.23023e-14	1.16947	0.211	0	5.54477e-10	Immune ECs
CDK171	1.23177e-14	0.80801	0.701	0.327	5.55173e-10	Immune ECs
MYH91	1.26762e-14	0.90654	0.587	0.22	5.71328e-10	Immune ECs
FCHSD21	1.31189e-14	1.03365	0.746	0.404	5.91282e-10	Immune ECs
CNST1	1.44805e-14	0.988049	0.374	0.086	6.5265e-10	Immune ECs
HES11	1.71521e-14	-2.58998	0.072	0.261	7.73063e-10	Immune ECs
PRKCH1	1.82532e-14	0.812519	0.767	0.4	8.22692e-10	Immune ECs
TPT1-AS11	2.40774e-14	1.10835	0.207	0	1.08519e-09	Immune ECs
GRAMD31	2.40775e-14	1.30513	0.207	0	1.0852e-09	Immune ECs
SH3PXD2A	2.42636e-14	0.968533	0.352	0.073	1.09358e-09	Immune ECs
PALD11	2.45631e-14	1.09407	0.389	0.098	1.10708e-09	Immune ECs
ME31	2.61069e-14	1.27504	0.274	0.033	1.17666e-09	Immune ECs
AL445426.11	2.64083e-14	-1.24771	0	0.114	1.19025e-09	Immune ECs
ATP5MC31	2.64083e-14	-1.1844	0	0.114	1.19025e-09	Immune ECs
RACK11	2.64083e-14	-1.16897	0	0.114	1.19025e-09	Immune ECs
PSD3	2.88848e-14	1.14684	0.546	0.224	1.30187e-09	Immune ECs
RP11-2B6.31	3.36407e-14	1.05927	0.204	0	1.51622e-09	Immune ECs
SOX181	3.63421e-14	-1.29735	0.012	0.151	1.63797e-09	Immune ECs
MT-CYB1	4.36158e-14	-1.70458	0.131	0.335	1.96581e-09	Immune ECs
PXDN	4.614e-14	0.996647	0.395	0.102	2.07957e-09	Immune ECs
RP11-421L21.31	4.69625e-14	1.26831	0.202	0	2.11665e-09	Immune ECs
PLPP31	5.42861e-14	1.15503	0.407	0.118	2.44673e-09	Immune ECs
RNF41	5.97855e-14	1.02569	0.331	0.065	2.69459e-09	Immune ECs
ARHGAP17	6.22383e-14	0.9431	0.311	0.053	2.80514e-09	Immune ECs
IFI271	6.41449e-14	-1.94648	0.155	0.355	2.89107e-09	Immune ECs
HLA-A1	6.4701e-14	-1.66077	0.266	0.453	2.91614e-09	Immune ECs
KLHL5	6.83864e-14	0.882713	0.544	0.208	3.08224e-09	Immune ECs
FABP51	7.48197e-14	-1.82591	0.207	0.404	3.3722e-09	Immune ECs
VSIR1	7.87343e-14	-1.1634	0	0.11	3.54864e-09	Immune ECs
CPLANE11	7.87347e-14	-1.14072	0	0.11	3.54865e-09	Immune ECs
BICRAL1	7.87347e-14	-1.21018	0	0.11	3.54865e-09	Immune ECs
RP11-347C12.11	9.12913e-14	1.08905	0.198	0	4.11459e-09	Immune ECs
TMEM233	1.04144e-13	1.39116	0.286	0.045	4.69386e-09	Immune ECs
MT-ND41	1.21309e-13	-1.74716	0.084	0.273	5.46752e-09	Immune ECs
RASAL21	1.5064e-13	0.778081	0.838	0.616	6.7895e-09	Immune ECs
RP11-736K20.51	1.76868e-13	1.26244	0.194	0	7.97162e-09	Immune ECs
EIF4G3	1.78803e-13	0.878945	0.607	0.249	8.05882e-09	Immune ECs
CYYR1-AS11	1.90704e-13	-1.3826	0.022	0.167	8.59521e-09	Immune ECs
PPP1R16B	1.94354e-13	0.947754	0.528	0.196	8.75973e-09	Immune ECs
ANKRD111	2.00207e-13	0.789257	0.573	0.233	9.02351e-09	Immune ECs
ABI1	2.0868e-13	0.96267	0.319	0.061	9.40541e-09	Immune ECs
MYO1B	2.23953e-13	1.26186	0.364	0.098	1.00938e-08	Immune ECs
TUT41	2.34206e-13	-1.19287	0	0.106	1.05559e-08	Immune ECs
AC118549.11	2.34206e-13	-1.11089	0	0.106	1.05559e-08	Immune ECs
AL390957.1	2.34206e-13	-1.26122	0	0.106	1.05559e-08	Immune ECs
AL513327.11	2.34207e-13	-1.16522	0	0.106	1.0556e-08	Immune ECs
ITPKB-AS1	2.34207e-13	-1.33916	0	0.106	1.0556e-08	Immune ECs
AC097376.21	2.34207e-13	-1.18016	0	0.106	1.0556e-08	Immune ECs
AL139022.11	2.34207e-13	-1.18988	0	0.106	1.0556e-08	Immune ECs
AC013394.11	2.34207e-13	-1.05839	0	0.106	1.0556e-08	Immune ECs
CR381653.1	2.34207e-13	-1.06169	0	0.106	1.0556e-08	Immune ECs
CARD81	2.50973e-13	0.712619	0.569	0.212	1.13116e-08	Immune ECs
TCF121	2.59019e-13	0.717504	0.726	0.347	1.16743e-08	Immune ECs
LPP	3.11378e-13	0.866589	0.667	0.327	1.40341e-08	Immune ECs
FAM35A1	3.41527e-13	1.22525	0.19	0	1.5393e-08	Immune ECs
SIPA1L1	3.41803e-13	0.896111	0.378	0.098	1.54054e-08	Immune ECs
EML4	3.54516e-13	0.874832	0.389	0.106	1.59784e-08	Immune ECs
PLPP11	4.18304e-13	0.961743	0.677	0.351	1.88534e-08	Immune ECs
NAV21	4.40589e-13	1.02977	0.521	0.212	1.98578e-08	Immune ECs
TM4SF11	4.5129e-13	-1.73807	0.137	0.331	2.03401e-08	Immune ECs
CDC42BPB	6.13601e-13	0.69652	0.421	0.118	2.76556e-08	Immune ECs
NFIB1	6.3632e-13	0.836755	0.812	0.535	2.86796e-08	Immune ECs
KIAA03551	6.42977e-13	0.786993	0.472	0.155	2.89796e-08	Immune ECs
LINC00961	6.57305e-13	1.12327	0.186	0	2.96254e-08	Immune ECs
MIGA11	6.95134e-13	-1.18824	0	0.102	3.13304e-08	Immune ECs
MTREX1	6.95134e-13	-1.01565	0	0.102	3.13304e-08	Immune ECs
SEM11	6.95134e-13	-1.08823	0	0.102	3.13304e-08	Immune ECs
VPS35L1	6.95134e-13	-1.06141	0	0.102	3.13304e-08	Immune ECs
AC027097.21	6.95134e-13	-1.10419	0	0.102	3.13304e-08	Immune ECs
ZNF160	7.24263e-13	0.887836	0.476	0.167	3.26432e-08	Immune ECs
DTNA	7.50621e-13	1.21004	0.462	0.171	3.38312e-08	Immune ECs
TSC22D21	7.51944e-13	0.987174	0.333	0.078	3.38909e-08	Immune ECs
SPAG91	7.95103e-13	0.820197	0.505	0.184	3.58361e-08	Immune ECs
GLS1	8.10055e-13	0.848238	0.407	0.118	3.651e-08	Immune ECs
MT-ND31	8.82295e-13	-1.55314	0.108	0.294	3.97659e-08	Immune ECs
GSK3B1	9.06268e-13	0.767124	0.622	0.257	4.08464e-08	Immune ECs
RP11-103J8.1	9.10761e-13	1.37803	0.184	0	4.10489e-08	Immune ECs
AFAP1L1	9.21047e-13	0.963966	0.554	0.233	4.15125e-08	Immune ECs
CORO2B	9.42854e-13	1.04755	0.307	0.061	4.24954e-08	Immune ECs
ITGA91	1.01246e-12	0.763789	0.505	0.184	4.56326e-08	Immune ECs
AC010976.21	1.06833e-12	-1.19548	0.004	0.114	4.81508e-08	Immune ECs
JARID2	1.16521e-12	1.0689	0.425	0.139	5.25172e-08	Immune ECs
C14orf1591	1.26092e-12	1.03774	0.182	0	5.68311e-08	Immune ECs
FNIP21	1.55703e-12	1.00974	0.364	0.098	7.01768e-08	Immune ECs
PTPN12	1.65627e-12	0.66959	0.632	0.265	7.46499e-08	Immune ECs
PPP1CB1	1.68265e-12	1.10108	0.262	0.041	7.58385e-08	Immune ECs
ZC3HAV1	1.68472e-12	0.87159	0.38	0.106	7.59321e-08	Immune ECs
TUG11	1.7443e-12	1.018	0.18	0	7.86172e-08	Immune ECs
AC013461.11	1.7443e-12	1.11141	0.18	0	7.86173e-08	Immune ECs
FARS21	1.78275e-12	0.884737	0.36	0.098	8.03501e-08	Immune ECs
PLCB1	1.80258e-12	0.896401	0.814	0.596	8.12442e-08	Immune ECs
RAP1B1	1.95595e-12	0.665643	0.458	0.151	8.81565e-08	Immune ECs
ZBTB201	2.03957e-12	0.738523	0.869	0.69	9.19255e-08	Immune ECs
AC112487.1	2.05872e-12	-1.15907	0	0.098	9.27887e-08	Immune ECs
AC068888.11	2.05872e-12	-1.08663	0	0.098	9.27887e-08	Immune ECs
ATP5MC21	2.05872e-12	-1.0534	0	0.098	9.27887e-08	Immune ECs
ARMH41	2.05872e-12	-1.08926	0	0.098	9.27887e-08	Immune ECs
SELENOS1	2.05872e-12	-1.02567	0	0.098	9.27887e-08	Immune ECs
GFOD1	2.22809e-12	0.827235	0.634	0.31	1.00422e-07	Immune ECs
DHX151	2.31016e-12	0.922354	0.309	0.065	1.04121e-07	Immune ECs
ZBTB46	2.36152e-12	0.782028	0.513	0.192	1.06436e-07	Immune ECs
METTL15	2.40392e-12	0.941748	0.288	0.053	1.08347e-07	Immune ECs
CLASP11	2.40609e-12	0.695224	0.454	0.147	1.08445e-07	Immune ECs
RP11-141M1.31	2.41103e-12	1.33958	0.178	0	1.08668e-07	Immune ECs
LNX1	2.50066e-12	1.01647	0.587	0.286	1.12707e-07	Immune ECs
ZCCHC71	2.76865e-12	0.863477	0.427	0.139	1.24786e-07	Immune ECs
PRKX	2.83716e-12	0.986894	0.237	0.029	1.27874e-07	Immune ECs
CNOT11	3.11692e-12	0.860855	0.307	0.065	1.40483e-07	Immune ECs
NPIPB41	3.21457e-12	0.741962	0.266	0.041	1.44884e-07	Immune ECs
RP11-382A20.31	3.32994e-12	1.01314	0.176	0	1.50084e-07	Immune ECs
TMEM571	3.32994e-12	0.997355	0.176	0	1.50084e-07	Immune ECs
YES1	3.43825e-12	0.720872	0.532	0.204	1.54965e-07	Immune ECs
SNRK1	3.6524e-12	0.623541	0.47	0.163	1.64617e-07	Immune ECs
RBMS11	4.08097e-12	0.846728	0.566	0.249	1.83934e-07	Immune ECs
ACSL3	4.42286e-12	0.882662	0.378	0.11	1.99343e-07	Immune ECs
ATXN10	4.8472e-12	0.853194	0.321	0.073	2.18468e-07	Immune ECs
JAK1	5.3027e-12	0.803929	0.333	0.082	2.38998e-07	Immune ECs
ITGA1	5.51455e-12	0.824138	0.744	0.453	2.48546e-07	Immune ECs
RAPGEF5	5.73591e-12	0.860185	0.708	0.396	2.58523e-07	Immune ECs
YWHAQ	5.8537e-12	1.0339	0.258	0.041	2.63832e-07	Immune ECs
PIP5K1C1	6.04197e-12	0.808333	0.315	0.069	2.72318e-07	Immune ECs
AC026202.21	6.08437e-12	-1.24409	0	0.094	2.74229e-07	Immune ECs
ATP5F1E1	6.08437e-12	-1.02346	0	0.094	2.74229e-07	Immune ECs
AC008537.11	6.08437e-12	-1.07552	0	0.094	2.74229e-07	Immune ECs
FP671120.11	6.08437e-12	-1.01121	0	0.094	2.74229e-07	Immune ECs
MIR29B2CHG1	6.0844e-12	-0.945225	0	0.094	2.7423e-07	Immune ECs
AP003086.21	6.0844e-12	-1.13551	0	0.094	2.7423e-07	Immune ECs
ARMH31	6.0844e-12	-1.0135	0	0.094	2.7423e-07	Immune ECs
AC002070.11	6.0844e-12	-1.27181	0	0.094	2.7423e-07	Immune ECs
AL139383.11	6.0844e-12	-1.14293	0	0.094	2.7423e-07	Immune ECs
MINDY21	6.0844e-12	-1.08547	0	0.094	2.7423e-07	Immune ECs
ATP5PF1	6.0844e-12	-1.03817	0	0.094	2.7423e-07	Immune ECs
PAPD71	6.33669e-12	1.04845	0.172	0	2.85601e-07	Immune ECs
PICALM1	6.57973e-12	0.66572	0.689	0.347	2.96555e-07	Immune ECs
SHROOM41	6.7164e-12	0.849479	0.481	0.184	3.02715e-07	Immune ECs
MT-ATP61	7.51307e-12	-1.69433	0.11	0.29	3.38622e-07	Immune ECs
VTI1A1	8.09968e-12	0.806553	0.556	0.233	3.6506e-07	Immune ECs
TRIO1	9.30473e-12	0.689669	0.718	0.376	4.19373e-07	Immune ECs
ALG13	9.54324e-12	0.915352	0.327	0.082	4.30124e-07	Immune ECs
INSR	1.03513e-11	1.01671	0.446	0.163	4.66543e-07	Immune ECs
MAP41	1.06247e-11	0.861016	0.605	0.286	4.78867e-07	Immune ECs
SH3BGRL21	1.07025e-11	0.923407	0.305	0.069	4.82372e-07	Immune ECs
HIPK2	1.0983e-11	0.621879	0.722	0.376	4.95013e-07	Immune ECs
ANKRD171	1.14952e-11	0.743615	0.556	0.229	5.181e-07	Immune ECs
C5orf421	1.20203e-11	0.931813	0.168	0	5.41765e-07	Immune ECs
WT1-AS	1.20203e-11	1.01815	0.168	0	5.41765e-07	Immune ECs
FAM196A1	1.20876e-11	-1.51758	0.027	0.159	5.44801e-07	Immune ECs
ANKUB11	1.24037e-11	-1.25329	0.01	0.122	5.59047e-07	Immune ECs
KIF13B	1.28734e-11	0.778371	0.309	0.069	5.80218e-07	Immune ECs
HIVEP21	1.29867e-11	0.992147	0.333	0.09	5.85325e-07	Immune ECs
SENP61	1.42117e-11	0.565749	0.374	0.106	6.40535e-07	Immune ECs
S100A61	1.45268e-11	-1.34461	0.037	0.18	6.54737e-07	Immune ECs
CTNNA1	1.46545e-11	0.629701	0.597	0.257	6.60491e-07	Immune ECs
FAM126A	1.4932e-11	0.979877	0.299	0.069	6.73001e-07	Immune ECs
SCFD21	1.63482e-11	1.02578	0.319	0.082	7.36832e-07	Immune ECs
PTRF1	1.65359e-11	0.980645	0.166	0	7.45288e-07	Immune ECs
IFNGR1	1.74082e-11	0.967886	0.403	0.139	7.84607e-07	Immune ECs
AC104365.11	1.79457e-11	-0.93299	0	0.09	8.0883e-07	Immune ECs
SELENOF1	1.79457e-11	-1.07547	0	0.09	8.08833e-07	Immune ECs
AC055733.2	1.79457e-11	-0.98236	0	0.09	8.08833e-07	Immune ECs
WASHC11	1.79457e-11	-0.938732	0	0.09	8.08833e-07	Immune ECs
FP325318.11	1.79457e-11	-1.00293	0	0.09	8.08833e-07	Immune ECs
ATP5MG1	1.79457e-11	-1.01424	0	0.09	8.08833e-07	Immune ECs
WDFY31	1.8467e-11	0.744365	0.411	0.131	8.32326e-07	Immune ECs
DENND2A	2.17458e-11	0.727352	0.442	0.151	9.80105e-07	Immune ECs
SLCO3A11	2.21384e-11	0.718244	0.479	0.188	9.978e-07	Immune ECs
AGAP11	2.22103e-11	0.869337	0.601	0.269	1.00104e-06	Immune ECs
AGO21	2.4569e-11	0.662267	0.297	0.065	1.10735e-06	Immune ECs
ZDHHC141	2.45812e-11	0.914065	0.389	0.127	1.1079e-06	Immune ECs
ASCC31	2.65928e-11	0.834815	0.415	0.139	1.19856e-06	Immune ECs
EHD4	2.69243e-11	0.794712	0.29	0.061	1.2135e-06	Immune ECs
ARIH1	2.7247e-11	0.738314	0.501	0.192	1.22805e-06	Immune ECs
SKI1	2.94091e-11	1.01288	0.256	0.049	1.3255e-06	Immune ECs
AC007246.3	3.12205e-11	1.11763	0.162	0	1.40714e-06	Immune ECs
ZCCHC61	3.12205e-11	0.859645	0.162	0	1.40714e-06	Immune ECs
AFF11	3.32079e-11	0.679213	0.646	0.302	1.49671e-06	Immune ECs
NBPF151	3.95596e-11	0.779276	0.297	0.069	1.78299e-06	Immune ECs
NLGN4Y	4.01371e-11	1.24862	0.227	0.033	1.80902e-06	Immune ECs
MCC	4.16066e-11	0.684966	0.628	0.298	1.87525e-06	Immune ECs
TMCC31	4.17426e-11	1.10159	0.282	0.065	1.88138e-06	Immune ECs
PAM1	4.2688e-11	0.775499	0.622	0.298	1.92399e-06	Immune ECs
FAM73A1	4.28491e-11	0.938396	0.16	0	1.93125e-06	Immune ECs
EMP11	4.36913e-11	0.921623	0.456	0.176	1.96921e-06	Immune ECs
NCKAP1	4.41211e-11	0.607848	0.458	0.159	1.98858e-06	Immune ECs
DENND1A1	4.55905e-11	0.631908	0.411	0.135	2.05481e-06	Immune ECs
VPS13C1	4.80704e-11	0.677043	0.499	0.192	2.16658e-06	Immune ECs
ATAD2B	4.87485e-11	0.772685	0.368	0.11	2.19715e-06	Immune ECs
JDP21	5.00557e-11	0.975833	0.194	0.016	2.25606e-06	Immune ECs
CSRNP11	5.11692e-11	0.907177	0.219	0.029	2.30625e-06	Immune ECs
ATP5F1B1	5.28281e-11	-0.95973	0	0.086	2.38102e-06	Immune ECs
REX1BD	5.28281e-11	-0.81559	0	0.086	2.38102e-06	Immune ECs
CYTOR	5.28284e-11	-1.02573	0	0.086	2.38103e-06	Immune ECs
AC018816.11	5.28284e-11	-1.09308	0	0.086	2.38103e-06	Immune ECs
AF241726.21	5.28284e-11	-0.933877	0	0.086	2.38103e-06	Immune ECs
AP001831.11	5.28284e-11	-0.90905	0	0.086	2.38103e-06	Immune ECs
TOGARAM11	5.28284e-11	-1.01976	0	0.086	2.38103e-06	Immune ECs
ATP5MPL1	5.28284e-11	-0.92462	0	0.086	2.38103e-06	Immune ECs
AL050403.2	5.28284e-11	-1.21918	0	0.086	2.38103e-06	Immune ECs
IL18R1	5.30159e-11	1.15713	0.28	0.065	2.38948e-06	Immune ECs
ANKRD361	5.39114e-11	0.890769	0.327	0.09	2.42984e-06	Immune ECs
TMEM1311	5.40141e-11	0.642776	0.366	0.11	2.43447e-06	Immune ECs
PCCA	5.42716e-11	0.684911	0.415	0.139	2.44608e-06	Immune ECs
LIFR1	5.52926e-11	1.0578	0.384	0.131	2.49209e-06	Immune ECs
BAZ2B1	5.53578e-11	0.643836	0.622	0.282	2.49503e-06	Immune ECs
BIRC6	5.58349e-11	0.767569	0.591	0.265	2.51653e-06	Immune ECs
ELOVL51	5.8244e-11	0.899809	0.425	0.151	2.62512e-06	Immune ECs
SKIV2L21	5.87637e-11	0.947758	0.157	0	2.64854e-06	Immune ECs
RP3-510L9.11	5.87639e-11	0.924387	0.157	0	2.64855e-06	Immune ECs
SHFM11	5.87639e-11	1.13949	0.157	0	2.64855e-06	Immune ECs
PHACTR1	6.00065e-11	0.777133	0.444	0.159	2.70455e-06	Immune ECs
TNNI3	6.80388e-11	-1.46383	0.063	0.216	3.06658e-06	Immune ECs
CDH5	7.20044e-11	0.678459	0.509	0.204	3.24531e-06	Immune ECs
FGFR11	7.41616e-11	0.690284	0.327	0.09	3.34254e-06	Immune ECs
ZNF704	7.4625e-11	0.826896	0.38	0.127	3.36342e-06	Immune ECs
TBC1D91	7.5199e-11	0.708496	0.427	0.151	3.38929e-06	Immune ECs
QKI	7.62435e-11	0.646029	0.683	0.343	3.43637e-06	Immune ECs
FOSL21	7.68615e-11	0.935201	0.233	0.037	3.46423e-06	Immune ECs
IVNS1ABP1	8.11166e-11	1.0357	0.239	0.041	3.65601e-06	Immune ECs
COBLL11	8.47117e-11	0.771319	0.579	0.265	3.81804e-06	Immune ECs
DYRK1A1	8.51738e-11	0.604878	0.468	0.171	3.83887e-06	Immune ECs
ZSWIM61	9.1818e-11	0.807359	0.501	0.208	4.13833e-06	Immune ECs
WASF2	1.02003e-10	0.741388	0.476	0.188	4.59739e-06	Immune ECs
TTN1	1.02616e-10	0.608709	0.622	0.278	4.62502e-06	Immune ECs
HLA-B1	1.09227e-10	-1.56149	0.431	0.531	4.92298e-06	Immune ECs
NFIA1	1.10562e-10	0.855827	0.683	0.384	4.98313e-06	Immune ECs
FLT11	1.14341e-10	0.805384	0.845	0.686	5.15345e-06	Immune ECs
MED13L	1.17203e-10	0.610831	0.777	0.457	5.28246e-06	Immune ECs
PLXDC21	1.2143e-10	0.710377	0.857	0.645	5.47295e-06	Immune ECs
PDZD2	1.25094e-10	0.866644	0.548	0.257	5.63812e-06	Immune ECs
ADAM10	1.28256e-10	0.730319	0.47	0.188	5.78063e-06	Immune ECs
KLF91	1.28559e-10	0.900582	0.297	0.073	5.79428e-06	Immune ECs
CPSF6	1.45049e-10	0.714902	0.288	0.069	6.53752e-06	Immune ECs
MTHFD1L1	1.46115e-10	1.08894	0.241	0.045	6.58554e-06	Immune ECs
FNBP1L1	1.49765e-10	0.7997	0.511	0.224	6.75006e-06	Immune ECs
FAM172A1	1.49884e-10	0.792342	0.495	0.216	6.75543e-06	Immune ECs
WHSC11	1.5088e-10	0.879891	0.151	0	6.80033e-06	Immune ECs
RP11-437B10.11	1.5088e-10	0.927838	0.151	0	6.80033e-06	Immune ECs
LUC7L	1.5261e-10	0.723386	0.239	0.041	6.8783e-06	Immune ECs
BCL2	1.54746e-10	1.11961	0.209	0.029	6.97454e-06	Immune ECs
AC074032.11	1.5523e-10	-1.09201	0	0.082	6.99636e-06	Immune ECs
MAP3K201	1.5523e-10	-0.963472	0	0.082	6.99638e-06	Immune ECs
AC022217.3	1.5523e-10	-0.849842	0	0.082	6.99638e-06	Immune ECs
AP002518.2	1.5523e-10	-0.881683	0	0.082	6.99638e-06	Immune ECs
WASHC41	1.5523e-10	-0.892907	0	0.082	6.99638e-06	Immune ECs
AP001011.11	1.5523e-10	-0.86549	0	0.082	6.99638e-06	Immune ECs
MDN1	1.65658e-10	0.827027	0.229	0.037	7.46637e-06	Immune ECs
ZNF5211	1.66505e-10	0.910071	0.266	0.057	7.50456e-06	Immune ECs
SPC251	1.68364e-10	-1.42932	0.045	0.184	7.58835e-06	Immune ECs
TEAD11	1.69164e-10	0.784431	0.419	0.155	7.6244e-06	Immune ECs
HLA-C1	1.6971e-10	-1.5518	0.344	0.469	7.649e-06	Immune ECs
PPP2R2A1	1.75079e-10	0.678365	0.436	0.159	7.89099e-06	Immune ECs
SMAD2	1.75552e-10	0.685503	0.344	0.098	7.9123e-06	Immune ECs
PSPC1	1.79337e-10	0.668331	0.344	0.102	8.08288e-06	Immune ECs
SPTLC2	1.81304e-10	0.592931	0.319	0.086	8.17156e-06	Immune ECs
KSR1	1.8306e-10	0.867605	0.204	0.024	8.25072e-06	Immune ECs
CAMSAP21	1.88521e-10	0.68613	0.335	0.098	8.49682e-06	Immune ECs
MCL11	1.90403e-10	0.654356	0.342	0.098	8.58165e-06	Immune ECs
SEPT7	1.91143e-10	0.730631	0.344	0.102	8.61498e-06	Immune ECs
WT1	2.01693e-10	0.87515	0.245	0.049	9.0905e-06	Immune ECs
CHD7	2.02548e-10	0.789507	0.288	0.069	9.12904e-06	Immune ECs
IFI441	2.02664e-10	0.818436	0.321	0.09	9.13427e-06	Immune ECs
SFSWAP	2.04054e-10	0.685867	0.274	0.061	9.19691e-06	Immune ECs
RP5-857K21.41	2.06294e-10	0.859399	0.149	0	9.29786e-06	Immune ECs
TMEM21	2.06294e-10	1.09442	0.149	0	9.29786e-06	Immune ECs
MTUS11	2.10776e-10	0.612323	0.538	0.241	9.49987e-06	Immune ECs
BAIAP2	2.11387e-10	0.809211	0.211	0.029	9.52741e-06	Immune ECs
DUSP5	2.27774e-10	0.870133	0.184	0.016	1.0266e-05	Immune ECs
HDAC4	2.33901e-10	0.861295	0.311	0.086	1.05422e-05	Immune ECs
CCDC501	2.36244e-10	0.742894	0.368	0.118	1.06477e-05	Immune ECs
RPL411	2.48928e-10	-1.52549	0.045	0.18	1.12195e-05	Immune ECs
FOXO31	2.54595e-10	0.795824	0.481	0.196	1.14748e-05	Immune ECs
EHMT11	2.64316e-10	0.584365	0.401	0.135	1.1913e-05	Immune ECs
LYRM4	2.66575e-10	1.0354	0.174	0.012	1.20148e-05	Immune ECs
NDRG11	2.72731e-10	0.829917	0.28	0.069	1.22923e-05	Immune ECs
RP11-440L14.11	2.81847e-10	0.916663	0.147	0	1.27031e-05	Immune ECs
PRRC2C	2.92989e-10	0.532174	0.442	0.159	1.32053e-05	Immune ECs
HMBOX11	3.08448e-10	0.683315	0.419	0.151	1.39021e-05	Immune ECs
USP9X1	3.11481e-10	0.619989	0.313	0.086	1.40388e-05	Immune ECs
SP100	3.2401e-10	0.588118	0.546	0.241	1.46035e-05	Immune ECs
RPGR	3.32353e-10	0.744431	0.323	0.094	1.49795e-05	Immune ECs
LPAR61	3.39883e-10	-1.56521	0.117	0.273	1.53189e-05	Immune ECs
COCH1	3.46747e-10	-0.953886	0.002	0.086	1.56283e-05	Immune ECs
GALNT1	3.58373e-10	0.783034	0.274	0.065	1.61522e-05	Immune ECs
AEBP2	3.69692e-10	0.669411	0.325	0.094	1.66624e-05	Immune ECs
KIRREL2	3.84786e-10	0.944465	0.145	0	1.73427e-05	Immune ECs
RP11-37B2.11	3.84786e-10	0.947637	0.145	0	1.73427e-05	Immune ECs
C14orf371	3.84787e-10	0.981625	0.145	0	1.73427e-05	Immune ECs
UBR41	4.16593e-10	0.655391	0.288	0.073	1.87763e-05	Immune ECs
AHR1	4.39537e-10	0.896364	0.164	0.008	1.98104e-05	Immune ECs
FAM120A1	4.48006e-10	0.670416	0.274	0.065	2.01921e-05	Immune ECs
MACO11	4.55342e-10	-0.970842	0	0.078	2.05227e-05	Immune ECs
AL360091.31	4.55342e-10	-0.956013	0	0.078	2.05227e-05	Immune ECs
TMEM131L1	4.55342e-10	-0.903657	0	0.078	2.05227e-05	Immune ECs
AC104126.11	4.55342e-10	-0.889191	0	0.078	2.05227e-05	Immune ECs
DELE11	4.55342e-10	-0.820552	0	0.078	2.05227e-05	Immune ECs
AC005550.2	4.55342e-10	-0.959826	0	0.078	2.05227e-05	Immune ECs
AC105052.31	4.55342e-10	-0.965382	0	0.078	2.05227e-05	Immune ECs
NBDY1	4.55342e-10	-0.861919	0	0.078	2.05227e-05	Immune ECs
MIA21	4.55342e-10	-0.839057	0	0.078	2.05227e-05	Immune ECs
AC005920.2	4.55342e-10	-0.973596	0	0.078	2.05227e-05	Immune ECs
AC011933.41	4.55342e-10	-0.970512	0	0.078	2.05227e-05	Immune ECs
RNF1151	4.66109e-10	0.516402	0.571	0.253	2.1008e-05	Immune ECs
TINAGL1	4.82026e-10	-1.43657	0.155	0.318	2.17254e-05	Immune ECs
RP5-965F6.21	5.24936e-10	1.18669	0.143	0	2.36594e-05	Immune ECs
MYO6	5.44259e-10	0.547482	0.413	0.147	2.45303e-05	Immune ECs
A2M	5.57904e-10	-1.13115	0.35	0.506	2.51453e-05	Immune ECs
CBFB	5.58107e-10	0.639904	0.284	0.069	2.51544e-05	Immune ECs
RPP38	5.69166e-10	-1.39451	0.035	0.159	2.56529e-05	Immune ECs
ATF6	6.74185e-10	0.658954	0.346	0.106	3.03862e-05	Immune ECs
NEK71	6.79044e-10	0.795732	0.333	0.106	3.06052e-05	Immune ECs
SETD3	6.83807e-10	0.756767	0.243	0.049	3.08199e-05	Immune ECs
NEAT11	7.0522e-10	0.524562	0.947	0.845	3.1785e-05	Immune ECs
RBMS2	7.1552e-10	0.494323	0.585	0.261	3.22492e-05	Immune ECs
PML	7.25285e-10	0.548468	0.299	0.078	3.26893e-05	Immune ECs
FUS	7.31599e-10	0.6629	0.384	0.135	3.29739e-05	Immune ECs
JMJD1C1	7.63803e-10	0.64253	0.838	0.592	3.44253e-05	Immune ECs
SLC4A71	8.51939e-10	1.1543	0.149	0.004	3.83978e-05	Immune ECs
TTTY141	8.7483e-10	0.658014	0.352	0.118	3.94295e-05	Immune ECs
FBXW111	8.76594e-10	0.583464	0.37	0.127	3.9509e-05	Immune ECs
GIMAP7	9.14751e-10	-1.44581	0.063	0.204	4.12287e-05	Immune ECs
RAB11A1	9.97237e-10	-1.60521	0.141	0.294	4.49465e-05	Immune ECs
PARVB1	9.97383e-10	0.733662	0.376	0.131	4.49531e-05	Immune ECs
CAPZB	1.04457e-09	0.471478	0.37	0.122	4.70797e-05	Immune ECs
CTBP21	1.05694e-09	0.578567	0.411	0.151	4.76375e-05	Immune ECs
CDK14	1.08369e-09	1.04335	0.403	0.167	4.88431e-05	Immune ECs
RFX31	1.09258e-09	0.599608	0.464	0.192	4.92435e-05	Immune ECs
ETS11	1.10398e-09	0.827482	0.466	0.2	4.97576e-05	Immune ECs
PTPN4	1.13575e-09	0.618572	0.331	0.102	5.11892e-05	Immune ECs
CTIF1	1.14692e-09	0.666372	0.342	0.106	5.16927e-05	Immune ECs
PTPRK	1.16582e-09	0.666235	0.611	0.314	5.25449e-05	Immune ECs
MICAL2	1.19249e-09	0.925226	0.213	0.037	5.37468e-05	Immune ECs
COL4A21	1.23707e-09	0.759101	0.644	0.355	5.5756e-05	Immune ECs
ZNF189	1.29427e-09	0.709977	0.166	0.012	5.83339e-05	Immune ECs
FMNL2	1.29827e-09	0.784553	0.501	0.229	5.85144e-05	Immune ECs
RP1-122P22.21	1.32697e-09	0.880778	0.137	0	5.9808e-05	Immune ECs
SLC35A31	1.32697e-09	0.824793	0.137	0	5.98081e-05	Immune ECs
ZNF5441	1.32697e-09	0.814566	0.137	0	5.98081e-05	Immune ECs
HNRNPU-AS11	1.32697e-09	0.831039	0.137	0	5.98081e-05	Immune ECs
SHLD11	1.33353e-09	-0.828949	0	0.073	6.01037e-05	Immune ECs
SELENOO	1.33353e-09	-0.705074	0	0.073	6.01037e-05	Immune ECs
CLMAT3	1.33354e-09	-0.932429	0	0.073	6.01039e-05	Immune ECs
AC008050.11	1.33354e-09	-0.964422	0	0.073	6.01039e-05	Immune ECs
RIPOR11	1.33354e-09	-0.854569	0	0.073	6.01039e-05	Immune ECs
RETREG3	1.33354e-09	-0.794459	0	0.073	6.01039e-05	Immune ECs
CDC42SE2	1.39976e-09	0.783642	0.299	0.086	6.30886e-05	Immune ECs
NOTCH4	1.44488e-09	0.551729	0.591	0.273	6.51222e-05	Immune ECs
ANKRD10	1.49654e-09	0.619977	0.448	0.176	6.74505e-05	Immune ECs
RALGAPA11	1.5072e-09	0.610913	0.454	0.184	6.7931e-05	Immune ECs
PLEKHG2	1.54934e-09	0.792268	0.145	0.004	6.98304e-05	Immune ECs
MAN2A11	1.54978e-09	0.905351	0.27	0.069	6.98503e-05	Immune ECs
ARHGEF121	1.60911e-09	0.571131	0.507	0.22	7.25241e-05	Immune ECs
DMTF11	1.7064e-09	0.727999	0.284	0.078	7.69092e-05	Immune ECs
CTDSPL	1.71312e-09	0.71533	0.411	0.159	7.72121e-05	Immune ECs
SEPT9	1.78187e-09	0.630659	0.327	0.102	8.03108e-05	Immune ECs
SPPL31	1.78417e-09	0.748242	0.409	0.159	8.04141e-05	Immune ECs
PELI1	1.79331e-09	0.899852	0.344	0.114	8.08262e-05	Immune ECs
RP11-488L18.81	1.80504e-09	0.718394	0.135	0	8.13551e-05	Immune ECs
DSCR31	1.80504e-09	0.790899	0.135	0	8.13551e-05	Immune ECs
AL035610.21	1.80505e-09	1.10679	0.135	0	8.13552e-05	Immune ECs
CASD1	1.87039e-09	0.885874	0.211	0.037	8.43002e-05	Immune ECs
MCAM	1.88224e-09	0.756881	0.256	0.061	8.48345e-05	Immune ECs
RAP1A	1.89251e-09	0.480808	0.417	0.155	8.52973e-05	Immune ECs
HIVEP3	2.01534e-09	0.871702	0.294	0.086	9.08333e-05	Immune ECs
NPTN	2.12542e-09	0.612497	0.282	0.073	9.57949e-05	Immune ECs
KIAA11091	2.19129e-09	0.675364	0.419	0.167	9.87636e-05	Immune ECs
EMCN	2.27193e-09	-0.982279	0.485	0.584	0.000102398	Immune ECs
MFSD14A1	2.32077e-09	0.732534	0.143	0.004	0.0001046	Immune ECs
NF1	2.32082e-09	0.471683	0.554	0.249	0.000104602	Immune ECs
MID2	2.36798e-09	0.827813	0.162	0.012	0.000106727	Immune ECs
TSPAN18	2.4723e-09	0.649819	0.395	0.143	0.000111429	Immune ECs
PAN3	2.59639e-09	0.575637	0.485	0.2	0.000117022	Immune ECs
RAI14	2.62401e-09	0.599195	0.358	0.122	0.000118267	Immune ECs
MAD1L1	2.7283e-09	0.809201	0.16	0.012	0.000122967	Immune ECs
ZNF6541	2.73452e-09	-0.997729	0.01	0.102	0.000123248	Immune ECs
SPIDR	2.75185e-09	0.4287	0.601	0.286	0.000124028	Immune ECs
CUL1	2.89911e-09	0.537978	0.311	0.09	0.000130666	Immune ECs
SLC9A3R21	2.9079e-09	-1.53616	0.268	0.396	0.000131062	Immune ECs
UNC5B	2.98741e-09	0.95354	0.184	0.024	0.000134646	Immune ECs
ARHGAP26-AS11	2.98917e-09	-0.946726	0.002	0.078	0.000134725	Immune ECs
SPDYE51	2.98917e-09	-0.938461	0.002	0.078	0.000134725	Immune ECs
KLHL2	3.01128e-09	0.652721	0.233	0.049	0.000135722	Immune ECs
TRAPPC81	3.24285e-09	0.681218	0.231	0.049	0.000146158	Immune ECs
MARCH71	3.28117e-09	0.467727	0.382	0.139	0.000147886	Immune ECs
MT-CO31	3.33253e-09	-1.40751	0.29	0.42	0.0001502	Immune ECs
C16orf621	3.33283e-09	0.895659	0.131	0	0.000150214	Immune ECs
SEPW11	3.33283e-09	0.781448	0.131	0	0.000150214	Immune ECs
DYM	3.34851e-09	0.51107	0.452	0.184	0.00015092	Immune ECs
QSER1	3.5493e-09	0.749025	0.184	0.024	0.00015997	Immune ECs
KIAA02321	3.81505e-09	0.605381	0.225	0.045	0.000171948	Immune ECs
TRIP12	3.83009e-09	0.570332	0.536	0.233	0.000172626	Immune ECs
KHDC41	3.8998e-09	-0.873226	0	0.069	0.000175768	Immune ECs
ATP5IF11	3.89981e-09	-0.939424	0	0.069	0.000175768	Immune ECs
NSD21	3.89981e-09	-0.739116	0	0.069	0.000175768	Immune ECs
RIPOR21	3.89981e-09	-0.798648	0	0.069	0.000175768	Immune ECs
AL357507.1	3.89981e-09	-0.971513	0	0.069	0.000175768	Immune ECs
AL157938.21	3.89981e-09	-0.91659	0	0.069	0.000175768	Immune ECs
LINC02388	3.89981e-09	-1.21112	0	0.069	0.000175768	Immune ECs
AL356805.1	3.89981e-09	-1.0066	0	0.069	0.000175768	Immune ECs
DGLUCY1	3.89981e-09	-0.781226	0	0.069	0.000175768	Immune ECs
HDGFL31	3.89981e-09	-0.94087	0	0.069	0.000175768	Immune ECs
RHOT21	3.89981e-09	-0.855978	0	0.069	0.000175768	Immune ECs
XRN21	3.90292e-09	0.737752	0.309	0.098	0.000175909	Immune ECs
MBNL11	3.9204e-09	0.558138	0.763	0.461	0.000176696	Immune ECs
MIR222HG	4.1568e-09	0.782168	0.204	0.037	0.000187351	Immune ECs
PIP4K2A1	4.44879e-09	0.543344	0.256	0.061	0.000200511	Immune ECs
MIR181A1HG	4.50327e-09	0.884376	0.313	0.102	0.000202967	Immune ECs
CTC-490E21.121	4.52394e-09	0.855816	0.129	0	0.000203898	Immune ECs
KIAA09071	4.52394e-09	0.74639	0.129	0	0.000203899	Immune ECs
ARAP31	4.56048e-09	0.496265	0.401	0.147	0.000205545	Immune ECs
GNA13	4.65287e-09	0.693412	0.227	0.049	0.00020971	Immune ECs
PSMD1	4.78817e-09	0.544133	0.268	0.069	0.000215808	Immune ECs
CMSS11	4.81004e-09	1.02307	0.264	0.073	0.000216794	Immune ECs
LCP2	4.81691e-09	0.786142	0.147	0.008	0.000217103	Immune ECs
GRPEL2	4.99994e-09	0.812115	0.196	0.033	0.000225352	Immune ECs
TSHZ1	5.04469e-09	0.78445	0.243	0.057	0.000227369	Immune ECs
ATOH8	5.11645e-09	0.614664	0.288	0.082	0.000230604	Immune ECs
SOD21	5.13372e-09	0.809458	0.147	0.008	0.000231382	Immune ECs
TBC1D151	5.15435e-09	0.795178	0.233	0.053	0.000232312	Immune ECs
MAP3K4	5.21426e-09	0.72853	0.235	0.053	0.000235012	Immune ECs
FAM214A1	5.42305e-09	0.720301	0.362	0.131	0.000244422	Immune ECs
SCAF11	5.51049e-09	0.481871	0.415	0.155	0.000248363	Immune ECs
PACSIN21	5.65587e-09	0.696435	0.294	0.09	0.000254916	Immune ECs
IMMP2L1	5.70598e-09	0.852363	0.493	0.245	0.000257174	Immune ECs
GRASP1	5.76579e-09	0.812051	0.299	0.094	0.00025987	Immune ECs
CCDC65	5.77133e-09	-0.842897	0.004	0.082	0.00026012	Immune ECs
INPP5D1	5.90463e-09	0.631133	0.364	0.131	0.000266128	Immune ECs
MYO1E1	5.91836e-09	0.787665	0.589	0.31	0.000266746	Immune ECs
HUWE1	5.97027e-09	0.580282	0.333	0.11	0.000269086	Immune ECs
AHSA21	6.13646e-09	0.792461	0.127	0	0.000276577	Immune ECs
VPRBP1	6.13646e-09	0.758877	0.127	0	0.000276577	Immune ECs
SRGAP2C1	6.25544e-09	0.566486	0.321	0.102	0.000281939	Immune ECs
PARD3B1	6.29795e-09	0.674433	0.558	0.286	0.000283855	Immune ECs
PDE4B	6.30153e-09	0.911926	0.225	0.049	0.000284016	Immune ECs
SFPQ1	6.46615e-09	0.656761	0.333	0.114	0.000291436	Immune ECs
SAMD4A	6.47228e-09	0.661774	0.372	0.139	0.000291712	Immune ECs
WWC3	6.49453e-09	0.640478	0.321	0.106	0.000292715	Immune ECs
AKT31	6.62044e-09	0.605565	0.72	0.424	0.00029839	Immune ECs
AHDC1	6.65391e-09	0.811019	0.192	0.033	0.000299898	Immune ECs
RAI1	6.70428e-09	0.6725	0.17	0.02	0.000302169	Immune ECs
ITPKB	6.70904e-09	0.696063	0.474	0.216	0.000302383	Immune ECs
TUSC3	6.81085e-09	0.7003	0.274	0.078	0.000306972	Immune ECs
UBE3A	6.98386e-09	0.539542	0.335	0.11	0.00031477	Immune ECs
CD36	7.16966e-09	-0.807844	0.658	0.727	0.000323144	Immune ECs
UBE3C	7.19706e-09	0.47887	0.344	0.114	0.000324379	Immune ECs
CERK	7.2468e-09	0.670431	0.252	0.065	0.00032662	Immune ECs
AC007319.11	7.3914e-09	-0.999394	0.135	0.306	0.000333138	Immune ECs
KDM3A	7.48876e-09	0.648216	0.188	0.029	0.000337526	Immune ECs
USP12	7.5343e-09	0.595998	0.256	0.065	0.000339578	Immune ECs
ARID21	7.86423e-09	0.651143	0.395	0.151	0.000354449	Immune ECs
UBE2K1	8.04053e-09	0.44675	0.411	0.155	0.000362395	Immune ECs
PTBP2	8.09604e-09	0.613983	0.397	0.155	0.000364897	Immune ECs
ERC11	8.13945e-09	0.5325	0.611	0.298	0.000366853	Immune ECs
AC073283.4	8.318e-09	0.893435	0.125	0	0.000374901	Immune ECs
BACH2	8.40051e-09	0.984811	0.219	0.049	0.000378619	Immune ECs
DDX21	8.44505e-09	0.676977	0.231	0.053	0.000380627	Immune ECs
PAFAH1B1	8.44825e-09	0.48657	0.444	0.18	0.000380771	Immune ECs
LPL	8.58953e-09	0.868638	0.329	0.118	0.000387139	Immune ECs
XPR11	8.75542e-09	0.556182	0.429	0.171	0.000394615	Immune ECs
RBM33	8.75655e-09	0.465965	0.364	0.127	0.000394666	Immune ECs
PPP3CA	8.843e-09	0.746684	0.605	0.339	0.000398563	Immune ECs
VCL1	9.05089e-09	0.637076	0.342	0.118	0.000407932	Immune ECs
RHOJ1	9.22467e-09	0.621845	0.346	0.122	0.000415765	Immune ECs
FBXO111	9.25716e-09	0.556291	0.415	0.167	0.000417229	Immune ECs
SP140L	9.27185e-09	0.602616	0.233	0.053	0.000417892	Immune ECs
SLC10A7	9.32724e-09	0.713676	0.278	0.082	0.000420388	Immune ECs
HPCAL11	9.473e-09	0.650503	0.421	0.171	0.000426958	Immune ECs
ADIPOR21	9.81133e-09	0.568949	0.524	0.249	0.000442206	Immune ECs
NDEL1	9.97757e-09	0.630886	0.288	0.086	0.000449699	Immune ECs
MAN1A21	1.00706e-08	0.676639	0.276	0.078	0.000453892	Immune ECs
PUM2	1.02064e-08	0.514252	0.434	0.176	0.000460012	Immune ECs
RBFOX2	1.05591e-08	0.684145	0.566	0.282	0.000475907	Immune ECs
ANKFY1	1.07141e-08	0.5991	0.192	0.033	0.000482895	Immune ECs
LAMA21	1.10095e-08	0.494716	0.489	0.208	0.000496208	Immune ECs
PIBF1	1.11316e-08	0.463083	0.421	0.167	0.000501715	Immune ECs
B4GALT11	1.11538e-08	0.616544	0.362	0.131	0.000502713	Immune ECs
DPYD1	1.12115e-08	0.54022	0.656	0.359	0.000505315	Immune ECs
C1orf271	1.12674e-08	0.779667	0.123	0	0.000507832	Immune ECs
AC018682.1	1.139e-08	-0.83008	0	0.065	0.000513359	Immune ECs
AC243964.21	1.139e-08	-0.883086	0	0.065	0.000513359	Immune ECs
AL031428.11	1.139e-08	-0.803976	0	0.065	0.000513361	Immune ECs
AC106869.1	1.139e-08	-0.907116	0	0.065	0.000513361	Immune ECs
AC098829.1	1.139e-08	-0.799313	0	0.065	0.000513361	Immune ECs
AC096711.21	1.139e-08	-0.718653	0	0.065	0.000513361	Immune ECs
AC068533.3	1.139e-08	-0.803018	0	0.065	0.000513361	Immune ECs
AL445472.1	1.139e-08	-0.813744	0	0.065	0.000513361	Immune ECs
AF117829.1	1.139e-08	-0.811254	0	0.065	0.000513361	Immune ECs
AL158152.21	1.139e-08	-0.626287	0	0.065	0.000513361	Immune ECs
CAVIN31	1.139e-08	-0.781827	0	0.065	0.000513361	Immune ECs
MINDY31	1.139e-08	-0.724485	0	0.065	0.000513361	Immune ECs
AC009269.2	1.139e-08	-0.690006	0	0.065	0.000513361	Immune ECs
AC009690.2	1.139e-08	-0.899889	0	0.065	0.000513361	Immune ECs
AC008731.1	1.139e-08	-0.896859	0	0.065	0.000513361	Immune ECs
TRIR1	1.139e-08	-0.732831	0	0.065	0.000513361	Immune ECs
AC011447.31	1.139e-08	-0.817556	0	0.065	0.000513361	Immune ECs
FNDC3A	1.19045e-08	0.651252	0.331	0.114	0.000536549	Immune ECs
ANKRD36C1	1.2049e-08	0.662391	0.272	0.078	0.000543061	Immune ECs
PHIP	1.2149e-08	0.529479	0.38	0.143	0.000547568	Immune ECs
NAV1	1.24171e-08	0.511699	0.646	0.343	0.000559651	Immune ECs
MARCH6	1.24858e-08	0.616062	0.305	0.098	0.000562748	Immune ECs
USP6NL	1.2646e-08	0.653808	0.192	0.033	0.000569966	Immune ECs
WWC21	1.2743e-08	0.579664	0.382	0.143	0.000574338	Immune ECs
EDEM3	1.38043e-08	0.728613	0.194	0.037	0.000622175	Immune ECs
STRN	1.38436e-08	0.593653	0.258	0.069	0.000623944	Immune ECs
CEP350	1.40796e-08	0.406028	0.362	0.127	0.000634583	Immune ECs
CPD	1.41006e-08	0.722996	0.301	0.098	0.000635526	Immune ECs
NEDD41	1.42033e-08	0.539708	0.47	0.2	0.000640157	Immune ECs
SPG201	1.52521e-08	0.788473	0.121	0	0.000687429	Immune ECs
IGF2	1.52522e-08	0.800757	0.121	0	0.00068743	Immune ECs
RP11-284M14.11	1.52522e-08	0.852527	0.121	0	0.00068743	Immune ECs
RP11-577H5.51	1.52522e-08	0.681112	0.121	0	0.00068743	Immune ECs
FAM179B1	1.52522e-08	0.756648	0.121	0	0.00068743	Immune ECs
C20orf196	1.52522e-08	0.801266	0.121	0	0.00068743	Immune ECs
FAM208A	1.5282e-08	0.637025	0.213	0.045	0.000688777	Immune ECs
PRKDC	1.53658e-08	0.518689	0.329	0.11	0.00069255	Immune ECs
MPDZ	1.58191e-08	0.525242	0.495	0.224	0.000712982	Immune ECs
CDYL2	1.59771e-08	0.671624	0.204	0.041	0.000720102	Immune ECs
BRD4	1.64915e-08	0.465471	0.262	0.069	0.000743289	Immune ECs
TAL1	1.70913e-08	0.651492	0.174	0.024	0.000770321	Immune ECs
FBXL5	1.76902e-08	0.616495	0.284	0.086	0.000797315	Immune ECs
ESYT2	1.83746e-08	0.635972	0.648	0.363	0.00082816	Immune ECs
CNOT21	1.85956e-08	0.543117	0.364	0.131	0.000838122	Immune ECs
NRIP11	1.86503e-08	0.800886	0.188	0.033	0.000840589	Immune ECs
MAPK8	1.88475e-08	0.691535	0.395	0.163	0.000849476	Immune ECs
S100A111	1.92072e-08	-1.30342	0.037	0.147	0.000865689	Immune ECs
RPLP11	1.92901e-08	-1.38786	0.098	0.237	0.000869426	Immune ECs
AGFG11	1.9294e-08	0.450501	0.274	0.078	0.000869601	Immune ECs
UNC13B1	1.93224e-08	0.539392	0.372	0.139	0.000870878	Immune ECs
TMEM163	1.93417e-08	1.04664	0.245	0.069	0.000871751	Immune ECs
MAN1A1	1.93751e-08	0.741913	0.266	0.078	0.000873254	Immune ECs
NBEA1	1.93841e-08	0.632874	0.387	0.151	0.000873659	Immune ECs
ITGA51	1.97069e-08	0.488536	0.227	0.053	0.000888208	Immune ECs
NAMPT	2.0318e-08	0.606175	0.245	0.065	0.000915752	Immune ECs
MAPK1	2.03303e-08	0.517202	0.339	0.118	0.000916307	Immune ECs
ZFAND3	2.0529e-08	0.4767	0.708	0.412	0.000925262	Immune ECs
ELL21	2.05959e-08	0.725892	0.227	0.053	0.000928278	Immune ECs
SEC24B	2.06249e-08	0.528352	0.376	0.143	0.000929587	Immune ECs
ZMYND11	2.06303e-08	0.664805	0.301	0.098	0.000929829	Immune ECs
YWHAZ1	2.07643e-08	0.537364	0.335	0.118	0.000935867	Immune ECs
GMDS	2.09403e-08	0.474691	0.419	0.167	0.000943799	Immune ECs
KDM6A1	2.1253e-08	0.529999	0.387	0.147	0.000957895	Immune ECs
PDS5B	2.16702e-08	0.586448	0.352	0.127	0.000976696	Immune ECs
TLE1	2.22518e-08	0.75891	0.237	0.061	0.00100291	Immune ECs
ZNF5161	2.27782e-08	0.595952	0.211	0.045	0.00102664	Immune ECs
RALY1	2.30997e-08	0.553084	0.305	0.098	0.00104113	Immune ECs
LEMD31	2.31526e-08	0.705214	0.17	0.024	0.00104351	Immune ECs
DAZAP1	2.45034e-08	0.708224	0.145	0.012	0.00110439	Immune ECs
ADD11	2.52319e-08	0.369185	0.44	0.18	0.00113722	Immune ECs
RTN4	2.54684e-08	0.570548	0.411	0.167	0.00114788	Immune ECs
SH3GLB1	2.55982e-08	0.611843	0.254	0.069	0.00115374	Immune ECs
FTO	2.57751e-08	0.666594	0.446	0.188	0.00116171	Immune ECs
NLRC51	2.60316e-08	0.50809	0.366	0.139	0.00117327	Immune ECs
UTRN1	2.61405e-08	0.623376	0.781	0.522	0.00117818	Immune ECs
FAF11	2.64382e-08	0.407865	0.55	0.257	0.0011916	Immune ECs
SGK31	2.64959e-08	-0.919244	0.012	0.098	0.0011942	Immune ECs
PLSCR11	2.70814e-08	0.681411	0.438	0.192	0.00122059	Immune ECs
CHIC21	2.84583e-08	0.553678	0.268	0.078	0.00128264	Immune ECs
LDLR	2.84919e-08	0.541029	0.186	0.033	0.00128416	Immune ECs
NIPBL	2.94426e-08	0.546027	0.509	0.237	0.00132701	Immune ECs
ACACB1	2.97246e-08	0.509907	0.313	0.106	0.00133972	Immune ECs
CCNY	2.99581e-08	0.460957	0.769	0.461	0.00135024	Immune ECs
RAB10	3.02875e-08	0.477557	0.417	0.167	0.00136509	Immune ECs
UBE2G1	3.08029e-08	0.492785	0.225	0.053	0.00138832	Immune ECs
CLEC1A1	3.18022e-08	0.71728	0.303	0.106	0.00143336	Immune ECs
DIDO1	3.31283e-08	0.551925	0.243	0.065	0.00149313	Immune ECs
ATP5PB	3.32305e-08	-0.65176	0	0.061	0.00149773	Immune ECs
AC012613.1	3.32305e-08	-0.673821	0	0.061	0.00149773	Immune ECs
AC017101.1	3.32306e-08	-0.636768	0	0.061	0.00149774	Immune ECs
AL139095.4	3.32306e-08	-0.750699	0	0.061	0.00149774	Immune ECs
TRDN-AS11	3.32306e-08	-0.805984	0	0.061	0.00149774	Immune ECs
AC009690.11	3.32306e-08	-0.842566	0	0.061	0.00149774	Immune ECs
AC007216.4	3.32306e-08	-0.747703	0	0.061	0.00149774	Immune ECs
TENT4B1	3.32306e-08	-0.832271	0	0.061	0.00149774	Immune ECs
LINC008541	3.32306e-08	-0.811305	0	0.061	0.00149774	Immune ECs
FP236383.11	3.32306e-08	-0.756399	0	0.061	0.00149774	Immune ECs
LINC016951	3.32306e-08	-0.763765	0	0.061	0.00149774	Immune ECs
VPS26C1	3.32306e-08	-0.740627	0	0.061	0.00149774	Immune ECs
BCLAF11	3.39081e-08	0.601024	0.235	0.061	0.00152827	Immune ECs
CLEC14A1	3.41374e-08	-1.32611	0.112	0.249	0.00153861	Immune ECs
FAM219A1	3.42652e-08	0.527239	0.329	0.114	0.00154437	Immune ECs
GABRE	3.4905e-08	0.737139	0.125	0.004	0.0015732	Immune ECs
GRK51	3.53116e-08	0.514589	0.476	0.216	0.00159153	Immune ECs
MON21	3.55012e-08	0.478846	0.407	0.159	0.00160007	Immune ECs
MAP4K51	3.63138e-08	0.590397	0.344	0.127	0.0016367	Immune ECs
DIAPH2-AS1	3.76246e-08	-0.993995	0.016	0.106	0.00169578	Immune ECs
FLNB1	3.76712e-08	0.455381	0.452	0.196	0.00169788	Immune ECs
HERC41	3.76743e-08	0.435828	0.436	0.18	0.00169802	Immune ECs
RP11-298O21.2	3.76804e-08	0.858181	0.115	0	0.00169829	Immune ECs
IKBKAP1	3.76804e-08	0.747002	0.115	0	0.00169829	Immune ECs
RP11-286N22.81	3.76804e-08	0.688697	0.115	0	0.00169829	Immune ECs
RP11-106M3.21	3.76804e-08	0.671105	0.115	0	0.00169829	Immune ECs
CTD-2192J16.221	3.76804e-08	0.764778	0.115	0	0.00169829	Immune ECs
BCAR3	3.76856e-08	0.581212	0.307	0.106	0.00169853	Immune ECs
BTAF1	3.85002e-08	0.602327	0.241	0.065	0.00173524	Immune ECs
ZNF6381	3.89186e-08	0.391156	0.499	0.224	0.0017541	Immune ECs
B4GALT5	3.90868e-08	0.501654	0.387	0.155	0.00176168	Immune ECs
PUM3	3.92789e-08	0.683162	0.213	0.049	0.00177034	Immune ECs
WWP11	4.18948e-08	0.414778	0.352	0.127	0.00188824	Immune ECs
CRIM11	4.30864e-08	0.538856	0.587	0.306	0.00194195	Immune ECs
RPH3AL	4.39953e-08	0.610809	0.256	0.073	0.00198291	Immune ECs
SMURF11	4.47401e-08	0.420145	0.342	0.122	0.00201648	Immune ECs
CDK13	4.59444e-08	0.418294	0.427	0.176	0.00207076	Immune ECs
SMG6	4.64336e-08	0.579445	0.321	0.114	0.00209281	Immune ECs
EIF2AK3	4.71311e-08	0.52177	0.229	0.057	0.00212424	Immune ECs
CEP170	4.73483e-08	0.547118	0.303	0.102	0.00213404	Immune ECs
SETX1	4.81803e-08	0.446051	0.36	0.135	0.00217154	Immune ECs
ELK31	5.00643e-08	0.457053	0.446	0.192	0.00225645	Immune ECs
WDR1	5.02088e-08	0.654392	0.157	0.02	0.00226296	Immune ECs
IFITM31	5.02526e-08	-1.40782	0.286	0.408	0.00226494	Immune ECs
BACE2	5.04018e-08	0.534993	0.331	0.118	0.00227166	Immune ECs
CTD-3252C9.41	5.08712e-08	0.693033	0.112	0	0.00229281	Immune ECs
EPT1	5.08712e-08	0.704642	0.112	0	0.00229282	Immune ECs
LINC01330	5.08712e-08	0.846123	0.112	0	0.00229282	Immune ECs
AC090498.11	5.08712e-08	0.745418	0.112	0	0.00229282	Immune ECs
KIAA1429	5.08712e-08	0.719261	0.112	0	0.00229282	Immune ECs
KIAA01961	5.08712e-08	0.674082	0.112	0	0.00229282	Immune ECs
EEPD1	5.25215e-08	0.611654	0.472	0.216	0.0023672	Immune ECs
MKL1	5.44628e-08	0.487165	0.479	0.216	0.00245469	Immune ECs
GLIS31	5.60134e-08	0.996319	0.184	0.037	0.00252458	Immune ECs
POLA1	5.7636e-08	0.70719	0.217	0.053	0.00259771	Immune ECs
TNKS	5.81316e-08	0.535181	0.384	0.151	0.00262005	Immune ECs
SPATA5	5.81907e-08	0.50168	0.303	0.102	0.00262271	Immune ECs
CARHSP11	5.83275e-08	-1.36435	0.086	0.212	0.00262888	Immune ECs
ITGB5	5.87759e-08	0.529855	0.27	0.082	0.00264909	Immune ECs
AP3B1	5.94853e-08	0.4528	0.389	0.155	0.00268106	Immune ECs
WDR271	5.9556e-08	0.85776	0.17	0.029	0.00268425	Immune ECs
ABCE1	6.01076e-08	0.68422	0.155	0.02	0.00270911	Immune ECs
CYTH1	6.03185e-08	0.548629	0.487	0.233	0.00271862	Immune ECs
RBPMS	6.0336e-08	0.405951	0.671	0.351	0.0027194	Immune ECs
PTPRE	6.37981e-08	0.741878	0.28	0.094	0.00287544	Immune ECs
IGF2R	6.54418e-08	0.441818	0.307	0.106	0.00294953	Immune ECs
MAP4K4	6.56605e-08	0.449275	0.46	0.2	0.00295938	Immune ECs
NIN	6.58285e-08	0.468066	0.213	0.049	0.00296696	Immune ECs
ABL2	6.6648e-08	0.679975	0.231	0.061	0.00300389	Immune ECs
USP31	6.76609e-08	0.844928	0.192	0.041	0.00304954	Immune ECs
TET3	6.78849e-08	0.750637	0.129	0.008	0.00305964	Immune ECs
SEP151	6.86354e-08	0.803611	0.11	0	0.00309347	Immune ECs
RP11-418J17.11	6.86354e-08	0.908447	0.11	0	0.00309347	Immune ECs
BTBD91	6.97405e-08	0.66141	0.352	0.139	0.00314328	Immune ECs
MCM3AP1	7.17802e-08	0.656066	0.186	0.037	0.00323521	Immune ECs
ZDHHC21	7.18148e-08	0.546209	0.219	0.053	0.00323677	Immune ECs
ELAVL1	7.18946e-08	0.517792	0.227	0.057	0.00324036	Immune ECs
PPP4R1	7.23904e-08	0.532726	0.254	0.073	0.00326271	Immune ECs
CNTNAP2	7.38831e-08	-0.923897	0.006	0.078	0.00332999	Immune ECs
NBAS	7.44778e-08	0.486346	0.327	0.118	0.00335679	Immune ECs
KCNJ6	7.45926e-08	-0.956324	0.002	0.065	0.00336196	Immune ECs
[truncated: 6,452 more rows]

## Sheet: Gene-Set Enrichment
Table S17: Supervised Gene-Set Enrichment Analysis of Cardiac Endothelial Cells in Sarcoidosis Relative to Control
Pathway	Enrichment Score	Cell Type
HLA Class I	-0.757143	Venous ECs
Apoptosis	0.10307	Venous ECs
Autophagy	-0.0555556	Venous ECs
BMP Signaling	0.881279	Venous ECs
CCL2 Signaling	-1	Venous ECs
CCL21 Signaling	1	Venous ECs
Cell Adhesion	0.094332	Venous ECs
Cell Migration	0.860215	Venous ECs
Chemotaxis	-1	Venous ECs
Coagulation	0.917722	Venous ECs
Complement System	0.981707	Venous ECs
Cytokine Signaling	0.34	Venous ECs
ECM	0.892308	Venous ECs
Endocytosis	1	Venous ECs
Endothelial Cell Activation	-0.719608	Venous ECs
Glycolysis	1	Venous ECs
IFN Signaling	-0.191071	Venous ECs
IL-4 Signaling	-1	Venous ECs
Immune Response	1	Venous ECs
Immune Synapse Formation	1	Venous ECs
Innate Immune Response	-0.204545	Venous ECs
MDA-5 Signaling	1	Venous ECs
NLRP3 Signaling	-0.0254237	Venous ECs
NOD2 Signaling	1	Venous ECs
OXPHOS	-0.612626	Venous ECs
PDGFR Signaling	1	Venous ECs
Phagocytosis	1	Venous ECs
PI3K Signaling	1	Venous ECs
RIG-I Signaling	-1	Venous ECs
Susceptibility to T/NK mediated cytotoxicity	-1	Venous ECs
TGFB Signaling	1	Venous ECs
TLR Signaling	1	Venous ECs
TNF Signaling	1	Venous ECs
TOR Signaling	0.763441	Venous ECs
VEGFR Signaling	-0.167308	Venous ECs
Wound Healing	-0.140625	Venous ECs
HLA Class I	-0.693	Capillary ECs
Apoptosis	0.0596154	Capillary ECs
Autophagy	-0.166667	Capillary ECs
BMP Signaling	-0.12987	Capillary ECs
CCL21 Signaling	1	Capillary ECs
Cell Adhesion	0.0603448	Capillary ECs
Cell Migration	0.00795455	Capillary ECs
Chemotaxis	-0.277778	Capillary ECs
Coagulation	-0.0772727	Capillary ECs
Complement System	-0.280769	Capillary ECs
Cytokine Signaling	-2.08167e-17	Capillary ECs
ECM	0.41453	Capillary ECs
Endocytosis	0.367925	Capillary ECs
Endothelial Cell Activation	-0.13629	Capillary ECs
Glycolysis	0.316667	Capillary ECs
IFN Signaling	0.0156522	Capillary ECs
IL-4 Signaling	-0.371429	Capillary ECs
Immune Response	0.0928571	Capillary ECs
Immune Synapse Formation	1	Capillary ECs
Innate Immune Response	0.175824	Capillary ECs
MDA-5 Signaling	0.730159	Capillary ECs
NLRP3 Signaling	-0.12987	Capillary ECs
NOD2 Signaling	0	Capillary ECs
OXPHOS	-0.308571	Capillary ECs
PDGFR Signaling	0.0238095	Capillary ECs
Phagocytosis	0.336	Capillary ECs
PI3K Signaling	1	Capillary ECs
RIG-I Signaling	-0.090625	Capillary ECs
Susceptibility to T/NK mediated cytotoxicity	-0.37	Capillary ECs
TGFB Signaling	0.140351	Capillary ECs
TLR Signaling	0.388	Capillary ECs
TNF Signaling	0.0872093	Capillary ECs
TOR Signaling	0.0564286	Capillary ECs
VEGFR Signaling	-0.132143	Capillary ECs
Wound Healing	0.0150794	Capillary ECs
HLA Class I	-0.8625	Immune ECs
Apoptosis	0.0113636	Immune ECs
Autophagy	-1	Immune ECs
BMP Signaling	0.364583	Immune ECs
CCL21 Signaling	1	Immune ECs
Cell Adhesion	0.127621	Immune ECs
Cell Migration	1	Immune ECs
Chemotaxis	-1	Immune ECs
Coagulation	0.829114	Immune ECs
Complement System	-1	Immune ECs
Cytokine Signaling	-0.0844444	Immune ECs
ECM	0.816667	Immune ECs
Endocytosis	0.864198	Immune ECs
Endothelial Cell Activation	0.0769231	Immune ECs
Glycolysis	0.790541	Immune ECs
IFN Signaling	0.151053	Immune ECs
IL-4 Signaling	1	Immune ECs
Immune Response	0.916667	Immune ECs
Immune Synapse Formation	1	Immune ECs
Innate Immune Response	0.435789	Immune ECs
MDA-5 Signaling	1	Immune ECs
NLRP3	0.05625	Immune ECs
NOD2 Signaling	1	Immune ECs
OXPHOS	-0.970588	Immune ECs
PDGFR Signaling	0.195455	Immune ECs
Phagocytosis	0.863636	Immune ECs
PI3K Signaling	1	Immune ECs
RIG-I Signaling	-0.213483	Immune ECs
Susceptibility to T/NK mediated cytotoxicity	-1	Immune ECs
TGFB Signaling	1	Immune ECs
TLR Signaling	0.705128	Immune ECs
TOR Signaling	0.178261	Immune ECs
VEGFR Signaling	-0.45	Immune ECs
Wound Healing	0.43	Immune ECs
HLA Class I	-0.897059	CM-Like ECs
Apoptosis	-0.0738095	CM-Like ECs
Autophagy	-0.317949	CM-Like ECs
BMP Signaling	-0.182292	CM-Like ECs
Cell Adhesion	0.121795	CM-Like ECs
Cell Migration	0.0666667	CM-Like ECs
Chemotaxis	-1	CM-Like ECs
Coagulation	-1	CM-Like ECs
Complement System	-1	CM-Like ECs
Cytokine Signaling	-0.0269231	CM-Like ECs
ECM	0.269444	CM-Like ECs
Endocytosis	0.246212	CM-Like ECs
Endothelial Cell Activation	-0.285714	CM-Like ECs
Glycolysis	1	CM-Like ECs
IFN Signaling	-0.0908571	CM-Like ECs
IL-23 Signaling	1	CM-Like ECs
IL-4 Signaling	-1	CM-Like ECs
Immune Response	0.916667	CM-Like ECs
Immune Synapse Formation	1	CM-Like ECs
Innate Immune Response	0.967949	CM-Like ECs
MDA-5 Signaling	1	CM-Like ECs
NLRP3 Signaling	-1	CM-Like ECs
NOD2 Signaling	1	CM-Like ECs
OXPHOS	-0.706618	CM-Like ECs
PDGFR Signaling	-1	CM-Like ECs
Phagocytosis	0.375	CM-Like ECs
PI3K Signaling	1	CM-Like ECs
RIG-I Signaling	-1	CM-Like ECs
Susceptibility to T/NK mediated cytotoxicity	-1	CM-Like ECs
TGFB Signaling	-0.196154	CM-Like ECs
TLR Signaling	0.729412	CM-Like ECs
TNF Signaling	-1	CM-Like ECs
TOR Signaling	0.306818	CM-Like ECs
VEGFR Signaling	-0.441667	CM-Like ECs
Wound Healing	-0.194444	CM-Like ECs
HLA Class I	-0.482773	POSTN+ ECs
Apoptosis	0.006875	POSTN+ ECs
Autophagy	-0.196825	POSTN+ ECs
BMP Signaling	0.0271739	POSTN+ ECs
Cell Adhesion	0.0369458	POSTN+ ECs
Cell Migration	0.467105	POSTN+ ECs
Chemotaxis	-0.068	POSTN+ ECs
Coagulation	0.440476	POSTN+ ECs
Complement System	-0.382609	POSTN+ ECs
CXCL8 Signaling	-1	POSTN+ ECs
Cytokine Signaling	-0.0830357	POSTN+ ECs
ECM	0.170395	POSTN+ ECs
Endocytosis	0.362761	POSTN+ ECs
Endothelial Cell Activation	-0.1872	POSTN+ ECs
Glycolysis	1	POSTN+ ECs
IFN Signaling	-0.191111	POSTN+ ECs
IL-1 Signaling	1	POSTN+ ECs
IL-2 Signaling	1	POSTN+ ECs
IL-23 Signaling	1	POSTN+ ECs
IL-3 Signaling	-1	POSTN+ ECs
IL-4 Signaling	-0.285714	POSTN+ ECs
Immune Response	1	POSTN+ ECs
Immune Synapse Formation	1	POSTN+ ECs
Innate Immune Response	-0.149206	POSTN+ ECs
MDA-5 Signaling	0.774194	POSTN+ ECs
NLRP3 Signaling	1	POSTN+ ECs
NOD2 Signaling	0.0294118	POSTN+ ECs
OXPHOS	-0.415856	POSTN+ ECs
PDGFR Signaling	-0.0853659	POSTN+ ECs
Phagocytosis	0.414103	POSTN+ ECs
PI3K Signaling	-1	POSTN+ ECs
RIG-I Signaling	0.954545	POSTN+ ECs
Susceptibility to T/NK mediated cytotoxicity	-0.257692	POSTN+ ECs
TGFB Signaling	0.339394	POSTN+ ECs
TLR Signaling	0.833333	POSTN+ ECs
TNF Signaling	-0.275	POSTN+ ECs
TOR Signaling	0.246939	POSTN+ ECs
VEGFR Signaling	-0.127344	POSTN+ ECs
Wound Healing	-0.17	POSTN+ ECs
HLA Class I	-0.35	Arterial ECs
Apoptosis	0.0968407	Arterial ECs
Autophagy	-0.170238	Arterial ECs
BMP Signaling	-0.213235	Arterial ECs
CCL2 Signaling	-1	Arterial ECs
CCL21 Signaling	0.857143	Arterial ECs
Cell Adhesion	0.105313	Arterial ECs
Cell Migration	0.3125	Arterial ECs
Chemotaxis	-1	Arterial ECs
Coagulation	0.815789	Arterial ECs
Complement System	-0.30625	Arterial ECs
CXCL12 Signaling	1	Arterial ECs
Cytokine Signaling	-0.215278	Arterial ECs
ECM	-0.85443	Arterial ECs
Endocytosis	0.871622	Arterial ECs
Endothelial Cell Activation	-0.159848	Arterial ECs
FGFR Signaling	1	Arterial ECs
Glycolysis	1	Arterial ECs
IFN Signaling	0.274603	Arterial ECs
IL-21 Signaling	1	Arterial ECs
IL-4 Signaling	1	Arterial ECs
Immune Response	0.723404	Arterial ECs
Immune Synapse Formation	0.723077	Arterial ECs
Innate Immune Response	0.492308	Arterial ECs
MDA-5 Signaling	0.912037	Arterial ECs
NLRP3	-0.216667	Arterial ECs
NOD2 Signaling	0.0789474	Arterial ECs
OXPHOS	-0.622876	Arterial ECs
PDGFR Signaling	0.228723	Arterial ECs
Phagocytosis	0.808943	Arterial ECs
PI3K Signaling	0.713615	Arterial ECs
PPR Signaling	1	Arterial ECs
RIG-I Signaling	-0.339869	Arterial ECs
Susceptibility to T/NK mediated cytotoxicity	-1	Arterial ECs
TGFB Signaling	0.185417	Arterial ECs
TLR Signaling	0.872951	Arterial ECs
TNF Signaling	1	Arterial ECs
TOR Signaling	0.178571	Arterial ECs
VEGFR Signaling	-0.307143	Arterial ECs
Wound Healing	0.227273	Arterial ECs
