# Supplementary material for: Integrative single-cell analysis of cardiac and pulmonary sarcoidosis using publicly available cardiac and bronchoalveolar lavage fluid sequencing datasets
Source: Front Cardiovasc Med. 2023 Jul 28;10:1227818. doi: 10.3389/fcvm.2023.1227818 (PMC10419306; doi:10.3389/fcvm.2023.1227818)
Supplement: Supplementary file 1 [file Datasheet1.zip › Table_S18.xlsx]

## Sheet: Endothelial Cell TFs
Table S18: Sarcoidosis-Specific Differentially Upregulated Endothelial Cell Transcription Factors
Gene	p_val	avg_log2FC	pct.1	pct.2	p_val_adj	Cluster
PPARG	3.60401e-28	0.778445	0.545	0.379	1.62436e-23	Arterial ECs
SOX13	2.22271e-18	0.610687	0.206	0.102	1.0018e-13	Arterial ECs
SOX6	1.56963e-15	0.835395	0.202	0.11	7.0745e-11	Arterial ECs
ADARB1	2.291e-12	0.557449	0.345	0.249	1.03258e-07	Arterial ECs
TCF12	2.00492e-11	0.313704	0.771	0.717	9.03639e-07	Arterial ECs
KLF12	3.06092e-10	0.433075	0.594	0.52	1.37959e-05	Arterial ECs
TCF7L2	8.8021e-10	0.499964	0.506	0.441	3.9672e-05	Arterial ECs
RFC3	7.74872e-08	0.419227	0.148	0.089	0.00349242	Arterial ECs
ZEB1	9.69258e-07	0.317668	0.708	0.69	0.0436854	Arterial ECs
GATA2	1.06202e-06	0.365034	0.104	0.059	0.0478664	Arterial ECs
ZNF160	4.77279e-35	0.828699	0.507	0.318	2.15115e-30	Capillary ECs
TCF4	4.38994e-18	0.301137	0.917	0.87	1.97859e-13	Capillary ECs
CD59	8.70149e-16	0.49021	0.519	0.402	3.92185e-11	Capillary ECs
MEF2C	5.52666e-13	0.45347	0.658	0.584	2.49092e-08	Capillary ECs
JDP2	6.28909e-13	0.529298	0.233	0.139	2.83455e-08	Capillary ECs
ZBTB20	4.58223e-12	0.280152	0.897	0.884	2.06526e-07	Capillary ECs
HIF3A	2.11306e-11	0.362687	0.548	0.443	9.52379e-07	Capillary ECs
ATOH8	6.13826e-11	0.479031	0.316	0.216	2.76658e-06	Capillary ECs
ZBTB46	1.91459e-10	0.508883	0.512	0.428	8.62924e-06	Capillary ECs
MBNL2	1.02087e-09	0.465211	0.601	0.549	4.60116e-05	Capillary ECs
RREB1	9.21937e-09	0.508142	0.388	0.308	0.000415526	Capillary ECs
CREB5	1.04984e-07	0.458005	0.578	0.536	0.00473174	Capillary ECs
KLF4	2.56181e-07	0.400013	0.353	0.278	0.0115464	Capillary ECs
BCL6B	2.61828e-07	0.344482	0.158	0.099	0.0118009	Capillary ECs
TCF4	5.43605e-21	0.55406	0.921	0.877	2.45008e-16	CM-Like ECs
MEOX2	1.75507e-14	0.998494	0.387	0.223	7.91028e-10	CM-Like ECs
NCALD	3.68114e-14	0.767716	0.518	0.341	1.65913e-09	CM-Like ECs
NFIB	2.919e-12	0.587729	0.857	0.795	1.31562e-07	CM-Like ECs
KDM7A	1.63215e-09	0.732287	0.348	0.225	7.35627e-05	CM-Like ECs
TBX3	1.98976e-08	0.622189	0.119	0.048	0.000896807	CM-Like ECs
PPARG	2.84575e-08	0.67367	0.521	0.41	0.00128261	CM-Like ECs
ZNF366	1.06501e-07	0.703325	0.396	0.283	0.0048001	CM-Like ECs
MEF2C	2.39935e-07	0.561492	0.665	0.595	0.0108141	CM-Like ECs
TCF15	9.7232e-07	0.415436	0.067	0.022	0.0438235	CM-Like ECs
IKZF1	2.97528e-103	1.91532	0.403	0.017	1.34099e-98	Fib-Like ECs
PBX4	2.1314e-63	0.730631	0.117	0.001	9.60644e-59	Fib-Like ECs
RUNX2	2.60725e-58	1.26666	0.26	0.013	1.17512e-53	Fib-Like ECs
SPI1	1.81587e-52	0.699062	0.169	0.005	8.1843e-48	Fib-Like ECs
SMAP2	3.40285e-49	2.14657	0.584	0.091	1.5337e-44	Fib-Like ECs
ZNF831	4.22031e-46	0.584419	0.117	0.003	1.90213e-41	Fib-Like ECs
MYBL1	5.92383e-32	0.739403	0.13	0.006	2.66993e-27	Fib-Like ECs
IKZF3	8.89254e-28	0.772986	0.156	0.011	4.00796e-23	Fib-Like ECs
TFEC	8.0233e-26	0.65978	0.117	0.006	3.61618e-21	Fib-Like ECs
RBPJ	2.00579e-22	1.84784	0.623	0.207	9.0403e-18	Fib-Like ECs
IRF8	5.88603e-21	0.403313	0.091	0.005	2.65289e-16	Fib-Like ECs
TBX21	4.84692e-20	0.247563	0.052	0.001	2.18456e-15	Fib-Like ECs
MCTP2	9.55658e-20	0.675138	0.104	0.007	4.30725e-15	Fib-Like ECs
REL	4.07778e-14	1.07355	0.39	0.11	1.8379e-09	Fib-Like ECs
SP140	5.86939e-14	0.643797	0.234	0.045	2.64539e-09	Fib-Like ECs
HCLS1	4.79154e-10	0.609596	0.26	0.069	2.15959e-05	Fib-Like ECs
IKZF2	9.3138e-10	0.89127	0.169	0.035	4.19782e-05	Fib-Like ECs
ZNF253	9.91721e-09	0.406931	0.156	0.032	0.000446978	Fib-Like ECs
CREBL2	1.14816e-08	0.40964	0.143	0.028	0.000517487	Fib-Like ECs
ARNTL	1.36778e-08	0.45341	0.221	0.058	0.000616471	Fib-Like ECs
PRDM1	1.54983e-08	0.71673	0.13	0.025	0.000698523	Fib-Like ECs
ZNF710	3.80137e-07	0.703496	0.221	0.07	0.0171332	Fib-Like ECs
ARID3A	4.67448e-07	0.459651	0.091	0.016	0.0210683	Fib-Like ECs
TCF4	2.84206e-29	0.674161	0.922	0.875	1.28094e-24	Immune ECs
CREB5	4.23301e-22	0.777749	0.708	0.522	1.90786e-17	Immune ECs
NR5A2	1.60928e-19	0.846614	0.194	0.072	7.25317e-15	Immune ECs
NCALD	2.08429e-17	0.69188	0.517	0.333	9.39409e-13	Immune ECs
SMAD1	4.71254e-17	0.866707	0.303	0.159	2.12399e-12	Immune ECs
MBNL2	7.06439e-15	0.509508	0.685	0.543	3.18399e-10	Immune ECs
MEF2C	7.36873e-12	0.490932	0.708	0.585	3.32116e-07	Immune ECs
EBF3	3.65086e-11	0.537108	0.364	0.228	1.64548e-06	Immune ECs
ZNF160	6.37402e-10	0.478615	0.476	0.344	2.87283e-05	Immune ECs
ZNF366	3.1084e-08	0.375429	0.401	0.277	0.00140099	Immune ECs
BCL6B	1.32777e-07	0.352075	0.182	0.102	0.00598438	Immune ECs
HIVEP3	1.35984e-07	0.569784	0.294	0.201	0.00612891	Immune ECs
ZNF704	7.0578e-07	0.483289	0.38	0.286	0.0318102	Immune ECs
PLAGL1	9.16753e-07	0.452275	0.256	0.167	0.041319	Immune ECs
NFATC1	0	3.59184	0.757	0.121	0	POSTN+ ECs
FOSB	1.0885e-248	2.5375	0.547	0.06	4.90599e-244	POSTN+ ECs
SALL3	8.22013e-229	1.79594	0.325	0.003	3.70489e-224	POSTN+ ECs
RFX2	4.29397e-227	2.23905	0.618	0.108	1.93534e-222	POSTN+ ECs
NR4A1	3.153e-216	2.14454	0.897	0.422	1.42109e-211	POSTN+ ECs
SEMA4A	1.39306e-166	2.35072	0.263	0.007	6.27865e-162	POSTN+ ECs
NR4A3	2.0757e-142	2.21873	0.301	0.025	9.35537e-138	POSTN+ ECs
ARID5B	1.72852e-131	1.50048	0.564	0.153	7.79061e-127	POSTN+ ECs
NR2F1	1.55767e-119	1.00686	0.176	0.002	7.02057e-115	POSTN+ ECs
ZNF385A	3.3007e-112	1.12543	0.25	0.022	1.48766e-107	POSTN+ ECs
NR4A2	4.82006e-109	1.57193	0.33	0.054	2.17245e-104	POSTN+ ECs
CERS6	5.25413e-109	1.2371	0.325	0.05	2.36809e-104	POSTN+ ECs
ARID5A	6.39261e-95	1.30111	0.417	0.108	2.88121e-90	POSTN+ ECs
SKI	3.29361e-89	1.18954	0.652	0.262	1.48446e-84	POSTN+ ECs
HIVEP2	8.28769e-79	1.14753	0.687	0.334	3.73535e-74	POSTN+ ECs
STAT3	4.60057e-78	0.987461	0.822	0.493	2.07352e-73	POSTN+ ECs
PKNOX2	3.78292e-76	0.665621	0.139	0.007	1.705e-71	POSTN+ ECs
NFIC	6.52361e-68	0.867953	0.422	0.133	2.94025e-63	POSTN+ ECs
SMARCA1	4.54546e-66	0.872443	0.245	0.048	2.04868e-61	POSTN+ ECs
EGR1	1.24549e-64	1.00237	0.297	0.074	5.61354e-60	POSTN+ ECs
EBF1	8.85167e-63	0.756939	0.821	0.474	3.98954e-58	POSTN+ ECs
TWIST2	3.06048e-62	0.52608	0.102	0.003	1.37939e-57	POSTN+ ECs
ZFPM1	3.27622e-59	0.742977	0.171	0.024	1.47663e-54	POSTN+ ECs
EGR3	4.9341e-58	0.802649	0.171	0.025	2.22385e-53	POSTN+ ECs
SREBF1	2.88091e-54	0.542632	0.148	0.019	1.29845e-49	POSTN+ ECs
AFF4	2.54215e-51	0.851422	0.701	0.392	1.14577e-46	POSTN+ ECs
TRIB2	1.94332e-43	0.787369	0.223	0.06	8.75873e-39	POSTN+ ECs
RCOR1	1.28894e-42	0.711406	0.41	0.168	5.8094e-38	POSTN+ ECs
MAFK	3.58683e-42	0.712208	0.199	0.05	1.61662e-37	POSTN+ ECs
FOSL1	5.73048e-42	0.583149	0.135	0.022	2.58278e-37	POSTN+ ECs
PPP1R10	6.78217e-41	0.705686	0.324	0.118	3.05679e-36	POSTN+ ECs
MYEF2	2.7718e-37	0.50555	0.15	0.031	1.24928e-32	POSTN+ ECs
CHD2	3.64684e-37	0.55495	0.451	0.205	1.64367e-32	POSTN+ ECs
PROX1	5.03427e-36	0.400489	0.08	0.007	2.269e-31	POSTN+ ECs
ZNF263	7.40701e-36	0.629211	0.18	0.047	3.33841e-31	POSTN+ ECs
PPARD	9.26772e-36	0.658102	0.311	0.12	4.17705e-31	POSTN+ ECs
SFPQ	1.74048e-34	0.591929	0.595	0.331	7.84451e-30	POSTN+ ECs
ILF3	3.74637e-34	0.523012	0.338	0.137	1.68853e-29	POSTN+ ECs
ANXA1	1.0163e-33	0.738093	0.325	0.134	4.58056e-29	POSTN+ ECs
HSF1	4.99082e-33	0.478673	0.278	0.102	2.24941e-28	POSTN+ ECs
HIVEP1	2.21663e-32	0.614714	0.404	0.186	9.99056e-28	POSTN+ ECs
RLF	1.08203e-31	0.536656	0.471	0.229	4.8768e-27	POSTN+ ECs
HNRNPC	3.70981e-30	0.535833	0.658	0.407	1.67205e-25	POSTN+ ECs
NFE2L2	5.29718e-30	0.569119	0.624	0.374	2.38749e-25	POSTN+ ECs
SPATS2	1.24696e-29	0.507558	0.434	0.212	5.62017e-25	POSTN+ ECs
FOXP4	3.304e-29	0.309749	0.068	0.007	1.48914e-24	POSTN+ ECs
MAFF	7.53628e-29	0.464654	0.18	0.055	3.39668e-24	POSTN+ ECs
YWHAE	9.58134e-29	0.471218	0.508	0.262	4.3184e-24	POSTN+ ECs
YWHAZ	1.90064e-28	0.566379	0.567	0.326	8.56638e-24	POSTN+ ECs
GRHL1	1.98757e-28	0.37799	0.059	0.004	8.9582e-24	POSTN+ ECs
FHL2	9.79434e-27	0.364954	0.274	0.109	4.41441e-22	POSTN+ ECs
KDM4B	2.20275e-26	0.535108	0.357	0.169	9.92803e-22	POSTN+ ECs
FOXO3	1.76947e-25	0.786711	0.698	0.507	7.9752e-21	POSTN+ ECs
PBX3	2.22356e-25	0.390225	0.348	0.163	1.00218e-20	POSTN+ ECs
PDLIM5	3.64485e-25	0.523458	0.816	0.595	1.64277e-20	POSTN+ ECs
MYC	3.93161e-25	0.425654	0.14	0.04	1.77201e-20	POSTN+ ECs
HES1	1.26526e-24	0.486735	0.184	0.064	5.70267e-20	POSTN+ ECs
SMAD3	4.98824e-24	0.536853	0.524	0.302	2.24825e-19	POSTN+ ECs
TFDP1	7.89485e-24	0.445015	0.155	0.049	3.55829e-19	POSTN+ ECs
ZHX2	9.01297e-24	0.437512	0.443	0.236	4.06224e-19	POSTN+ ECs
PPARA	2.09732e-23	0.453481	0.193	0.07	9.45283e-19	POSTN+ ECs
NAP1L1	1.20809e-22	0.390678	0.344	0.166	5.44499e-18	POSTN+ ECs
ADNP2	7.48707e-22	0.401653	0.179	0.065	3.3745e-17	POSTN+ ECs
PRDM11	8.00188e-22	0.383694	0.205	0.08	3.60653e-17	POSTN+ ECs
PHF20	1.13118e-21	0.459757	0.507	0.291	5.09834e-17	POSTN+ ECs
FREM1	1.31465e-21	0.275507	0.074	0.013	5.92525e-17	POSTN+ ECs
ZNF423	9.56535e-21	0.419543	0.5	0.299	4.3112e-16	POSTN+ ECs
ZNF331	1.13939e-20	0.910334	0.197	0.081	5.13533e-16	POSTN+ ECs
ZNF131	2.86221e-20	0.365904	0.439	0.24	1.29003e-15	POSTN+ ECs
AR	3.61181e-20	0.253019	0.068	0.012	1.62788e-15	POSTN+ ECs
ANXA11	4.18714e-20	0.416989	0.298	0.145	1.88719e-15	POSTN+ ECs
TRAF4	9.71391e-20	0.211545	0.056	0.008	4.37816e-15	POSTN+ ECs
JUND	1.25038e-19	0.441974	0.132	0.043	5.6356e-15	POSTN+ ECs
HLCS	1.32554e-18	0.372507	0.202	0.086	5.97436e-14	POSTN+ ECs
SIN3A	1.59873e-18	0.300126	0.265	0.124	7.20566e-14	POSTN+ ECs
CERS4	4.03362e-18	0.181342	0.068	0.014	1.81799e-13	POSTN+ ECs
CUX1	4.38474e-18	0.378639	0.595	0.389	1.97625e-13	POSTN+ ECs
JUNB	4.8422e-18	0.455742	0.218	0.098	2.18243e-13	POSTN+ ECs
TEAD1	4.97627e-18	0.341384	0.664	0.442	2.24286e-13	POSTN+ ECs
GLIS3	5.55088e-18	0.510689	0.369	0.21	2.50184e-13	POSTN+ ECs
RARA	6.76967e-18	0.328473	0.168	0.067	3.05116e-13	POSTN+ ECs
GLI3	1.2526e-17	0.288758	0.112	0.035	5.64558e-13	POSTN+ ECs
HP1BP3	2.98092e-17	0.315056	0.417	0.231	1.34353e-12	POSTN+ ECs
SMAD7	5.32986e-17	0.387576	0.238	0.114	2.40222e-12	POSTN+ ECs
ABL1	1.12017e-16	0.244332	0.483	0.288	5.04874e-12	POSTN+ ECs
NCOR2	1.50046e-16	0.302721	0.568	0.351	6.76271e-12	POSTN+ ECs
STAT6	2.92334e-16	0.327451	0.19	0.084	1.31758e-11	POSTN+ ECs
CTBP1	3.36415e-16	0.345783	0.135	0.05	1.51626e-11	POSTN+ ECs
RELB	3.72377e-16	0.301883	0.152	0.061	1.67834e-11	POSTN+ ECs
HEYL	7.91609e-16	0.271433	0.061	0.013	3.56786e-11	POSTN+ ECs
ZNF846	1.06563e-15	0.25117	0.131	0.048	4.80289e-11	POSTN+ ECs
DAZAP1	1.31579e-15	0.325711	0.249	0.124	5.93042e-11	POSTN+ ECs
ELF1	1.37241e-15	0.340224	0.667	0.457	6.1856e-11	POSTN+ ECs
ZNF462	5.76553e-15	0.186767	0.214	0.1	2.59858e-10	POSTN+ ECs
MZF1	1.11942e-14	0.185965	0.142	0.056	5.04533e-10	POSTN+ ECs
EEF1D	1.14517e-14	0.331369	0.242	0.123	5.16138e-10	POSTN+ ECs
ZNF432	2.02779e-14	0.271339	0.176	0.079	9.13946e-10	POSTN+ ECs
TOB2	3.738e-14	0.301407	0.128	0.05	1.68475e-09	POSTN+ ECs
ARFGAP1	3.97244e-14	0.262945	0.1	0.034	1.79042e-09	POSTN+ ECs
SRF	1.6401e-13	0.228116	0.071	0.02	7.39208e-09	POSTN+ ECs
E2F3	2.46627e-13	0.258703	0.202	0.099	1.11157e-08	POSTN+ ECs
PRNP	2.9453e-13	0.152941	0.055	0.012	1.32748e-08	POSTN+ ECs
GATAD2A	3.09671e-13	0.269797	0.447	0.278	1.39572e-08	POSTN+ ECs
MBD2	4.65172e-13	0.278505	0.349	0.205	2.09658e-08	POSTN+ ECs
KMT2B	6.62639e-13	0.259736	0.088	0.03	2.98658e-08	POSTN+ ECs
RFX1	7.29462e-13	0.21296	0.12	0.048	3.28776e-08	POSTN+ ECs
ZNF814	1.03113e-12	0.213988	0.168	0.078	4.64741e-08	POSTN+ ECs
MECP2	1.14011e-12	0.244555	0.409	0.25	5.13859e-08	POSTN+ ECs
KDM2A	1.72964e-12	0.267272	0.519	0.337	7.79565e-08	POSTN+ ECs
ATF3	3.97266e-12	0.369021	0.112	0.045	1.79052e-07	POSTN+ ECs
LUZP1	5.33877e-12	0.305809	0.429	0.278	2.40624e-07	POSTN+ ECs
RPS6KA5	6.29821e-12	0.207574	0.162	0.076	2.83867e-07	POSTN+ ECs
EWSR1	6.9763e-12	0.166401	0.425	0.257	3.14429e-07	POSTN+ ECs
ZBTB37	8.18702e-12	0.215675	0.108	0.043	3.68997e-07	POSTN+ ECs
PBX2	1.26076e-11	0.173468	0.104	0.041	5.68236e-07	POSTN+ ECs
NFATC3	2.06649e-11	0.163841	0.344	0.205	9.31388e-07	POSTN+ ECs
IRF3	4.13665e-11	0.281865	0.189	0.097	1.86443e-06	POSTN+ ECs
CREM	5.86748e-11	0.262401	0.269	0.156	2.64453e-06	POSTN+ ECs
DNMT3A	5.96757e-11	0.163357	0.175	0.088	2.68964e-06	POSTN+ ECs
NR1H2	9.67635e-11	0.218363	0.078	0.027	4.36123e-06	POSTN+ ECs
ADNP	1.05201e-10	0.193587	0.357	0.217	4.74151e-06	POSTN+ ECs
ZNF69	1.1436e-10	0.195335	0.076	0.027	5.15434e-06	POSTN+ ECs
PKNOX1	1.35384e-10	0.25256	0.12	0.054	6.1019e-06	POSTN+ ECs
PPP5C	1.76021e-10	0.203388	0.163	0.081	7.93344e-06	POSTN+ ECs
MTA3	2.20758e-10	0.176201	0.198	0.105	9.94978e-06	POSTN+ ECs
TRIP10	6.12934e-10	0.223614	0.118	0.053	2.76256e-05	POSTN+ ECs
YBX1	7.30144e-10	0.208159	0.23	0.131	3.29083e-05	POSTN+ ECs
ASPSCR1	8.83141e-10	0.256457	0.08	0.031	3.98041e-05	POSTN+ ECs
ZNF577	9.46683e-10	0.15733	0.123	0.057	4.2668e-05	POSTN+ ECs
CERS5	1.02779e-09	0.227168	0.167	0.087	4.63236e-05	POSTN+ ECs
SMAP2	1.08374e-09	0.174183	0.164	0.086	4.88452e-05	POSTN+ ECs
KLF9	1.24366e-09	0.251932	0.465	0.318	5.60532e-05	POSTN+ ECs
MEF2D	1.30481e-09	0.167478	0.175	0.093	5.88092e-05	POSTN+ ECs
ZNF780B	1.8718e-09	0.166294	0.152	0.077	8.43641e-05	POSTN+ ECs
ZNF787	2.33856e-09	0.166519	0.099	0.042	0.000105401	POSTN+ ECs
CBFB	2.49449e-09	0.16615	0.376	0.24	0.000112429	POSTN+ ECs
NFKB2	6.01224e-09	0.189313	0.078	0.031	0.000270977	POSTN+ ECs
FOXK2	8.48854e-09	0.157438	0.281	0.171	0.000382587	POSTN+ ECs
P4HB	9.15258e-09	0.153627	0.132	0.066	0.000412516	POSTN+ ECs
IVD	1.23493e-08	0.160519	0.092	0.04	0.000556595	POSTN+ ECs
NFKB1	1.82844e-08	0.179817	0.336	0.215	0.000824095	POSTN+ ECs
GTPBP6	4.30767e-08	0.1782	0.082	0.035	0.00194151	POSTN+ ECs
BPTF	5.35783e-08	0.159015	0.553	0.388	0.00241483	POSTN+ ECs
ZNF276	2.10662e-07	0.196072	0.115	0.059	0.00949473	POSTN+ ECs
ZNF791	3.01752e-07	0.169765	0.16	0.092	0.0136003	POSTN+ ECs
HIC2	4.37075e-07	0.159581	0.095	0.046	0.0196994	POSTN+ ECs
ZNF121	4.69268e-07	0.153562	0.143	0.08	0.0211504	POSTN+ ECs
REL	7.15188e-07	0.188628	0.172	0.102	0.0322342	POSTN+ ECs
DEAF1	7.4205e-07	0.167412	0.123	0.067	0.0334449	POSTN+ ECs
STK40	1.02754e-06	0.162827	0.138	0.078	0.0463123	POSTN+ ECs
LEF1	1.96347e-70	0.995466	0.153	0.009	8.84957e-66	Venous ECs
ETS2	8.89476e-35	0.973105	0.448	0.192	4.00896e-30	Venous ECs
LRRFIP1	1.18171e-31	0.91858	0.709	0.473	5.32607e-27	Venous ECs
ELK3	6.95151e-26	0.855238	0.627	0.393	3.13311e-21	Venous ECs
ZNF462	8.26426e-16	0.658184	0.242	0.108	3.72478e-11	Venous ECs
BHLHE40	1.08832e-14	0.627451	0.378	0.215	4.90519e-10	Venous ECs
ASAP3	1.62481e-11	0.332003	0.114	0.039	7.32318e-07	Venous ECs
NR5A2	5.64715e-11	0.490291	0.174	0.077	2.54523e-06	Venous ECs
EBF3	7.96597e-11	0.563518	0.378	0.229	3.59034e-06	Venous ECs
ZNF423	1.07376e-10	0.559135	0.479	0.321	4.83955e-06	Venous ECs
ETV6	2.92517e-10	0.441332	0.668	0.526	1.3184e-05	Venous ECs
PDLIM5	2.21983e-09	0.365519	0.77	0.621	0.00010005	Venous ECs
SMAD9	8.9373e-09	0.405246	0.259	0.149	0.000402813	Venous ECs
ZNF589	2.70039e-08	0.281089	0.092	0.035	0.00121709	Venous ECs
ZFHX3	3.02176e-08	0.526291	0.346	0.225	0.00136194	Venous ECs
LMO2	4.19248e-08	0.264926	0.058	0.017	0.00188959	Venous ECs
CTNNB1	1.01475e-07	0.376725	0.61	0.492	0.0045736	Venous ECs
ZNF710	1.55659e-07	0.467858	0.136	0.065	0.0070157	Venous ECs
ERG	1.82342e-07	0.307915	0.712	0.593	0.00821832	Venous ECs
TBL1XR1	1.90138e-07	0.493321	0.46	0.337	0.0085697	Venous ECs
MSRB3	2.47275e-07	0.402376	0.455	0.334	0.0111449	Venous ECs
AHR	2.89368e-07	0.406327	0.249	0.149	0.0130421	Venous ECs
NPDC1	2.99786e-07	0.351292	0.211	0.119	0.0135116	Venous ECs
TFEB	4.61655e-07	0.344972	0.143	0.072	0.0208073	Venous ECs
STAT6	5.84601e-07	0.424851	0.174	0.096	0.0263486	Venous ECs
BCL3	8.92128e-07	0.379734	0.143	0.074	0.0402091	Venous ECs
