# Supplementary material for: Integrative single-cell analysis of cardiac and pulmonary sarcoidosis using publicly available cardiac and bronchoalveolar lavage fluid sequencing datasets
Source: Front Cardiovasc Med. 2023 Jul 28;10:1227818. doi: 10.3389/fcvm.2023.1227818 (PMC10419306; doi:10.3389/fcvm.2023.1227818)
Supplement: Supplementary file 1 [file Datasheet1.zip › Table_S19.xlsx]

## Sheet: Cardiomyocyte Markers
Table S19: Statistically Significant Markers of Cardiomyocyte Subclusters Identified via Differential Expression Testing
Gene	p_val	avg_log2FC	pct.1	pct.2	p_val_adj	Cluster
TTN-AS1	0	1.69582	0.929	0.816	0	CM 3
LINC00486	0	1.256	0.491	0.2	0	CM 3
PIK3R1	0	1.20636	0.764	0.468	0	CM 3
TMEM178B	0	0.960281	0.817	0.647	0	CM 3
TTN	0	0.810971	0.996	0.997	0	CM 3
FHOD3	0	0.803831	0.921	0.865	0	CM 3
LMO7	0	0.775522	0.846	0.659	0	CM 3
SGCD	0	0.744116	0.95	0.955	0	CM 3
MALAT1	0	-0.940535	1	1	0	CM 3
AF121898.1	0	-1.02901	0.022	0.285	0	CM 3
ACTC1	0	-1.03829	0.781	0.901	0	CM 3
ACADVL	0	-1.05592	0.421	0.666	0	CM 3
MYL3	0	-1.05643	0.582	0.791	0	CM 3
NR4A1	0	-1.18551	0.064	0.35	0	CM 3
MYL12A	0	-1.18948	0.408	0.69	0	CM 3
SPDYE2	0	-1.19842	0.117	0.448	0	CM 3
ACTB	0	-1.35912	0.428	0.73	0	CM 3
ACTA1	0	-1.45528	0.379	0.66	0	CM 3
RASGEF1B	0	-1.46744	0.174	0.566	0	CM 3
MYL2	0	-1.49689	0.73	0.879	0	CM 3
TNNI3	0	-1.52484	0.672	0.886	0	CM 3
HSPB1	0	-2.03881	0.149	0.57	0	CM 3
LINGO1	0	-2.13339	0.199	0.713	0	CM 3
CRYAB	9.44265e-308	-1.05466	0.595	0.793	4.2559e-303	CM 3
MLIP-AS1	5.78619e-303	1.0434	0.592	0.315	2.60789e-298	CM 3
FGF12	4.54906e-301	0.713138	0.963	0.968	2.05031e-296	CM 3
CDH13	9.79e-291	0.776171	0.906	0.874	4.41245e-286	CM 3
SLC26A3	6.68608e-287	-0.958084	0.121	0.383	3.01348e-282	CM 3
PPP1R3C	6.55606e-283	-1.43442	0.166	0.421	2.95488e-278	CM 3
PLCL1	4.73971e-282	0.753927	0.917	0.865	2.13623e-277	CM 3
DDX60L	1.22145e-277	0.945795	0.412	0.143	5.5052e-273	CM 3
FP236383.1	1.41693e-277	0.782063	0.203	0.011	6.38624e-273	CM 3
FHL2	1.39282e-270	0.719039	0.96	0.962	6.27759e-266	CM 3
AC093158.1	2.23372e-269	0.900758	0.294	0.063	1.00676e-264	CM 3
PLN	2.06116e-264	-1.11321	0.659	0.79	9.28983e-260	CM 3
APOD	1.70322e-263	-1.54447	0.08	0.306	7.6766e-259	CM 3
USP39	1.12704e-258	-0.928863	0.195	0.45	5.07968e-254	CM 3
TNRC6A	2.7947e-250	0.752048	0.764	0.566	1.2596e-245	CM 3
DUSP1	4.02157e-249	-0.937693	0.131	0.373	1.81256e-244	CM 3
ARHGAP10	4.2805e-247	0.792951	0.754	0.551	1.92926e-242	CM 3
AC013640.1	2.43724e-243	-1.0101	0.327	0.581	1.09849e-238	CM 3
TNNC1	5.95759e-242	-0.988169	0.432	0.648	2.68514e-237	CM 3
EXOG	5.20378e-237	0.819229	0.609	0.363	2.3454e-232	CM 3
ACACB	2.03047e-233	0.717998	0.827	0.668	9.15154e-229	CM 3
STARD13	3.32969e-232	0.776853	0.715	0.508	1.50073e-227	CM 3
KANK1	1.08415e-227	0.71348	0.859	0.785	4.88637e-223	CM 3
NR4A3	1.10546e-221	-0.811083	0.019	0.185	4.9824e-217	CM 3
MMP23B	2.67312e-221	0.830409	0.311	0.094	1.2048e-216	CM 3
HSPB7	5.8084e-218	-0.773038	0.66	0.795	2.6179e-213	CM 3
TXNIP	4.32392e-217	0.705546	0.764	0.57	1.94883e-212	CM 3
PPP1R3A	2.41952e-216	0.783598	0.478	0.232	1.0905e-211	CM 3
UQCRB	2.39152e-211	-0.901911	0.162	0.385	1.07788e-206	CM 3
PDLIM3	2.41576e-207	-0.837424	0.331	0.565	1.08881e-202	CM 3
PRELID2	1.26302e-205	1.40923	0.571	0.36	5.69255e-201	CM 3
COX6A2	5.21495e-199	-0.920254	0.298	0.512	2.35043e-194	CM 3
PGP	9.03256e-195	0.803774	0.374	0.158	4.07107e-190	CM 3
SH3RF2	2.12309e-193	1.20219	0.555	0.345	9.569e-189	CM 3
PBX1	3.05715e-191	0.730251	0.763	0.6	1.37789e-186	CM 3
ZNF521	3.44753e-186	0.756005	0.531	0.3	1.55384e-181	CM 3
FGF12-AS1	4.07104e-186	0.866167	0.39	0.175	1.83486e-181	CM 3
EFCAB2	2.00459e-185	0.762417	0.551	0.327	9.03488e-181	CM 3
ACTG1	1.42712e-184	-0.718929	0.401	0.614	6.43216e-180	CM 3
UBC	2.27809e-182	-1.15543	0.217	0.413	1.02676e-177	CM 3
DCP1B	4.18229e-182	0.891746	0.448	0.235	1.885e-177	CM 3
RP11-532N4.2	1.86159e-179	1.60514	0.255	0.075	8.39037e-175	CM 3
GADD45B	1.86404e-178	-0.762777	0.039	0.195	8.40143e-174	CM 3
RNF207	3.37757e-178	0.727062	0.587	0.374	1.5223e-173	CM 3
STRADB	7.96808e-178	0.705869	0.418	0.197	3.59129e-173	CM 3
MTFR1	4.09711e-173	0.792187	0.517	0.312	1.84661e-168	CM 3
AC009878.2	8.30253e-162	0.924096	0.164	0.026	3.74203e-157	CM 3
KCND3	1.18814e-161	0.705094	0.527	0.318	5.35505e-157	CM 3
ATP1A2	2.09941e-161	0.807102	0.53	0.328	9.46223e-157	CM 3
CTD-2281M20.1	3.88285e-161	0.827866	0.181	0.036	1.75004e-156	CM 3
AC108058.1	6.50067e-157	0.902303	0.431	0.242	2.92992e-152	CM 3
RP11-121C2.3	5.01274e-156	1.63895	0.155	0.023	2.25929e-151	CM 3
C1orf168	2.05795e-154	0.930069	0.202	0.05	9.27538e-150	CM 3
CHRM2	4.2926e-153	0.730903	0.808	0.695	1.93472e-148	CM 3
AC009264.1	3.82636e-152	0.805275	0.611	0.433	1.72458e-147	CM 3
ANKRD1	2.48678e-148	-0.841965	0.743	0.818	1.12082e-143	CM 3
IL1RAPL1	4.82419e-147	0.893795	0.811	0.8	2.17431e-142	CM 3
RP11-368L12.1	2.05043e-145	1.21714	0.223	0.068	9.2415e-141	CM 3
LHFP	2.10474e-144	1.04465	0.227	0.07	9.48625e-140	CM 3
HIF1A-AS2	2.89935e-144	0.745347	0.499	0.31	1.30677e-139	CM 3
PCDH7	6.99549e-140	0.797893	0.799	0.757	3.15294e-135	CM 3
PARK2	5.26132e-134	1.09069	0.25	0.089	2.37133e-129	CM 3
AC008496.2	2.34724e-133	0.776841	0.4	0.22	1.05792e-128	CM 3
FAM134B	9.95562e-133	0.747605	0.204	0.061	4.4871e-128	CM 3
INADL	1.21274e-131	0.784686	0.219	0.071	5.46593e-127	CM 3
FAM46A	7.49766e-130	0.868551	0.197	0.057	3.37927e-125	CM 3
C10orf11	2.5616e-124	0.836858	0.181	0.05	1.15454e-119	CM 3
LARGE	5.53653e-118	0.741215	0.242	0.091	2.49537e-113	CM 3
CBR4	3.61243e-107	0.868549	0.671	0.585	1.62816e-102	CM 3
IPO9-AS1	4.66078e-100	0.771007	0.564	0.428	2.10066e-95	CM 3
GRXCR2	1.21377e-98	1.07957	0.323	0.181	5.4706e-94	CM 3
PRKAG2	1.53663e-89	-1.36492	0.582	0.655	6.92572e-85	CM 3
NFXL1	3.03814e-89	0.7503	0.235	0.11	1.36932e-84	CM 3
A2M	9.56096e-84	-0.863007	0.254	0.382	4.30922e-79	CM 3
SLC8A1-AS1	1.24825e-83	0.703883	0.746	0.741	5.62598e-79	CM 3
GADD45G	1.71485e-78	-0.808188	0.145	0.262	7.729e-74	CM 3
MYL7	3.9431e-76	0.965694	0.376	0.243	1.77719e-71	CM 3
EDA	1.08156e-69	0.707606	0.466	0.348	4.8747e-65	CM 3
XIST	6.5311e-59	0.76595	0.394	0.295	2.94363e-54	CM 3
PDE1A	3.59661e-57	0.766871	0.369	0.266	1.62103e-52	CM 3
LMOD2	2.27478e-39	-0.720173	0.52	0.56	1.02527e-34	CM 3
GPC5	1.08922e-09	0.729982	0.292	0.267	4.90925e-05	CM 3
LINGO1	0	2.23289	0.754	0.199	0	CM 1
HSPB1	0	2.14318	0.604	0.148	0	CM 1
ACTA1	0	1.553	0.696	0.369	0	CM 1
RASGEF1B	0	1.54495	0.598	0.174	0	CM 1
MYL2	0	1.49756	0.881	0.739	0	CM 1
TNNI3	0	1.44604	0.884	0.688	0	CM 1
ACTB	0	1.36651	0.74	0.44	0	CM 1
SPDYE2	0	1.26218	0.475	0.117	0	CM 1
NR4A1	0	1.20977	0.362	0.074	0	CM 1
MYL12A	0	1.16661	0.692	0.426	0	CM 1
MYL3	0	1.12413	0.807	0.583	0	CM 1
ACADVL	0	1.11287	0.681	0.425	0	CM 1
AF121898.1	0	1.08798	0.306	0.022	0	CM 1
SLC26A3	0	1.02589	0.406	0.119	0	CM 1
MALAT1	0	0.995061	1	1	0	CM 1
ACTC1	0	0.944355	0.897	0.793	0	CM 1
FGF12	0	-0.73883	0.966	0.966	0	CM 1
FHL2	0	-0.759508	0.96	0.962	0	CM 1
LMO7	0	-0.776982	0.647	0.844	0	CM 1
ABLIM1	0	-0.784995	0.956	0.972	0	CM 1
TTN	0	-0.788242	0.996	0.997	0	CM 1
FHOD3	0	-0.835523	0.857	0.924	0	CM 1
SGCD	0	-0.836484	0.951	0.953	0	CM 1
TNRC6A	0	-0.851311	0.544	0.769	0	CM 1
CDH13	0	-0.92671	0.865	0.911	0	CM 1
TMEM178B	0	-0.952099	0.637	0.814	0	CM 1
DDX60L	0	-1.00334	0.123	0.41	0	CM 1
PLCL1	0	-1.01721	0.854	0.923	0	CM 1
PIK3R1	0	-1.34065	0.44	0.767	0	CM 1
MLIP-AS1	0	-1.54509	0.269	0.612	0	CM 1
TTN-AS1	0	-1.76553	0.804	0.931	0	CM 1
PLCXD3	6.08306e-306	-0.874258	0.795	0.883	2.7417e-301	CM 1
USP39	1.04493e-305	0.996684	0.472	0.193	4.70961e-301	CM 1
ARHGAP10	9.8733e-304	-0.884597	0.529	0.759	4.45e-299	CM 1
LINC00486	2.98836e-302	-1.18804	0.2	0.471	1.34689e-297	CM 1
PLN	5.54505e-290	1.14808	0.796	0.663	2.49921e-285	CM 1
PRELID2	2.57401e-279	-1.64229	0.33	0.581	1.16013e-274	CM 1
APOD	2.46465e-278	1.59306	0.317	0.085	1.11084e-273	CM 1
DUSP1	6.14208e-278	0.981232	0.39	0.134	2.7683e-273	CM 1
PPP1R3C	1.64252e-277	1.3998	0.429	0.177	7.403e-273	CM 1
CRYAB	2.80146e-274	1.00393	0.792	0.61	1.26265e-269	CM 1
STARD13	8.95269e-274	-0.85541	0.488	0.718	4.03506e-269	CM 1
RCAN2	4.08619e-268	-0.742786	0.793	0.886	1.84169e-263	CM 1
FP236383.1	2.74666e-264	-0.767114	0.006	0.194	1.23795e-259	CM 1
FKBP5	3.4439e-258	-0.84492	0.353	0.629	1.5522e-253	CM 1
AC093158.1	1.90862e-256	-0.887167	0.057	0.283	8.60235e-252	CM 1
MYOM2	4.04271e-251	-0.723724	0.786	0.89	1.82209e-246	CM 1
KIF21A	8.89831e-233	-0.73608	0.503	0.73	4.01056e-228	CM 1
AC008496.2	2.57308e-232	-1.06017	0.18	0.421	1.15971e-227	CM 1
PPP1R3A	2.18694e-230	-0.807109	0.216	0.475	9.85678e-226	CM 1
TNNC1	3.59112e-230	0.964561	0.652	0.444	1.61855e-225	CM 1
PBX1	3.36674e-228	-0.812014	0.584	0.766	1.51742e-223	CM 1
SH3RF2	3.48535e-227	-1.28024	0.324	0.558	1.57088e-222	CM 1
ANK2	5.16855e-227	-0.722241	0.835	0.887	2.32952e-222	CM 1
ACACB	2.56844e-224	-0.702632	0.659	0.824	1.15762e-219	CM 1
STRADB	6.4378e-223	-0.809376	0.173	0.422	2.90158e-218	CM 1
NAV1	7.43258e-223	-0.796435	0.498	0.718	3.34994e-218	CM 1
KANK1	2.46758e-221	-0.705517	0.778	0.86	1.11216e-216	CM 1
UBC	5.19433e-212	1.20901	0.43	0.216	2.34114e-207	CM 1
EXOG	3.63258e-206	-0.773768	0.361	0.593	1.63724e-201	CM 1
AC108058.1	1.67315e-204	-1.00426	0.216	0.44	7.54107e-200	CM 1
MTFR1	4.88853e-204	-0.852173	0.292	0.521	2.20331e-199	CM 1
TRAK2	5.16036e-204	-0.722688	0.371	0.606	2.32583e-199	CM 1
UQCRB	1.37213e-203	0.891063	0.391	0.172	6.18433e-199	CM 1
COX6A2	5.60085e-202	0.921305	0.521	0.305	2.52436e-197	CM 1
AC013640.1	3.86442e-197	0.938372	0.573	0.351	1.74173e-192	CM 1
MMP23B	1.91019e-195	-0.791537	0.093	0.297	8.60942e-191	CM 1
SYNPO2	4.43323e-190	-0.721485	0.713	0.821	1.9981e-185	CM 1
PGP	3.55155e-186	-0.789009	0.151	0.365	1.60072e-181	CM 1
ZNF521	3.72267e-183	-0.750838	0.291	0.523	1.67784e-178	CM 1
FGF12-AS1	5.9009e-182	-0.856523	0.167	0.382	2.6596e-177	CM 1
TPM2	9.8073e-178	0.738531	0.652	0.463	4.42025e-173	CM 1
ACTG1	3.63191e-175	0.703822	0.617	0.413	1.63694e-170	CM 1
DAPK2	9.82269e-174	-0.741584	0.561	0.73	4.42718e-169	CM 1
NR4A3	8.23837e-167	0.752818	0.179	0.036	3.71311e-162	CM 1
CBR4	1.60457e-166	-1.01351	0.561	0.685	7.23197e-162	CM 1
DCP1B	1.8007e-163	-0.854016	0.232	0.436	8.11594e-159	CM 1
EFCAB2	5.92712e-160	-0.715657	0.326	0.537	2.67141e-155	CM 1
MIR29B2CHG	3.026e-158	-0.756891	0.167	0.36	1.36385e-153	CM 1
PDLIM3	9.279e-157	0.733176	0.556	0.355	4.18214e-152	CM 1
GRXCR2	1.46952e-156	-1.27962	0.153	0.338	6.62326e-152	CM 1
ATP1A2	3.94053e-150	-0.7827	0.323	0.52	1.77604e-145	CM 1
XIST	4.03756e-148	-1.05882	0.247	0.428	1.81977e-143	CM 1
IL1RAPL1	1.89104e-144	-0.870644	0.794	0.816	8.52312e-140	CM 1
RP11-532N4.2	1.72437e-138	-1.47746	0.081	0.238	7.77189e-134	CM 1
PCDH7	3.33145e-138	-0.804917	0.756	0.797	1.50152e-133	CM 1
IPO9-AS1	3.29952e-137	-0.890574	0.407	0.572	1.48713e-132	CM 1
LINC02208	2.73951e-136	-0.748813	0.137	0.31	1.23473e-131	CM 1
HIF1A-AS2	1.87274e-134	-0.721378	0.305	0.491	8.44061e-130	CM 1
AC009878.2	1.12998e-133	-0.868967	0.028	0.153	5.09294e-129	CM 1
CTD-2281M20.1	5.47657e-130	-0.759268	0.038	0.169	2.46835e-125	CM 1
RP11-121C2.3	4.16953e-128	-1.54053	0.025	0.145	1.87925e-123	CM 1
ANKRD1	5.70633e-128	0.79832	0.817	0.749	2.5719e-123	CM 1
C1orf168	3.82689e-121	-0.845052	0.054	0.189	1.72482e-116	CM 1
AC093879.1	4.86519e-119	-0.731728	0.216	0.386	2.19279e-114	CM 1
AC009264.1	1.27268e-113	-0.713211	0.44	0.593	5.73608e-109	CM 1
RP11-368L12.1	8.10483e-112	-1.11025	0.073	0.209	3.65293e-107	CM 1
LHFP	3.08617e-109	-0.934102	0.075	0.212	1.39097e-104	CM 1
LINC02137	7.70732e-100	-0.766343	0.103	0.236	3.47377e-95	CM 1
FAM46A	8.22473e-100	-0.777197	0.061	0.184	3.70697e-95	CM 1
INADL	4.76359e-99	-0.70095	0.076	0.205	2.147e-94	CM 1
PARK2	2.77811e-98	-0.95334	0.096	0.233	1.25212e-93	CM 1
C10orf11	4.01016e-97	-0.750651	0.053	0.169	1.80742e-92	CM 1
GALNT17	5.13539e-92	-0.849581	0.527	0.587	2.31457e-87	CM 1
NFXL1	5.52607e-87	-0.731354	0.105	0.23	2.49065e-82	CM 1
LINC00881	9.71406e-87	0.705771	0.468	0.334	4.37822e-82	CM 1
A2M	7.57757e-70	0.803961	0.38	0.265	3.41529e-65	CM 1
PDE1A	3.61509e-57	-0.752384	0.261	0.366	1.62936e-52	CM 1
LMOD2	6.67985e-57	0.808012	0.57	0.515	3.01067e-52	CM 1
MYL7	5.95108e-44	-0.834077	0.258	0.355	2.68221e-39	CM 1
GPC5	3.60644e-09	-0.707304	0.267	0.291	0.000162546	CM 1
HES4	0	1.66432	0.54	0.061	0	CM 2
Z98949.1	5.5564e-269	1.57215	0.596	0.1	2.50432e-264	CM 2
PRKAG2	4.67451e-264	3.15717	0.98	0.604	2.10685e-259	CM 2
FKBP5	4.7607e-225	2.02584	0.957	0.486	2.1457e-220	CM 2
CDH2	9.50201e-206	1.40127	1	0.883	4.28265e-201	CM 2
SAMD4A	5.56025e-193	1.57153	0.978	0.828	2.50606e-188	CM 2
LARGE1	3.09577e-182	1.49645	0.986	0.711	1.3953e-177	CM 2
HIPK2	7.76375e-181	1.577	0.901	0.439	3.4992e-176	CM 2
TNFRSF19	5.99177e-177	1.73345	0.799	0.302	2.70055e-172	CM 2
ABHD2	1.65308e-176	1.57959	0.882	0.412	7.4506e-172	CM 2
MYH6	7.84664e-169	1.63766	0.868	0.373	3.53656e-164	CM 2
PLPP1	5.97277e-166	1.66115	0.901	0.493	2.69199e-161	CM 2
NEAT1	1.29209e-164	1.07081	1	0.974	5.82358e-160	CM 2
ATP2A2	1.33545e-162	1.27076	0.994	0.833	6.01901e-158	CM 2
PAM	2.9515e-162	1.35344	0.982	0.812	1.33027e-157	CM 2
PDLIM5	3.68004e-162	0.920603	0.996	0.972	1.65863e-157	CM 2
CBLB	5.23729e-162	1.29933	0.988	0.807	2.3605e-157	CM 2
ATP11A	1.62977e-161	1.63394	0.858	0.416	7.34552e-157	CM 2
MYOM1	1.98216e-159	1.2645	0.998	0.95	8.93378e-155	CM 2
AC087457.1	2.45644e-158	1.61288	0.669	0.208	1.10714e-153	CM 2
PPFIBP1	6.0177e-157	1.32775	0.984	0.785	2.71224e-152	CM 2
RYR2	4.09287e-156	0.756207	1	0.992	1.8447e-151	CM 2
PLCXD3	1.80428e-154	1.33716	0.99	0.837	8.13209e-150	CM 2
FLNC-AS1	3.11616e-144	0.996868	0.381	0.068	1.40449e-139	CM 2
MLIP-AS1	1.15294e-143	1.48913	0.882	0.439	5.19643e-139	CM 2
XIST	1.99866e-143	1.11512	0.892	0.324	9.00814e-139	CM 2
FNDC3B	2.31172e-142	1.30622	0.951	0.717	1.04191e-137	CM 2
LINC02248	2.36213e-140	1.454	0.751	0.275	1.06463e-135	CM 2
VPS13D	1.24609e-135	1.49809	0.913	0.599	5.61627e-131	CM 2
ZBTB16	7.48992e-134	1.15693	0.966	0.674	3.37578e-129	CM 2
PKP2	5.3242e-128	1.00917	0.986	0.835	2.39967e-123	CM 2
MYO18B	1.11626e-126	1.00434	0.976	0.778	5.0311e-122	CM 2
SORBS1	1.22986e-125	0.819488	1	0.952	5.54311e-121	CM 2
RNF150	6.99783e-124	1.21377	0.966	0.718	3.15399e-119	CM 2
ST3GAL1	3.38283e-118	1.23513	0.895	0.565	1.52467e-113	CM 2
PLCL1	1.91959e-116	1.03173	0.996	0.887	8.65178e-112	CM 2
MAP3K14	2.5341e-112	1.22712	0.615	0.216	1.14215e-107	CM 2
UGP2	1.26436e-111	1.33556	0.755	0.356	5.69861e-107	CM 2
MGAT5	1.32465e-110	1.60234	0.882	0.595	5.97035e-106	CM 2
RRAD	1.41593e-109	1.53668	0.702	0.295	6.38176e-105	CM 2
PPTC7	5.15612e-104	1.16254	0.688	0.302	2.32392e-99	CM 2
FHL1	2.6743e-103	1.28686	0.85	0.484	1.20533e-98	CM 2
SYNPO2	1.09371e-102	1.0465	0.963	0.764	4.92944e-98	CM 2
LINC02137	2.0363e-101	1.36634	0.517	0.162	9.1778e-97	CM 2
VCL	7.6708e-101	1.04845	0.923	0.649	3.4573e-96	CM 2
MBNL1	8.61729e-101	0.948794	0.955	0.78	3.8839e-96	CM 2
TBC1D8	1.14559e-96	1.18792	0.834	0.482	5.16329e-92	CM 2
TMEM245	5.6364e-96	1.12244	0.757	0.371	2.54038e-91	CM 2
AC008496.2	9.54856e-96	1.08327	0.71	0.296	4.30363e-91	CM 2
SGMS2	1.40342e-95	1.01343	0.471	0.143	6.32537e-91	CM 2
AKAP13	7.40233e-95	0.736609	0.996	0.935	3.3363e-90	CM 2
ROR1	9.41587e-95	1.31377	0.937	0.697	4.24383e-90	CM 2
PTDSS1	5.60087e-94	1.07714	0.68	0.291	2.52437e-89	CM 2
ESYT2	4.99716e-92	1.36957	0.688	0.334	2.25227e-87	CM 2
MBNL2	5.55378e-91	1.09646	0.858	0.539	2.50314e-86	CM 2
NMRK2	1.30152e-90	1.1212	0.72	0.336	5.8661e-86	CM 2
RBM20	1.52806e-90	0.787041	0.992	0.938	6.88711e-86	CM 2
ATP13A3	6.63228e-85	0.978702	0.673	0.295	2.98924e-80	CM 2
DOCK5	2.6313e-84	1.09748	0.755	0.403	1.18595e-79	CM 2
IGF1R	5.05591e-84	1.04953	0.878	0.595	2.27875e-79	CM 2
SDC4	1.20727e-81	0.898203	0.456	0.146	5.44131e-77	CM 2
P4HA1	3.47858e-81	1.08618	0.819	0.491	1.56783e-76	CM 2
ENAH	4.85057e-81	1.08895	0.748	0.397	2.1862e-76	CM 2
CTNNA1	7.21013e-81	0.969347	0.844	0.527	3.24968e-76	CM 2
TCAP	1.03722e-80	0.986794	0.935	0.755	4.67487e-76	CM 2
USP31	9.1844e-79	1.02223	0.621	0.27	4.1395e-74	CM 2
KIF21A	4.5089e-78	0.961233	0.886	0.617	2.0322e-73	CM 2
ARHGAP17	2.79682e-75	0.940431	0.586	0.247	1.26055e-70	CM 2
KCNK1	1.62166e-74	0.888905	0.402	0.125	7.309e-70	CM 2
GBE1	9.77788e-74	1.11466	0.874	0.655	4.40699e-69	CM 2
ELF1	1.00795e-73	1.09265	0.787	0.485	4.54291e-69	CM 2
PIAS1	1.17325e-73	0.990335	0.773	0.454	5.28794e-69	CM 2
XIRP1	2.94594e-73	0.706392	0.438	0.138	1.32777e-68	CM 2
CD36	1.44699e-71	0.718696	0.982	0.927	6.52171e-67	CM 2
CERS6	1.8242e-70	0.781461	0.931	0.712	8.22184e-66	CM 2
NAMPT	2.4051e-70	0.9975	0.568	0.242	1.084e-65	CM 2
FNDC3A	6.63081e-70	1.08052	0.799	0.543	2.98857e-65	CM 2
SEC24D	3.92095e-69	0.817148	0.387	0.121	1.76721e-64	CM 2
PLPP3	9.01913e-69	0.967905	0.661	0.32	4.06501e-64	CM 2
GALNT17	1.5222e-68	0.830668	0.876	0.547	6.8607e-64	CM 2
STXBP6	1.11386e-66	0.936267	0.813	0.5	5.02027e-62	CM 2
NCAM1	2.99158e-65	0.771377	0.939	0.778	1.34833e-60	CM 2
HIVEP2	2.66676e-64	0.88868	0.542	0.235	1.20194e-59	CM 2
PCDH9	3.09409e-64	-1.34309	0.473	0.769	1.39454e-59	CM 2
ITGAV	3.48133e-64	0.923362	0.732	0.426	1.56907e-59	CM 2
CLIC4	1.07952e-63	0.939587	0.675	0.352	4.8655e-59	CM 2
TRPM7	1.41995e-63	0.778655	0.929	0.747	6.39985e-59	CM 2
MITF	1.50752e-63	0.781725	0.929	0.754	6.79454e-59	CM 2
TTTY14	7.05577e-63	-1.86154	0.012	0.401	3.18011e-58	CM 2
XPR1	2.59611e-61	0.958493	0.895	0.685	1.17009e-56	CM 2
PEAK1	1.89038e-60	0.883587	0.815	0.562	8.52012e-56	CM 2
GTF2IRD1	1.94754e-60	0.840711	0.661	0.346	8.77776e-56	CM 2
PPP2CB	1.20256e-59	0.868671	0.55	0.25	5.42004e-55	CM 2
DKK3	1.41197e-59	0.90497	0.519	0.229	6.3639e-55	CM 2
ARHGAP26-AS1	2.48328e-59	0.762898	0.335	0.103	1.11924e-54	CM 2
NUDT4	3.83079e-59	0.923924	0.805	0.516	1.72657e-54	CM 2
HSPB7	6.90289e-58	0.734613	0.897	0.72	3.1112e-53	CM 2
ELL2	1.3981e-57	0.79299	0.813	0.503	6.30136e-53	CM 2
ANKRD9	4.8671e-57	0.817126	0.533	0.236	2.19365e-52	CM 2
ECPAS	5.98656e-57	0.728883	0.556	0.241	2.6982e-52	CM 2
LHFPL6	6.64727e-56	0.946458	0.834	0.551	2.99599e-51	CM 2
MTR	1.16539e-55	0.904519	0.659	0.365	5.25252e-51	CM 2
TPM2	2.88585e-55	-1.30942	0.225	0.562	1.30068e-50	CM 2
ADAM9	7.5271e-55	0.863467	0.602	0.306	3.39254e-50	CM 2
MYPN	1.01e-54	0.781651	0.836	0.58	4.55217e-50	CM 2
PKIG	1.70644e-54	0.800548	0.56	0.263	7.69108e-50	CM 2
TANC1	3.00157e-54	0.774071	0.915	0.745	1.35284e-49	CM 2
STAT3	4.30658e-54	0.809451	0.73	0.436	1.94102e-49	CM 2
SLC1A3	9.20348e-54	0.815968	0.872	0.669	4.1481e-49	CM 2
AC096564.1	1.46883e-53	0.860119	0.456	0.186	6.62017e-49	CM 2
TRIO	6.3152e-53	0.786964	0.817	0.579	2.84632e-48	CM 2
CXADR	7.24428e-53	0.76326	0.446	0.182	3.26507e-48	CM 2
TOGARAM2	1.35455e-51	0.706882	0.408	0.154	6.10508e-47	CM 2
SCMH1	3.24088e-51	0.850736	0.736	0.469	1.4607e-46	CM 2
SYNJ2	4.01942e-51	0.783057	0.505	0.226	1.81159e-46	CM 2
MAP3K20	6.14952e-51	0.725264	0.854	0.549	2.77165e-46	CM 2
YBX3	8.51268e-51	0.775058	0.487	0.217	3.83675e-46	CM 2
C15orf41	9.88431e-51	0.824194	0.972	0.841	4.45496e-46	CM 2
TXNIP	7.17969e-50	-1.25325	0.432	0.677	3.23596e-45	CM 2
ANKRD11	2.02439e-49	0.824105	0.663	0.383	9.12412e-45	CM 2
NCKAP1	5.07454e-49	0.767074	0.645	0.366	2.28715e-44	CM 2
CORO1C	1.68071e-48	0.792249	0.515	0.248	7.57511e-44	CM 2
SNTA1	9.04344e-47	0.709781	0.515	0.243	4.07597e-42	CM 2
HSPG2	9.26309e-47	0.747019	0.511	0.241	4.17497e-42	CM 2
FYB2	1.54562e-46	0.718372	0.702	0.398	6.96627e-42	CM 2
ANKRD2	2.49196e-46	1.19297	0.582	0.32	1.12315e-41	CM 2
DIP2C	4.46008e-46	0.738375	0.779	0.515	2.0102e-41	CM 2
PIP5K1B	1.02525e-45	0.726838	0.844	0.657	4.62091e-41	CM 2
LIMS1	1.73046e-45	0.831695	0.649	0.39	7.79934e-41	CM 2
MKL1	3.0111e-45	0.762234	0.617	0.344	1.35713e-40	CM 2
SEMA3C	4.25077e-45	0.771961	0.625	0.338	1.91586e-40	CM 2
OSBPL8	3.8902e-44	0.799675	0.655	0.394	1.75335e-39	CM 2
MT1X	6.87025e-44	0.71135	0.237	0.07	3.09649e-39	CM 2
FBXO32	9.52533e-44	-1.22391	0.132	0.443	4.29316e-39	CM 2
PPP3CC	2.73311e-43	0.700471	0.722	0.467	1.23184e-38	CM 2
FBXO34	1.24203e-42	0.713747	0.588	0.312	5.59794e-38	CM 2
PDK4	2.75186e-42	-1.64486	0.444	0.649	1.24029e-37	CM 2
CTTN	3.17651e-42	0.779597	0.542	0.284	1.43169e-37	CM 2
ST5	1.21908e-41	0.717093	0.631	0.364	5.49452e-37	CM 2
SPAG9	1.70901e-41	0.725525	0.519	0.266	7.7027e-37	CM 2
GOLIM4	2.01655e-41	0.775959	0.493	0.249	9.08878e-37	CM 2
FCHSD2	6.08252e-41	0.735168	0.793	0.593	2.74145e-36	CM 2
TSC22D1	7.285e-41	0.830252	0.6	0.348	3.28342e-36	CM 2
LINGO1	1.88803e-40	-1.59782	0.203	0.462	8.50952e-36	CM 2
UTY	3.05048e-40	-1.08894	0.01	0.291	1.37488e-35	CM 2
GADD45G	5.25643e-40	0.782499	0.432	0.194	2.36913e-35	CM 2
SLC5A1	7.68289e-40	0.743663	0.619	0.365	3.46275e-35	CM 2
ARHGEF12	1.64336e-39	0.718165	0.724	0.485	7.40677e-35	CM 2
MT-ATP6	9.09273e-39	0.900612	0.432	0.198	4.09819e-34	CM 2
DPY19L2	1.42974e-38	-0.873163	0.71	0.819	6.44396e-34	CM 2
SAMD12	1.77288e-38	-1.25983	0.11	0.39	7.99054e-34	CM 2
FAM13B	2.1802e-38	0.72954	0.736	0.516	9.82639e-34	CM 2
EFNA5	2.2682e-38	0.713233	0.915	0.786	1.0223e-33	CM 2
SLC2A13	4.65577e-38	0.926991	0.495	0.266	2.0984e-33	CM 2
DLC1	1.76274e-36	-0.852138	0.517	0.736	7.94485e-32	CM 2
AP1S2	7.70217e-36	0.715019	0.521	0.289	3.47145e-31	CM 2
CACNA2D1	1.40429e-35	0.70939	0.901	0.751	6.32926e-31	CM 2
ACTA1	1.62177e-34	-1.21201	0.227	0.529	7.30946e-30	CM 2
MYL7	3.091e-34	-1.58644	0.065	0.32	1.39314e-29	CM 2
SNRPN	4.64091e-34	-1.00469	0.12	0.383	2.0917e-29	CM 2
FSD2	5.50117e-33	-0.924018	0.337	0.57	2.47943e-28	CM 2
SON	7.9041e-33	-0.811806	0.511	0.688	3.56246e-28	CM 2
MIR99AHG	2.9614e-32	-0.77406	0.562	0.723	1.33473e-27	CM 2
GADD45B	3.61167e-32	0.713969	0.282	0.11	1.62781e-27	CM 2
TTTY10	4.40453e-31	-0.951544	0.01	0.235	1.98516e-26	CM 2
BCO2	2.83987e-29	-0.811611	0.359	0.573	1.27996e-24	CM 2
ATP1B3	3.03222e-29	0.705762	0.239	0.091	1.36665e-24	CM 2
HSPB1	9.0413e-29	-1.60507	0.144	0.365	4.07501e-24	CM 2
SGCG	1.29159e-27	-0.714482	0.467	0.67	5.82132e-23	CM 2
PCSK6	1.45022e-27	0.722124	0.402	0.207	6.53627e-23	CM 2
DECR1	4.91869e-27	-0.760662	0.331	0.543	2.2169e-22	CM 2
USP9Y	1.90106e-26	-0.764102	0.008	0.204	8.56825e-22	CM 2
FAM160A1	1.03676e-25	0.717722	0.578	0.38	4.67276e-21	CM 2
HAND2-AS1	8.04234e-25	-0.761871	0.467	0.638	3.62476e-20	CM 2
RASGEF1B	1.28182e-23	-0.978936	0.172	0.375	5.77731e-19	CM 2
AC009264.1	1.16013e-22	-0.969342	0.351	0.53	5.22882e-18	CM 2
LARGE	2.14805e-22	-1.78215	0.006	0.174	9.68149e-18	CM 2
PARK2	2.59884e-22	-1.73591	0.008	0.177	1.17132e-17	CM 2
RP11-532N4.2	1.4217e-21	-1.80389	0.008	0.172	6.40774e-17	CM 2
PKN2-AS1	1.65619e-21	0.735752	0.223	0.095	7.46459e-17	CM 2
CPVL	3.49155e-21	-0.761072	0.223	0.426	1.57368e-16	CM 2
C10orf71	5.39928e-21	-0.707502	0.122	0.311	2.43351e-16	CM 2
MYL6	1.02992e-20	-0.713403	0.314	0.494	4.64196e-16	CM 2
LINC-PINT	1.25621e-20	-1.42075	0.006	0.163	5.66186e-16	CM 2
LHFP	4.93511e-20	-1.28853	0.004	0.155	2.2243e-15	CM 2
DNAH11	3.42177e-19	-0.806617	0.122	0.296	1.54223e-14	CM 2
INADL	5.13296e-19	-0.867621	0.006	0.151	2.31347e-14	CM 2
WBSCR17	5.83508e-19	-1.17197	0.004	0.148	2.62993e-14	CM 2
AC013461.1	1.23414e-18	-0.886788	0.004	0.144	5.5624e-14	CM 2
RP11-368L12.1	3.15689e-18	-1.3085	0.01	0.152	1.42284e-13	CM 2
C14orf159	1.01735e-17	-0.746966	0.006	0.143	4.58528e-13	CM 2
FAM134B	1.24862e-17	-0.783782	0.004	0.138	5.62764e-13	CM 2
LINC00969	1.36136e-17	-0.782037	0.006	0.141	6.13578e-13	CM 2
MT-CO3	1.43103e-17	0.857818	0.57	0.411	6.4498e-13	CM 2
ZCCHC11	1.47769e-17	-0.713178	0.002	0.134	6.6601e-13	CM 2
MUC20-OT1	2.86507e-17	-0.779109	0.43	0.536	1.29132e-12	CM 2
LINC00486	4.02383e-17	-0.881489	0.197	0.353	1.81358e-12	CM 2
CHN2	4.03617e-17	-1.14199	0.008	0.141	1.81914e-12	CM 2
CH507-528H12.1	5.46207e-17	-1.0191	0.002	0.129	2.46181e-12	CM 2
SPDYE2	5.59119e-17	-0.725468	0.122	0.286	2.52e-12	CM 2
C1orf168	7.30845e-17	-0.929428	0.004	0.132	3.29399e-12	CM 2
MYL3	1.59598e-16	-0.716173	0.596	0.689	7.19324e-12	CM 2
FAM46A	1.67322e-16	-0.981158	0.006	0.132	7.54136e-12	CM 2
PCDH9-AS2	4.6715e-16	-0.70205	0.091	0.244	2.10549e-11	CM 2
HRAT17	6.87013e-16	-0.740729	0.004	0.126	3.09644e-11	CM 2
FRAS1	1.64653e-15	0.990259	0.272	0.153	7.42108e-11	CM 2
CTD-2281M20.1	2.49576e-14	-0.722207	0.004	0.113	1.12486e-09	CM 2
C10orf11	2.67589e-14	-0.911559	0.008	0.12	1.20605e-09	CM 2
FILIP1L	2.88294e-14	-0.770881	0.406	0.528	1.29937e-09	CM 2
LMOD2	7.57863e-13	-0.845114	0.444	0.543	3.41576e-08	CM 2
LINC02552	2.04062e-09	-0.766774	0.112	0.214	9.19728e-05	CM 2
LINC02388	2.40266e-08	-1.07269	0.047	0.132	0.0010829	CM 2
