# Supplementary material for: Integrative single-cell analysis of cardiac and pulmonary sarcoidosis using publicly available cardiac and bronchoalveolar lavage fluid sequencing datasets
Source: Front Cardiovasc Med. 2023 Jul 28;10:1227818. doi: 10.3389/fcvm.2023.1227818 (PMC10419306; doi:10.3389/fcvm.2023.1227818)
Supplement: Supplementary file 1 [file Datasheet1.zip › Table_S2.xlsx]

## Sheet: CS Patient Characteristics
Table S2: Patient Characteristics of Donors Utilized for CS scRNA-Seq Analysis
Patient ID	Accession Code	Disease Status	Sex	Age	Race	LVEF (%)	Hypertension	Diabetes	CKD	Pulmonary Disease	Smoking
SARC_1	GSE205734	Sarcoidosis	Male	55	White	15	Yes	No	Yes	Unknown	No
SARC_2	GSE205734	Sarcoidosis	Male	56	White	50	Yes	No	Yes	Unknown	Unknown
SARC_3	GSE205734	Sarcoidosis	Male	33	African American	15	No	No	Yes	Unknown	Yes
SARC_4	GSE205734	Sarcoidosis	Male	51	African American	20	Yes	Yes	Yes	Unknown	Yes
D1	ERP123138	Control	Female	50-55	White	>60%	Yes	No	Unknown	No	Yes
D2	ERP123138	Control	Male	60-65	White	>60%	No	No	Unknown	No	Yes
D3	ERP123138	Control	Male	55-60	White	Unknown	No	No	Unknown	No	Yes
D4	ERP123138	Control	Female	70-75	White	Unknown	Yes	Yes	Unknown	No	Unknown
D5	ERP123138	Control	Female	65-70	White	Unknown	No	No	Unknown	No	Unknown
D6	ERP123138	Control	Male	70-75	White	Unknown	No	No	Unknown	No	Unknown
D7	ERP123138	Control	Male	60-65	White	Unknown	No	No	Unknown	No	Unknown
D11	ERP123138	Control	Female	60-65	White	Unknown	No	No	Unknown	No	Unknown
H2	ERP123138	Control	Male	50-55	White	>60%	No	No	Unknown	No	Unknown
H3	ERP123138	Control	Male	50-55	Asian	60%.	No	No	Unknown	No	Unknown
H4	ERP123138	Control	Male	55-60	White	0.6	No	No	Unknown	No	Unknown
H5	ERP123138	Control	Female	50-55	White	55-60%	No	No	Unknown	Yes	Unknown
H6	ERP123138	Control	Female	40-45	White	50-55%	No	No	Unknown	No	Unknown
H7	ERP123138	Control	Female	45-50	White	>60%	No	No	Unknown	No	Unknown
LVEF: Left Ventricular Ejection Factor; CKD: Chronic Kidney Disease
