# Supplementary material for: Integrative single-cell analysis of cardiac and pulmonary sarcoidosis using publicly available cardiac and bronchoalveolar lavage fluid sequencing datasets
Source: Front Cardiovasc Med. 2023 Jul 28;10:1227818. doi: 10.3389/fcvm.2023.1227818 (PMC10419306; doi:10.3389/fcvm.2023.1227818)
Supplement: Supplementary file 1 [file Datasheet1.zip › Table_S20.xlsx]

## Sheet: Cardiomyocyte Subcluster DEGs
Table S20: Supervised Gene-Set Enrichment Analysis of Cardiomyocyte Subclusters in Sarcoidosis Relative to Control
Gene	p_val	avg_log2FC	pct_1	pct_2	p_val_adj	Cluster
GTF2I	1.6e-13	-0.37	0.54	0.38	7.4e-09	CM 2
HSPG2	1.6e-49	-0.75	0.51	0.23	7.2e-45	CM 2
MARCH7	2.5e-23	-0.54	0.43	0.24	1.1e-18	CM 2
ARHGAP10	2e-82	-1.1	0.82	0.51	9e-78	CM 2
BCL2L13	2e-09	0.38	0.44	0.32	9e-05	CM 2
BNIP3L	2e-12	-0.44	0.076	0.2	9e-08	CM 2
CSRNP3	1.1e-10	-0.38	0.05	0.15	4.9e-06	CM 2
DLC1	8.6e-22	-0.51	0.55	0.72	3.9e-17	CM 2
EYA4	2.3e-23	-0.75	0.75	0.64	1e-18	CM 2
FNIP2	4e-15	0.36	0.69	0.53	1.8e-10	CM 2
MAP3K5	6.9e-15	0.45	0.53	0.37	3.1e-10	CM 2
PAK2	1.3e-27	-0.58	0.37	0.18	6e-23	CM 2
PPP1R13B	1.1e-33	0.63	0.77	0.54	5e-29	CM 2
PTEN	3.5e-12	0.38	0.38	0.24	1.6e-07	CM 2
RASSF3	6.9e-10	0.37	0.3	0.19	3.1e-05	CM 2
SFPQ	1.7e-22	0.44	0.37	0.19	7.5e-18	CM 2
STRADB	1.5e-69	-0.9	0.47	0.17	6.7e-65	CM 2
USP28	8.2e-12	0.36	0.55	0.41	3.7e-07	CM 2
USP47	2.1e-48	-0.78	0.67	0.39	9.5e-44	CM 2
YBX3	4e-47	0.73	0.5	0.23	1.8e-42	CM 2
CALCOCO2	6.5e-20	0.4	0.41	0.23	2.9e-15	CM 2
DHRSX	1.5e-14	0.41	0.56	0.41	6.7e-10	CM 2
FEZ2	2.5e-15	0.65	0.099	0.24	1.1e-10	CM 2
SH3GLB1	2.8e-27	0.49	0.4	0.2	1.3e-22	CM 2
SYNPO2	7.1e-154	1.5	0.95	0.71	3.2e-149	CM 2
TMEM39A	9.2e-33	0.4	0.19	0.055	4.2e-28	CM 2
WDFY3	4.5e-25	0.49	0.47	0.26	2e-20	CM 2
CACNA1C	1.3e-38	0.45	1	0.98	5.8e-34	CM 2
CACNA2D1	7.5e-57	0.93	0.9	0.72	3.4e-52	CM 2
CASQ2	1.6e-08	0.36	0.67	0.56	0.00071	CM 2
GEM	4.2e-14	-0.56	0.03	0.14	1.9e-09	CM 2
IBTK	5e-40	0.72	0.57	0.31	2.3e-35	CM 2
JPH1	4.2e-15	0.41	0.24	0.12	1.9e-10	CM 2
PPP3CC	5.1e-54	0.81	0.71	0.43	2.3e-49	CM 2
RCAN2	1.6e-61	0.79	0.94	0.79	7.1e-57	CM 2
RRAD	4.6e-64	1.3	0.66	0.34	2.1e-59	CM 2
UBR3	1.1e-32	-0.56	0.8	0.6	5e-28	CM 2
AKAP9	2.4e-25	-0.61	0.57	0.72	1.1e-20	CM 2
ANK2	2.1e-64	0.74	0.96	0.83	9.6e-60	CM 2
DLG1	7.1e-28	0.67	0.67	0.46	3.2e-23	CM 2
GPD1L	2.4e-56	0.77	0.49	0.21	1.1e-51	CM 2
RYR2	2e-289	1.3	1	0.99	9.1e-285	CM 2
SLC4A3	1.4e-17	0.43	0.54	0.36	6.1e-13	CM 2
TMEM65	4.6e-42	0.68	0.81	0.58	2.1e-37	CM 2
FHOD3	1.4e-49	0.58	0.96	0.86	6.2e-45	CM 2
FLNC	4.2e-18	0.42	0.42	0.25	1.9e-13	CM 2
MEF2A	1.2e-48	0.7	0.89	0.7	5.6e-44	CM 2
MYL9	1.3e-18	-0.6	0.43	0.58	5.9e-14	CM 2
MYOM2	1.1e-50	0.69	0.92	0.78	4.9e-46	CM 2
NEBL	9.2e-69	0.61	0.98	0.94	4.2e-64	CM 2
OBSCN	4.5e-75	1	0.89	0.63	2e-70	CM 2
PGM5	5.4e-36	0.76	0.69	0.46	2.4e-31	CM 2
RUNX1	2.8e-14	-0.56	0.069	0.2	1.2e-09	CM 2
YAP1	8e-22	0.5	0.45	0.26	3.6e-17	CM 2
ADAM9	5.4e-53	0.84	0.59	0.3	2.4e-48	CM 2
AFDN	2e-57	0.69	0.36	0.12	9.2e-53	CM 2
CADM2	5.4e-07	-0.44	0.063	0.14	0.024	CM 2
CNTNAP3	2.9e-11	-0.47	0.076	0.19	1.3e-06	CM 2
CNTNAP3B	4.6e-17	-0.79	0.082	0.23	2.1e-12	CM 2
CNTNAP5	2.1e-12	-0.4	0.021	0.12	9.3e-08	CM 2
CXADR	1e-52	0.77	0.43	0.17	4.6e-48	CM 2
DSP	3.4e-28	0.51	0.35	0.16	1.5e-23	CM 2
FYB2	7.6e-31	0.61	0.66	0.42	3.4e-26	CM 2
GOLPH3	1.9e-47	0.65	0.4	0.15	8.5e-43	CM 2
ITGA7	1.1e-31	0.63	0.54	0.31	4.8e-27	CM 2
ITGA9	2.4e-44	0.75	0.71	0.44	1.1e-39	CM 2
ITGB5	4.7e-18	0.38	0.23	0.1	2.1e-13	CM 2
LMO7	3.9e-29	0.49	0.81	0.64	1.8e-24	CM 2
LPP	1.2e-34	0.52	0.97	0.91	5.6e-30	CM 2
LSAMP	7.8e-09	-0.38	0.05	0.14	0.00035	CM 2
NID2	1.8e-28	0.46	0.26	0.1	8e-24	CM 2
NLGN1	6.3e-15	0.38	0.88	0.81	2.8e-10	CM 2
PCDH7	2.7e-07	0.47	0.78	0.76	0.012	CM 2
PCDH9	2.7e-45	-0.85	0.5	0.77	1.2e-40	CM 2
PDZD2	2.9e-37	0.68	0.84	0.68	1.3e-32	CM 2
PLEKHA2	6.1e-65	0.84	0.58	0.26	2.8e-60	CM 2
TRPM7	1.3e-73	0.91	0.91	0.71	5.9e-69	CM 2
CHPT1	2.7e-16	0.42	0.72	0.57	1.2e-11	CM 2
F3	1.4e-28	0.45	0.33	0.14	6.5e-24	CM 2
MYL12A	5.2e-12	-0.63	0.64	0.71	2.3e-07	CM 2
ADAM23	3.2e-39	0.72	0.62	0.37	1.4e-34	CM 2
JAK1	2.1e-31	0.55	0.37	0.17	9.6e-27	CM 2
COL4A1	3.5e-27	0.7	0.38	0.19	1.6e-22	CM 2
COL4A2	1.8e-36	0.84	0.55	0.32	8.1e-32	CM 2
NTN4	8.5e-12	0.42	0.47	0.33	3.8e-07	CM 2
PPARG	2e-26	0.56	0.29	0.13	8.9e-22	CM 2
RIC1	3.6e-38	0.65	0.41	0.19	1.6e-33	CM 2
ROCK2	2e-54	0.79	0.49	0.21	8.8e-50	CM 2
THSD4	1.1e-63	0.66	0.99	0.9	4.9e-59	CM 2
TMEM38B	1.4e-30	0.59	0.45	0.23	6.1e-26	CM 2
FOXP1	6.4e-16	-0.48	0.64	0.73	2.9e-11	CM 2
ENO4	1.6e-15	-0.48	0.037	0.17	7.4e-11	CM 2
MIDN	1.9e-43	0.55	0.25	0.074	8.5e-39	CM 2
PGM1	3.8e-24	0.66	0.53	0.34	1.7e-19	CM 2
ATP2B4	6.1e-12	-0.5	0.62	0.5	2.8e-07	CM 2
CAMK2D	5e-82	0.83	0.98	0.86	2.3e-77	CM 2
MYL2	7e-37	-1	0.85	0.9	3.2e-32	CM 2
MYL3	1.4e-70	-1.2	0.6	0.81	6.4e-66	CM 2
MYL6	1.5e-30	-0.8	0.34	0.55	6.9e-26	CM 2
MYL7	1.9e-25	-1.1	0.062	0.26	8.4e-21	CM 2
MYOM1	3.4e-173	1.3	1	0.96	1.5e-168	CM 2
MYOM3	5.9e-10	0.37	0.67	0.57	2.7e-05	CM 2
PDE4B	1.5e-10	0.44	0.069	0.17	7e-06	CM 2
PLN	4.8e-42	1	0.69	0.81	2.1e-37	CM 2
SGCG	4.7e-16	-0.49	0.49	0.64	2.1e-11	CM 2
B2M	9.1e-10	-0.56	0.21	0.32	4.1e-05	CM 2
C6orf106	1.2e-20	-0.38	0.35	0.18	5.3e-16	CM 2
FLNB	3.8e-35	0.82	0.37	0.17	1.7e-30	CM 2
IFITM3	9.4e-12	-0.42	0.032	0.13	4.2e-07	CM 2
IFNGR1	2.3e-13	0.4	0.36	0.22	1e-08	CM 2
IL16	4.8e-14	-0.37	0.006	0.11	2.2e-09	CM 2
DDX60L	8.7e-80	0.84	0.4	0.11	3.9e-75	CM 2
HIST2H2BE	9e-19	-0.65	0.03	0.18	4.1e-14	CM 2
ANKRD17	1e-58	0.82	0.83	0.58	4.6e-54	CM 2
BMT2	5.5e-24	-0.52	0.37	0.19	2.5e-19	CM 2
RICTOR	2.7e-16	0.41	0.72	0.55	1.2e-11	CM 2
SIK3	7e-34	0.62	0.82	0.64	3.2e-29	CM 2
SMG1	3e-22	0.5	0.59	0.38	1.4e-17	CM 2
ANXA4	9.2e-14	0.6	0.17	0.31	4.2e-09	CM 2
DHX15	1.7e-29	0.48	0.31	0.13	7.7e-25	CM 2
MAP3K14	2.1e-83	1.1	0.58	0.23	9.6e-79	CM 2
NR3C2	4.6e-10	-0.42	0.38	0.49	2.1e-05	CM 2
CAV1	1.5e-19	0.51	0.43	0.25	6.7e-15	CM 2
NEK7	2.4e-62	0.9	0.77	0.47	1.1e-57	CM 2
COX6A2	1e-13	-0.59	0.39	0.53	4.6e-09	CM 2
CYC1	1.3e-08	-0.4	0.22	0.34	0.00057	CM 2
MT-CO1	1.1e-08	0.4	0.6	0.48	0.00051	CM 2
MT-CO3	4.8e-20	0.84	0.55	0.37	2.2e-15	CM 2
MT-CYB	8.4e-13	0.55	0.38	0.25	3.8e-08	CM 2
MTFR1	4.8e-39	0.68	0.55	0.29	2.2e-34	CM 2
MT-ND1	1.8e-08	0.39	0.24	0.15	0.0008	CM 2
MT-ND3	1.7e-14	0.6	0.3	0.17	7.8e-10	CM 2
NDUFA1	3e-13	-0.55	0.13	0.27	1.4e-08	CM 2
NDUFS1	2.4e-18	0.5	0.49	0.32	1.1e-13	CM 2
UQCRB	2.4e-07	-0.49	0.3	0.4	0.011	CM 2
CBLB	9.1e-208	-1.7	0.98	0.77	4.1e-203	CM 2
HIP1	6.8e-08	-0.36	0.11	0.21	0.003	CM 2
MYOCD	8.8e-21	-0.52	0.77	0.62	4e-16	CM 2
NDRG4	1.3e-26	-0.66	0.62	0.42	6e-22	CM 2
NPLOC4	3.9e-33	-0.53	0.39	0.17	1.7e-28	CM 2
PUM1	1.6e-16	0.39	0.47	0.29	7.2e-12	CM 2
LTBP1	6.4e-31	1.2	0.76	0.6	2.9e-26	CM 2
TGFBR2	1.3e-54	0.82	0.59	0.29	5.7e-50	CM 2
USP9Y	2.3e-16	-0.49	0.054	0.2	1e-11	CM 2
MFHAS1	1.1e-24	0.43	0.33	0.16	4.9e-20	CM 2
PRKCE	3.9e-27	0.6	0.59	0.38	1.8e-22	CM 2
RPS6KA3	5.3e-38	0.67	0.43	0.2	2.4e-33	CM 2
TNFRSF19	5.3e-213	2	0.76	0.22	2.4e-208	CM 2
UBE2K	6e-26	0.53	0.54	0.32	2.7e-21	CM 2
SOCS5	2.6e-22	0.4	0.23	0.096	1.2e-17	CM 2
WNK1	2.2e-72	0.95	0.8	0.47	9.9e-68	CM 2
ARHGAP24	6.1e-57	0.88	0.8	0.55	2.8e-52	CM 2
MKL1	2e-47	0.79	0.6	0.32	8.9e-43	CM 2
TIMP1	2.5e-12	-0.44	0.019	0.12	1.1e-07	CM 2
ARHGAP10	0	-0.92	0.76	0.54	0	CM 3
ATP5IF1	7.8e-154	-0.63	0.17	0.36	3.5e-149	CM 3
CYCS	1.4e-65	-0.45	0.18	0.29	6.4e-61	CM 3
FAF1	3.3e-56	0.39	0.69	0.6	1.5e-51	CM 3
PPP1R13B	1.1e-124	0.63	0.7	0.56	4.9e-120	CM 3
PTEN	9.5e-49	0.36	0.37	0.25	4.3e-44	CM 3
RHOT2	1.8e-142	-0.62	0.17	0.35	7.9e-138	CM 3
SFPQ	4.7e-78	0.4	0.35	0.2	2.1e-73	CM 3
STRADB	1.3e-194	-0.73	0.42	0.19	5.8e-190	CM 3
TMEM117	1.6e-97	0.57	0.54	0.38	7.1e-93	CM 3
LRBA	2.2e-61	0.46	0.58	0.47	1e-56	CM 3
RETREG1	4.6e-188	-0.67	0.39	0.63	2.1e-183	CM 3
SYNPO2	1.5e-115	0.55	0.81	0.73	7e-111	CM 3
WDFY3	1.4e-63	0.42	0.41	0.28	6.4e-59	CM 3
CACNA1C	0	0.66	0.96	0.98	0	CM 3
CACNA2D3	8.5e-128	0.66	0.55	0.38	3.8e-123	CM 3
GBAS	1.1e-122	0.45	0.14	0.027	5.1e-118	CM 3
GEM	4.8e-76	-0.44	0.045	0.14	2.2e-71	CM 3
MICU3	6.7e-143	0.61	0.4	0.2	3e-138	CM 3
RCAN2	6.8e-240	0.72	0.88	0.8	3.1e-235	CM 3
RRAD	5.8e-57	0.53	0.26	0.37	2.6e-52	CM 3
ANK2	5.8e-239	0.77	0.88	0.84	2.6e-234	CM 3
CAMK2D	1.8e-108	0.49	0.89	0.87	8.2e-104	CM 3
CTNNA3	1.1e-194	0.48	0.96	0.98	4.8e-190	CM 3
GPD1L	9.8e-123	0.56	0.42	0.23	4.4e-118	CM 3
KCND3	9.7e-182	0.76	0.53	0.31	4.4e-177	CM 3
NOS1AP	7.6e-52	0.36	0.22	0.12	3.4e-47	CM 3
NPPA	2.6e-71	-0.62	0.014	0.079	1.2e-66	CM 3
RNF207	6.2e-179	0.73	0.59	0.37	2.8e-174	CM 3
RYR2	0	0.65	0.99	0.99	0	CM 3
TBX5	1.1e-80	0.45	0.42	0.27	5e-76	CM 3
TMEM65	2e-154	0.63	0.74	0.6	9e-150	CM 3
TRDN	2.6e-262	0.61	0.92	0.88	1.2e-257	CM 3
FHOD3	0	0.85	0.92	0.86	0	CM 3
FLNC	1.5e-39	-0.37	0.17	0.26	6.5e-35	CM 3
MEF2A	1.7e-188	0.61	0.83	0.72	7.5e-184	CM 3
MYOM2	7.5e-269	0.75	0.9	0.79	3.4e-264	CM 3
NEBL	4.1e-194	0.48	0.96	0.95	1.9e-189	CM 3
NRAP	1.1e-100	-0.65	0.59	0.7	4.8e-96	CM 3
OBSCN	3.6e-145	0.6	0.78	0.65	1.6e-140	CM 3
ERBB4	2.1e-88	0.62	0.83	0.83	9.4e-84	CM 3
GATA6	8e-41	0.36	0.45	0.34	3.6e-36	CM 3
RUNX1	8.8e-157	-0.55	0.042	0.19	4e-152	CM 3
ADAM19	1.5e-96	-0.57	0.093	0.22	6.7e-92	CM 3
ATP5F1B	1.9e-148	0.63	0.13	0.31	8.7e-144	CM 3
C1orf168	3.4e-242	1.1	0.22	0.029	1.5e-237	CM 3
CNTN3	6.5e-68	0.37	0.22	0.11	2.9e-63	CM 3
DSP	4.1e-128	0.58	0.36	0.18	1.9e-123	CM 3
GCNT2	4.8e-84	0.52	0.6	0.46	2.2e-79	CM 3
ITGA7	3.5e-33	0.36	0.42	0.33	1.6e-28	CM 3
MAGI1	1.8e-76	0.35	0.91	0.92	8.3e-72	CM 3
PCDH7	3.5e-151	0.85	0.8	0.76	1.6e-146	CM 3
PCDH9	3.2e-70	0.59	0.77	0.74	1.4e-65	CM 3
PDZD2	1.7e-189	0.74	0.81	0.69	7.7e-185	CM 3
RASA1	2.1e-78	-0.46	0.39	0.24	9.4e-74	CM 3
TENM2	3.4e-181	0.64	0.84	0.75	1.5e-176	CM 3
ANO6	5e-44	0.35	0.44	0.33	2.2e-39	CM 3
CHPT1	2.6e-111	0.57	0.72	0.59	1.2e-106	CM 3
MYL12A	0	-1.4	0.4	0.71	0	CM 3
CFD	4e-43	-0.47	0.14	0.23	1.8e-38	CM 3
ADAM23	1.7e-141	0.61	0.58	0.39	7.7e-137	CM 3
MAP4K3	2.8e-91	0.45	0.73	0.62	1.3e-86	CM 3
NRP1	1.2e-40	0.38	0.67	0.61	5.4e-36	CM 3
OCIAD1	1.2e-64	0.39	0.36	0.23	5.4e-60	CM 3
COL10A1	4.8e-99	0.37	0.12	0.026	2.2e-94	CM 3
COL4A5	5.5e-72	0.49	0.41	0.28	2.5e-67	CM 3
MMP23B	1.7e-213	-0.82	0.31	0.095	7.6e-209	CM 3
PRDM5	8.2e-61	0.42	0.27	0.16	3.7e-56	CM 3
ST7	1.6e-65	0.44	0.67	0.57	7.2e-61	CM 3
ENO3	6.3e-65	-0.37	0.094	0.2	2.8e-60	CM 3
ENO4	4.2e-151	-0.48	0.027	0.16	1.9e-146	CM 3
HIF1A	4.3e-66	0.49	0.46	0.33	1.9e-61	CM 3
ZBTB20	4.6e-84	0.4	0.91	0.92	2.1e-79	CM 3
ADRB1	6.2e-48	-0.41	0.1	0.19	2.8e-43	CM 3
DMD	4.9e-124	0.45	0.93	0.98	2.2e-119	CM 3
DTNA	1.2e-59	0.36	0.86	0.85	5.5e-55	CM 3
HSPB7	1.5e-239	-0.8	0.66	0.8	6.9e-235	CM 3
MYL2	0	-1.7	0.72	0.89	0	CM 3
MYL3	0	-1.1	0.58	0.8	0	CM 3
MYL7	5.8e-74	0.95	0.38	0.24	2.6e-69	CM 3
MYOM3	4.5e-61	0.44	0.68	0.58	2e-56	CM 3
PLN	0	1.2	0.65	0.8	0	CM 3
PPP1R12B	1.5e-107	0.43	0.93	0.93	6.6e-103	CM 3
PRKG1	7.1e-122	-0.51	0.9	0.91	3.2e-117	CM 3
RCSD1	3e-121	0.64	0.41	0.23	1.4e-116	CM 3
SGCD	0	0.8	0.95	0.95	0	CM 3
TPM2	1.2e-145	-0.68	0.47	0.63	5.2e-141	CM 3
ZDHHC21	5.2e-134	0.53	0.29	0.12	2.4e-129	CM 3
B2M	1e-98	-0.57	0.17	0.31	4.5e-94	CM 3
IFITM3	1.1e-93	-0.41	0.031	0.12	5.2e-89	CM 3
IL1RAPL1	8.4e-198	1	0.82	0.79	3.8e-193	CM 3
IRAK1BP1	2.7e-67	0.43	0.32	0.19	1.2e-62	CM 3
JAK1	1.2e-59	0.4	0.3	0.18	5.5e-55	CM 3
NEK7	6.4e-78	0.41	0.64	0.5	2.9e-73	CM 3
AKAP1	5.5e-82	0.41	0.31	0.17	2.5e-77	CM 3
DDX60L	8.5e-295	0.98	0.41	0.14	3.8e-290	CM 3
HIST2H2BE	6.2e-183	-0.64	0.022	0.17	2.8e-178	CM 3
SENP7	1.5e-70	0.42	0.31	0.18	6.9e-66	CM 3
ANKRD17	3.3e-74	0.46	0.7	0.6	1.5e-69	CM 3
C7orf60	1.2e-110	-0.44	0.14	0.031	5.2e-106	CM 3
EPM2A	1.1e-62	-0.37	0.26	0.14	4.8e-58	CM 3
NR3C2	2.3e-49	0.44	0.58	0.48	1e-44	CM 3
ATP5A1	4.8e-118	0.38	0.12	0.02	2.1e-113	CM 3
GUCY1A3	1.3e-124	0.46	0.12	0.014	5.9e-120	CM 3
HBA2	5.9e-127	0.41	0.11	0.012	2.6e-122	CM 3
S100A1	9.7e-102	-0.59	0.12	0.26	4.4e-97	CM 3
ERBB2IP	2.1e-92	-0.37	0.13	0.032	9.3e-88	CM 3
COA1	2.2e-56	0.4	0.48	0.36	1e-51	CM 3
COX4I1	7.4e-107	-0.6	0.26	0.42	3.3e-102	CM 3
COX6A2	9.1e-235	-1	0.29	0.52	4.1e-230	CM 3
COX6B1	3.2e-92	-0.51	0.14	0.27	1.4e-87	CM 3
COX6C	4.6e-38	-0.35	0.16	0.24	2.1e-33	CM 3
COX7A1	2.3e-73	-0.5	0.21	0.34	1e-68	CM 3
COX7C	1.8e-29	-0.36	0.27	0.35	8.1e-25	CM 3
CYC1	1.2e-93	-0.5	0.18	0.33	5.6e-89	CM 3
MTFR1	1.6e-161	0.78	0.51	0.32	7.4e-157	CM 3
MT-ND2	6.9e-51	-0.43	0.09	0.18	3.1e-46	CM 3
MT-ND4	9.7e-51	-0.56	0.15	0.24	4.4e-46	CM 3
NDUFA1	1.8e-86	-0.47	0.13	0.26	8.1e-82	CM 3
NDUFA4	3.2e-100	-0.63	0.23	0.38	1.4e-95	CM 3
NDUFS1	1.7e-54	0.37	0.46	0.33	7.4e-50	CM 3
UQCR10	1.1e-55	-0.39	0.13	0.23	4.8e-51	CM 3
UQCRB	4.8e-224	-0.93	0.16	0.39	2.2e-219	CM 3
APPL2	5.4e-61	0.37	0.28	0.16	2.4e-56	CM 3
MFGE8	1.1e-80	-0.44	0.24	0.38	5.2e-76	CM 3
CFLAR	5.7e-222	-0.6	0.84	0.71	2.6e-217	CM 3
FBN2	1.1e-41	0.48	0.52	0.43	5.1e-37	CM 3
LTBP1	1.5e-101	0.41	0.73	0.61	6.6e-97	CM 3
PRKCE	1.2e-76	0.47	0.54	0.4	5.6e-72	CM 3
DENND1B	5.5e-77	0.47	0.48	0.33	2.5e-72	CM 3
WNK1	1.4e-75	0.45	0.63	0.5	6.2e-71	CM 3
CLASP1	4.3e-80	-0.47	0.61	0.48	1.9e-75	CM 3
PHLDB2	1.4e-92	-0.48	0.61	0.46	6.5e-88	CM 3
TIMP1	9.8e-95	-0.38	0.021	0.11	4.4e-90	CM 3

## Sheet: Gene-Set Enrichment
Table S20: Supervised Gene-Set Enrichment Analysis of Cardiomyocyte Subclusters in Sarcoidosis Relative to Control
Pathway	Enrichment Score	Cluster
Angiogenesis	-0.746667	CM 2
Apoptosis	-0.0949495	CM 2
Autophagy	0.413333	CM 2
Calcium Signaling	0.357692	CM 2
Cardiac Action Potential	0.437363	CM 2
Cardiac Myofibril Assembly	0.52	CM 2
Cardiac Tissue Regeneration	-0.0535714	CM 2
Cell Adhesion	0.346393	CM 2
Coagulation	0.126984	CM 2
Cytokine Signaling	0.881944	CM 2
ECM	0.775298	CM 2
FOXP1	-1	CM 2
Glycolysis	0.368687	CM 2
Heart Contraction	-0.0804196	CM 2
HLA Class I	-1	CM 2
IFN Signaling	0.128049	CM 2
IL-1 Signaling	-1	CM 2
Innate Immunity	0.113095	CM 2
MDA5 Signaling	1	CM 2
mTOR Signaling	0.407258	CM 2
NF-kB Signaling	0.4	CM 2
Nitric Oxide Signaling	1	CM 2
NLRP3	1	CM 2
OXPHOS	0.208874	CM 2
PDGF Signaling	-0.476471	CM 2
RIG-I Signaling	-0.132075	CM 2
TGFB Signaling	0.425	CM 2
TLR Signaling	0.845771	CM 2
TNF Signaling	0.6325	CM 2
Type 1 Response	1	CM 2
WNK1	1	CM 2
Wound Healing	0.465909	CM 2
Apoptosis	-0.108696	CM 3
Autophagy	0.283582	CM 3
Calcium Signaling	0.632937	CM 3
Cardiac Action Potential	0.635281	CM 3
Cardiac Myofibril Assembly	0.381513	CM 3
Cardiac Tissue Regeneration	0.231183	CM 3
Cell Adhesion	0.398601	CM 3
Coagulation	-0.114286	CM 3
Complement System	-1	CM 3
Cytokine Signaling	0.75	CM 3
ECM	0.219512	CM 3
Glycolysis	0.0204082	CM 3
Heart Contraction	0.0235294	CM 3
HLA Class I	-1	CM 3
IFN Signaling	-1	CM 3
IL-1 Signaling	0.715	CM 3
Immune Response	1	CM 3
Inflammasome	1	CM 3
Innate Immunity	0.298469	CM 3
MDA5 Signaling	1	CM 3
mTOR Signaling	-0.920455	CM 3
NF-kB Signaling	1	CM 3
Nitric Oxide Signaling	0.279661	CM 3
NOD2 Signaling	-1	CM 3
OXPHOS	-0.355	CM 3
Phagocytosis	-0.0795455	CM 3
TGFB Signaling	0.161111	CM 3
TLR Signaling	1	CM 3
Type 2 Cytokine Production	1	CM 3
WNK1	1	CM 3
Wound Healing	-0.923611	CM 3
