# Supplementary material for: Integrative single-cell analysis of cardiac and pulmonary sarcoidosis using publicly available cardiac and bronchoalveolar lavage fluid sequencing datasets
Source: Front Cardiovasc Med. 2023 Jul 28;10:1227818. doi: 10.3389/fcvm.2023.1227818 (PMC10419306; doi:10.3389/fcvm.2023.1227818)
Supplement: Supplementary file 1 [file Datasheet1.zip › Table_S3.xlsx]

## Sheet: BAL Cluster Markers
Table S3: Canonical Bronchoalveolar Lavage Fluid Markers Utilized for Annotation of Biologically Meaningful Cluster Identities
Cell Type	Markers
Circulating Monocytes	PTPRC, S100A8, VCAN
Cycling Monocytes	TOP2A, MKI67, CDK1, PTPRC, C1QB
Dendritic Cells	CD1C, CD1E, FCER1A, PTPRC
Epithelial Cells	EPCAM, MUC1, MUC16
FOLR2+ Macrophages	FOLR2, F13A1, CCL13, PTPRC, CD68
GPNMB+ Macrophages	GPNMB, MT2A, FABP4, PTPRC, CD68
HLA-DR+ Macrophages	HLA-DRA, HLA-DRB1, IFI27, PTPRC, CD68
Pro-inflammatory Macrophages	IL1B, CCL20, CCL4, PTPRC, CD68
SYTL3+ Macrophages	SYTL3, MRC1, THBS1, PTPRC, CD68
T Cells	LCK, CD3E, TRAC, PTPRC
