# Supplementary material for: Integrative single-cell analysis of cardiac and pulmonary sarcoidosis using publicly available cardiac and bronchoalveolar lavage fluid sequencing datasets
Source: Front Cardiovasc Med. 2023 Jul 28;10:1227818. doi: 10.3389/fcvm.2023.1227818 (PMC10419306; doi:10.3389/fcvm.2023.1227818)
Supplement: Supplementary file 1 [file Datasheet1.zip › Table_S4.xlsx]

## Sheet: Cardiac Cluster Markers
Table S4: Canonical Cardiac Markers Utilized for Annotation of Biologically Meaningful Cluster Identities
Cell Type	Markers
Adipocytes	GPAM, FASN, ADIPOQ
Cardiomyocytes	TTN, TNNT2, RYR2, PLN, SLC8A1
Endothelial Cells	PECAM1, CDH5, VWF, CXCL8
Fibroblasts	DCN, GSN, COL1A2, PDGFRA
Granulocytes	PTPRC, KIT, GATA2, CD22
Lymphatic Endothelial Cells	PDPN, PROX1, CCL21, PECAM1
Macrophages	PTPRC, CD163L1, MERTK, CD68
Neurons	NRXN1, NRXN3, KCNMB4
NK/T Cells	PTPRC, GNLY, IL7R, GNLY
Pericytes	ABCC9, KCNJ8, PDGFRB, DES
Smooth Muscle Cells	MYH11, ACTA2, TAGLN
