# Supplementary material for: Integrative single-cell analysis of cardiac and pulmonary sarcoidosis using publicly available cardiac and bronchoalveolar lavage fluid sequencing datasets
Source: Front Cardiovasc Med. 2023 Jul 28;10:1227818. doi: 10.3389/fcvm.2023.1227818 (PMC10419306; doi:10.3389/fcvm.2023.1227818)
Supplement: Supplementary file 1 [file Datasheet1.zip › Table_S5.xlsx]

## Sheet: Cardiac Markers
Table S5: Statistically Significant Cluster Markers Identified via Differential Expression Testing
Cardiac Markers
Gene	p_val	avg_log2FC	pct.1	pct.2	p_val_adj	Cluster
GPAM	0	5.09099	0.845	0.038	0	Adipocytes
ACACB	0	4.13166	0.975	0.334	0	Adipocytes
G0S2	0	4.08003	0.534	0.056	0	Adipocytes
SLC19A3	0	3.56628	0.797	0.009	0	Adipocytes
PLIN1	0	3.55985	0.874	0.008	0	Adipocytes
PLIN4	0	3.41024	0.742	0.038	0	Adipocytes
PDE3B	0	3.28012	0.934	0.269	0	Adipocytes
GHR	0	3.2659	0.916	0.255	0	Adipocytes
SCD	0	3.22593	0.353	0.011	0	Adipocytes
PNPLA2	0	3.21372	0.874	0.062	0	Adipocytes
PRKAR2B	0	3.13385	0.766	0.052	0	Adipocytes
FASN	0	3.11472	0.513	0.014	0	Adipocytes
PPARG	0	3.02351	0.898	0.181	0	Adipocytes
SIK2	0	2.96582	0.852	0.303	0	Adipocytes
ADIPOQ	0	2.95742	0.71	0.005	0	Adipocytes
ANGPTL4	0	2.8886	0.711	0.054	0	Adipocytes
MGST1	0	2.87691	0.884	0.121	0	Adipocytes
PTGER3	0	2.86189	0.671	0.012	0	Adipocytes
FABP4	0	2.86008	0.801	0.097	0	Adipocytes
TMEM132C	0	2.84094	0.826	0.083	0	Adipocytes
GPD1	0	2.82949	0.728	0.006	0	Adipocytes
MLXIPL	0	2.80813	0.787	0.008	0	Adipocytes
SAA1	0	2.71532	0.263	0.005	0	Adipocytes
TENM3	0	2.71379	0.745	0.083	0	Adipocytes
AQP7	0	2.66239	0.85	0.191	0	Adipocytes
ACSL1	0	2.64672	0.889	0.252	0	Adipocytes
TRHDE	0	2.61159	0.608	0.019	0	Adipocytes
PLXNA4	0	2.60576	0.8	0.146	0	Adipocytes
DGAT2	0	2.59866	0.462	0.005	0	Adipocytes
PPP2R1B	0	2.53397	0.623	0.083	0	Adipocytes
ADH1B	0	2.51647	0.776	0.084	0	Adipocytes
ACSS2	0	2.51	0.69	0.144	0	Adipocytes
LINC00598	0	2.49161	0.45	0.039	0	Adipocytes
GYG2	0	2.48867	0.587	0.004	0	Adipocytes
CIDEA	0	2.43988	0.545	0.003	0	Adipocytes
LIPE	0	2.43905	0.63	0.027	0	Adipocytes
PCK1	0	2.40502	0.378	0.002	0	Adipocytes
LPL	0	2.40401	0.835	0.229	0	Adipocytes
PTPRF	0	2.39298	0.653	0.018	0	Adipocytes
LIPE-AS1	0	2.3782	0.665	0.083	0	Adipocytes
THRSP	0	2.35793	0.282	0.002	0	Adipocytes
EBF1	0	2.29731	0.966	0.422	0	Adipocytes
MEST	0	2.29343	0.496	0.016	0	Adipocytes
HK2	0	2.21326	0.499	0.021	0	Adipocytes
PFKFB3	0	2.21233	0.713	0.146	0	Adipocytes
CIDEC	0	2.19639	0.524	0.003	0	Adipocytes
LPIN1	0	2.16811	0.667	0.13	0	Adipocytes
RP11-286B14.1	0	2.10807	0.388	0.003	0	Adipocytes
MARC1	0	2.10597	0.567	0.025	0	Adipocytes
LIMA1	0	2.10429	0.807	0.214	0	Adipocytes
C2CD2	0	2.08605	0.665	0.094	0	Adipocytes
NWD2	0	2.0859	0.382	0.004	0	Adipocytes
AGPAT2	0	2.07634	0.541	0.041	0	Adipocytes
KCNIP2	0	2.07016	0.574	0.069	0	Adipocytes
LINC02240	0	2.0436	0.286	0.022	0	Adipocytes
IGF1	0	2.03398	0.632	0.119	0	Adipocytes
SOX5	0	2.00404	0.888	0.293	0	Adipocytes
LVRN	0	2.00003	0.493	0.009	0	Adipocytes
ADIPOR2	0	1.99866	0.759	0.212	0	Adipocytes
CRLS1	0	1.99292	0.625	0.147	0	Adipocytes
ITSN1	0	1.98054	0.861	0.292	0	Adipocytes
ACVR1C	0	1.97788	0.451	0.013	0	Adipocytes
PC	0	1.97673	0.52	0.024	0	Adipocytes
BCL2	0	1.96442	0.84	0.243	0	Adipocytes
VKORC1L1	0	1.94139	0.667	0.136	0	Adipocytes
PCSK5	0	1.92629	0.748	0.152	0	Adipocytes
TPRG1	0	1.92607	0.634	0.109	0	Adipocytes
MAPK10	0	1.92311	0.833	0.203	0	Adipocytes
LDLRAD3	0	1.91243	0.697	0.123	0	Adipocytes
PTPRS	0	1.90346	0.735	0.14	0	Adipocytes
ACO1	0	1.87998	0.685	0.09	0	Adipocytes
ABHD5	0	1.86829	0.539	0.076	0	Adipocytes
ARHGAP20	0	1.86466	0.398	0.012	0	Adipocytes
MME	0	1.85862	0.475	0.037	0	Adipocytes
CSAD	0	1.85454	0.672	0.137	0	Adipocytes
HPSE2	0	1.84851	0.413	0.019	0	Adipocytes
LDLR	0	1.82796	0.443	0.062	0	Adipocytes
CYB5A	0	1.81191	0.494	0.045	0	Adipocytes
ZNF117	0	1.79995	0.577	0.051	0	Adipocytes
ITIH5	0	1.77172	0.612	0.089	0	Adipocytes
GABRE	0	1.77028	0.585	0.06	0	Adipocytes
APBB1IP	0	1.7669	0.576	0.084	0	Adipocytes
PECR	0	1.72581	0.485	0.02	0	Adipocytes
ATP9A	0	1.71909	0.595	0.088	0	Adipocytes
DHRS3	0	1.69776	0.534	0.08	0	Adipocytes
PLA2G16	0	1.67812	0.545	0.072	0	Adipocytes
HACD2	0	1.67422	0.518	0.071	0	Adipocytes
PLIN5	0	1.67113	0.535	0.074	0	Adipocytes
RTN3	0	1.65477	0.665	0.145	0	Adipocytes
LBP	0	1.63985	0.123	0.002	0	Adipocytes
PDE8B	0	1.60879	0.284	0.015	0	Adipocytes
APOL6	0	1.55101	0.492	0.034	0	Adipocytes
EYA2	0	1.54899	0.542	0.058	0	Adipocytes
PFKFB1	0	1.54879	0.395	0.004	0	Adipocytes
PNPLA3	0	1.54147	0.275	0.002	0	Adipocytes
TWIST2	0	1.54066	0.429	0.034	0	Adipocytes
GPT2	0	1.53341	0.387	0.013	0	Adipocytes
ALDH1L1	0	1.52528	0.43	0.03	0	Adipocytes
SLIT3	0	1.50777	0.623	0.118	0	Adipocytes
CD96	0	1.46855	0.405	0.041	0	Adipocytes
APMAP	0	1.44553	0.496	0.057	0	Adipocytes
EPB41L4B	0	1.44279	0.389	0.043	0	Adipocytes
DUSP4	0	1.44204	0.235	0.005	0	Adipocytes
LGALS12	0	1.44167	0.356	0.001	0	Adipocytes
ADAMTS12	0	1.43961	0.571	0.099	0	Adipocytes
ASS1	0	1.41146	0.396	0.037	0	Adipocytes
PCOLCE2	0	1.40176	0.657	0.143	0	Adipocytes
CLMP	0	1.39134	0.597	0.109	0	Adipocytes
MOCS1	0	1.36036	0.443	0.054	0	Adipocytes
AKR1C2	0	1.35706	0.338	0.028	0	Adipocytes
ADAM12	0	1.31813	0.417	0.051	0	Adipocytes
HILPDA	0	1.31656	0.356	0.02	0	Adipocytes
CNTFR	0	1.29635	0.335	0.005	0	Adipocytes
C19orf12	0	1.28646	0.466	0.076	0	Adipocytes
FGF13	0	1.28584	0.431	0.057	0	Adipocytes
RETSAT	0	1.25752	0.395	0.035	0	Adipocytes
RP11-427J23.1	0	1.2475	0.235	0.009	0	Adipocytes
AIFM2	0	1.23634	0.381	0.037	0	Adipocytes
ANGPTL8	0	1.23056	0.116	0.001	0	Adipocytes
MREG	0	1.22458	0.366	0.012	0	Adipocytes
FP325317.1	0	1.22285	0.312	0.025	0	Adipocytes
DHDDS	0	1.18024	0.427	0.064	0	Adipocytes
AOC3	0	1.1756	0.342	0.009	0	Adipocytes
FAM213A	0	1.14046	0.451	0.061	0	Adipocytes
GLYCTK	0	1.12719	0.235	0.013	0	Adipocytes
BANK1	0	1.12456	0.333	0.026	0	Adipocytes
RP11-61I13.3	0	1.09588	0.242	0.008	0	Adipocytes
SLC22A3	0	1.07856	0.294	0.019	0	Adipocytes
RBP4	0	1.07806	0.214	0.002	0	Adipocytes
KLB	0	1.07737	0.258	0.003	0	Adipocytes
DIO3OS	0	1.07111	0.297	0.019	0	Adipocytes
GDPD5	0	1.05988	0.286	0.022	0	Adipocytes
STOX1	0	1.00945	0.244	0.01	0	Adipocytes
TRARG1	0	1.00465	0.188	0.002	0	Adipocytes
PLEKHG6	0	0.966565	0.248	0.004	0	Adipocytes
AL356479.1	0	0.95004	0.146	0.002	0	Adipocytes
HEBP2	0	0.935261	0.294	0.03	0	Adipocytes
PQLC2L	0	0.912373	0.325	0.033	0	Adipocytes
PEX11A	0	0.901213	0.262	0.02	0	Adipocytes
AC007923.4	0	0.90002	0.158	0.006	0	Adipocytes
SCRN2	0	0.890054	0.289	0.03	0	Adipocytes
LEP	0	0.871702	0.183	0.001	0	Adipocytes
TBL1Y	0	0.870727	0.196	0.002	0	Adipocytes
FAM89A	0	0.860895	0.273	0.013	0	Adipocytes
DNAH9	0	0.845392	0.23	0.019	0	Adipocytes
SLC7A10	0	0.843786	0.165	0.001	0	Adipocytes
AC022414.1	0	0.833065	0.133	0.002	0	Adipocytes
SGK2	0	0.81718	0.214	0.002	0	Adipocytes
KANK4	0	0.799568	0.176	0.004	0	Adipocytes
BOK	0	0.790573	0.221	0.007	0	Adipocytes
RP11-1101K5.1	0	0.771291	0.188	0.009	0	Adipocytes
ACADL	0	0.769105	0.221	0.014	0	Adipocytes
FNDC4	0	0.754585	0.169	0.005	0	Adipocytes
CALB2	0	0.705945	0.178	0.001	0	Adipocytes
ENPP2	3.29561e-307	1.15799	0.245	0.022	1.48537e-302	Adipocytes
DIRC3	1.22767e-306	1.65435	0.557	0.11	5.53325e-302	Adipocytes
TLN2	1.97552e-305	2.06461	0.832	0.294	8.90384e-301	Adipocytes
KCNIP2-AS1	1.46152e-303	1.40059	0.311	0.037	6.5872e-299	Adipocytes
AC007529.2	3.73413e-301	1.27601	0.235	0.021	1.68301e-296	Adipocytes
MOGAT1	1.46694e-300	0.887247	0.185	0.013	6.61165e-296	Adipocytes
GSE1	3.85818e-297	1.69129	0.531	0.105	1.73892e-292	Adipocytes
CDC42EP4	4.33006e-297	2.10854	0.447	0.076	1.9516e-292	Adipocytes
CABLES1	1.39616e-296	1.42437	0.444	0.072	6.29261e-292	Adipocytes
ABCA1	3.1955e-291	2.0177	0.755	0.228	1.44024e-286	Adipocytes
AGBL4	6.06995e-290	1.5198	0.459	0.081	2.73579e-285	Adipocytes
NRIP1	8.9721e-285	1.74404	0.587	0.133	4.04382e-280	Adipocytes
KCNB1	4.07354e-284	1.0063	0.256	0.026	1.83598e-279	Adipocytes
ACSF2	6.151e-283	1.0806	0.291	0.034	2.77232e-278	Adipocytes
ELMOD3	7.19612e-283	1.50911	0.529	0.107	3.24337e-278	Adipocytes
ANXA1	1.44812e-281	2.43676	0.598	0.14	6.52683e-277	Adipocytes
GSDMB	2.53909e-280	0.808814	0.23	0.021	1.14439e-275	Adipocytes
SNTG2	1.56488e-277	0.80769	0.398	0.059	7.05308e-273	Adipocytes
NTM	8.18704e-275	1.05955	0.424	0.07	3.68998e-270	Adipocytes
CDO1	6.29284e-271	0.870386	0.262	0.028	2.83625e-266	Adipocytes
TM7SF2	4.97018e-270	0.767872	0.211	0.019	2.24011e-265	Adipocytes
RP11-665G4.1	1.04751e-269	1.53216	0.311	0.04	4.72122e-265	Adipocytes
LAMA4	6.1198e-264	1.91346	0.775	0.266	2.75826e-259	Adipocytes
MAOA	1.55117e-263	1.70877	0.452	0.086	6.9913e-259	Adipocytes
NEAT1	2.93839e-262	1.77584	0.999	0.931	1.32436e-257	Adipocytes
NHS	7.14382e-261	1.30004	0.563	0.122	3.21979e-256	Adipocytes
NET1	3.9293e-260	1.07053	0.289	0.036	1.77097e-255	Adipocytes
DOCK11	9.61581e-259	1.53413	0.675	0.174	4.33394e-254	Adipocytes
GBE1	4.06289e-258	2.23606	0.906	0.433	1.83119e-253	Adipocytes
PSMA1	5.86245e-258	1.25217	0.511	0.105	2.64226e-253	Adipocytes
CTIF	2.36867e-257	1.53637	0.686	0.192	1.06758e-252	Adipocytes
SLC24A3	1.03818e-256	0.994822	0.387	0.061	4.67916e-252	Adipocytes
TBX15	5.93636e-255	0.920602	0.256	0.029	2.67558e-250	Adipocytes
STX11	2.26642e-254	0.924582	0.255	0.029	1.0215e-249	Adipocytes
SYNE3	1.78387e-252	1.16833	0.447	0.083	8.04008e-248	Adipocytes
PIM1	4.54099e-251	1.05973	0.279	0.034	2.04667e-246	Adipocytes
FAM157C	8.06388e-251	1.18474	0.367	0.058	3.63447e-246	Adipocytes
STAT5A	5.36441e-250	0.897352	0.282	0.035	2.41779e-245	Adipocytes
RTN4RL1	6.28109e-250	0.893385	0.217	0.021	2.83095e-245	Adipocytes
FOXP2	9.99359e-247	1.41121	0.748	0.218	4.50421e-242	Adipocytes
FOXO1	9.24793e-246	1.97905	0.88	0.384	4.16813e-241	Adipocytes
ABCD2	1.88664e-245	1.02773	0.284	0.037	8.50327e-241	Adipocytes
ADRA1A	5.70738e-242	1.69456	0.513	0.119	2.57237e-237	Adipocytes
SREBF1	3.4776e-241	1.3019	0.378	0.063	1.56739e-236	Adipocytes
SLC25A25	9.78354e-241	1.18213	0.331	0.049	4.40954e-236	Adipocytes
PXDN	3.20818e-240	1.32233	0.584	0.138	1.44596e-235	Adipocytes
PRR5	3.4932e-240	0.792257	0.21	0.021	1.57442e-235	Adipocytes
TMEM135	6.96023e-240	1.82058	0.794	0.295	3.13705e-235	Adipocytes
PGD	2.60843e-239	0.882318	0.28	0.036	1.17564e-234	Adipocytes
SHISA6	5.24119e-239	0.996338	0.317	0.045	2.36226e-234	Adipocytes
ADIRF	1.14434e-238	0.945633	0.423	0.075	5.15765e-234	Adipocytes
TENM4	2.11348e-237	1.46545	0.479	0.1	9.52567e-233	Adipocytes
ZBTB7C	1.51578e-236	1.22208	0.415	0.075	6.83179e-232	Adipocytes
GNAI1	8.06841e-236	1.23741	0.377	0.063	3.63651e-231	Adipocytes
SPON1	1.63124e-235	1.2489	0.472	0.095	7.35215e-231	Adipocytes
SOCS3	2.43643e-231	0.900497	0.28	0.037	1.09812e-226	Adipocytes
SVEP1	3.04004e-231	1.56434	0.588	0.146	1.37018e-226	Adipocytes
FZD4	1.65917e-229	1.09118	0.458	0.09	7.47804e-225	Adipocytes
SLC1A3	9.46437e-229	1.96279	0.779	0.286	4.26569e-224	Adipocytes
LINC02456	3.13624e-228	1.29663	0.2	0.02	1.41353e-223	Adipocytes
SYN2	1.02996e-223	0.80175	0.15	0.011	4.64213e-219	Adipocytes
EHBP1	1.96548e-223	1.60794	0.783	0.29	8.85863e-219	Adipocytes
BCL6	2.03967e-223	1.3431	0.713	0.222	9.19299e-219	Adipocytes
ELOVL5	8.77053e-222	1.96281	0.627	0.177	3.95297e-217	Adipocytes
MDFIC	2.44357e-221	1.2743	0.611	0.163	1.10134e-216	Adipocytes
TF	1.13107e-218	1.21174	0.259	0.034	5.09785e-214	Adipocytes
CARMN	5.83794e-216	1.13015	0.604	0.157	2.63122e-211	Adipocytes
LINC00278	1.63197e-214	1.84573	0.48	0.112	7.35543e-210	Adipocytes
SLC7A6	4.84118e-212	1.59449	0.669	0.22	2.18197e-207	Adipocytes
ASPH	5.67237e-212	1.5096	0.79	0.316	2.55659e-207	Adipocytes
RP11-444D3.1	1.60598e-211	1.83293	0.476	0.115	7.23833e-207	Adipocytes
RPLP2	1.93464e-211	1.16471	0.448	0.094	8.7196e-207	Adipocytes
TLE1	1.50384e-208	0.960616	0.525	0.12	6.77794e-204	Adipocytes
CPM	4.60971e-207	1.64478	0.62	0.17	2.07764e-202	Adipocytes
TGFBR3	2.35012e-204	1.56328	0.776	0.295	1.05922e-199	Adipocytes
SDK1	4.29343e-204	1.43026	0.632	0.191	1.93509e-199	Adipocytes
IRS2	1.01509e-203	1.2792	0.48	0.113	4.5751e-199	Adipocytes
CSPG4	1.21929e-203	0.806058	0.246	0.032	5.49546e-199	Adipocytes
F3	3.09925e-203	1.36082	0.343	0.063	1.39686e-198	Adipocytes
RP11-563J2.2	7.15618e-203	0.700243	0.176	0.017	3.22536e-198	Adipocytes
VEGFA	9.04727e-202	1.316	0.493	0.121	4.0777e-197	Adipocytes
AC018616.1	1.91957e-201	1.04577	0.16	0.014	8.65168e-197	Adipocytes
PLA2G6	5.47262e-201	0.782221	0.221	0.027	2.46656e-196	Adipocytes
COL4A1	3.86398e-200	1.57198	0.849	0.363	1.74154e-195	Adipocytes
PALMD	1.67975e-199	1.56383	0.685	0.236	7.57078e-195	Adipocytes
LURAP1L	9.0967e-197	0.773016	0.23	0.029	4.09998e-192	Adipocytes
COL4A2	2.16627e-196	1.47305	0.885	0.427	9.76362e-192	Adipocytes
ANO6	1.13215e-195	1.84755	0.732	0.304	5.10272e-191	Adipocytes
NTRK2	1.83113e-195	0.857335	0.248	0.034	8.25307e-191	Adipocytes
PIEZO1	5.77091e-195	0.904303	0.366	0.068	2.60101e-190	Adipocytes
PIM3	1.23321e-194	0.951529	0.27	0.04	5.55819e-190	Adipocytes
LINC01239	9.87149e-194	0.987024	0.183	0.02	4.44918e-189	Adipocytes
GRK3	4.63571e-192	2.03334	0.273	0.044	2.08936e-187	Adipocytes
NAMPT	4.83255e-192	1.91921	0.689	0.246	2.17808e-187	Adipocytes
ANGPTL2	1.09402e-190	1.0128	0.273	0.042	4.93087e-186	Adipocytes
PRICKLE2	1.87951e-190	1.24695	0.632	0.184	8.47114e-186	Adipocytes
TCF7L2	1.2012e-189	1.75645	0.779	0.32	5.41394e-185	Adipocytes
AC084871.2	1.22319e-189	0.822093	0.15	0.014	5.51306e-185	Adipocytes
SAT1	6.46257e-189	1.79917	0.832	0.384	2.91275e-184	Adipocytes
PPA1	9.02873e-189	0.998907	0.352	0.066	4.06934e-184	Adipocytes
FADS3	5.48078e-188	1.21117	0.434	0.1	2.47024e-183	Adipocytes
LIMS1	8.45019e-187	1.49471	0.735	0.288	3.80858e-182	Adipocytes
SORT1	1.1301e-186	1.14719	0.548	0.152	5.09347e-182	Adipocytes
TRPS1	2.6209e-184	1.38274	0.856	0.362	1.18127e-179	Adipocytes
LGR4	2.45347e-181	1.40659	0.641	0.209	1.1058e-176	Adipocytes
FRMD4A	4.15488e-181	1.2297	0.849	0.365	1.87265e-176	Adipocytes
AASS	1.02007e-179	1.12735	0.515	0.139	4.59756e-175	Adipocytes
AKAP12	1.37978e-179	1.31459	0.562	0.156	6.21883e-175	Adipocytes
ECHDC2	3.34653e-179	1.27326	0.772	0.317	1.50831e-174	Adipocytes
MIR193BHG	3.94719e-179	0.968759	0.326	0.062	1.77904e-174	Adipocytes
GADD45B	5.01308e-178	1.35198	0.455	0.112	2.25944e-173	Adipocytes
MYCBP2	1.02742e-177	1.44021	0.847	0.416	4.63068e-173	Adipocytes
PALM2-AKAP2	3.0082e-175	1.13142	0.538	0.154	1.35583e-170	Adipocytes
AZGP1	1.06805e-174	0.740432	0.213	0.029	4.81381e-170	Adipocytes
AACS	1.37033e-174	1.31571	0.282	0.048	6.17621e-170	Adipocytes
MCAM	4.01207e-174	0.768258	0.342	0.064	1.80828e-169	Adipocytes
MACROD2	1.90844e-172	1.37584	0.555	0.166	8.60154e-168	Adipocytes
XYLT1	1.04958e-170	1.01086	0.496	0.125	4.73054e-166	Adipocytes
TMBIM1	1.15636e-170	0.90745	0.322	0.061	5.21185e-166	Adipocytes
ECM2	4.73557e-170	0.792141	0.35	0.069	2.13437e-165	Adipocytes
ME1	4.35768e-169	2.47572	0.459	0.121	1.96405e-164	Adipocytes
MT1A	6.53599e-169	1.26343	0.181	0.021	2.94584e-164	Adipocytes
GLUL	1.20585e-167	1.9116	0.548	0.176	5.4349e-163	Adipocytes
C6	1.73574e-166	1.34324	0.412	0.101	7.82317e-162	Adipocytes
INSIG1	5.80312e-165	1.23337	0.164	0.018	2.61552e-160	Adipocytes
ITPR2	9.87156e-165	1.24449	0.835	0.38	4.44921e-160	Adipocytes
ACER2	7.71165e-164	0.97227	0.303	0.056	3.47572e-159	Adipocytes
RASD1	3.87916e-161	1.28955	0.231	0.036	1.74838e-156	Adipocytes
SEMA3A	4.24192e-160	1.11168	0.332	0.068	1.91188e-155	Adipocytes
PLOD2	9.8871e-160	1.18608	0.5	0.143	4.45621e-155	Adipocytes
CAT	1.37891e-159	1.03556	0.49	0.138	6.21489e-155	Adipocytes
ACLY	4.89755e-159	2.26866	0.296	0.058	2.20737e-154	Adipocytes
ENPP1	3.59838e-158	0.726148	0.246	0.039	1.62182e-153	Adipocytes
ESR1	5.61764e-157	0.95941	0.454	0.114	2.53193e-152	Adipocytes
PYGL	7.27071e-157	0.788296	0.298	0.056	3.27698e-152	Adipocytes
ITGA7	6.77342e-156	0.995556	0.548	0.165	3.05285e-151	Adipocytes
BCKDHB	5.26003e-155	1.23188	0.563	0.188	2.37075e-150	Adipocytes
NAV2	6.0284e-155	1.89664	0.7	0.317	2.71706e-150	Adipocytes
TKT	1.35611e-154	1.10646	0.296	0.058	6.11213e-150	Adipocytes
CEBPB	1.31812e-153	1.42166	0.333	0.073	5.94089e-149	Adipocytes
MAGI2	1.33277e-152	1.28818	0.81	0.387	6.00693e-148	Adipocytes
LSS	4.03938e-152	0.959317	0.373	0.086	1.82059e-147	Adipocytes
SERPINH1	4.84789e-152	0.782012	0.268	0.048	2.18499e-147	Adipocytes
TXLNG	1.86511e-151	0.872544	0.326	0.068	8.40623e-147	Adipocytes
MTHFD1	2.56268e-151	0.715038	0.301	0.059	1.15503e-146	Adipocytes
IRAK2	5.02477e-151	0.850426	0.223	0.035	2.26471e-146	Adipocytes
AKT2	2.41272e-149	0.86605	0.37	0.086	1.08744e-144	Adipocytes
OSBPL1A	4.84559e-147	1.26502	0.626	0.228	2.18396e-142	Adipocytes
PRKG1	5.65925e-147	-2.66467	0.282	0.701	2.55068e-142	Adipocytes
PCED1B	3.97904e-146	0.82653	0.459	0.12	1.79339e-141	Adipocytes
AK4	3.00796e-145	0.958254	0.347	0.081	1.35572e-140	Adipocytes
CLSTN2	5.88326e-144	1.22412	0.374	0.089	2.65164e-139	Adipocytes
SIDT2	3.64098e-142	0.780943	0.286	0.056	1.64103e-137	Adipocytes
HADH	3.28171e-140	0.889712	0.374	0.094	1.4791e-135	Adipocytes
SLC25A33	2.56478e-139	0.94707	0.308	0.067	1.15597e-134	Adipocytes
PNPLA7	1.25973e-138	1.02413	0.324	0.074	5.67771e-134	Adipocytes
SORBS1	4.15315e-138	1.07227	0.931	0.491	1.87187e-133	Adipocytes
PGM3	1.5948e-137	0.832049	0.336	0.077	7.1879e-133	Adipocytes
SLC16A7	4.82858e-137	1.32098	0.697	0.297	2.17629e-132	Adipocytes
SLC25A16	1.16147e-136	0.915973	0.464	0.135	5.23485e-132	Adipocytes
LRIG1	1.74991e-136	1.12724	0.447	0.132	7.88702e-132	Adipocytes
SEPT11	1.99401e-136	1.02546	0.613	0.213	8.9872e-132	Adipocytes
CCNL1	1.45216e-135	1.30819	0.606	0.225	6.54504e-131	Adipocytes
PQLC1	7.19945e-135	0.744773	0.322	0.072	3.24487e-130	Adipocytes
HSDL2	8.10808e-135	1.05576	0.606	0.223	3.65439e-130	Adipocytes
KCNE1	1.82321e-133	1.07109	0.209	0.034	8.21738e-129	Adipocytes
TSPAN3	6.62831e-133	0.726491	0.318	0.071	2.98745e-128	Adipocytes
ADCK3	2.52759e-132	0.903517	0.235	0.043	1.13921e-127	Adipocytes
LRP1	5.47059e-132	1.09144	0.612	0.223	2.46565e-127	Adipocytes
ABCA5	6.12727e-132	0.90885	0.578	0.198	2.76162e-127	Adipocytes
SELENBP1	1.53351e-131	0.709557	0.251	0.047	6.91167e-127	Adipocytes
ZBED3-AS1	4.70237e-131	0.713495	0.146	0.018	2.11941e-126	Adipocytes
MKNK2	1.45329e-129	0.810682	0.262	0.052	6.5501e-125	Adipocytes
VIM	2.52409e-129	1.11201	0.685	0.271	1.13763e-124	Adipocytes
CHP1	2.63441e-129	0.735075	0.318	0.073	1.18736e-124	Adipocytes
HMGCS1	4.82095e-129	0.832166	0.248	0.048	2.17285e-124	Adipocytes
ACACA	8.17883e-128	1.74669	0.563	0.212	3.68628e-123	Adipocytes
AC002066.1	9.26452e-128	1.18079	0.438	0.133	4.17561e-123	Adipocytes
MCCC2	1.81164e-127	0.814061	0.408	0.113	8.16526e-123	Adipocytes
USP33	1.13377e-126	1.1059	0.615	0.238	5.11003e-122	Adipocytes
BMP1	3.13761e-125	0.722204	0.263	0.053	1.41415e-120	Adipocytes
RTN4	3.68114e-125	1.18662	0.713	0.298	1.65913e-120	Adipocytes
BLCAP	8.98914e-125	0.846813	0.408	0.114	4.0515e-120	Adipocytes
APCDD1	3.1054e-124	0.798536	0.277	0.058	1.39963e-119	Adipocytes
NFIL3	4.30293e-124	0.971884	0.227	0.042	1.93937e-119	Adipocytes
EMP1	5.21047e-124	1.07554	0.564	0.195	2.34841e-119	Adipocytes
CCDC69	1.96316e-123	0.70757	0.29	0.064	8.84818e-119	Adipocytes
CHKA	2.5843e-123	0.893277	0.503	0.166	1.16477e-118	Adipocytes
LRRC8B	5.83689e-123	0.843642	0.332	0.081	2.63075e-118	Adipocytes
FAM214A	6.08681e-123	1.14069	0.632	0.255	2.74339e-118	Adipocytes
ADAMTS2	6.11345e-123	0.766797	0.304	0.069	2.75539e-118	Adipocytes
HOOK2	1.03006e-121	1.21484	0.597	0.228	4.6426e-117	Adipocytes
MRAS	1.19113e-121	0.904889	0.406	0.119	5.36855e-117	Adipocytes
ECHDC1	2.34143e-121	0.953415	0.443	0.134	1.05531e-116	Adipocytes
GPC6	1.58241e-120	1.20149	0.426	0.129	7.13208e-116	Adipocytes
PDHX	1.75466e-120	0.944706	0.493	0.164	7.90841e-116	Adipocytes
FOSB	4.03018e-120	1.35833	0.297	0.07	1.81644e-115	Adipocytes
EFNA5	9.10095e-120	0.940077	0.696	0.281	4.10189e-115	Adipocytes
KIAA0922	1.49269e-119	1.59532	0.388	0.117	6.7277e-115	Adipocytes
CLIP4	2.68081e-119	0.760563	0.436	0.13	1.20827e-114	Adipocytes
MGLL	6.27528e-119	0.965414	0.493	0.157	2.82833e-114	Adipocytes
RCL1	8.44986e-119	0.914408	0.353	0.094	3.80843e-114	Adipocytes
CACNA1C	6.13434e-118	-3.31996	0.195	0.583	2.76481e-113	Adipocytes
PCCA	1.35617e-117	1.1046	0.72	0.341	6.11241e-113	Adipocytes
PDXK	2.63714e-117	0.867676	0.346	0.09	1.18858e-112	Adipocytes
DGKI	2.14697e-116	0.877183	0.221	0.042	9.67661e-112	Adipocytes
MGEA5	8.81555e-116	1.9896	0.482	0.188	3.97325e-111	Adipocytes
ACOX1	2.41472e-115	0.765602	0.349	0.092	1.08834e-110	Adipocytes
PKDCC	1.60965e-114	0.816272	0.312	0.078	7.25487e-110	Adipocytes
BNC2	8.25334e-113	0.749794	0.674	0.249	3.71986e-108	Adipocytes
SLTM	9.67754e-113	0.985804	0.661	0.287	4.36176e-108	Adipocytes
ACER3	1.77429e-112	0.752942	0.549	0.193	7.99691e-108	Adipocytes
TNS1	5.69895e-112	1.33419	0.746	0.386	2.56857e-107	Adipocytes
TNFAIP8	4.14509e-111	1.15531	0.398	0.119	1.86823e-106	Adipocytes
EGR1	2.10246e-110	0.85287	0.345	0.091	9.47601e-106	Adipocytes
GFPT1	4.47662e-110	0.89214	0.465	0.154	2.01766e-105	Adipocytes
TMEM164	3.67935e-109	1.50382	0.51	0.196	1.65832e-104	Adipocytes
RP5-864K19.4	4.48623e-109	0.784768	0.239	0.051	2.02199e-104	Adipocytes
YAP1	1.77105e-107	0.922439	0.598	0.238	7.9823e-103	Adipocytes
SOS1	3.42164e-107	0.990776	0.748	0.365	1.54217e-102	Adipocytes
PHLDB1	8.58344e-107	0.797208	0.651	0.256	3.86864e-102	Adipocytes
MAST4	1.40054e-106	1.10218	0.843	0.471	6.31237e-102	Adipocytes
PPP2R5A	1.6998e-106	0.931729	0.529	0.197	7.66116e-102	Adipocytes
MCCC1	3.00589e-106	0.731913	0.401	0.122	1.35478e-101	Adipocytes
MORC4	3.09685e-106	0.877926	0.244	0.053	1.39578e-101	Adipocytes
ACSS3	9.1017e-106	1.36084	0.594	0.269	4.10223e-101	Adipocytes
MT1X	9.18846e-106	1.60389	0.22	0.046	4.14133e-101	Adipocytes
AP001528.2	1.06457e-105	0.748512	0.19	0.034	4.7981e-101	Adipocytes
ZNF160	1.81912e-104	0.916914	0.394	0.121	8.19897e-100	Adipocytes
TSEN2	5.22622e-103	0.767565	0.326	0.089	2.35551e-98	Adipocytes
KCTD7	2.03512e-102	0.763804	0.328	0.089	9.17249e-98	Adipocytes
AC098829.1	2.96602e-102	1.27125	0.227	0.049	1.33681e-97	Adipocytes
NNMT	3.66256e-102	0.851444	0.508	0.178	1.65075e-97	Adipocytes
GNA14	1.8099e-101	0.744508	0.333	0.09	8.15738e-97	Adipocytes
TEAD1	3.24012e-100	0.98869	0.702	0.341	1.46035e-95	Adipocytes
AKAP13	7.95942e-100	-1.47655	0.662	0.774	3.58739e-95	Adipocytes
AKR1C1	8.32469e-100	0.877381	0.276	0.067	3.75202e-95	Adipocytes
PRDX6	1.00244e-99	0.823697	0.401	0.128	4.51808e-95	Adipocytes
FAM107B	4.94661e-99	0.735129	0.36	0.103	2.22949e-94	Adipocytes
AGFG1	6.10039e-98	0.750776	0.611	0.249	2.74951e-93	Adipocytes
CD46	1.85093e-97	0.810417	0.573	0.226	8.34231e-93	Adipocytes
FGF10	5.38084e-97	0.770365	0.122	0.017	2.4252e-92	Adipocytes
COL5A2	6.98522e-97	0.84131	0.584	0.218	3.14831e-92	Adipocytes
POR	5.62032e-96	0.834642	0.378	0.118	2.53313e-91	Adipocytes
RHOBTB3	8.66383e-96	0.919315	0.679	0.317	3.90488e-91	Adipocytes
TPM1	1.00285e-95	-1.98741	0.245	0.577	4.51993e-91	Adipocytes
TTN	1.52044e-95	-3.75783	0.441	0.666	6.85276e-91	Adipocytes
FERMT2	2.88308e-95	0.940144	0.597	0.26	1.29943e-90	Adipocytes
AL845331.2	5.69214e-95	1.01426	0.213	0.048	2.56551e-90	Adipocytes
C6orf106	1.1167e-94	0.759786	0.464	0.165	5.03308e-90	Adipocytes
RRAS2	1.97112e-94	0.795426	0.382	0.122	8.88402e-90	Adipocytes
PLIN2	1.83232e-92	0.922785	0.293	0.08	8.25845e-88	Adipocytes
ADCY5	4.29474e-91	1.05276	0.515	0.21	1.93568e-86	Adipocytes
CALD1	4.85556e-90	-2.0246	0.317	0.607	2.18845e-85	Adipocytes
FIGN	1.12666e-89	0.728039	0.632	0.277	5.07799e-85	Adipocytes
THRB	6.81158e-89	0.89087	0.651	0.305	3.07005e-84	Adipocytes
LDHA	1.09924e-88	0.924487	0.34	0.105	4.95439e-84	Adipocytes
PSD3	1.256e-88	-2.07606	0.228	0.548	5.66093e-84	Adipocytes
KIAA1958	1.69326e-87	0.723933	0.312	0.092	7.63171e-83	Adipocytes
ZFAND5	2.89435e-87	1.14104	0.459	0.176	1.30451e-82	Adipocytes
PPFIBP1	3.96134e-87	-2.00426	0.139	0.489	1.78542e-82	Adipocytes
FILIP1	6.03215e-87	-2.14954	0.105	0.463	2.71875e-82	Adipocytes
ACSL4	6.83416e-87	1.52168	0.423	0.155	3.08022e-82	Adipocytes
MMP19	7.44841e-87	1.05402	0.176	0.035	3.35707e-82	Adipocytes
ADRBK2	1.97277e-86	1.35863	0.319	0.099	8.89146e-82	Adipocytes
LMCD1	2.47507e-86	0.825432	0.324	0.097	1.11554e-81	Adipocytes
CDC14B	2.69291e-86	0.714085	0.408	0.142	1.21372e-81	Adipocytes
FAM13A	6.11844e-85	1.58289	0.585	0.282	2.75764e-80	Adipocytes
CRY2	2.15388e-84	0.742512	0.366	0.122	9.70776e-80	Adipocytes
SH3GLB1	2.16986e-84	0.855742	0.49	0.195	9.77979e-80	Adipocytes
AR	3.88486e-84	0.916454	0.305	0.093	1.75095e-79	Adipocytes
PALLD	1.06749e-83	-2.73228	0.175	0.503	4.8113e-79	Adipocytes
PDE3A	1.0751e-83	-2.57087	0.239	0.542	4.84558e-79	Adipocytes
MIA3	1.51415e-83	0.77234	0.36	0.118	6.82441e-79	Adipocytes
CALCRL	2.23206e-83	1.15952	0.452	0.167	1.00601e-78	Adipocytes
SH3KBP1	4.11844e-83	0.847377	0.569	0.245	1.85622e-78	Adipocytes
YWHAG	5.24177e-83	0.768206	0.385	0.132	2.36252e-78	Adipocytes
LARP4	5.73413e-83	0.832836	0.52	0.216	2.58443e-78	Adipocytes
PTEN	1.27558e-82	0.99001	0.783	0.453	5.74917e-78	Adipocytes
PDZRN3	1.56057e-82	0.858642	0.695	0.329	7.03363e-78	Adipocytes
PDE1C	1.79703e-82	-2.27783	0.104	0.455	8.0994e-78	Adipocytes
SLC8A1	3.97103e-82	-3.1151	0.328	0.584	1.78978e-77	Adipocytes
PPARA	4.51673e-82	0.916334	0.417	0.158	2.03573e-77	Adipocytes
LNPEP	4.73158e-82	0.726509	0.52	0.214	2.13257e-77	Adipocytes
RNF217	6.13678e-82	0.825039	0.426	0.155	2.76591e-77	Adipocytes
ADAMTS15	1.10888e-81	0.769777	0.223	0.055	4.99783e-77	Adipocytes
IGFBP7	1.50487e-81	-2.18957	0.186	0.527	6.78259e-77	Adipocytes
UBE2E2	4.98449e-81	0.899766	0.856	0.537	2.24656e-76	Adipocytes
ELL2	9.77697e-81	0.993091	0.662	0.334	4.40658e-76	Adipocytes
SYNPO2	2.62886e-79	-2.09869	0.115	0.459	1.18485e-74	Adipocytes
AP000311.1	1.6918e-78	1.24793	0.291	0.091	7.6251e-74	Adipocytes
LAMA2	3.8293e-78	-2.18085	0.555	0.694	1.7259e-73	Adipocytes
PPM1B	6.76575e-78	0.754906	0.508	0.21	3.04939e-73	Adipocytes
UVRAG	8.34532e-78	1.37923	0.683	0.351	3.76132e-73	Adipocytes
ECE1	2.42876e-77	0.790875	0.447	0.169	1.09466e-72	Adipocytes
ELOVL6	5.67536e-77	1.90283	0.172	0.037	2.55794e-72	Adipocytes
PHLPP1	2.01043e-76	0.786519	0.43	0.162	9.06121e-72	Adipocytes
RREB1	3.0211e-76	0.798134	0.571	0.26	1.36164e-71	Adipocytes
MT1M	3.976e-76	1.26104	0.183	0.041	1.79202e-71	Adipocytes
TUBB6	1.24279e-74	0.739683	0.464	0.185	5.60137e-70	Adipocytes
C8orf34	2.19709e-74	0.807424	0.259	0.075	9.90251e-70	Adipocytes
PLCB4	1.04968e-73	-1.87635	0.041	0.376	4.73099e-69	Adipocytes
RBPMS	2.33768e-72	0.931634	0.846	0.555	1.05361e-67	Adipocytes
FNDC3B	3.2815e-72	0.86489	0.901	0.67	1.47901e-67	Adipocytes
FRY	3.83998e-72	-1.81261	0.101	0.424	1.73072e-67	Adipocytes
KLF12	6.37754e-72	-1.89051	0.14	0.458	2.87442e-67	Adipocytes
GPAT3	1.56154e-71	1.27923	0.364	0.142	7.038e-67	Adipocytes
RYR2	2.33769e-71	-4.0799	0.357	0.581	1.05362e-66	Adipocytes
PKN2	3.02291e-71	0.767972	0.676	0.358	1.36246e-66	Adipocytes
ENOSF1	3.64212e-71	0.736145	0.494	0.214	1.64154e-66	Adipocytes
ROCK2	9.76697e-69	1.68041	0.633	0.334	4.40207e-64	Adipocytes
USP25	1.3818e-68	0.7669	0.548	0.256	6.22791e-64	Adipocytes
FHL1	7.9346e-68	1.10519	0.545	0.273	3.5762e-63	Adipocytes
FAM129A	2.49524e-67	-1.82548	0.073	0.385	1.12463e-62	Adipocytes
SLCO3A1	2.56931e-67	-1.61802	0.064	0.379	1.15802e-62	Adipocytes
IL1RAPL1	2.73778e-67	-2.23963	0.101	0.41	1.23394e-62	Adipocytes
PHACTR1	1.34471e-66	-2.02303	0.06	0.368	6.06074e-62	Adipocytes
ARID5B	1.4469e-65	0.93795	0.633	0.341	6.5213e-61	Adipocytes
CDH13	1.96145e-65	-2.37005	0.087	0.388	8.84047e-61	Adipocytes
GRK5	2.49099e-65	-2.13554	0.115	0.417	1.12271e-60	Adipocytes
LDB3	3.11107e-65	-2.61374	0.067	0.365	1.40219e-60	Adipocytes
PRUNE2	2.40484e-64	0.788772	0.167	0.04	1.08389e-59	Adipocytes
DIP2C	2.09069e-63	0.728092	0.654	0.35	9.42296e-59	Adipocytes
SORBS2	6.20315e-63	-3.16114	0.158	0.431	2.79582e-58	Adipocytes
ERRFI1	7.65697e-61	0.709201	0.221	0.065	3.45107e-56	Adipocytes
HSD17B12	1.246e-60	1.17281	0.513	0.245	5.61586e-56	Adipocytes
ALPK3	1.24688e-60	0.902326	0.347	0.139	5.61982e-56	Adipocytes
MAP3K5	1.25183e-60	0.763749	0.583	0.299	5.6421e-56	Adipocytes
FP671120.1	3.7567e-60	1.21257	0.206	0.059	1.69318e-55	Adipocytes
RCAN2	3.79928e-60	-2.10432	0.064	0.351	1.71238e-55	Adipocytes
THSD4	2.52581e-59	-2.09389	0.084	0.367	1.13841e-54	Adipocytes
DST	3.32698e-59	-1.31532	0.465	0.629	1.4995e-54	Adipocytes
ABLIM1	6.38966e-59	-2.09945	0.356	0.541	2.87988e-54	Adipocytes
ELMO1	1.32182e-58	-2.41204	0.101	0.378	5.95758e-54	Adipocytes
SEMA3C	2.33974e-58	0.93032	0.367	0.152	1.05454e-53	Adipocytes
FAM126B	2.77566e-58	0.716838	0.416	0.181	1.25102e-53	Adipocytes
FHL2	1.99492e-57	-3.00281	0.179	0.437	8.9913e-53	Adipocytes
OGA	3.24638e-57	1.14929	0.318	0.127	1.46317e-52	Adipocytes
LRRFIP1	1.83591e-56	-1.39062	0.266	0.509	8.27462e-52	Adipocytes
SQSTM1	1.08304e-55	1.27693	0.472	0.234	4.88136e-51	Adipocytes
DECR1	5.213e-55	0.756997	0.546	0.287	2.34955e-50	Adipocytes
MYH7	7.27423e-55	-1.7899	0.137	0.407	3.27857e-50	Adipocytes
ACTN1	1.02522e-54	0.767161	0.424	0.188	4.62076e-50	Adipocytes
MGAT5	5.94411e-54	-1.61044	0.141	0.406	2.67907e-49	Adipocytes
ARL15	4.56308e-53	-1.6952	0.377	0.581	2.05663e-48	Adipocytes
NEBL	4.95124e-53	-2.27153	0.088	0.346	2.23157e-48	Adipocytes
MYBPC3	5.97831e-53	-2.67765	0.09	0.346	2.69448e-48	Adipocytes
CSGALNACT1	4.28907e-52	-1.6021	0.083	0.349	1.93313e-47	Adipocytes
NHSL1	6.33736e-52	-1.62425	0.071	0.334	2.85631e-47	Adipocytes
THBS1	8.37151e-52	0.872444	0.325	0.13	3.77312e-47	Adipocytes
ANK3	9.33817e-52	-1.75276	0.066	0.327	4.20881e-47	Adipocytes
HDAC9	9.40114e-52	-1.68615	0.052	0.313	4.23719e-47	Adipocytes
APP	7.57242e-51	-1.63113	0.125	0.381	3.41297e-46	Adipocytes
ACTN2	3.91451e-50	-1.92793	0.057	0.308	1.76431e-45	Adipocytes
ASAP1	5.11853e-50	-1.48764	0.347	0.547	2.30697e-45	Adipocytes
INPP4B	5.90752e-50	-1.66623	0.122	0.382	2.66258e-45	Adipocytes
CACNB2	7.11702e-50	-2.48751	0.144	0.381	3.20771e-45	Adipocytes
TNNT2	2.11394e-49	-2.18375	0.13	0.372	9.52772e-45	Adipocytes
PLCXD3	2.3626e-49	-1.98486	0.067	0.318	1.06485e-44	Adipocytes
LTBP1	2.43226e-49	-1.53163	0.146	0.399	1.09624e-44	Adipocytes
RABGAP1L	2.06946e-48	-1.40084	0.475	0.601	9.32724e-44	Adipocytes
PBX1	2.63795e-48	0.774568	0.706	0.461	1.18895e-43	Adipocytes
FADS1	4.64669e-48	0.847888	0.127	0.031	2.09431e-43	Adipocytes
RBM20	5.16078e-48	-2.29178	0.076	0.317	2.32601e-43	Adipocytes
PXDNL	6.50631e-48	-1.8243	0.146	0.387	2.93246e-43	Adipocytes
FGF12	6.94442e-48	-3.46358	0.164	0.39	3.12992e-43	Adipocytes
CDH20	9.1424e-48	0.71631	0.125	0.03	4.12057e-43	Adipocytes
CDH2	7.21791e-47	-1.96608	0.055	0.295	3.25318e-42	Adipocytes
DISC1	8.7409e-47	-1.46959	0.077	0.322	3.93961e-42	Adipocytes
GREB1L	8.89098e-47	0.831331	0.315	0.132	4.00725e-42	Adipocytes
CCDC141	2.28672e-45	-1.39821	0.034	0.269	1.03065e-40	Adipocytes
SPARCL1	4.2587e-45	-1.99219	0.239	0.457	1.91944e-40	Adipocytes
CTNNA3	4.68596e-45	-2.77684	0.186	0.396	2.11201e-40	Adipocytes
MARCH3	4.84436e-45	0.790735	0.499	0.262	2.1834e-40	Adipocytes
EPB41L3	7.41143e-45	0.858558	0.346	0.146	3.3404e-40	Adipocytes
UGP2	8.47782e-45	0.802793	0.471	0.239	3.82104e-40	Adipocytes
TMEM131L	2.00941e-44	0.936516	0.249	0.098	9.05663e-40	Adipocytes
PCDH7	2.75509e-44	-1.96596	0.055	0.286	1.24175e-39	Adipocytes
TECRL	2.95434e-44	-2.09366	0.064	0.293	1.33155e-39	Adipocytes
RBFOX1	5.39605e-44	-1.58717	0.091	0.326	2.43205e-39	Adipocytes
MEF2C	8.11822e-44	-1.6502	0.207	0.426	3.65896e-39	Adipocytes
RCSD1	8.71092e-44	-1.32737	0.02	0.244	3.9261e-39	Adipocytes
FP236383.1	2.20345e-43	1.01296	0.195	0.067	9.93116e-39	Adipocytes
ACTC1	1.07208e-42	-1.61189	0.182	0.4	4.83196e-38	Adipocytes
MYOM2	3.9306e-42	-1.68197	0.039	0.259	1.77156e-37	Adipocytes
ARHGAP6	4.75678e-42	-1.81625	0.073	0.295	2.14393e-37	Adipocytes
GAS7	1.51954e-41	-1.73175	0.095	0.319	6.84874e-37	Adipocytes
PRR16	3.22917e-41	-1.7712	0.063	0.284	1.45542e-36	Adipocytes
MYOZ2	4.51468e-41	-1.62334	0.066	0.285	2.03481e-36	Adipocytes
DPY19L2	7.09175e-41	-1.44208	0.042	0.262	3.19632e-36	Adipocytes
AKAP6	1.20527e-40	-1.90962	0.101	0.313	5.43228e-36	Adipocytes
TNIK	7.6175e-40	-1.25524	0.073	0.294	3.43328e-35	Adipocytes
CBLB	1.35034e-39	-1.16886	0.447	0.586	6.08611e-35	Adipocytes
TENM2	1.50704e-39	-1.44672	0.035	0.246	6.79238e-35	Adipocytes
LRRTM3	2.45251e-39	-1.5926	0.015	0.219	1.10537e-34	Adipocytes
ARHGAP26	3.42099e-39	-1.07126	0.458	0.623	1.54187e-34	Adipocytes
PDE7B	5.44693e-39	-1.58227	0.125	0.342	2.45499e-34	Adipocytes
SEMA5A	7.56946e-39	-1.31599	0.031	0.236	3.41163e-34	Adipocytes
PGM5	7.72053e-39	-1.33903	0.046	0.258	3.47972e-34	Adipocytes
AKT3	1.01203e-38	-1.55018	0.291	0.462	4.56134e-34	Adipocytes
RASAL2	1.04968e-38	-1.26378	0.377	0.558	4.73103e-34	Adipocytes
CHRM2	1.08643e-38	-1.69029	0.024	0.227	4.89665e-34	Adipocytes
CLIC5	1.56244e-38	-1.30349	0.027	0.233	7.04207e-34	Adipocytes
PARD3	3.42519e-38	0.756681	0.775	0.521	1.54377e-33	Adipocytes
ANKRD1	6.2178e-38	-2.03652	0.084	0.294	2.80243e-33	Adipocytes
SLC4A4	1.05427e-37	0.798202	0.298	0.137	4.75171e-33	Adipocytes
HECW2	1.21239e-37	-1.27725	0.02	0.217	5.46436e-33	Adipocytes
NCAM1	1.39069e-37	-1.41691	0.049	0.254	6.26797e-33	Adipocytes
SLC8A1-AS1	1.56523e-37	-1.75354	0.041	0.242	7.05464e-33	Adipocytes
MLIP	2.00284e-37	-2.47274	0.151	0.344	9.02702e-33	Adipocytes
OBSCN	2.93195e-37	-1.2639	0.041	0.244	1.32146e-32	Adipocytes
TMEM71	3.04723e-37	-1.10051	0.024	0.224	1.37342e-32	Adipocytes
LMO7	1.13657e-36	-1.23714	0.067	0.271	5.12264e-32	Adipocytes
PTPRE	1.21383e-36	-1.29518	0.036	0.237	5.47083e-32	Adipocytes
SPHKAP	3.11519e-36	-1.31695	0.015	0.206	1.40405e-31	Adipocytes
PDE10A	3.92792e-36	-1.45112	0.046	0.246	1.77035e-31	Adipocytes
NEXN	6.13834e-36	-1.97833	0.214	0.389	2.76661e-31	Adipocytes
A2M	1.17045e-35	-1.3589	0.045	0.244	5.27536e-31	Adipocytes
MTUS2	1.31629e-35	-1.26208	0.029	0.222	5.93264e-31	Adipocytes
TCAP	2.18673e-35	-1.23334	0.123	0.329	9.85582e-31	Adipocytes
FRMD4B	3.20974e-35	-1.80307	0.078	0.278	1.44666e-30	Adipocytes
MYO18B	5.97795e-35	-1.4415	0.055	0.25	2.69432e-30	Adipocytes
C15orf41	8.86203e-35	-1.71805	0.134	0.326	3.99421e-30	Adipocytes
RGS6	1.31196e-34	-1.46333	0.046	0.239	5.91312e-30	Adipocytes
CREB5	2.00003e-34	-1.54731	0.111	0.308	9.01434e-30	Adipocytes
TMEM65	2.26969e-34	-1.11885	0.098	0.297	1.02297e-29	Adipocytes
SCN7A	7.11922e-34	-1.90243	0.099	0.298	3.2087e-29	Adipocytes
DES	9.3087e-34	-1.25665	0.144	0.338	4.19552e-29	Adipocytes
SLC25A4	1.10909e-33	-1.16786	0.087	0.284	4.99876e-29	Adipocytes
MYH7B	1.53446e-33	-1.20922	0.035	0.221	6.91595e-29	Adipocytes
MYOCD	1.65982e-33	-1.11038	0.017	0.197	7.48096e-29	Adipocytes
ATP11A	6.02834e-33	-1.05929	0.09	0.284	2.71704e-28	Adipocytes
STXBP6	6.81507e-33	-1.09928	0.038	0.224	3.07162e-28	Adipocytes
NRAP	8.72716e-33	-1.20132	0.021	0.199	3.93342e-28	Adipocytes
HIF3A	9.91728e-33	-1.13307	0.12	0.322	4.46982e-28	Adipocytes
TRDN-AS1	1.197e-32	-1.9848	0.048	0.228	5.39502e-28	Adipocytes
KIAA1217	1.49055e-32	-1.6196	0.147	0.339	6.71806e-28	Adipocytes
NCKAP5	1.781e-32	-1.1325	0.043	0.228	8.02716e-28	Adipocytes
FLI1	2.58884e-32	-1.54062	0.056	0.239	1.16682e-27	Adipocytes
MIR4435-2HG	5.61068e-32	-1.51212	0.085	0.272	2.52879e-27	Adipocytes
PLEKHA5	6.52675e-32	-1.27325	0.42	0.516	2.94167e-27	Adipocytes
ERBB4	7.05288e-32	-1.50807	0.085	0.273	3.1788e-27	Adipocytes
ITGA9	1.44484e-31	-1.24068	0.13	0.32	6.51204e-27	Adipocytes
MYOM3	2.66179e-31	-0.955911	0.014	0.183	1.1997e-26	Adipocytes
TNNI3	4.19383e-31	-1.4991	0.109	0.297	1.8902e-26	Adipocytes
ZEB1	5.8466e-31	-1.38052	0.389	0.521	2.63512e-26	Adipocytes
PLN	7.09801e-31	-1.31882	0.07	0.254	3.19915e-26	Adipocytes
MEF2A	7.95667e-31	-1.05097	0.462	0.561	3.58615e-26	Adipocytes
PLCL2	9.07727e-31	-1.15845	0.207	0.382	4.09122e-26	Adipocytes
ANKH	2.38277e-30	-1.13442	0.129	0.311	1.07394e-25	Adipocytes
CCSER1	3.26955e-30	-1.38587	0.111	0.292	1.47362e-25	Adipocytes
NBEA	3.40061e-30	-1.03952	0.167	0.349	1.53269e-25	Adipocytes
MYL2	5.93998e-30	-1.35783	0.238	0.411	2.67721e-25	Adipocytes
MYO1D	6.06822e-30	-1.35527	0.112	0.292	2.73501e-25	Adipocytes
PLEKHA2	6.10667e-30	-0.996982	0.055	0.228	2.75234e-25	Adipocytes
NCOA3	1.19599e-29	-1.20391	0.224	0.392	5.39045e-25	Adipocytes
FRMD3	1.22642e-29	-1.81247	0.073	0.248	5.52758e-25	Adipocytes
ADGRD1	3.49173e-29	-1.1034	0.064	0.242	1.57376e-24	Adipocytes
LDB2	3.88235e-29	-2.36754	0.08	0.25	1.74981e-24	Adipocytes
DGKG	4.10233e-29	-1.05871	0.046	0.218	1.84896e-24	Adipocytes
MYLK3	6.24943e-29	-0.978556	0.035	0.201	2.81668e-24	Adipocytes
FCHSD2	6.36229e-29	-1.30799	0.403	0.528	2.86755e-24	Adipocytes
ALPK2	7.01609e-29	-0.825036	0.008	0.164	3.16222e-24	Adipocytes
LDLRAD4	9.36056e-29	-1.42305	0.311	0.463	4.2189e-24	Adipocytes
ST5	1.00075e-28	-0.994885	0.06	0.232	4.51047e-24	Adipocytes
SRL	1.23115e-28	-0.828437	0.014	0.171	5.54892e-24	Adipocytes
TRDN	2.12313e-28	-1.59794	0.116	0.283	9.56914e-24	Adipocytes
NTN4	3.04423e-28	-0.937393	0.042	0.209	1.37206e-23	Adipocytes
LRRC2	3.27037e-28	-0.865684	0.018	0.175	1.47399e-23	Adipocytes
PLA2G5	4.59483e-28	-2.17483	0.154	0.318	2.07094e-23	Adipocytes
CMYA5	6.92295e-28	-1.6901	0.2	0.351	3.12024e-23	Adipocytes
GRAMD1B	8.62465e-28	-0.882349	0.015	0.17	3.88722e-23	Adipocytes
SMYD1	1.02048e-27	-0.809253	0.017	0.172	4.59938e-23	Adipocytes
TCF4	1.86832e-27	-1.53402	0.405	0.49	8.4207e-23	Adipocytes
MYPN	2.11805e-27	-0.935118	0.024	0.18	9.54628e-23	Adipocytes
ACOT11	5.18359e-27	-0.8273	0.029	0.185	2.33629e-22	Adipocytes
PLCL1	9.52244e-27	-1.59698	0.311	0.433	4.29186e-22	Adipocytes
EVA1C	1.42618e-26	-1.22214	0.133	0.3	6.42793e-22	Adipocytes
LMOD2	1.46813e-26	-1.06527	0.025	0.177	6.61702e-22	Adipocytes
MYOM1	1.85287e-26	-1.98301	0.238	0.369	8.35106e-22	Adipocytes
AC138305.1	1.85323e-26	-1.00884	0.007	0.149	8.3527e-22	Adipocytes
PDGFRB	2.03338e-26	-1.81816	0.052	0.207	9.16464e-22	Adipocytes
ADAM23	2.14477e-26	-0.773985	0.02	0.169	9.66668e-22	Adipocytes
PLXDC2	2.19167e-26	-1.85731	0.35	0.449	9.87808e-22	Adipocytes
FBXO40	2.25521e-26	-0.71275	0.004	0.145	1.01645e-21	Adipocytes
ARHGAP15	2.52348e-26	-1.73134	0.06	0.219	1.13736e-21	Adipocytes
NEURL1B	2.66025e-26	-1.16564	0.017	0.162	1.199e-21	Adipocytes
PACSIN2	3.10929e-26	-1.1423	0.116	0.28	1.40139e-21	Adipocytes
MB	3.40938e-26	-1.00833	0.139	0.308	1.53664e-21	Adipocytes
C9orf3	4.66864e-26	-1.0079	0.431	0.521	2.1042e-21	Adipocytes
RALYL	5.58967e-26	-1.11109	0.031	0.181	2.51932e-21	Adipocytes
MYL3	7.45288e-26	-1.0385	0.13	0.297	3.35909e-21	Adipocytes
DGKH	8.64291e-26	-1.199	0.088	0.247	3.89545e-21	Adipocytes
ETS1	1.43982e-25	-1.35416	0.029	0.177	6.48943e-21	Adipocytes
SGIP1	1.68822e-25	-1.1895	0.041	0.192	7.60896e-21	Adipocytes
ZNF385D	1.69745e-25	-1.39655	0.076	0.233	7.65056e-21	Adipocytes
PPP1R13B	1.92588e-25	-1.03531	0.102	0.262	8.68012e-21	Adipocytes
CKMT2	2.21595e-25	-1.2285	0.108	0.266	9.98749e-21	Adipocytes
LHFPL6	2.56317e-25	-1.39983	0.153	0.319	1.15524e-20	Adipocytes
DOCK4	2.60852e-25	-1.489	0.227	0.377	1.17569e-20	Adipocytes
PLEKHG1	2.86579e-25	-1.77038	0.046	0.196	1.29164e-20	Adipocytes
FSD2	2.88787e-25	-0.834447	0.022	0.167	1.30159e-20	Adipocytes
PHLDB2	2.91541e-25	0.878868	0.489	0.307	1.31401e-20	Adipocytes
XPR1	3.35274e-25	-1.10683	0.218	0.367	1.51111e-20	Adipocytes
PEAK1	4.62542e-25	-1.08818	0.389	0.498	2.08472e-20	Adipocytes
FBN2	4.69842e-25	-0.816607	0.011	0.149	2.11763e-20	Adipocytes
GALNT17	4.96962e-25	-1.16031	0.021	0.163	2.23986e-20	Adipocytes
CPVL	6.23551e-25	-0.985177	0.034	0.181	2.81041e-20	Adipocytes
LIMS2	6.27091e-25	-0.825758	0.014	0.154	2.82636e-20	Adipocytes
RAPGEF5	1.3617e-24	-1.53248	0.043	0.189	6.13733e-20	Adipocytes
NCALD	1.6554e-24	-1.20275	0.077	0.231	7.46104e-20	Adipocytes
CORIN	1.73017e-24	-0.945143	0.021	0.161	7.79804e-20	Adipocytes
CACNA2D3	1.7503e-24	-0.914225	0.05	0.202	7.88876e-20	Adipocytes
MFGE8	1.85332e-24	-1.04112	0.098	0.259	8.35308e-20	Adipocytes
RASGRP3	2.47349e-24	-0.784279	0.024	0.165	1.11483e-19	Adipocytes
HSPB3	2.55758e-24	-0.809077	0.029	0.173	1.15273e-19	Adipocytes
GCNT2	2.67102e-24	-0.847937	0.034	0.177	1.20386e-19	Adipocytes
MAPRE2	2.81022e-24	-0.89448	0.092	0.25	1.2666e-19	Adipocytes
ADPRHL1	3.80373e-24	-0.743586	0.025	0.166	1.71438e-19	Adipocytes
HAND2-AS1	4.09464e-24	-0.91106	0.067	0.218	1.84549e-19	Adipocytes
COL6A2	5.40326e-24	-1.23217	0.122	0.275	2.4353e-19	Adipocytes
ABLIM3	6.28137e-24	-1.40677	0.063	0.213	2.83107e-19	Adipocytes
CHST11	6.29112e-24	-1.57481	0.081	0.233	2.83547e-19	Adipocytes
TPM2	7.50748e-24	-0.88948	0.066	0.219	3.3837e-19	Adipocytes
ATP1B1	8.81122e-24	-0.762377	0.031	0.172	3.9713e-19	Adipocytes
PACRG	1.14012e-23	-0.919969	0.059	0.208	5.13862e-19	Adipocytes
RIN3	1.22636e-23	-1.13816	0.025	0.161	5.52733e-19	Adipocytes
LINC02147	1.43167e-23	-1.19341	0.014	0.147	6.45268e-19	Adipocytes
GAS2	1.45267e-23	-0.770246	0.035	0.177	6.54732e-19	Adipocytes
ST6GALNAC3	1.46777e-23	-2.55237	0.053	0.195	6.61538e-19	Adipocytes
PRRX1	2.11782e-23	-0.944161	0.035	0.176	9.54524e-19	Adipocytes
DPF3	2.39257e-23	-0.966166	0.067	0.215	1.07835e-18	Adipocytes
WDPCP	3.64489e-23	0.773765	0.601	0.399	1.64279e-18	Adipocytes
LPP	4.79967e-23	-0.701139	0.796	0.769	2.16326e-18	Adipocytes
EDA	5.46329e-23	-1.11738	0.091	0.242	2.46236e-18	Adipocytes
MPP3	5.48774e-23	-0.866306	0.056	0.201	2.47338e-18	Adipocytes
SASH1	6.23486e-23	-1.23975	0.185	0.331	2.81011e-18	Adipocytes
NCEH1	9.75039e-23	-0.74813	0.029	0.165	4.3946e-18	Adipocytes
FGF14	1.81175e-22	-1.69594	0.091	0.238	8.16576e-18	Adipocytes
PDLIM5	2.02794e-22	-1.49972	0.585	0.575	9.14012e-18	Adipocytes
SLC38A1	2.22409e-22	-0.787196	0.022	0.153	1.00242e-17	Adipocytes
MAP1B	2.8336e-22	-1.36952	0.092	0.236	1.27713e-17	Adipocytes
COL1A2	3.45009e-22	-1.21695	0.071	0.212	1.55499e-17	Adipocytes
FLT1	3.51693e-22	-2.11214	0.043	0.177	1.58512e-17	Adipocytes
DDX60L	6.78913e-22	-0.811831	0.043	0.178	3.05993e-17	Adipocytes
ICA1	7.40211e-22	-0.738256	0.042	0.178	3.3362e-17	Adipocytes
IQGAP2	7.83572e-22	-1.67558	0.043	0.176	3.53164e-17	Adipocytes
AC009264.1	1.19234e-21	-0.917551	0.025	0.153	5.37399e-17	Adipocytes
FAM110B	1.2045e-21	-0.971548	0.111	0.257	5.42878e-17	Adipocytes
STARD9	1.26593e-21	-0.922038	0.05	0.184	5.70568e-17	Adipocytes
MGAT4C	1.47997e-21	-0.814011	0.018	0.143	6.67039e-17	Adipocytes
TMEM178B	1.52677e-21	-1.26004	0.088	0.226	6.88132e-17	Adipocytes
DYNC1I1	1.70106e-21	-0.936316	0.084	0.227	7.66685e-17	Adipocytes
AC022034.2	2.2578e-21	-0.739047	0.007	0.124	1.01761e-16	Adipocytes
MLIP-AS1	2.36421e-21	-0.857412	0.011	0.131	1.06557e-16	Adipocytes
MYH9	3.49335e-21	-1.02073	0.203	0.345	1.57449e-16	Adipocytes
CSRP3	3.56708e-21	-0.830603	0.06	0.199	1.60772e-16	Adipocytes
PRKAA2	5.5992e-21	-0.790884	0.067	0.205	2.52361e-16	Adipocytes
SOBP	5.9424e-21	-0.985023	0.091	0.232	2.6783e-16	Adipocytes
PDLIM3	7.89217e-21	-0.913621	0.116	0.268	3.55708e-16	Adipocytes
CRIP2	8.74073e-21	-0.791903	0.041	0.171	3.93953e-16	Adipocytes
SIPA1L2	1.03959e-20	-0.760903	0.045	0.177	4.68554e-16	Adipocytes
DCN	1.05842e-20	-1.9408	0.249	0.378	4.7704e-16	Adipocytes
MIR133A1HG	1.4157e-20	-0.722235	0.015	0.134	6.38071e-16	Adipocytes
BCO2	1.50598e-20	-0.712801	0.055	0.19	6.7876e-16	Adipocytes
CASQ2	2.37315e-20	-0.740767	0.059	0.194	1.0696e-15	Adipocytes
ANO2	2.70216e-20	-2.00509	0.013	0.127	1.21789e-15	Adipocytes
CKM	2.81134e-20	-0.790367	0.071	0.21	1.2671e-15	Adipocytes
SAMD4A	2.81379e-20	-1.02237	0.34	0.448	1.2682e-15	Adipocytes
GUCY1A2	3.16992e-20	-1.59395	0.022	0.141	1.42871e-15	Adipocytes
TENT5A	4.12284e-20	-0.997767	0.059	0.19	1.8582e-15	Adipocytes
ST6GAL1	4.34136e-20	-1.04255	0.105	0.243	1.9567e-15	Adipocytes
TNFRSF19	4.54862e-20	-0.780959	0.039	0.165	2.05011e-15	Adipocytes
ATP8A1	5.00202e-20	-0.884286	0.05	0.179	2.25446e-15	Adipocytes
RHOJ	5.5504e-20	-1.05201	0.042	0.166	2.50162e-15	Adipocytes
FABP3	6.93681e-20	-0.749311	0.06	0.191	3.12649e-15	Adipocytes
ADAMTSL3	7.92341e-20	-1.20421	0.09	0.221	3.57116e-15	Adipocytes
PAG1	7.98491e-20	-1.13649	0.122	0.257	3.59888e-15	Adipocytes
PKP2	8.86078e-20	-1.17129	0.15	0.28	3.99364e-15	Adipocytes
ATP2A2	1.20161e-19	-1.09079	0.297	0.399	5.41578e-15	Adipocytes
MTUS1	1.31399e-19	-0.976543	0.282	0.407	5.92229e-15	Adipocytes
CADM1	1.43778e-19	1.18957	0.298	0.176	6.4802e-15	Adipocytes
MERTK	1.59008e-19	-1.33586	0.025	0.142	7.16663e-15	Adipocytes
ADGRF5	1.705e-19	-1.23052	0.011	0.121	7.68462e-15	Adipocytes
VWF	2.0202e-19	-2.00599	0.029	0.146	9.10526e-15	Adipocytes
AC013640.1	3.19254e-19	-0.808946	0.02	0.134	1.43891e-14	Adipocytes
FAR2	3.22834e-19	-0.826997	0.046	0.17	1.45505e-14	Adipocytes
MAMDC2	3.89703e-19	-1.52748	0.119	0.249	1.75643e-14	Adipocytes
PECAM1	4.03904e-19	-1.2064	0.034	0.15	1.82044e-14	Adipocytes
HOMER1	4.64212e-19	-0.723852	0.074	0.206	2.09225e-14	Adipocytes
CDH19	5.94836e-19	-1.8386	0.129	0.259	2.68099e-14	Adipocytes
GAS6	6.08526e-19	-0.749753	0.045	0.167	2.74269e-14	Adipocytes
AL138828.1	8.24107e-19	-1.2627	0.035	0.152	3.71433e-14	Adipocytes
ADCY9	9.16437e-19	-0.747223	0.064	0.193	4.13047e-14	Adipocytes
PREX1	1.65755e-18	-0.983518	0.017	0.125	7.47073e-14	Adipocytes
TINAGL1	2.72168e-18	-0.737153	0.02	0.129	1.22669e-13	Adipocytes
DOCK2	2.92713e-18	-1.22598	0.024	0.133	1.31929e-13	Adipocytes
ACTA1	3.33258e-18	-1.19528	0.16	0.291	1.50203e-13	Adipocytes
COL18A1	3.51984e-18	-0.92357	0.053	0.172	1.58643e-13	Adipocytes
PIP5K1B	6.23614e-18	-0.883903	0.106	0.234	2.81069e-13	Adipocytes
SH2B3	6.93088e-18	-0.823247	0.042	0.157	3.12382e-13	Adipocytes
KLF7	8.5411e-18	-0.947107	0.174	0.301	3.84956e-13	Adipocytes
FN1	8.86859e-18	-1.53297	0.12	0.245	3.99716e-13	Adipocytes
FBXL7	1.29515e-17	-1.04753	0.497	0.549	5.83737e-13	Adipocytes
HEYL	2.2496e-17	-0.928132	0.015	0.116	1.01392e-12	Adipocytes
DOCK5	2.32687e-17	-0.946965	0.185	0.312	1.04874e-12	Adipocytes
LCLAT1	2.62212e-17	-0.708321	0.105	0.233	1.18181e-12	Adipocytes
CCND3	2.76884e-17	-1.23423	0.139	0.258	1.24794e-12	Adipocytes
TBC1D8	2.83984e-17	-0.793986	0.127	0.255	1.27994e-12	Adipocytes
ADGRL3	2.90775e-17	-1.18721	0.088	0.209	1.31055e-12	Adipocytes
LARGE1	3.05484e-17	-1.28013	0.154	0.272	1.37685e-12	Adipocytes
RNF115	3.20093e-17	-0.878556	0.277	0.39	1.44269e-12	Adipocytes
INPP5D	3.45083e-17	-0.985147	0.022	0.125	1.55532e-12	Adipocytes
GPRIN3	3.64342e-17	-0.869509	0.029	0.137	1.64213e-12	Adipocytes
EGFL7	3.71458e-17	-1.33555	0.022	0.125	1.6742e-12	Adipocytes
SH3PXD2B	4.11886e-17	-0.983605	0.062	0.177	1.85641e-12	Adipocytes
COL21A1	6.545e-17	-0.725982	0.032	0.139	2.9499e-12	Adipocytes
MEG3	7.35188e-17	-1.17002	0.055	0.166	3.31357e-12	Adipocytes
MCTP1	7.6681e-17	-1.29565	0.049	0.158	3.45609e-12	Adipocytes
IGF1R	8.27737e-17	-0.820164	0.31	0.42	3.73069e-12	Adipocytes
C22orf34	9.96783e-17	-0.922856	0.018	0.118	4.4926e-12	Adipocytes
COLEC12	1.01104e-16	-1.45575	0.055	0.164	4.55686e-12	Adipocytes
C20orf194	1.30657e-16	-0.814622	0.265	0.382	5.88884e-12	Adipocytes
MYO1B	1.55315e-16	-1.19693	0.094	0.208	7.00018e-12	Adipocytes
SRGAP2	1.58514e-16	-1.41973	0.127	0.239	7.1444e-12	Adipocytes
ZBTB46	2.05727e-16	-0.882799	0.055	0.164	9.27233e-12	Adipocytes
GUCY1A1	2.18298e-16	-0.967259	0.015	0.111	9.83889e-12	Adipocytes
LRCH1	2.27982e-16	-0.953323	0.158	0.276	1.02754e-11	Adipocytes
MYH6	2.39425e-16	-0.751685	0.018	0.117	1.07911e-11	Adipocytes
DIAPH1	3.62964e-16	-0.736388	0.076	0.19	1.63592e-11	Adipocytes
PDLIM1	3.73308e-16	-0.874138	0.08	0.196	1.68254e-11	Adipocytes
CD9	6.93859e-16	-1.0602	0.045	0.15	3.12729e-11	Adipocytes
MAP2	9.00446e-16	-0.948679	0.021	0.117	4.0584e-11	Adipocytes
MT2A	9.5974e-16	0.787973	0.286	0.173	4.32564e-11	Adipocytes
SLC2A3	9.66013e-16	-1.12859	0.027	0.124	4.35392e-11	Adipocytes
ID3	1.04295e-15	-1.11728	0.035	0.136	4.7007e-11	Adipocytes
SRGAP2B	1.35049e-15	-1.24606	0.109	0.218	6.08679e-11	Adipocytes
PDE7A	2.26919e-15	-0.970209	0.307	0.391	1.02275e-10	Adipocytes
MRC1	2.50986e-15	-2.12015	0.034	0.131	1.13122e-10	Adipocytes
PTPRB	2.62642e-15	-1.38166	0.022	0.115	1.18375e-10	Adipocytes
SYNE1	4.09379e-15	-0.925469	0.367	0.467	1.84511e-10	Adipocytes
VAV3	4.31608e-15	-1.08682	0.05	0.151	1.9453e-10	Adipocytes
CD74	4.40945e-15	-1.11589	0.027	0.12	1.98738e-10	Adipocytes
DOCK9	4.51789e-15	-1.45639	0.168	0.272	2.03626e-10	Adipocytes
TBC1D1	4.56289e-15	-0.837155	0.188	0.301	2.05654e-10	Adipocytes
FMN1	5.28126e-15	-1.92338	0.038	0.135	2.38032e-10	Adipocytes
CHSY1	5.7941e-15	-1.07069	0.087	0.192	2.61146e-10	Adipocytes
KCNMB2-AS1	6.15101e-15	-0.770396	0.057	0.163	2.77232e-10	Adipocytes
VCAN	6.40515e-15	-1.33767	0.081	0.188	2.88686e-10	Adipocytes
GLIS3	6.46891e-15	-1.38878	0.165	0.269	2.9156e-10	Adipocytes
LINC00882	9.94498e-15	-0.733537	0.071	0.178	4.4823e-10	Adipocytes
TRPC1	1.11357e-14	-0.705981	0.13	0.244	5.01898e-10	Adipocytes
RAPH1	1.33315e-14	-0.95313	0.246	0.348	6.00864e-10	Adipocytes
CADPS2	1.41606e-14	-1.10909	0.141	0.256	6.38233e-10	Adipocytes
NLGN1	1.50041e-14	-1.01213	0.232	0.336	6.76251e-10	Adipocytes
AL450384.2	1.68724e-14	-0.730247	0.052	0.152	7.60455e-10	Adipocytes
PLXDC1	1.80234e-14	-0.825715	0.039	0.133	8.12331e-10	Adipocytes
CRISPLD2	1.89633e-14	-1.18095	0.074	0.177	8.54694e-10	Adipocytes
SFMBT2	2.60733e-14	-0.902039	0.143	0.255	1.17515e-09	Adipocytes
STEAP4	2.61812e-14	-1.02655	0.036	0.13	1.18001e-09	Adipocytes
TNXB	2.63573e-14	-1.07715	0.098	0.202	1.18795e-09	Adipocytes
ENG	2.74502e-14	-1.18092	0.081	0.184	1.23721e-09	Adipocytes
MPPED2	2.81645e-14	-0.80071	0.06	0.162	1.2694e-09	Adipocytes
AC107068.2	3.05934e-14	-1.00702	0.02	0.107	1.37888e-09	Adipocytes
SRGN	3.07168e-14	-1.21468	0.046	0.141	1.38444e-09	Adipocytes
CDK6	3.35572e-14	-0.841301	0.129	0.237	1.51246e-09	Adipocytes
TFPI	4.09588e-14	-1.20976	0.2	0.293	1.84605e-09	Adipocytes
HEG1	4.14272e-14	-0.761686	0.07	0.173	1.86717e-09	Adipocytes
TSC22D1	4.332e-14	-0.831984	0.129	0.236	1.95247e-09	Adipocytes
HMCN1	4.62748e-14	-1.123	0.05	0.146	2.08565e-09	Adipocytes
TNNC1	4.82359e-14	-0.735328	0.139	0.252	2.17404e-09	Adipocytes
MYL7	5.36562e-14	-0.775077	0.017	0.102	2.41834e-09	Adipocytes
CD163	6.49637e-14	-1.93324	0.017	0.1	2.92798e-09	Adipocytes
PTPRK	6.5464e-14	-0.8309	0.438	0.483	2.95053e-09	Adipocytes
TBX20	7.49423e-14	-1.00517	0.195	0.299	3.37772e-09	Adipocytes
PITPNC1	7.75248e-14	-1.73895	0.188	0.281	3.49412e-09	Adipocytes
AC087286.2	8.24163e-14	-0.731174	0.06	0.16	3.71458e-09	Adipocytes
SMOC2	9.65943e-14	-0.950867	0.042	0.135	4.3536e-09	Adipocytes
RGS5	1.0174e-13	-1.29675	0.036	0.126	4.58552e-09	Adipocytes
DSCAML1	1.10577e-13	-0.872019	0.029	0.116	4.98383e-09	Adipocytes
MICAL2	1.10651e-13	-0.808273	0.088	0.192	4.98713e-09	Adipocytes
LRRC16A	1.41766e-13	-0.993655	0.092	0.197	6.38953e-09	Adipocytes
TBXAS1	1.81791e-13	-1.2765	0.035	0.122	8.19351e-09	Adipocytes
AC011287.1	2.12573e-13	-0.842879	0.085	0.19	9.58086e-09	Adipocytes
ATP10D	2.61143e-13	-0.820261	0.099	0.198	1.177e-08	Adipocytes
CTBP2	3.26499e-13	-0.845483	0.209	0.309	1.47156e-08	Adipocytes
PTPRC	3.29447e-13	-1.45188	0.041	0.129	1.48485e-08	Adipocytes
SLC16A12	4.12779e-13	-0.944301	0.034	0.121	1.86044e-08	Adipocytes
COL4A3	4.58841e-13	-1.02147	0.07	0.166	2.06804e-08	Adipocytes
FMNL3	4.79377e-13	-0.745786	0.043	0.132	2.1606e-08	Adipocytes
SEPT7	5.43419e-13	-0.86815	0.249	0.334	2.44924e-08	Adipocytes
KCNT2	6.16768e-13	-1.04517	0.066	0.158	2.77983e-08	Adipocytes
PIK3R5	6.33601e-13	-0.925056	0.022	0.103	2.8557e-08	Adipocytes
DACH1	7.24292e-13	-1.13282	0.031	0.114	3.26446e-08	Adipocytes
MGAT4A	7.74769e-13	-0.806232	0.057	0.149	3.49196e-08	Adipocytes
ABR	7.9389e-13	-0.859784	0.178	0.278	3.57814e-08	Adipocytes
DUBR	8.26548e-13	-0.746798	0.038	0.123	3.72534e-08	Adipocytes
ZDHHC14	8.31084e-13	-0.817136	0.106	0.209	3.74578e-08	Adipocytes
SLCO2B1	8.39704e-13	-1.24	0.042	0.128	3.78463e-08	Adipocytes
MBP	1.15376e-12	-0.772955	0.095	0.193	5.20012e-08	Adipocytes
NFASC	1.39781e-12	-0.795192	0.022	0.101	6.30008e-08	Adipocytes
PARP14	1.46046e-12	-0.877776	0.108	0.203	6.58244e-08	Adipocytes
ADAM10	1.66528e-12	-0.770698	0.199	0.294	7.50557e-08	Adipocytes
FAT4	1.82338e-12	-0.773082	0.057	0.147	8.21817e-08	Adipocytes
MGP	2.18332e-12	-1.44562	0.181	0.273	9.84046e-08	Adipocytes
ITGA5	2.51575e-12	-0.773651	0.041	0.125	1.13387e-07	Adipocytes
SEC14L1	2.86485e-12	-1.32735	0.148	0.239	1.29122e-07	Adipocytes
EBF2	3.00001e-12	-1.23423	0.183	0.268	1.35213e-07	Adipocytes
TSHZ3	3.01264e-12	-0.717226	0.036	0.118	1.35783e-07	Adipocytes
TRERF1	3.7272e-12	-0.878491	0.046	0.13	1.67989e-07	Adipocytes
AOAH	4.23488e-12	-1.27219	0.027	0.104	1.9087e-07	Adipocytes
PDGFD	4.23795e-12	-1.16182	0.109	0.206	1.91008e-07	Adipocytes
ABI3BP	4.57503e-12	-1.15665	0.133	0.23	2.06201e-07	Adipocytes
NCAM2	4.77036e-12	-1.16777	0.081	0.172	2.15005e-07	Adipocytes
NEDD9	5.37591e-12	-1.15273	0.106	0.198	2.42298e-07	Adipocytes
DCLK1	6.81551e-12	-1.10423	0.116	0.212	3.07182e-07	Adipocytes
DENND3	9.05976e-12	-0.810824	0.055	0.138	4.08332e-07	Adipocytes
NXN	9.40712e-12	-0.829345	0.073	0.163	4.23988e-07	Adipocytes
PXN	1.21548e-11	-0.730841	0.071	0.159	5.4783e-07	Adipocytes
TANC1	1.21798e-11	-0.867224	0.315	0.38	5.48957e-07	Adipocytes
ABCC9	1.98782e-11	-1.13115	0.16	0.253	8.9593e-07	Adipocytes
JAZF1	2.44569e-11	-0.723138	0.279	0.361	1.1023e-06	Adipocytes
COL4A4	2.44939e-11	-1.17259	0.094	0.182	1.10396e-06	Adipocytes
TSPAN9	2.73794e-11	-0.737949	0.164	0.26	1.23402e-06	Adipocytes
FYN	2.769e-11	-1.01331	0.23	0.322	1.24802e-06	Adipocytes
SPTLC2	3.10735e-11	-0.754731	0.067	0.152	1.40051e-06	Adipocytes
NEGR1	3.55134e-11	-1.67352	0.206	0.288	1.60062e-06	Adipocytes
C1orf21	5.33886e-11	-0.830851	0.283	0.363	2.40628e-06	Adipocytes
CDH11	5.57633e-11	-0.804	0.031	0.104	2.51331e-06	Adipocytes
CDK17	5.59451e-11	-0.945895	0.174	0.257	2.5215e-06	Adipocytes
NR2F2-AS1	6.06575e-11	-1.38674	0.129	0.212	2.73389e-06	Adipocytes
KCNAB1	7.43943e-11	-1.30638	0.064	0.146	3.35302e-06	Adipocytes
ETV6	7.7254e-11	-0.819685	0.322	0.395	3.48191e-06	Adipocytes
ELK3	9.72118e-11	-0.706976	0.032	0.104	4.38143e-06	Adipocytes
FARP1	9.95352e-11	-0.774803	0.095	0.18	4.48615e-06	Adipocytes
MKL1	1.61565e-10	-0.81856	0.399	0.439	7.28189e-06	Adipocytes
RNF152	1.69254e-10	-1.06526	0.057	0.134	7.62845e-06	Adipocytes
CNTNAP3B	2.04645e-10	-0.710214	0.046	0.123	9.22357e-06	Adipocytes
CDC14A	2.19294e-10	-0.721311	0.056	0.133	9.88378e-06	Adipocytes
CYTH1	2.99143e-10	-0.966387	0.146	0.227	1.34827e-05	Adipocytes
DPYSL2	3.28125e-10	-0.723361	0.151	0.236	1.47889e-05	Adipocytes
UACA	3.71592e-10	-0.904571	0.235	0.308	1.6748e-05	Adipocytes
STON2	4.32841e-10	-0.724784	0.042	0.113	1.95086e-05	Adipocytes
PTGIS	4.58936e-10	-0.764301	0.035	0.104	2.06847e-05	Adipocytes
CPNE8	4.63398e-10	-0.849423	0.137	0.216	2.08858e-05	Adipocytes
RAPGEF2	5.42366e-10	-0.79056	0.391	0.438	2.4445e-05	Adipocytes
ANK2	6.1123e-10	-0.869783	0.343	0.39	2.75487e-05	Adipocytes
WIPF1	9.16314e-10	-0.840601	0.144	0.222	4.12992e-05	Adipocytes
ACSM3	1.76986e-09	-1.49955	0.108	0.185	7.97692e-05	Adipocytes
ROR1	2.2554e-09	-0.846283	0.249	0.319	0.000101653	Adipocytes
MEOX2	2.614e-09	-0.758053	0.036	0.102	0.000117816	Adipocytes
NCK2	2.78612e-09	-0.823914	0.109	0.184	0.000125573	Adipocytes
MYL12A	3.13985e-09	-0.816121	0.202	0.277	0.000141516	Adipocytes
F13A1	3.27901e-09	-2.42354	0.064	0.134	0.000147788	Adipocytes
PATJ	3.41071e-09	-0.70351	0.139	0.217	0.000153724	Adipocytes
EPHA3	3.76434e-09	-0.865863	0.101	0.176	0.000169663	Adipocytes
KIF13B	4.86934e-09	-0.83903	0.207	0.279	0.000219466	Adipocytes
MEG8	6.49082e-09	-0.715975	0.043	0.11	0.000292548	Adipocytes
GPC5	7.08809e-09	-0.709182	0.039	0.104	0.000319467	Adipocytes
CTGF	8.34708e-09	-0.745464	0.041	0.105	0.000376211	Adipocytes
PPP1CB	8.66482e-09	-0.756315	0.148	0.22	0.000390532	Adipocytes
SRGAP2C	8.73485e-09	-0.806144	0.095	0.166	0.000393689	Adipocytes
SLC12A2	1.47682e-08	-0.793167	0.081	0.151	0.000665616	Adipocytes
RPS6KA2	1.6612e-08	-0.845199	0.172	0.246	0.000748721	Adipocytes
ATP8B1	1.69292e-08	-0.753198	0.106	0.18	0.000763018	Adipocytes
TMSB10	1.81733e-08	-0.816884	0.08	0.149	0.000819091	Adipocytes
TTN-AS1	1.95695e-08	-1.48586	0.419	0.423	0.000882017	Adipocytes
PDE4B	1.97991e-08	-0.835642	0.112	0.188	0.000892363	Adipocytes
XAF1	2.14113e-08	-0.80073	0.083	0.15	0.000965031	Adipocytes
ELN	2.75928e-08	-1.03691	0.076	0.142	0.00124363	Adipocytes
APOD	2.80815e-08	-1.83394	0.167	0.241	0.00126566	Adipocytes
TET3	2.98659e-08	-0.720469	0.059	0.123	0.00134609	Adipocytes
LUM	4.27932e-08	-0.799823	0.043	0.103	0.00192873	Adipocytes
LPAR1	4.29784e-08	-0.809729	0.084	0.149	0.00193708	Adipocytes
ABTB2	5.07849e-08	-0.776987	0.111	0.181	0.00228893	Adipocytes
SP100	5.59713e-08	-0.80759	0.228	0.285	0.00252268	Adipocytes
STOX2	6.04816e-08	-0.708023	0.106	0.178	0.00272597	Adipocytes
RNF144B	6.52551e-08	-0.879908	0.048	0.108	0.00294111	Adipocytes
AXL	6.61512e-08	-0.702694	0.071	0.135	0.0029815	Adipocytes
B2M	7.42739e-08	-1.20673	0.287	0.336	0.0033476	Adipocytes
RIN2	9.14813e-08	-0.816745	0.238	0.3	0.00412315	Adipocytes
SPRED1	1.00948e-07	-0.79053	0.189	0.252	0.00454984	Adipocytes
CCNY	1.02039e-07	-0.759281	0.412	0.436	0.004599	Adipocytes
GALNT18	2.64607e-07	-1.0605	0.081	0.144	0.0119261	Adipocytes
LTBP4	3.02021e-07	-0.702253	0.104	0.166	0.0136124	Adipocytes
SLC4A7	4.26195e-07	-0.76293	0.202	0.262	0.019209	Adipocytes
THBS4	5.57714e-07	-0.74473	0.062	0.119	0.0251367	Adipocytes
ARHGAP18	6.00612e-07	-1.07008	0.118	0.175	0.0270702	Adipocytes
TIMP1	6.60659e-07	-0.878854	0.059	0.114	0.0297766	Adipocytes
SMAP2	6.64933e-07	-0.974939	0.09	0.149	0.0299692	Adipocytes
LHFP	7.18158e-07	-1.32999	0.239	0.284	0.0323681	Adipocytes
PLXNA2	7.39946e-07	-0.943743	0.129	0.187	0.0333501	Adipocytes
IPO9-AS1	9.70619e-07	-0.728001	0.161	0.223	0.0437468	Adipocytes
F8	1.01274e-06	-1.00794	0.049	0.101	0.0456453	Adipocytes
RYR2	0	4.94545	0.992	0.426	0	Cardiomyocytes
FGF12	0	4.64733	0.966	0.174	0	Cardiomyocytes
TTN	0	4.13019	0.996	0.539	0	Cardiomyocytes
MLIP	0	3.95248	0.958	0.114	0	Cardiomyocytes
FHL2	0	3.93882	0.961	0.239	0	Cardiomyocytes
MYBPC3	0	3.8841	0.98	0.107	0	Cardiomyocytes
SORBS2	0	3.8788	0.976	0.225	0	Cardiomyocytes
CTNNA3	0	3.73097	0.969	0.181	0	Cardiomyocytes
RBM20	0	3.54421	0.94	0.082	0	Cardiomyocytes
MYOM1	0	3.47524	0.952	0.153	0	Cardiomyocytes
TRDN-AS1	0	3.47004	0.753	0.032	0	Cardiomyocytes
TECRL	0	3.43001	0.907	0.062	0	Cardiomyocytes
SGCD	0	3.42642	0.952	0.213	0	Cardiomyocytes
ANKRD1	0	3.3697	0.78	0.111	0	Cardiomyocytes
SLC8A1	0	3.35151	0.98	0.433	0	Cardiomyocytes
LDB3	0	3.31279	0.971	0.136	0	Cardiomyocytes
FHOD3	0	3.30872	0.893	0.069	0	Cardiomyocytes
TRDN	0	3.23582	0.903	0.052	0	Cardiomyocytes
CDH2	0	3.22736	0.888	0.072	0	Cardiomyocytes
TNNT2	0	3.21719	0.968	0.148	0	Cardiomyocytes
CACNB2	0	3.17214	0.947	0.168	0	Cardiomyocytes
NEXN	0	3.16131	0.955	0.177	0	Cardiomyocytes
CMYA5	0	3.0373	0.925	0.136	0	Cardiomyocytes
AKAP6	0	3.01467	0.906	0.091	0	Cardiomyocytes
ACTN2	0	2.98603	0.902	0.084	0	Cardiomyocytes
MYOM2	0	2.97589	0.843	0.041	0	Cardiomyocytes
CHRM2	0	2.96472	0.752	0.029	0	Cardiomyocytes
NEBL	0	2.94064	0.954	0.117	0	Cardiomyocytes
TTN-AS1	0	2.93865	0.873	0.257	0	Cardiomyocytes
PALLD	0	2.92198	0.962	0.327	0	Cardiomyocytes
ERBB4	0	2.89691	0.83	0.064	0	Cardiomyocytes
ESRRG	0	2.88574	0.843	0.055	0	Cardiomyocytes
DMD	0	2.88023	0.954	0.464	0	Cardiomyocytes
SLC8A1-AS1	0	2.81451	0.743	0.053	0	Cardiomyocytes
C15orf41	0	2.78129	0.846	0.131	0	Cardiomyocytes
LRRTM3	0	2.76915	0.733	0.026	0	Cardiomyocytes
MYOZ2	0	2.70447	0.834	0.078	0	Cardiomyocytes
PDLIM5	0	2.6896	0.973	0.429	0	Cardiomyocytes
MYO18B	0	2.68619	0.785	0.049	0	Cardiomyocytes
PDE4DIP	0	2.65497	0.962	0.263	0	Cardiomyocytes
TMEM178B	0	2.64858	0.733	0.037	0	Cardiomyocytes
TENM2	0	2.62174	0.798	0.039	0	Cardiomyocytes
CKMT2	0	2.60947	0.83	0.055	0	Cardiomyocytes
DPY19L2	0	2.60609	0.815	0.054	0	Cardiomyocytes
PKP2	0	2.59099	0.84	0.071	0	Cardiomyocytes
AC011287.1	0	2.58696	0.614	0.031	0	Cardiomyocytes
SPHKAP	0	2.5794	0.708	0.018	0	Cardiomyocytes
PCDH7	0	2.56947	0.778	0.101	0	Cardiomyocytes
PLCXD3	0	2.56616	0.843	0.12	0	Cardiomyocytes
THSD4	0	2.5175	0.896	0.167	0	Cardiomyocytes
MYH7B	0	2.50371	0.751	0.023	0	Cardiomyocytes
LARGE1	0	2.49349	0.721	0.104	0	Cardiomyocytes
PPP1R12B	0	2.44842	0.929	0.298	0	Cardiomyocytes
TNNI3	0	2.39425	0.778	0.116	0	Cardiomyocytes
GALNT17	0	2.38893	0.56	0.014	0	Cardiomyocytes
MTUS2	0	2.37397	0.725	0.033	0	Cardiomyocytes
CACNA1C	0	2.36517	0.972	0.433	0	Cardiomyocytes
MYH7	0	2.34783	0.903	0.219	0	Cardiomyocytes
PDE3A	0	2.28565	0.957	0.383	0	Cardiomyocytes
NCAM1	0	2.28049	0.784	0.054	0	Cardiomyocytes
NRAP	0	2.27366	0.641	0.033	0	Cardiomyocytes
PLN	0	2.25487	0.724	0.078	0	Cardiomyocytes
RALYL	0	2.21814	0.598	0.025	0	Cardiomyocytes
DPF3	0	2.20095	0.703	0.033	0	Cardiomyocytes
OBSCN	0	2.17797	0.72	0.064	0	Cardiomyocytes
MYLK3	0	2.164	0.678	0.023	0	Cardiomyocytes
TACC2	0	2.15627	0.82	0.117	0	Cardiomyocytes
CCSER1	0	2.15051	0.787	0.107	0	Cardiomyocytes
PDZRN3	0	2.12597	0.838	0.149	0	Cardiomyocytes
SGCG	0	2.11499	0.663	0.025	0	Cardiomyocytes
PHACTR1	0	2.10638	0.824	0.194	0	Cardiomyocytes
AC138305.1	0	2.10135	0.517	0.011	0	Cardiomyocytes
LMO7	0	2.05597	0.754	0.09	0	Cardiomyocytes
AC009264.1	0	2.04627	0.523	0.015	0	Cardiomyocytes
EFNA5	0	2.04384	0.791	0.102	0	Cardiomyocytes
MYOM3	0	2.03641	0.629	0.015	0	Cardiomyocytes
ABLIM1	0	2.02358	0.964	0.381	0	Cardiomyocytes
PPARGC1A	0	2.00945	0.605	0.037	0	Cardiomyocytes
ACTC1	0	2.00912	0.84	0.234	0	Cardiomyocytes
HSPB7	0	2.00381	0.727	0.075	0	Cardiomyocytes
CDH13	0	1.99753	0.89	0.197	0	Cardiomyocytes
AC107068.2	0	1.99631	0.332	0.022	0	Cardiomyocytes
MYPN	0	1.99378	0.59	0.026	0	Cardiomyocytes
LMOD2	0	1.98621	0.54	0.04	0	Cardiomyocytes
DAPK2	0	1.96708	0.653	0.05	0	Cardiomyocytes
PACRG	0	1.9562	0.639	0.047	0	Cardiomyocytes
EYA4	0	1.9403	0.616	0.055	0	Cardiomyocytes
MLIP-AS1	0	1.92807	0.455	0.009	0	Cardiomyocytes
RP11-532N4.2	0	1.92596	0.166	0.017	0	Cardiomyocytes
MPP3	0	1.92216	0.63	0.04	0	Cardiomyocytes
SORBS1	0	1.91848	0.954	0.33	0	Cardiomyocytes
CORIN	0	1.91162	0.514	0.029	0	Cardiomyocytes
PATJ	0	1.91139	0.638	0.06	0	Cardiomyocytes
ANK2	0	1.91044	0.863	0.215	0	Cardiomyocytes
SMYD1	0	1.89595	0.592	0.015	0	Cardiomyocytes
PRKN	0	1.8875	0.715	0.148	0	Cardiomyocytes
NLGN1	0	1.88399	0.817	0.157	0	Cardiomyocytes
AC013640.1	0	1.85935	0.453	0.014	0	Cardiomyocytes
LRRC2	0	1.85869	0.588	0.019	0	Cardiomyocytes
PXDNL	0	1.85667	0.838	0.217	0	Cardiomyocytes
ATP2A2	0	1.85114	0.839	0.236	0	Cardiomyocytes
PRKAA2	0	1.84636	0.644	0.041	0	Cardiomyocytes
MYOCD	0	1.84332	0.609	0.042	0	Cardiomyocytes
RNF150	0	1.84065	0.728	0.118	0	Cardiomyocytes
DES	0	1.8376	0.819	0.158	0	Cardiomyocytes
FSD2	0	1.82929	0.561	0.019	0	Cardiomyocytes
ALPK2	0	1.82745	0.563	0.014	0	Cardiomyocytes
SH3RF2	0	1.81427	0.451	0.027	0	Cardiomyocytes
HACD1	0	1.80095	0.629	0.036	0	Cardiomyocytes
FILIP1	0	1.79194	0.904	0.294	0	Cardiomyocytes
MYL2	0	1.77872	0.804	0.263	0	Cardiomyocytes
RCAN2	0	1.77799	0.843	0.164	0	Cardiomyocytes
MYH6	0	1.77789	0.391	0.014	0	Cardiomyocytes
HAND2-AS1	0	1.77502	0.631	0.063	0	Cardiomyocytes
DTNA	0	1.77427	0.858	0.181	0	Cardiomyocytes
LINC02147	0	1.77082	0.462	0.028	0	Cardiomyocytes
PLCL1	0	1.74276	0.891	0.262	0	Cardiomyocytes
KIF21A	0	1.73391	0.627	0.063	0	Cardiomyocytes
SLC25A4	0	1.72249	0.737	0.113	0	Cardiomyocytes
MIR133A1HG	0	1.71769	0.462	0.011	0	Cardiomyocytes
AC022034.2	0	1.71246	0.435	0.008	0	Cardiomyocytes
RETREG1	0	1.70471	0.505	0.023	0	Cardiomyocytes
ADPRHL1	0	1.70434	0.558	0.019	0	Cardiomyocytes
RBFOX1	0	1.70337	0.822	0.139	0	Cardiomyocytes
LRRC39	0	1.67797	0.542	0.019	0	Cardiomyocytes
FBN2	0	1.6463	0.479	0.026	0	Cardiomyocytes
IL1RAPL1	0	1.64044	0.806	0.258	0	Cardiomyocytes
TCAP	0	1.63672	0.761	0.165	0	Cardiomyocytes
CASQ2	0	1.63546	0.595	0.043	0	Cardiomyocytes
GAS2	0	1.63177	0.556	0.034	0	Cardiomyocytes
HOOK2	0	1.63133	0.638	0.084	0	Cardiomyocytes
PIP5K1B	0	1.62844	0.664	0.073	0	Cardiomyocytes
SRL	0	1.61526	0.552	0.027	0	Cardiomyocytes
MYL7	0	1.60633	0.311	0.023	0	Cardiomyocytes
DGKG	0	1.60458	0.63	0.063	0	Cardiomyocytes
ACTA1	0	1.60133	0.518	0.204	0	Cardiomyocytes
ANKRD2	0	1.59991	0.33	0.019	0	Cardiomyocytes
FYB2	0	1.59664	0.41	0.007	0	Cardiomyocytes
AC011369.1	0	1.58878	0.399	0.006	0	Cardiomyocytes
PDE7A	0	1.58849	0.822	0.231	0	Cardiomyocytes
PPP1R9A	0	1.58729	0.574	0.052	0	Cardiomyocytes
FBXO40	0	1.5838	0.497	0.012	0	Cardiomyocytes
HOMER1	0	1.57887	0.599	0.059	0	Cardiomyocytes
STK33	0	1.57753	0.49	0.019	0	Cardiomyocytes
HSPB3	0	1.57682	0.547	0.032	0	Cardiomyocytes
KLHL31	0	1.57513	0.498	0.017	0	Cardiomyocytes
VWC2	0	1.57076	0.455	0.01	0	Cardiomyocytes
LINC01505	0	1.56791	0.433	0.016	0	Cardiomyocytes
GRXCR2	0	1.559	0.253	0.005	0	Cardiomyocytes
AC018464.1	0	1.55789	0.411	0.01	0	Cardiomyocytes
WNK2	0	1.55781	0.509	0.02	0	Cardiomyocytes
AC245297.3	0	1.55655	0.57	0.073	0	Cardiomyocytes
SVIL	0	1.55134	0.908	0.337	0	Cardiomyocytes
ANO5	0	1.54271	0.482	0.018	0	Cardiomyocytes
MITF	0	1.54055	0.76	0.185	0	Cardiomyocytes
DLG2	0	1.53732	0.892	0.345	0	Cardiomyocytes
MGAT4C	0	1.5372	0.453	0.026	0	Cardiomyocytes
ACOT11	0	1.53707	0.555	0.046	0	Cardiomyocytes
PRELID2	0	1.53543	0.467	0.136	0	Cardiomyocytes
GCNT2	0	1.5334	0.53	0.044	0	Cardiomyocytes
ROR1	0	1.52412	0.706	0.175	0	Cardiomyocytes
TENT5A	0	1.5239	0.515	0.068	0	Cardiomyocytes
PPP1R1C	0	1.52051	0.453	0.013	0	Cardiomyocytes
BCO2	0	1.51837	0.566	0.049	0	Cardiomyocytes
RGS6	0	1.515	0.676	0.075	0	Cardiomyocytes
RBM24	0	1.51308	0.506	0.019	0	Cardiomyocytes
KLHL7	0	1.50904	0.611	0.089	0	Cardiomyocytes
LINC00881	0	1.50553	0.395	0.012	0	Cardiomyocytes
RNF207	0	1.50527	0.482	0.021	0	Cardiomyocytes
ASB15	0	1.50458	0.458	0.01	0	Cardiomyocytes
SCN5A	0	1.49613	0.46	0.015	0	Cardiomyocytes
CPEB4	0	1.49383	0.741	0.209	0	Cardiomyocytes
DOCK3	0	1.49008	0.541	0.042	0	Cardiomyocytes
DGLUCY	0	1.47817	0.473	0.033	0	Cardiomyocytes
DANT2	0	1.47071	0.667	0.164	0	Cardiomyocytes
TRIM54	0	1.46804	0.483	0.016	0	Cardiomyocytes
AQP7	0	1.46163	0.607	0.05	0	Cardiomyocytes
CAP2	0	1.45696	0.524	0.039	0	Cardiomyocytes
B4GALNT3	0	1.45691	0.465	0.025	0	Cardiomyocytes
PPM1K	0	1.45149	0.582	0.085	0	Cardiomyocytes
TMEM71	0	1.44899	0.571	0.093	0	Cardiomyocytes
XIRP2	0	1.44581	0.42	0.028	0	Cardiomyocytes
JPH2	0	1.44494	0.478	0.025	0	Cardiomyocytes
CBR4	0	1.43523	0.628	0.19	0	Cardiomyocytes
TPM1	0	1.42998	0.937	0.438	0	Cardiomyocytes
VLDLR-AS1	0	1.42385	0.481	0.041	0	Cardiomyocytes
CCDC141	0	1.41988	0.691	0.109	0	Cardiomyocytes
PPP1R3C	0	1.4165	0.292	0.012	0	Cardiomyocytes
MACROD2	0	1.41369	0.478	0.059	0	Cardiomyocytes
CSDC2	0	1.413	0.46	0.021	0	Cardiomyocytes
MAGI1	0	1.40912	0.914	0.317	0	Cardiomyocytes
PPP2R3A	0	1.40847	0.667	0.14	0	Cardiomyocytes
CADPS	0	1.40089	0.414	0.017	0	Cardiomyocytes
PDK4	0	1.3984	0.641	0.256	0	Cardiomyocytes
POPDC2	0	1.39823	0.489	0.025	0	Cardiomyocytes
TMEM65	0	1.39494	0.672	0.156	0	Cardiomyocytes
ATP1B1	0	1.39334	0.508	0.046	0	Cardiomyocytes
AL450384.2	0	1.39206	0.445	0.042	0	Cardiomyocytes
NDRG4	0	1.3885	0.48	0.036	0	Cardiomyocytes
TBC1D4	0	1.38665	0.725	0.197	0	Cardiomyocytes
MYL3	0	1.38526	0.685	0.151	0	Cardiomyocytes
CRYAB	0	1.37726	0.693	0.198	0	Cardiomyocytes
RP11-368L12.1	0	1.37653	0.147	0.014	0	Cardiomyocytes
MLF1	0	1.37587	0.474	0.047	0	Cardiomyocytes
AC108058.1	0	1.37431	0.338	0.008	0	Cardiomyocytes
KCNMB2-AS1	0	1.37186	0.435	0.062	0	Cardiomyocytes
AC008496.2	0	1.36539	0.311	0.004	0	Cardiomyocytes
NEK10	0	1.36384	0.474	0.044	0	Cardiomyocytes
TMEM182	0	1.36245	0.45	0.023	0	Cardiomyocytes
CHPT1	0	1.35994	0.653	0.139	0	Cardiomyocytes
LINC02248	0	1.35932	0.293	0.005	0	Cardiomyocytes
HADHB	0	1.35683	0.661	0.15	0	Cardiomyocytes
FAM160A1	0	1.3544	0.387	0.01	0	Cardiomyocytes
MAST4	0	1.35033	0.858	0.336	0	Cardiomyocytes
ADAM23	0	1.34591	0.489	0.048	0	Cardiomyocytes
EXOC6B	0	1.34178	0.892	0.456	0	Cardiomyocytes
PSD3	0	1.3396	0.892	0.416	0	Cardiomyocytes
SLC16A7	0	1.33799	0.68	0.163	0	Cardiomyocytes
GRAMD1B	0	1.3369	0.479	0.053	0	Cardiomyocytes
CSRP3	0	1.32374	0.526	0.076	0	Cardiomyocytes
RPL3L	0	1.32066	0.425	0.011	0	Cardiomyocytes
PPP1R13B	0	1.317	0.631	0.124	0	Cardiomyocytes
SNRPN	0	1.30391	0.374	0.012	0	Cardiomyocytes
GOT1	0	1.30288	0.49	0.042	0	Cardiomyocytes
PLEKHA5	0	1.30156	0.896	0.374	0	Cardiomyocytes
FABP3	0	1.28976	0.523	0.066	0	Cardiomyocytes
GPC5	0	1.28913	0.28	0.038	0	Cardiomyocytes
GREB1L	0	1.28633	0.416	0.031	0	Cardiomyocytes
MICAL3	0	1.27973	0.679	0.153	0	Cardiomyocytes
CASZ1	0	1.27949	0.431	0.021	0	Cardiomyocytes
MAP3K20	0	1.27821	0.56	0.093	0	Cardiomyocytes
AC098617.1	0	1.27678	0.463	0.051	0	Cardiomyocytes
TXLNB	0	1.27336	0.44	0.026	0	Cardiomyocytes
TPM2	0	1.26909	0.549	0.094	0	Cardiomyocytes
SLC5A1	0	1.26311	0.375	0.008	0	Cardiomyocytes
XPR1	0	1.26147	0.692	0.244	0	Cardiomyocytes
SLCO5A1	0	1.26081	0.332	0.012	0	Cardiomyocytes
VWA8	0	1.2591	0.741	0.228	0	Cardiomyocytes
ADRA1A	0	1.25857	0.406	0.021	0	Cardiomyocytes
C14orf180	0	1.25578	0.393	0.016	0	Cardiomyocytes
CTNND2	0	1.25191	0.36	0.024	0	Cardiomyocytes
ASB18	0	1.24053	0.367	0.007	0	Cardiomyocytes
KANK1	0	1.24012	0.823	0.3	0	Cardiomyocytes
NCKAP5	0	1.22671	0.547	0.107	0	Cardiomyocytes
ART3	0	1.22315	0.377	0.01	0	Cardiomyocytes
PLCL2	0	1.22266	0.751	0.242	0	Cardiomyocytes
MALAT1	0	1.22055	1	0.999	0	Cardiomyocytes
PPP1R3A	0	1.22031	0.357	0.011	0	Cardiomyocytes
KBTBD12	0	1.21023	0.402	0.022	0	Cardiomyocytes
GPAT3	0	1.20811	0.431	0.04	0	Cardiomyocytes
GATA4	0	1.20796	0.622	0.125	0	Cardiomyocytes
AC005358.1	0	1.20534	0.318	0.011	0	Cardiomyocytes
SLC4A3	0	1.205	0.406	0.016	0	Cardiomyocytes
FBXO32	0	1.20231	0.432	0.061	0	Cardiomyocytes
CKM	0	1.20148	0.526	0.091	0	Cardiomyocytes
AC093879.1	0	1.20036	0.309	0.008	0	Cardiomyocytes
MDH1	0	1.19959	0.546	0.079	0	Cardiomyocytes
PEBP4	0	1.19482	0.377	0.02	0	Cardiomyocytes
CPNE5	0	1.18418	0.35	0.023	0	Cardiomyocytes
KCND3	0	1.18139	0.424	0.044	0	Cardiomyocytes
SLC27A6	0	1.17568	0.344	0.014	0	Cardiomyocytes
LINC02552	0	1.17538	0.21	0.003	0	Cardiomyocytes
DUSP27	0	1.17424	0.335	0.011	0	Cardiomyocytes
USP28	0	1.17031	0.488	0.062	0	Cardiomyocytes
RAMP1	0	1.16472	0.391	0.02	0	Cardiomyocytes
PKIA	0	1.16041	0.394	0.029	0	Cardiomyocytes
C9orf3	0	1.15808	0.868	0.391	0	Cardiomyocytes
ADCY5	0	1.15787	0.557	0.088	0	Cardiomyocytes
FRY	0	1.15415	0.821	0.272	0	Cardiomyocytes
LRRFIP2	0	1.15027	0.784	0.278	0	Cardiomyocytes
FHIT	0	1.14915	0.825	0.293	0	Cardiomyocytes
GABRB1	0	1.14809	0.307	0.011	0	Cardiomyocytes
SAMD4A	0	1.14576	0.834	0.304	0	Cardiomyocytes
GRIP2	0	1.14528	0.377	0.021	0	Cardiomyocytes
CFAP61	0	1.14417	0.334	0.013	0	Cardiomyocytes
FGF12-AS1	0	1.14147	0.284	0.006	0	Cardiomyocytes
NCEH1	0	1.14133	0.44	0.062	0	Cardiomyocytes
SYNDIG1	0	1.13878	0.335	0.011	0	Cardiomyocytes
ANK3	0	1.1362	0.748	0.167	0	Cardiomyocytes
MIR1-1HG	0	1.13114	0.326	0.008	0	Cardiomyocytes
PRKAG2	0	1.12836	0.618	0.259	0	Cardiomyocytes
TRIM55	0	1.12644	0.358	0.011	0	Cardiomyocytes
LINC02388	0	1.12598	0.128	0.015	0	Cardiomyocytes
RABGAP1L	0	1.11783	0.871	0.499	0	Cardiomyocytes
EXOG	0	1.11296	0.487	0.086	0	Cardiomyocytes
TRIM63	0	1.11135	0.36	0.016	0	Cardiomyocytes
MAPK4	0	1.11004	0.309	0.014	0	Cardiomyocytes
LINC01428	0	1.09841	0.291	0.007	0	Cardiomyocytes
TBX5	0	1.09728	0.346	0.014	0	Cardiomyocytes
TNIK	0	1.09292	0.66	0.154	0	Cardiomyocytes
MYL12A	0	1.09202	0.547	0.176	0	Cardiomyocytes
GMPR	0	1.08483	0.358	0.017	0	Cardiomyocytes
NMRK2	0	1.08474	0.35	0.029	0	Cardiomyocytes
PPP1R14C	0	1.08451	0.339	0.012	0	Cardiomyocytes
PPARGC1B	0	1.0844	0.516	0.081	0	Cardiomyocytes
AC002066.1	0	1.08399	0.391	0.045	0	Cardiomyocytes
RRAD	0	1.08273	0.31	0.016	0	Cardiomyocytes
USP13	0	1.07998	0.465	0.069	0	Cardiomyocytes
SMYD2	0	1.07486	0.458	0.064	0	Cardiomyocytes
AC106791.1	0	1.07344	0.313	0.012	0	Cardiomyocytes
WBSCR17	0	1.0719	0.142	0.017	0	Cardiomyocytes
AIG1	0	1.07085	0.525	0.116	0	Cardiomyocytes
ATP1A2	0	1.06187	0.43	0.06	0	Cardiomyocytes
SAMD12	0	1.05419	0.38	0.059	0	Cardiomyocytes
NUDT4	0	1.05164	0.527	0.122	0	Cardiomyocytes
SLMAP	0	1.05055	0.734	0.272	0	Cardiomyocytes
TRIQK	0	1.04879	0.429	0.081	0	Cardiomyocytes
TRPM7	0	1.04683	0.753	0.323	0	Cardiomyocytes
TANC1	0	1.04376	0.752	0.242	0	Cardiomyocytes
EIF1B	0	1.0369	0.463	0.073	0	Cardiomyocytes
ACO2	0	1.03016	0.503	0.101	0	Cardiomyocytes
AC139720.1	0	1.02965	0.289	0.019	0	Cardiomyocytes
MB	0	1.02919	0.635	0.184	0	Cardiomyocytes
PRDM16	0	1.02659	0.391	0.038	0	Cardiomyocytes
ETFDH	0	1.02332	0.524	0.109	0	Cardiomyocytes
ADGRL3-AS1	0	1.02213	0.29	0.006	0	Cardiomyocytes
C10orf71	0	1.02015	0.304	0.005	0	Cardiomyocytes
MPC1	0	1.01493	0.487	0.086	0	Cardiomyocytes
ASAH1	0	1.01453	0.575	0.122	0	Cardiomyocytes
LINC02334	0	1.01443	0.285	0.007	0	Cardiomyocytes
VIPR2	0	1.01326	0.421	0.057	0	Cardiomyocytes
SLC25A36	0	1.01136	0.583	0.153	0	Cardiomyocytes
CD36	0	1.01087	0.929	0.353	0	Cardiomyocytes
IDH2	0	1.00954	0.409	0.047	0	Cardiomyocytes
SLC41A1	0	1.00827	0.364	0.035	0	Cardiomyocytes
ADGRL2	0	1.00471	0.638	0.206	0	Cardiomyocytes
SOX6	0	1.00364	0.787	0.271	0	Cardiomyocytes
TMEFF2	0	1.00349	0.327	0.032	0	Cardiomyocytes
COX6A2	0	1.00326	0.404	0.061	0	Cardiomyocytes
LPL	0	1.00323	0.543	0.126	0	Cardiomyocytes
COBL	0	1.0018	0.338	0.018	0	Cardiomyocytes
IPO9-AS1	0	0.99954	0.497	0.121	0	Cardiomyocytes
CYP2J2	0	0.997338	0.299	0.009	0	Cardiomyocytes
CAMK2D	0	0.988949	0.88	0.459	0	Cardiomyocytes
PDE1C	0	0.988658	0.85	0.302	0	Cardiomyocytes
WDPCP	0	0.98737	0.737	0.278	0	Cardiomyocytes
LCLAT1	0	0.98673	0.531	0.12	0	Cardiomyocytes
MUC20-OT1	0	0.984506	0.532	0.12	0	Cardiomyocytes
SLC7A6	0	0.982039	0.538	0.112	0	Cardiomyocytes
ASB2	0	0.981658	0.307	0.01	0	Cardiomyocytes
CADM1	0	0.980831	0.46	0.074	0	Cardiomyocytes
HSDL2	0	0.980479	0.521	0.121	0	Cardiomyocytes
BZW2	0	0.9775	0.455	0.079	0	Cardiomyocytes
PAM	0	0.976503	0.818	0.399	0	Cardiomyocytes
LINC02208	0	0.972763	0.231	0.003	0	Cardiomyocytes
TMEM67	0	0.968415	0.416	0.061	0	Cardiomyocytes
FAM129A	0	0.963931	0.725	0.254	0	Cardiomyocytes
HECW2	0	0.956039	0.522	0.101	0	Cardiomyocytes
TMEM116	0	0.954601	0.359	0.037	0	Cardiomyocytes
AL139383.1	0	0.952687	0.335	0.03	0	Cardiomyocytes
ENOX1	0	0.952454	0.553	0.133	0	Cardiomyocytes
CLIC5	0	0.95145	0.603	0.092	0	Cardiomyocytes
ASB11	0	0.948276	0.288	0.007	0	Cardiomyocytes
SMPX	0	0.947527	0.327	0.023	0	Cardiomyocytes
EYA1	0	0.940326	0.288	0.012	0	Cardiomyocytes
BSG	0	0.935935	0.468	0.092	0	Cardiomyocytes
LINC02256	0	0.935751	0.53	0.111	0	Cardiomyocytes
CAV2	0	0.935714	0.419	0.074	0	Cardiomyocytes
NDRG3	0	0.932404	0.387	0.053	0	Cardiomyocytes
PGM1	0	0.930335	0.363	0.045	0	Cardiomyocytes
STXBP6	0	0.928646	0.511	0.115	0	Cardiomyocytes
NPAS2	0	0.928613	0.495	0.099	0	Cardiomyocytes
HDAC9	0	0.926081	0.649	0.184	0	Cardiomyocytes
RILPL1	0	0.918419	0.44	0.082	0	Cardiomyocytes
QKI	0	0.917013	0.893	0.536	0	Cardiomyocytes
GTF2IRD1	0	0.912927	0.358	0.058	0	Cardiomyocytes
CHCHD10	0	0.912718	0.43	0.066	0	Cardiomyocytes
AC087457.1	0	0.91178	0.225	0.005	0	Cardiomyocytes
ALPK3	0	0.910019	0.375	0.056	0	Cardiomyocytes
KLHL24	0	0.909296	0.595	0.188	0	Cardiomyocytes
ACACB	0	0.907967	0.748	0.194	0	Cardiomyocytes
ST7	0	0.904664	0.625	0.202	0	Cardiomyocytes
DCP1B	0	0.904124	0.343	0.07	0	Cardiomyocytes
CAMK2B	0	0.900006	0.274	0.007	0	Cardiomyocytes
HMGN3	0	0.899813	0.619	0.168	0	Cardiomyocytes
AP001825.1	0	0.898803	0.248	0.011	0	Cardiomyocytes
ACADVL	0	0.897866	0.542	0.167	0	Cardiomyocytes
C1orf168	0	0.894281	0.127	0.005	0	Cardiomyocytes
TNNC1	0	0.891088	0.539	0.144	0	Cardiomyocytes
FN3K	0	0.888713	0.303	0.022	0	Cardiomyocytes
CACNA2D3	0	0.886317	0.467	0.101	0	Cardiomyocytes
LINC02137	0	0.885467	0.175	0.005	0	Cardiomyocytes
ABHD18	0	0.882913	0.532	0.168	0	Cardiomyocytes
HSPB1	0	0.879516	0.356	0.144	0	Cardiomyocytes
AC124312.1	0	0.879029	0.311	0.028	0	Cardiomyocytes
MIR646HG	0	0.878149	0.255	0.06	0	Cardiomyocytes
FAM189A2	0	0.876775	0.338	0.039	0	Cardiomyocytes
NNT-AS1	0	0.875065	0.37	0.052	0	Cardiomyocytes
BCL11A	0	0.874911	0.283	0.014	0	Cardiomyocytes
RIC3	0	0.87446	0.321	0.025	0	Cardiomyocytes
DNAH11	0	0.872984	0.29	0.026	0	Cardiomyocytes
LINC01170	0	0.871947	0.151	0.005	0	Cardiomyocytes
PPP1R13L	0	0.87003	0.352	0.043	0	Cardiomyocytes
CRADD	0	0.869434	0.689	0.247	0	Cardiomyocytes
LAPTM4B	0	0.86717	0.328	0.035	0	Cardiomyocytes
NNT	0	0.864409	0.555	0.174	0	Cardiomyocytes
AQP4-AS1	0	0.864297	0.219	0.015	0	Cardiomyocytes
CPED1	0	0.864097	0.592	0.203	0	Cardiomyocytes
GPD1L	0	0.861181	0.325	0.036	0	Cardiomyocytes
SLC1A3	0	0.860703	0.676	0.153	0	Cardiomyocytes
GNG7	0	0.859754	0.339	0.046	0	Cardiomyocytes
TRAK2	0	0.85944	0.499	0.143	0	Cardiomyocytes
REEP1	0	0.858256	0.31	0.024	0	Cardiomyocytes
CHST9	0	0.850844	0.312	0.044	0	Cardiomyocytes
AC007388.1	0	0.849324	0.343	0.041	0	Cardiomyocytes
PYGB	0	0.84694	0.368	0.064	0	Cardiomyocytes
RARB	0	0.84549	0.408	0.078	0	Cardiomyocytes
MAOB	0	0.845134	0.297	0.028	0	Cardiomyocytes
GADD45G	0	0.843913	0.203	0.018	0	Cardiomyocytes
NIPSNAP2	0	0.843722	0.319	0.032	0	Cardiomyocytes
TMEM38B	0	0.84212	0.319	0.031	0	Cardiomyocytes
RASGRP3	0	0.838133	0.431	0.065	0	Cardiomyocytes
GATA6-AS1	0	0.835033	0.298	0.021	0	Cardiomyocytes
AC019068.1	0	0.834244	0.212	0.003	0	Cardiomyocytes
SLC25A12	0	0.832593	0.549	0.149	0	Cardiomyocytes
SLC20A2	0	0.828104	0.606	0.209	0	Cardiomyocytes
HS6ST3	0	0.827707	0.132	0.012	0	Cardiomyocytes
DSP	0	0.827131	0.271	0.016	0	Cardiomyocytes
MEIS2	0	0.826147	0.779	0.324	0	Cardiomyocytes
COQ8A	0	0.82611	0.27	0.018	0	Cardiomyocytes
LIMCH1	0	0.820329	0.768	0.297	0	Cardiomyocytes
GARNL3	0	0.820094	0.418	0.095	0	Cardiomyocytes
CERS6	0	0.815272	0.72	0.251	0	Cardiomyocytes
MRAS	0	0.813379	0.33	0.047	0	Cardiomyocytes
CDC42EP3	0	0.810199	0.362	0.056	0	Cardiomyocytes
MAPRE2	0	0.809877	0.502	0.155	0	Cardiomyocytes
COL4A5	0	0.809044	0.346	0.059	0	Cardiomyocytes
CPVL	0	0.80702	0.419	0.091	0	Cardiomyocytes
AC108472.1	0	0.801057	0.202	0.003	0	Cardiomyocytes
ICA1	0	0.800169	0.434	0.081	0	Cardiomyocytes
STRBP	0	0.793878	0.363	0.06	0	Cardiomyocytes
NALCN	0	0.793014	0.291	0.039	0	Cardiomyocytes
MTFR1	0	0.786395	0.416	0.115	0	Cardiomyocytes
SELENOW	0	0.78506	0.369	0.055	0	Cardiomyocytes
LINC00923	0	0.78178	0.242	0.027	0	Cardiomyocytes
SYCP3	0	0.779626	0.235	0.016	0	Cardiomyocytes
PTPN3	0	0.774604	0.302	0.043	0	Cardiomyocytes
CFLAR-AS1	0	0.774553	0.316	0.042	0	Cardiomyocytes
AC117834.1	0	0.772694	0.239	0.021	0	Cardiomyocytes
SLC16A1	0	0.768286	0.281	0.031	0	Cardiomyocytes
MEIS1	0	0.765989	0.426	0.098	0	Cardiomyocytes
THRB	0	0.765285	0.602	0.203	0	Cardiomyocytes
GAREM1	0	0.758829	0.49	0.157	0	Cardiomyocytes
DENND5B	0	0.758751	0.556	0.18	0	Cardiomyocytes
ARMH3	0	0.758725	0.369	0.062	0	Cardiomyocytes
SLC4A4	0	0.758511	0.356	0.059	0	Cardiomyocytes
LDHB	0	0.757991	0.398	0.079	0	Cardiomyocytes
SLC16A1-AS1	0	0.75719	0.504	0.148	0	Cardiomyocytes
PALMD	0	0.756318	0.534	0.135	0	Cardiomyocytes
MSRB3	0	0.752436	0.737	0.299	0	Cardiomyocytes
ATP5MG	0	0.751582	0.342	0.048	0	Cardiomyocytes
AC093158.1	0	0.751452	0.18	0.003	0	Cardiomyocytes
HIF1A-AS2	0	0.749887	0.406	0.095	0	Cardiomyocytes
FRMD5	0	0.747884	0.279	0.033	0	Cardiomyocytes
LIN9	0	0.747024	0.262	0.024	0	Cardiomyocytes
ADHFE1	0	0.744876	0.328	0.051	0	Cardiomyocytes
ANKRD9	0	0.744037	0.247	0.018	0	Cardiomyocytes
DTWD2	0	0.744001	0.294	0.038	0	Cardiomyocytes
PAIP2B	0	0.743934	0.231	0.012	0	Cardiomyocytes
CRYM	0	0.743858	0.233	0.014	0	Cardiomyocytes
COQ10A	0	0.74196	0.269	0.024	0	Cardiomyocytes
SEMA5A	0	0.740739	0.538	0.121	0	Cardiomyocytes
MAST2	0	0.740086	0.518	0.162	0	Cardiomyocytes
AC008957.2	0	0.739116	0.215	0.009	0	Cardiomyocytes
CDK18	0	0.738836	0.267	0.022	0	Cardiomyocytes
AGBL4	0	0.738346	0.229	0.034	0	Cardiomyocytes
COL19A1	0	0.737464	0.281	0.033	0	Cardiomyocytes
GPI	0	0.73612	0.428	0.11	0	Cardiomyocytes
AC108866.1	0	0.735988	0.241	0.025	0	Cardiomyocytes
DYNC1I1	0	0.735348	0.483	0.129	0	Cardiomyocytes
CPNE4	0	0.733554	0.242	0.018	0	Cardiomyocytes
TMEM161B-AS1	0	0.731464	0.481	0.143	0	Cardiomyocytes
USP2	0	0.731274	0.231	0.01	0	Cardiomyocytes
PPM1L	0	0.72562	0.538	0.166	0	Cardiomyocytes
MARCH11	0	0.725216	0.187	0.003	0	Cardiomyocytes
NHLRC2	0	0.724449	0.483	0.148	0	Cardiomyocytes
TNNT1	0	0.724002	0.204	0.005	0	Cardiomyocytes
PIK3R1	0	0.722636	0.618	0.319	0	Cardiomyocytes
AC138904.3	0	0.722036	0.187	0.002	0	Cardiomyocytes
PGP	0	0.721893	0.267	0.035	0	Cardiomyocytes
B3GLCT	0	0.721021	0.328	0.058	0	Cardiomyocytes
ST3GAL6	0	0.718974	0.424	0.111	0	Cardiomyocytes
SPTB	0	0.718572	0.241	0.016	0	Cardiomyocytes
RAP1GAP2	0	0.718117	0.356	0.063	0	Cardiomyocytes
HADHA	0	0.715667	0.443	0.122	0	Cardiomyocytes
PTDSS1	0	0.714326	0.306	0.053	0	Cardiomyocytes
HRAT17	0	0.713842	0.121	0.012	0	Cardiomyocytes
LINC01880	0	0.713776	0.177	0.003	0	Cardiomyocytes
HSF1	0	0.712537	0.386	0.083	0	Cardiomyocytes
ABCC5	0	0.711361	0.437	0.117	0	Cardiomyocytes
PLIN5	0	0.709426	0.243	0.02	0	Cardiomyocytes
TOM1L2	0	0.708429	0.551	0.186	0	Cardiomyocytes
SNTA1	0	0.707608	0.253	0.022	0	Cardiomyocytes
CLGN	0	0.703761	0.21	0.006	0	Cardiomyocytes
PFKFB2	0	0.701409	0.23	0.02	0	Cardiomyocytes
AC027018.1	0	0.700993	0.264	0.033	0	Cardiomyocytes
FLNC	0	0.700155	0.216	0.026	0	Cardiomyocytes
TRIM38	0	-0.74403	0.009	0.125	0	Cardiomyocytes
LRRK1	0	-0.745616	0.01	0.129	0	Cardiomyocytes
IFI44	0	-0.777373	0.004	0.113	0	Cardiomyocytes
DDX5	0	-0.787244	0.655	0.646	0	Cardiomyocytes
AGPAT4	0	-0.787468	0.012	0.123	0	Cardiomyocytes
C1RL	0	-0.790107	0.015	0.135	0	Cardiomyocytes
FTX	0	-0.79011	0.852	0.783	0	Cardiomyocytes
OSMR-AS1	0	-0.793782	0.01	0.126	0	Cardiomyocytes
ZCCHC6	0	-0.806001	0.029	0.15	0	Cardiomyocytes
LASP1	0	-0.812873	0.02	0.142	0	Cardiomyocytes
CCDC109B	0	-0.813336	0.004	0.115	0	Cardiomyocytes
ALPK1	0	-0.814494	0.029	0.152	0	Cardiomyocytes
RFTN2	0	-0.826601	0.012	0.13	0	Cardiomyocytes
ATP11C	0	-0.834638	0.029	0.15	0	Cardiomyocytes
MBNL1	0	-0.846976	0.786	0.723	0	Cardiomyocytes
PLEKHH2	0	-0.849766	0.012	0.133	0	Cardiomyocytes
ZFAND3	0	-0.854799	0.666	0.635	0	Cardiomyocytes
ITIH5	0	-0.87543	0.014	0.127	0	Cardiomyocytes
CYP1B1-AS1	0	-0.87712	0.013	0.127	0	Cardiomyocytes
ZNF423	0	-0.893459	0.018	0.137	0	Cardiomyocytes
JAG1	0	-0.910479	0.012	0.132	0	Cardiomyocytes
TBC1D2B	0	-0.923381	0.019	0.156	0	Cardiomyocytes
RP5-965F6.2	0	-0.926497	0.002	0.117	0	Cardiomyocytes
PRKX	0	-0.936418	0.013	0.147	0	Cardiomyocytes
MRC2	0	-0.942927	0.013	0.138	0	Cardiomyocytes
HCLS1	0	-0.945394	0.007	0.114	0	Cardiomyocytes
AFAP1	0	-0.947408	0.026	0.15	0	Cardiomyocytes
KLHL5	0	-0.952888	0.033	0.156	0	Cardiomyocytes
PAPD4	0	-0.954528	0.107	0.255	0	Cardiomyocytes
TNFRSF1B	0	-0.969898	0.007	0.125	0	Cardiomyocytes
MFAP5	0	-0.973818	0.013	0.132	0	Cardiomyocytes
IFI44L	0	-0.985232	0.005	0.121	0	Cardiomyocytes
STAG1	0	-0.986047	0.578	0.614	0	Cardiomyocytes
TSPAN14	0	-0.990345	0.031	0.162	0	Cardiomyocytes
ADCY3	0	-0.992446	0.013	0.138	0	Cardiomyocytes
PLXND1	0	-1.00286	0.008	0.151	0	Cardiomyocytes
ANTXR1	0	-1.00617	0.042	0.175	0	Cardiomyocytes
CHD9	0	-1.00953	0.619	0.623	0	Cardiomyocytes
GNG2	0	-1.01345	0.01	0.132	0	Cardiomyocytes
IL4R	0	-1.02516	0.009	0.155	0	Cardiomyocytes
NFASC	0	-1.02656	0.014	0.131	0	Cardiomyocytes
COL5A3	0	-1.03017	0.012	0.132	0	Cardiomyocytes
LYN	0	-1.03059	0.023	0.139	0	Cardiomyocytes
FREM1	0	-1.03149	0.02	0.142	0	Cardiomyocytes
TSHZ3	0	-1.03312	0.006	0.158	0	Cardiomyocytes
HNRNPA2B1	0	-1.03821	0.412	0.508	0	Cardiomyocytes
VIT	0	-1.03864	0.018	0.142	0	Cardiomyocytes
LCP2	0	-1.03891	0.005	0.12	0	Cardiomyocytes
HLA-DRB1	0	-1.03921	0.013	0.124	0	Cardiomyocytes
ARPC2	0	-1.0433	0.108	0.255	0	Cardiomyocytes
PTGIS	0	-1.04392	0.015	0.135	0	Cardiomyocytes
ALG13	0	-1.04628	0.09	0.243	0	Cardiomyocytes
KIAA1033	0	-1.05594	0.049	0.207	0	Cardiomyocytes
SPAG9	0	-1.06168	0.275	0.392	0	Cardiomyocytes
VPS13C	0	-1.062	0.31	0.421	0	Cardiomyocytes
TLE1	0	-1.06254	0.033	0.16	0	Cardiomyocytes
STON2	0	-1.06325	0.01	0.15	0	Cardiomyocytes
FAM107B	0	-1.06528	0.019	0.139	0	Cardiomyocytes
SH3BGRL	0	-1.0675	0.015	0.175	0	Cardiomyocytes
PRRC2C	0	-1.07009	0.24	0.377	0	Cardiomyocytes
BAZ1A	0	-1.07161	0.071	0.222	0	Cardiomyocytes
SRPX2	0	-1.07248	0.009	0.165	0	Cardiomyocytes
FBLN5	0	-1.07569	0.019	0.163	0	Cardiomyocytes
ERBB2IP	0	-1.08029	0.082	0.25	0	Cardiomyocytes
ANXA5	0	-1.08323	0.081	0.241	0	Cardiomyocytes
DENND3	0	-1.08482	0.044	0.172	0	Cardiomyocytes
EBF3	0	-1.08831	0.007	0.156	0	Cardiomyocytes
TCF12	0	-1.08948	0.585	0.634	0	Cardiomyocytes
ARID4B	0	-1.0911	0.279	0.41	0	Cardiomyocytes
GULP1	0	-1.09151	0.012	0.16	0	Cardiomyocytes
FMNL3	0	-1.09245	0.009	0.175	0	Cardiomyocytes
CNTLN	0	-1.0935	0.076	0.239	0	Cardiomyocytes
FAM49A	0	-1.09407	0.016	0.168	0	Cardiomyocytes
ZFP36L1	0	-1.09493	0.063	0.199	0	Cardiomyocytes
SESTD1	0	-1.09632	0.158	0.294	0	Cardiomyocytes
NOTCH2	0	-1.09726	0.081	0.232	0	Cardiomyocytes
MAP3K8	0	-1.09838	0.031	0.169	0	Cardiomyocytes
SEPT7	0	-1.09879	0.239	0.368	0	Cardiomyocytes
NLRP1	0	-1.10029	0.015	0.18	0	Cardiomyocytes
RUFY3	0	-1.1039	0.153	0.314	0	Cardiomyocytes
CDH11	0	-1.10416	0.01	0.137	0	Cardiomyocytes
MEOX2	0	-1.10419	0.008	0.135	0	Cardiomyocytes
SNTB1	0	-1.10693	0.03	0.172	0	Cardiomyocytes
AFF1	0	-1.11114	0.494	0.535	0	Cardiomyocytes
SKIL	0	-1.11367	0.06	0.218	0	Cardiomyocytes
PLXDC1	0	-1.11549	0.017	0.174	0	Cardiomyocytes
PVT1	0	-1.11815	0.034	0.157	0	Cardiomyocytes
MAP2	0	-1.12618	0.027	0.148	0	Cardiomyocytes
COL5A1	0	-1.12668	0.014	0.179	0	Cardiomyocytes
LHFPL2	0	-1.13075	0.034	0.195	0	Cardiomyocytes
MLLT4	0	-1.13166	0.064	0.201	0	Cardiomyocytes
PCNX	0	-1.13185	0.106	0.255	0	Cardiomyocytes
CTGF	0	-1.13516	0.017	0.137	0	Cardiomyocytes
RBMS2	0	-1.1359	0.073	0.234	0	Cardiomyocytes
ADAMTS12	0	-1.13905	0.013	0.141	0	Cardiomyocytes
FARP1	0	-1.14331	0.061	0.222	0	Cardiomyocytes
ECE1	0	-1.14493	0.067	0.212	0	Cardiomyocytes
DSCAML1	0	-1.14673	0.015	0.152	0	Cardiomyocytes
TC2N	0	-1.15242	0.008	0.133	0	Cardiomyocytes
WASF2	0	-1.15305	0.215	0.357	0	Cardiomyocytes
NCK2	0	-1.15927	0.078	0.222	0	Cardiomyocytes
SDC2	0	-1.16178	0.057	0.187	0	Cardiomyocytes
RBMS1	0	-1.16402	0.585	0.616	0	Cardiomyocytes
PTBP3	0	-1.16412	0.073	0.253	0	Cardiomyocytes
TMEM108	0	-1.16442	0.015	0.129	0	Cardiomyocytes
TTC28	0	-1.16497	0.463	0.513	0	Cardiomyocytes
BMP5	0	-1.16519	0.011	0.122	0	Cardiomyocytes
PRKD1	0	-1.16635	0.058	0.2	0	Cardiomyocytes
SKI	0	-1.1669	0.067	0.229	0	Cardiomyocytes
ROCK1	0	-1.16759	0.281	0.418	0	Cardiomyocytes
NOVA1	0	-1.16818	0.032	0.171	0	Cardiomyocytes
AXL	0	-1.17172	0.02	0.177	0	Cardiomyocytes
PCED1B	0	-1.17414	0.016	0.165	0	Cardiomyocytes
HEYL	0	-1.17477	0.012	0.153	0	Cardiomyocytes
IL6ST	0	-1.17556	0.196	0.342	0	Cardiomyocytes
ITPKB	0	-1.17633	0.014	0.155	0	Cardiomyocytes
NDRG1	0	-1.1768	0.026	0.163	0	Cardiomyocytes
LDLRAD3	0	-1.17816	0.014	0.175	0	Cardiomyocytes
TRIM22	0	-1.18029	0.015	0.205	0	Cardiomyocytes
RP11-426C22.5	0	-1.18628	0.014	0.165	0	Cardiomyocytes
ANXA2	0	-1.18746	0.072	0.246	0	Cardiomyocytes
JMJD1C	0	-1.18893	0.68	0.721	0	Cardiomyocytes
RERG	0	-1.19205	0.025	0.157	0	Cardiomyocytes
SLC4A7	0	-1.19603	0.16	0.299	0	Cardiomyocytes
TRERF1	0	-1.19613	0.024	0.167	0	Cardiomyocytes
NCOR2	0	-1.20414	0.183	0.332	0	Cardiomyocytes
PAN3	0	-1.20481	0.319	0.46	0	Cardiomyocytes
RRBP1	0	-1.20582	0.048	0.242	0	Cardiomyocytes
LINC00278	0	-1.2085	0.006	0.158	0	Cardiomyocytes
DPYSL2	0	-1.21051	0.109	0.281	0	Cardiomyocytes
C22orf34	0	-1.21525	0.016	0.153	0	Cardiomyocytes
ELOVL5	0	-1.21569	0.067	0.226	0	Cardiomyocytes
HLA-E	0	-1.22038	0.03	0.196	0	Cardiomyocytes
IGFBP4	0	-1.22138	0.025	0.175	0	Cardiomyocytes
KLHL29	0	-1.22596	0.015	0.166	0	Cardiomyocytes
SP100	0	-1.22683	0.169	0.326	0	Cardiomyocytes
DENND1A	0	-1.2361	0.298	0.432	0	Cardiomyocytes
IMMP2L	0	-1.23692	0.537	0.563	0	Cardiomyocytes
ATP10A	0	-1.23728	0.01	0.171	0	Cardiomyocytes
SUSD6	0	-1.23852	0.104	0.254	0	Cardiomyocytes
CPNE8	0	-1.24136	0.078	0.265	0	Cardiomyocytes
MEG8	0	-1.24226	0.008	0.146	0	Cardiomyocytes
FER	0	-1.24735	0.324	0.45	0	Cardiomyocytes
DGKH	0	-1.24942	0.141	0.283	0	Cardiomyocytes
SULF1	0	-1.25068	0.01	0.161	0	Cardiomyocytes
PIK3R5	0	-1.25158	0.01	0.136	0	Cardiomyocytes
TPM4	0	-1.25185	0.017	0.202	0	Cardiomyocytes
PREX1	0	-1.25358	0.017	0.162	0	Cardiomyocytes
SPRY1	0	-1.25755	0.031	0.187	0	Cardiomyocytes
MKL1	0	-1.2578	0.354	0.47	0	Cardiomyocytes
PLAGL1	0	-1.26324	0.078	0.26	0	Cardiomyocytes
ZC3HAV1	0	-1.26449	0.017	0.202	0	Cardiomyocytes
TCF7L2	0	-1.2671	0.233	0.361	0	Cardiomyocytes
HLA-C	0	-1.26876	0.066	0.202	0	Cardiomyocytes
PAPSS2	0	-1.26936	0.008	0.152	0	Cardiomyocytes
RFX3	0	-1.27074	0.125	0.305	0	Cardiomyocytes
EIF4G3	0	-1.27243	0.356	0.48	0	Cardiomyocytes
ASAP1	0	-1.2739	0.522	0.552	0	Cardiomyocytes
CYTH3	0	-1.2744	0.153	0.305	0	Cardiomyocytes
RAB8B	0	-1.27531	0.034	0.232	0	Cardiomyocytes
PXDN	0	-1.27592	0.012	0.193	0	Cardiomyocytes
TCF7L1	0	-1.27623	0.058	0.235	0	Cardiomyocytes
INPP5D	0	-1.27708	0.013	0.165	0	Cardiomyocytes
DOCK10	0	-1.27748	0.033	0.156	0	Cardiomyocytes
STK17B	0	-1.27876	0.019	0.183	0	Cardiomyocytes
RAP1B	0	-1.27973	0.171	0.358	0	Cardiomyocytes
NFKBIZ	0	-1.28359	0.051	0.223	0	Cardiomyocytes
ZFP36L2	0	-1.28635	0.066	0.216	0	Cardiomyocytes
RIN3	0	-1.28681	0.046	0.201	0	Cardiomyocytes
IQGAP1	0	-1.28963	0.201	0.379	0	Cardiomyocytes
COL12A1	0	-1.29539	0.016	0.162	0	Cardiomyocytes
MAN2A1	0	-1.29726	0.049	0.251	0	Cardiomyocytes
STAB1	0	-1.29938	0.012	0.128	0	Cardiomyocytes
DIAPH2	0	-1.30138	0.397	0.516	0	Cardiomyocytes
GNB1	0	-1.30143	0.213	0.395	0	Cardiomyocytes
DPYSL3	0	-1.30442	0.013	0.166	0	Cardiomyocytes
LIMA1	0	-1.31239	0.092	0.27	0	Cardiomyocytes
PAG1	0	-1.31641	0.15	0.294	0	Cardiomyocytes
SLC39A11	0	-1.31757	0.141	0.312	0	Cardiomyocytes
FOXN3	0	-1.31814	0.533	0.569	0	Cardiomyocytes
FNBP1	0	-1.3187	0.144	0.305	0	Cardiomyocytes
UACA	0	-1.31938	0.196	0.348	0	Cardiomyocytes
MYCBP2	0	-1.328	0.302	0.466	0	Cardiomyocytes
TANC2	0	-1.32819	0.067	0.246	0	Cardiomyocytes
FMO2	0	-1.32881	0.018	0.187	0	Cardiomyocytes
ITPR1	0	-1.33242	0.144	0.322	0	Cardiomyocytes
SRGAP2C	0	-1.33825	0.022	0.217	0	Cardiomyocytes
TBC1D22A	0	-1.34129	0.234	0.39	0	Cardiomyocytes
ITPR2	0	-1.34523	0.3	0.418	0	Cardiomyocytes
IFITM3	0	-1.34834	0.077	0.224	0	Cardiomyocytes
UGGT2	0	-1.35003	0.206	0.382	0	Cardiomyocytes
CDK17	0	-1.35247	0.14	0.299	0	Cardiomyocytes
OSMR	0	-1.35608	0.058	0.232	0	Cardiomyocytes
CD44	0	-1.35989	0.016	0.18	0	Cardiomyocytes
MED13L	0	-1.36321	0.566	0.643	0	Cardiomyocytes
LPAR1	0	-1.36597	0.01	0.199	0	Cardiomyocytes
MGST1	0	-1.36649	0.032	0.169	0	Cardiomyocytes
NEURL1B	0	-1.36796	0.026	0.209	0	Cardiomyocytes
XAF1	0	-1.36817	0.009	0.201	0	Cardiomyocytes
CD74	0	-1.36982	0.024	0.153	0	Cardiomyocytes
ANKS1B	0	-1.37059	0.049	0.213	0	Cardiomyocytes
IGF1	0	-1.37113	0.012	0.168	0	Cardiomyocytes
GAB2	0	-1.37215	0.192	0.343	0	Cardiomyocytes
MAPK10	0	-1.37266	0.1	0.253	0	Cardiomyocytes
SPECC1	0	-1.37781	0.015	0.203	0	Cardiomyocytes
RNF213	0	-1.37962	0.156	0.333	0	Cardiomyocytes
MS4A6A	0	-1.38149	0.007	0.119	0	Cardiomyocytes
SMOC2	0	-1.38541	0.017	0.177	0	Cardiomyocytes
RFWD2	0	-1.39225	0.093	0.326	0	Cardiomyocytes
EML4	0	-1.39681	0.102	0.285	0	Cardiomyocytes
EPB41L3	0	-1.40162	0.018	0.198	0	Cardiomyocytes
SETBP1	0	-1.4017	0.152	0.308	0	Cardiomyocytes
SH3PXD2B	0	-1.40593	0.033	0.228	0	Cardiomyocytes
CD9	0	-1.40883	0.036	0.19	0	Cardiomyocytes
DACH1	0	-1.40912	0.026	0.144	0	Cardiomyocytes
STEAP4	0	-1.40946	0.016	0.17	0	Cardiomyocytes
NCOA7	0	-1.42504	0.046	0.273	0	Cardiomyocytes
CHSY1	0	-1.42555	0.065	0.237	0	Cardiomyocytes
CAMK1D	0	-1.43042	0.115	0.275	0	Cardiomyocytes
PHLDB1	0	-1.43686	0.121	0.314	0	Cardiomyocytes
SPARC	0	-1.43704	0.038	0.232	0	Cardiomyocytes
SPRED2	0	-1.43827	0.105	0.308	0	Cardiomyocytes
PTPN13	0	-1.44032	0.021	0.206	0	Cardiomyocytes
TMTC2	0	-1.44612	0.047	0.213	0	Cardiomyocytes
NGF	0	-1.45712	0.029	0.163	0	Cardiomyocytes
RHOJ	0	-1.45793	0.013	0.22	0	Cardiomyocytes
GMDS	0	-1.46138	0.127	0.27	0	Cardiomyocytes
PELI2	0	-1.46352	0.025	0.239	0	Cardiomyocytes
SEPT11	0	-1.46365	0.058	0.278	0	Cardiomyocytes
SH3RF1	0	-1.46489	0.135	0.318	0	Cardiomyocytes
SLC2A3	0	-1.46523	0.01	0.164	0	Cardiomyocytes
FOXO1	0	-1.46539	0.298	0.425	0	Cardiomyocytes
PLSCR1	0	-1.46547	0.015	0.254	0	Cardiomyocytes
SPIDR	0	-1.46671	0.32	0.497	0	Cardiomyocytes
ANXA1	0	-1.46985	0.017	0.195	0	Cardiomyocytes
RNF152	0	-1.47053	0.031	0.171	0	Cardiomyocytes
DOCK2	0	-1.47081	0.031	0.168	0	Cardiomyocytes
PARP14	0	-1.47391	0.033	0.263	0	Cardiomyocytes
NNMT	0	-1.47584	0.034	0.238	0	Cardiomyocytes
WIPF1	0	-1.47814	0.053	0.282	0	Cardiomyocytes
SAMHD1	0	-1.4787	0.071	0.27	0	Cardiomyocytes
DOCK11	0	-1.47945	0.024	0.239	0	Cardiomyocytes
PELI1	0	-1.47961	0.023	0.226	0	Cardiomyocytes
PICALM	0	-1.48044	0.433	0.543	0	Cardiomyocytes
ZFP36	0	-1.49215	0.095	0.278	0	Cardiomyocytes
FOS	0	-1.49823	0.081	0.238	0	Cardiomyocytes
CHSY3	0	-1.49857	0.02	0.189	0	Cardiomyocytes
HLA-B	0	-1.49913	0.063	0.235	0	Cardiomyocytes
DAPK1	0	-1.50042	0.036	0.182	0	Cardiomyocytes
SPRED1	0	-1.50393	0.087	0.311	0	Cardiomyocytes
PRICKLE2	0	-1.50815	0.038	0.246	0	Cardiomyocytes
ADGRF5	0	-1.51278	0.012	0.159	0	Cardiomyocytes
LAMC1	0	-1.52093	0.224	0.361	0	Cardiomyocytes
SVEP1	0	-1.52479	0.02	0.201	0	Cardiomyocytes
PECAM1	0	-1.52619	0.024	0.195	0	Cardiomyocytes
COL15A1	0	-1.52661	0.041	0.211	0	Cardiomyocytes
VAV3	0	-1.53231	0.015	0.2	0	Cardiomyocytes
COL4A2	0	-1.53243	0.383	0.452	0	Cardiomyocytes
FRMD4A	0	-1.53622	0.283	0.405	0	Cardiomyocytes
MYO1D	0	-1.53742	0.151	0.341	0	Cardiomyocytes
SH3BP5	0	-1.53867	0.027	0.197	0	Cardiomyocytes
COL4A3	0	-1.54155	0.048	0.208	0	Cardiomyocytes
NOX4	0	-1.5437	0.009	0.168	0	Cardiomyocytes
SMAP2	0	-1.55065	0.036	0.189	0	Cardiomyocytes
KCNT2	0	-1.55098	0.021	0.207	0	Cardiomyocytes
EPHA3	0	-1.55605	0.027	0.229	0	Cardiomyocytes
MCTP1	0	-1.55774	0.052	0.195	0	Cardiomyocytes
PTPN12	0	-1.55821	0.139	0.393	0	Cardiomyocytes
CCDC80	0	-1.55966	0.02	0.201	0	Cardiomyocytes
LRRC16A	0	-1.56483	0.064	0.244	0	Cardiomyocytes
PLSCR4	0	-1.56719	0.013	0.246	0	Cardiomyocytes
EXT1	0	-1.57143	0.354	0.453	0	Cardiomyocytes
PLXNA2	0	-1.5718	0.044	0.239	0	Cardiomyocytes
ETS1	0	-1.57715	0.045	0.222	0	Cardiomyocytes
PPP3CA	0	-1.58367	0.221	0.427	0	Cardiomyocytes
LHFP	0	-1.58483	0.15	0.332	0	Cardiomyocytes
ENG	0	-1.59256	0.054	0.229	0	Cardiomyocytes
HMCN1	0	-1.59364	0.017	0.192	0	Cardiomyocytes
TMEM2	0	-1.59982	0.016	0.184	0	Cardiomyocytes
DOCK8	0	-1.60022	0.028	0.217	0	Cardiomyocytes
DENND2A	0	-1.60353	0.042	0.253	0	Cardiomyocytes
SRGN	0	-1.60395	0.018	0.184	0	Cardiomyocytes
CCND3	0	-1.60876	0.113	0.308	0	Cardiomyocytes
MEG3	0	-1.61146	0.02	0.217	0	Cardiomyocytes
RAPGEF1	0	-1.6151	0.185	0.336	0	Cardiomyocytes
AOAH	0	-1.61987	0.013	0.136	0	Cardiomyocytes
MGLL	0	-1.62103	0.03	0.21	0	Cardiomyocytes
ELN	0	-1.62466	0.016	0.188	0	Cardiomyocytes
EGFL7	0	-1.62753	0.019	0.162	0	Cardiomyocytes
SLCO2B1	0	-1.62818	0.014	0.168	0	Cardiomyocytes
IFI16	0	-1.63403	0.016	0.286	0	Cardiomyocytes
ARHGAP18	0	-1.64045	0.039	0.224	0	Cardiomyocytes
GRB10	0	-1.64159	0.11	0.285	0	Cardiomyocytes
TBXAS1	0	-1.64164	0.015	0.16	0	Cardiomyocytes
TSC22D3	0	-1.64261	0.044	0.29	0	Cardiomyocytes
COL3A1	0	-1.64321	0.021	0.235	0	Cardiomyocytes
NEDD9	0	-1.64742	0.048	0.251	0	Cardiomyocytes
COL6A2	0	-1.65559	0.111	0.333	0	Cardiomyocytes
PIP4K2A	0	-1.6593	0.103	0.329	0	Cardiomyocytes
ASAP2	0	-1.66551	0.028	0.29	0	Cardiomyocytes
CH507-513H4.1	0	-1.66974	0.08	0.331	0	Cardiomyocytes
AKAP12	0	-1.67479	0.019	0.214	0	Cardiomyocytes
B2M	0	-1.68961	0.236	0.371	0	Cardiomyocytes
SLIT2	0	-1.68984	0.042	0.223	0	Cardiomyocytes
SRGAP1	0	-1.70289	0.122	0.316	0	Cardiomyocytes
TNXB	0	-1.70383	0.033	0.262	0	Cardiomyocytes
EGFLAM	0	-1.70957	0.021	0.148	0	Cardiomyocytes
FMNL2	0	-1.71106	0.139	0.353	0	Cardiomyocytes
ADAMTSL3	0	-1.71208	0.05	0.282	0	Cardiomyocytes
PTPRB	0	-1.71273	0.014	0.151	0	Cardiomyocytes
CALCRL	0	-1.72514	0.016	0.228	0	Cardiomyocytes
UNC5C	0	-1.73169	0.044	0.273	0	Cardiomyocytes
ROBO1	0	-1.74523	0.072	0.276	0	Cardiomyocytes
CLMN	0	-1.74766	0.027	0.247	0	Cardiomyocytes
COL1A2	0	-1.75354	0.025	0.277	0	Cardiomyocytes
ZEB1	0	-1.75398	0.432	0.551	0	Cardiomyocytes
VIM	0	-1.75827	0.079	0.35	0	Cardiomyocytes
DOCK1	0	-1.76813	0.176	0.449	0	Cardiomyocytes
RFTN1	0	-1.76901	0.053	0.299	0	Cardiomyocytes
RTN4	0	-1.7867	0.077	0.387	0	Cardiomyocytes
CRISPLD2	0	-1.79032	0.029	0.229	0	Cardiomyocytes
PTEN	0	-1.79574	0.312	0.511	0	Cardiomyocytes
MSC-AS1	0	-1.80826	0.017	0.276	0	Cardiomyocytes
DCLK1	0	-1.8232	0.087	0.256	0	Cardiomyocytes
ZEB2	0	-1.82534	0.355	0.481	0	Cardiomyocytes
IGFBP7	0	-1.83441	0.479	0.538	0	Cardiomyocytes
RAB31	0	-1.83631	0.042	0.22	0	Cardiomyocytes
CFH	0	-1.83887	0.022	0.238	0	Cardiomyocytes
EMP1	0	-1.84102	0.017	0.268	0	Cardiomyocytes
DPYD	0	-1.84196	0.413	0.625	0	Cardiomyocytes
CHST11	0	-1.85425	0.125	0.27	0	Cardiomyocytes
SASH1	0	-1.85526	0.145	0.397	0	Cardiomyocytes
PARP8	0	-1.86005	0.055	0.223	0	Cardiomyocytes
NCAM2	0	-1.86205	0.029	0.223	0	Cardiomyocytes
ITGA1	0	-1.86426	0.022	0.255	0	Cardiomyocytes
PREX2	0	-1.88997	0.021	0.285	0	Cardiomyocytes
SRGAP2B	0	-1.89096	0.024	0.288	0	Cardiomyocytes
COLEC12	0	-1.89717	0.021	0.214	0	Cardiomyocytes
GAS7	0	-1.8983	0.153	0.375	0	Cardiomyocytes
LINC-PINT	0	-1.89856	0.157	0.472	0	Cardiomyocytes
RUNX1	0	-1.90196	0.113	0.309	0	Cardiomyocytes
MGP	0	-1.90488	0.153	0.315	0	Cardiomyocytes
IRAK3	0	-1.90784	0.014	0.328	0	Cardiomyocytes
COL4A4	0	-1.90797	0.036	0.234	0	Cardiomyocytes
GUCY1A2	0	-1.90877	0.035	0.178	0	Cardiomyocytes
CMIP	0	-1.91046	0.054	0.306	0	Cardiomyocytes
MYO1B	0	-1.91915	0.022	0.275	0	Cardiomyocytes
RAPGEF5	0	-1.9298	0.023	0.247	0	Cardiomyocytes
FKBP5	0	-1.93958	0.503	0.586	0	Cardiomyocytes
SEC14L1	0	-1.94102	0.075	0.298	0	Cardiomyocytes
COL5A2	0	-1.94174	0.02	0.298	0	Cardiomyocytes
PTPRC	0	-1.94206	0.01	0.17	0	Cardiomyocytes
UTRN	0	-1.95944	0.422	0.643	0	Cardiomyocytes
RBM47	0	-1.97473	0.027	0.162	0	Cardiomyocytes
PRKCH	0	-1.9749	0.042	0.266	0	Cardiomyocytes
IQGAP2	0	-1.98959	0.043	0.222	0	Cardiomyocytes
ANKRD44	0	-2.00177	0.141	0.4	0	Cardiomyocytes
ABCA9	0	-2.0147	0.108	0.298	0	Cardiomyocytes
FLI1	0	-2.0318	0.022	0.315	0	Cardiomyocytes
SIPA1L1	0	-2.03964	0.109	0.29	0	Cardiomyocytes
CPM	0	-2.04328	0.035	0.229	0	Cardiomyocytes
FRMD3	0	-2.04521	0.137	0.286	0	Cardiomyocytes
ZFHX3	0	-2.05028	0.221	0.486	0	Cardiomyocytes
PLEKHG1	0	-2.05444	0.053	0.245	0	Cardiomyocytes
FYN	0	-2.0616	0.129	0.391	0	Cardiomyocytes
VCAN	0	-2.08503	0.023	0.247	0	Cardiomyocytes
ABCA10	0	-2.08642	0.05	0.255	0	Cardiomyocytes
COL4A1	0	-2.09029	0.231	0.422	0	Cardiomyocytes
COL8A1	0	-2.09975	0.021	0.263	0	Cardiomyocytes
AC007319.1	0	-2.11599	0.08	0.318	0	Cardiomyocytes
MAN1A1	0	-2.12884	0.146	0.368	0	Cardiomyocytes
SRGAP2	0	-2.13036	0.028	0.315	0	Cardiomyocytes
BNC2	0	-2.13144	0.031	0.338	0	Cardiomyocytes
DOCK9	0	-2.136	0.085	0.338	0	Cardiomyocytes
ABCA8	0	-2.13675	0.218	0.35	0	Cardiomyocytes
RAD51B	0	-2.1426	0.111	0.39	0	Cardiomyocytes
MAMDC2	0	-2.15086	0.086	0.307	0	Cardiomyocytes
ARHGAP15	0	-2.15433	0.062	0.273	0	Cardiomyocytes
EPAS1	0	-2.167	0.085	0.347	0	Cardiomyocytes
NR2F2-AS1	0	-2.21024	0.03	0.277	0	Cardiomyocytes
APBB2	0	-2.21959	0.137	0.464	0	Cardiomyocytes
GRK5	0	-2.22496	0.195	0.492	0	Cardiomyocytes
ARHGAP6	0	-2.22706	0.055	0.378	0	Cardiomyocytes
C7	0	-2.22913	0.069	0.29	0	Cardiomyocytes
ACSM3	0	-2.24959	0.065	0.227	0	Cardiomyocytes
TFPI	0	-2.26125	0.037	0.386	0	Cardiomyocytes
C10orf11	0	-2.26817	0.116	0.349	0	Cardiomyocytes
PDGFRB	0	-2.27663	0.026	0.27	0	Cardiomyocytes
TSHZ2	0	-2.28517	0.045	0.294	0	Cardiomyocytes
GSN	0	-2.30161	0.345	0.536	0	Cardiomyocytes
ANO2	0	-2.31053	0.015	0.166	0	Cardiomyocytes
FN1	0	-2.32392	0.06	0.311	0	Cardiomyocytes
EBF2	0	-2.3584	0.025	0.356	0	Cardiomyocytes
LAMB1	0	-2.35853	0.119	0.388	0	Cardiomyocytes
CH507-528H12.1	0	-2.36237	0.124	0.436	0	Cardiomyocytes
FBN1	0	-2.36503	0.033	0.345	0	Cardiomyocytes
SLC9A9	0	-2.37734	0.062	0.395	0	Cardiomyocytes
CD163	0	-2.37986	0.01	0.132	0	Cardiomyocytes
RORA	0	-2.39417	0.366	0.58	0	Cardiomyocytes
TRPS1	0	-2.41601	0.113	0.463	0	Cardiomyocytes
COL6A3	0	-2.41832	0.035	0.307	0	Cardiomyocytes
EPB41L2	0	-2.44257	0.043	0.475	0	Cardiomyocytes
GLIS3	0	-2.44296	0.036	0.352	0	Cardiomyocytes
GNAQ	0	-2.50398	0.037	0.459	0	Cardiomyocytes
ABCA6	0	-2.52334	0.065	0.368	0	Cardiomyocytes
PID1	0	-2.53056	0.049	0.37	0	Cardiomyocytes
MRC1	0	-2.5313	0.023	0.168	0	Cardiomyocytes
PLCB1	0	-2.53206	0.067	0.392	0	Cardiomyocytes
FLT1	0	-2.57114	0.027	0.23	0	Cardiomyocytes
EGFR	0	-2.63044	0.021	0.389	0	Cardiomyocytes
BICC1	0	-2.66416	0.03	0.337	0	Cardiomyocytes
PITPNC1	0	-2.70221	0.066	0.358	0	Cardiomyocytes
EPS8	0	-2.74443	0.061	0.462	0	Cardiomyocytes
ADGRB3	0	-2.74973	0.048	0.381	0	Cardiomyocytes
RBMS3	0	-2.77589	0.288	0.601	0	Cardiomyocytes
DCN	0	-2.79286	0.214	0.436	0	Cardiomyocytes
TACC1	0	-2.86986	0.119	0.567	0	Cardiomyocytes
PLA2G5	0	-2.89987	0.107	0.393	0	Cardiomyocytes
MECOM	0	-2.90899	0.06	0.38	0	Cardiomyocytes
LDB2	0	-2.93572	0.042	0.324	0	Cardiomyocytes
AKT3	0	-2.93619	0.066	0.604	0	Cardiomyocytes
TCF4	0	-2.95867	0.121	0.624	0	Cardiomyocytes
SPARCL1	0	-2.96509	0.17	0.558	0	Cardiomyocytes
ELMO1	0	-2.97513	0.062	0.489	0	Cardiomyocytes
ST6GALNAC3	0	-3.06479	0.033	0.252	0	Cardiomyocytes
CDH19	0	-3.06698	0.041	0.337	0	Cardiomyocytes
MAML2	0	-3.08295	0.114	0.642	0	Cardiomyocytes
SCN7A	0	-3.08784	0.04	0.389	0	Cardiomyocytes
NEGR1	0	-3.12418	0.08	0.362	0	Cardiomyocytes
PLXDC2	0	-3.29296	0.1	0.576	0	Cardiomyocytes
EBF1	0	-3.31383	0.054	0.568	0	Cardiomyocytes
ATP8B4	4.71051e-308	-1.10746	0.014	0.124	2.12307e-303	Cardiomyocytes
XYLT1	8.4124e-308	-1.08845	0.04	0.164	3.79155e-303	Cardiomyocytes
SLA	2.9309e-307	-1.04874	0.008	0.114	1.32099e-302	Cardiomyocytes
ARHGAP29	3.56262e-307	-1.33926	0.156	0.29	1.60571e-302	Cardiomyocytes
ARGLU1	3.11806e-306	-1.03489	0.328	0.429	1.40534e-301	Cardiomyocytes
NRP2	1.57501e-305	-0.934435	0.007	0.111	7.09871e-301	Cardiomyocytes
CDC42SE2	1.33097e-304	-1.23582	0.095	0.23	5.9988e-300	Cardiomyocytes
CNTRL	2.34799e-304	-0.915536	0.05	0.178	1.05826e-299	Cardiomyocytes
APP	3.02294e-303	-1.32418	0.304	0.404	1.36247e-298	Cardiomyocytes
C2CD2	3.46537e-303	-0.817441	0.02	0.133	1.56188e-298	Cardiomyocytes
ELK3	5.92184e-303	-0.949705	0.021	0.134	2.66903e-298	Cardiomyocytes
CTSC	1.16404e-302	-0.965895	0.011	0.117	5.24643e-298	Cardiomyocytes
SEC24D	3.15699e-302	-1.05171	0.131	0.269	1.42289e-297	Cardiomyocytes
LPCAT2	4.57322e-302	-0.835895	0.018	0.129	2.0612e-297	Cardiomyocytes
FYB	6.5238e-302	-1.07569	0.004	0.105	2.94034e-297	Cardiomyocytes
MIR4435-2HG	1.08656e-300	-1.51258	0.175	0.303	4.89726e-296	Cardiomyocytes
HNMT	2.99996e-300	-0.770861	0.013	0.12	1.35211e-295	Cardiomyocytes
RGL3	4.06396e-300	-0.922752	0.01	0.116	1.83167e-295	Cardiomyocytes
SMAD3	1.17072e-299	-1.17585	0.126	0.261	5.27653e-295	Cardiomyocytes
ARAP2	1.47143e-299	-0.987276	0.028	0.144	6.63187e-295	Cardiomyocytes
ARRB1	2.07903e-299	-0.866864	0.025	0.139	9.37039e-295	Cardiomyocytes
AP2A2	5.24925e-298	-1.26856	0.095	0.228	2.36589e-293	Cardiomyocytes
KSR1	8.4744e-298	-0.748838	0.007	0.109	3.8195e-293	Cardiomyocytes
ATP10D	1.21932e-297	-1.02289	0.099	0.233	5.4956e-293	Cardiomyocytes
DICER1	2.02353e-297	-1.03134	0.169	0.303	9.12026e-293	Cardiomyocytes
ERICH1	2.27305e-297	-0.949477	0.081	0.214	1.02449e-292	Cardiomyocytes
FAM35A	3.52381e-296	-0.845055	0.04	0.162	1.58822e-291	Cardiomyocytes
FGD5	9.81123e-295	-0.750153	0.008	0.11	4.42202e-290	Cardiomyocytes
CD34	4.69007e-294	-0.817492	0.012	0.118	2.11386e-289	Cardiomyocytes
CLMP	3.16928e-293	-1.17636	0.031	0.147	1.42843e-288	Cardiomyocytes
UVRAG	3.32765e-293	-1.15446	0.276	0.385	1.4998e-288	Cardiomyocytes
TTC39B	1.85219e-292	-0.75825	0.015	0.122	8.348e-288	Cardiomyocytes
COL24A1	2.42547e-292	-1.03756	0.026	0.14	1.09318e-287	Cardiomyocytes
SVIL-AS1	6.71151e-292	-0.794166	0.039	0.159	3.02495e-287	Cardiomyocytes
SERPING1	6.86252e-292	-1.05148	0.043	0.164	3.09301e-287	Cardiomyocytes
STK3	2.29182e-291	-1.00886	0.446	0.497	1.03295e-286	Cardiomyocytes
COL6A1	6.50735e-291	-1.17809	0.122	0.254	2.93293e-286	Cardiomyocytes
CD38	1.5947e-290	-1.06731	0.014	0.12	7.18748e-286	Cardiomyocytes
EPSTI1	7.53434e-289	-0.905829	0.015	0.12	3.3958e-284	Cardiomyocytes
SHANK3	2.25647e-288	-1.07853	0.013	0.117	1.01702e-283	Cardiomyocytes
SH2D3C	3.17833e-288	-0.942855	0.013	0.116	1.43251e-283	Cardiomyocytes
DNM1	3.22375e-288	-0.805878	0.019	0.126	1.45297e-283	Cardiomyocytes
SPSB1	5.16991e-288	-0.926848	0.027	0.139	2.33013e-283	Cardiomyocytes
MLXIP	5.66625e-288	-0.931135	0.079	0.209	2.55383e-283	Cardiomyocytes
LRP1	1.56175e-286	-1.12143	0.132	0.264	7.03895e-282	Cardiomyocytes
IKZF1	7.36289e-286	-1.20342	0.007	0.105	3.31853e-281	Cardiomyocytes
NLGN4X	2.91203e-284	-1.031	0.01	0.11	1.31248e-279	Cardiomyocytes
WDFY2	2.01745e-283	-1.15831	0.167	0.295	9.09286e-279	Cardiomyocytes
PDGFD	1.27123e-282	-1.64201	0.11	0.239	5.72958e-278	Cardiomyocytes
TET3	1.39864e-282	-1.04455	0.038	0.153	6.30381e-278	Cardiomyocytes
ESR1	1.22895e-281	-0.866785	0.035	0.15	5.53899e-277	Cardiomyocytes
ID3	2.01252e-281	-1.34488	0.048	0.166	9.07064e-277	Cardiomyocytes
THSD7A	2.97058e-281	-0.962133	0.013	0.116	1.33887e-276	Cardiomyocytes
WDFY3	3.82287e-281	-1.09868	0.343	0.431	1.72301e-276	Cardiomyocytes
WSB1	3.92632e-281	-0.928665	0.526	0.546	1.76963e-276	Cardiomyocytes
KMT2C	4.41263e-281	-0.895848	0.505	0.534	1.98882e-276	Cardiomyocytes
EDNRB	9.27776e-281	-0.889603	0.014	0.115	4.18158e-276	Cardiomyocytes
PARP4	2.185e-280	-0.973564	0.081	0.208	9.84799e-276	Cardiomyocytes
APBB1IP	5.5312e-280	-0.973382	0.016	0.119	2.49297e-275	Cardiomyocytes
SKAP2	1.01521e-279	-0.933812	0.028	0.138	4.57566e-275	Cardiomyocytes
CHIC2	3.13901e-279	-0.906044	0.09	0.219	1.41478e-274	Cardiomyocytes
PPP1R16B	1.28757e-278	-1.05366	0.01	0.109	5.80321e-274	Cardiomyocytes
NR2F2	2.00487e-278	-0.947011	0.011	0.11	9.03615e-274	Cardiomyocytes
ARHGEF26	3.05965e-278	-0.814601	0.008	0.105	1.37901e-273	Cardiomyocytes
NUMB	2.07807e-277	-1.04885	0.254	0.367	9.36607e-273	Cardiomyocytes
KLF4	7.48065e-277	-0.747596	0.006	0.101	3.3716e-272	Cardiomyocytes
MTHFD1L	1.44455e-276	-1.12568	0.055	0.175	6.51073e-272	Cardiomyocytes
CH17-189H20.1	2.42132e-275	-0.857305	0.043	0.159	1.09131e-270	Cardiomyocytes
IL1R1	2.56486e-275	-0.76787	0.018	0.122	1.15601e-270	Cardiomyocytes
LITAF	5.26971e-275	-0.985979	0.046	0.163	2.37511e-270	Cardiomyocytes
RNF24	5.40834e-275	-0.889357	0.038	0.151	2.43759e-270	Cardiomyocytes
RGS5	3.27624e-274	-1.57941	0.042	0.155	1.47663e-269	Cardiomyocytes
MSR1	1.53889e-273	-1.19331	0.012	0.11	6.93591e-269	Cardiomyocytes
STK10	3.23153e-273	-1.01163	0.048	0.164	1.45648e-268	Cardiomyocytes
AHNAK	3.47016e-273	-1.08674	0.167	0.294	1.56404e-268	Cardiomyocytes
IKBKB	5.47856e-273	-0.842512	0.054	0.173	2.46924e-268	Cardiomyocytes
BRE	1.02039e-272	-0.907882	0.113	0.25	4.599e-268	Cardiomyocytes
KLF7	2.40618e-272	-1.15138	0.213	0.331	1.08449e-267	Cardiomyocytes
NCOA1	3.66228e-272	-0.924073	0.56	0.562	1.65063e-267	Cardiomyocytes
MGEA5	3.79133e-272	-0.917039	0.097	0.227	1.70879e-267	Cardiomyocytes
DAAM2	4.02603e-272	-1.08082	0.053	0.17	1.81457e-267	Cardiomyocytes
HNRNPH1	1.43334e-271	-0.972705	0.28	0.393	6.46023e-267	Cardiomyocytes
RPH3AL	4.63875e-271	-0.700814	0.011	0.108	2.09073e-266	Cardiomyocytes
C1R	1.56322e-270	-1.08209	0.04	0.153	7.04561e-266	Cardiomyocytes
GGT5	2.90926e-270	-0.796626	0.016	0.116	1.31123e-265	Cardiomyocytes
NLRC5	3.30579e-269	-0.778975	0.012	0.11	1.48995e-264	Cardiomyocytes
SERPINF1	7.56862e-268	-1.29566	0.061	0.179	3.41125e-263	Cardiomyocytes
HLA-A	1.21055e-267	-1.19075	0.079	0.201	5.45608e-263	Cardiomyocytes
GLS	2.45637e-267	-1.02385	0.2	0.321	1.10711e-262	Cardiomyocytes
OGFRL1	1.10767e-266	-0.868196	0.021	0.123	4.99239e-262	Cardiomyocytes
SERPINE1	2.1238e-266	-2.07422	0.016	0.115	9.57219e-262	Cardiomyocytes
TULP4	4.27957e-266	-1.04853	0.19	0.312	1.92885e-261	Cardiomyocytes
VWF	4.63153e-266	-2.2472	0.06	0.176	2.08748e-261	Cardiomyocytes
RASGRF2	5.23684e-266	-1.27366	0.027	0.133	2.3603e-261	Cardiomyocytes
SMIM3	1.37951e-264	-0.700858	0.015	0.114	6.21759e-260	Cardiomyocytes
GALNT7	3.34173e-264	-0.803578	0.035	0.145	1.50615e-259	Cardiomyocytes
ROCK2	5.87532e-264	-1.12313	0.26	0.367	2.64807e-259	Cardiomyocytes
FRYL	2.28151e-263	-1.11147	0.346	0.428	1.0283e-258	Cardiomyocytes
AKNA	5.88843e-263	-0.897996	0.011	0.105	2.65398e-258	Cardiomyocytes
FAM102B	1.42134e-262	-0.794796	0.029	0.134	6.40612e-258	Cardiomyocytes
DDX17	3.91978e-262	-0.753463	0.6	0.59	1.76668e-257	Cardiomyocytes
TPT1-AS1	4.77859e-262	-0.785178	0.06	0.179	2.15376e-257	Cardiomyocytes
TNFRSF1A	4.99603e-262	-0.771654	0.033	0.141	2.25176e-257	Cardiomyocytes
LINC01420	4.53018e-261	-0.773771	0.031	0.138	2.0418e-256	Cardiomyocytes
CCNL1	4.56979e-261	-0.994671	0.14	0.264	2.05965e-256	Cardiomyocytes
ZZZ3	7.50473e-261	-0.810462	0.08	0.205	3.38246e-256	Cardiomyocytes
ARL15	7.99629e-261	-1.34163	0.594	0.572	3.60401e-256	Cardiomyocytes
KIAA0368	8.9552e-261	-0.820234	0.078	0.201	4.0362e-256	Cardiomyocytes
MT-CO1	1.58974e-260	-0.830734	0.543	0.576	7.1651e-256	Cardiomyocytes
PHF14	1.91402e-260	-0.993761	0.19	0.311	8.62667e-256	Cardiomyocytes
ARHGEF7	3.42791e-260	-1.2699	0.247	0.354	1.54499e-255	Cardiomyocytes
UAP1	7.80063e-260	-1.05606	0.036	0.144	3.51582e-255	Cardiomyocytes
ZSWIM6	1.76042e-259	-1.31107	0.314	0.402	7.93437e-255	Cardiomyocytes
STAT1	6.57095e-259	-0.792962	0.031	0.137	2.96159e-254	Cardiomyocytes
TMEM132C	4.00174e-258	-1.3193	0.021	0.121	1.80363e-253	Cardiomyocytes
CARD8	1.2817e-257	-0.94218	0.066	0.183	5.77677e-253	Cardiomyocytes
SEPT9	2.88095e-257	-1.02302	0.071	0.188	1.29847e-252	Cardiomyocytes
ANKRD10	8.58271e-257	-1.00208	0.322	0.408	3.86831e-252	Cardiomyocytes
WHSC1L1	8.74971e-257	-0.795657	0.069	0.188	3.94358e-252	Cardiomyocytes
TGFBI	1.48467e-256	-1.09739	0.01	0.101	6.69157e-252	Cardiomyocytes
FMN1	3.48971e-255	-2.24056	0.052	0.163	1.57285e-250	Cardiomyocytes
[truncated: 9,426 more rows]

## Sheet: BAL Markers
Table S5: Statistically Significant Cluster Markers Identified via Differential Expression Testing
Bronchoalveolar Lavage Fluid Markers
Gene	p_val	avg_log2FC	pct.1	pct.2	p_val_adj	Cluster
VCAN	0	1.71877	0.68	0.243	0	Circulating Mon
FCN1	0	1.32711	0.455	0.055	0	Circulating Mon
SERPING1	2.8231e-285	-1.18612	0.706	0.964	1.03647e-280	Circulating Mon
FABP4	4.93997e-231	-1.27468	0.897	0.993	1.81366e-226	Circulating Mon
GPD1	6.56902e-222	-0.818208	0.351	0.813	2.41175e-217	Circulating Mon
RBP4	1.91953e-217	-1.60314	0.355	0.77	7.04738e-213	Circulating Mon
CD44	2.23163e-212	0.701227	0.997	0.986	8.19321e-208	Circulating Mon
NUPR1	1.0003e-199	-1.08797	0.663	0.928	3.67251e-195	Circulating Mon
PCOLCE2	3.17272e-193	-0.767229	0.486	0.887	1.16483e-188	Circulating Mon
CES1	1.19679e-192	-1.14155	0.661	0.901	4.39389e-188	Circulating Mon
CYBB	1.23941e-189	0.889884	0.993	0.943	4.55036e-185	Circulating Mon
SCD	1.0872e-181	-1.11356	0.723	0.936	3.99156e-177	Circulating Mon
RETN	2.01187e-147	1.12328	0.943	0.936	7.38639e-143	Circulating Mon
S100A8	1.40036e-132	1.10588	0.969	0.919	5.14127e-128	Circulating Mon
CD14	1.68464e-129	0.882734	0.896	0.793	6.185e-125	Circulating Mon
FOS	1.13951e-121	0.771617	0.977	0.955	4.18361e-117	Circulating Mon
IFITM3	1.27354e-119	0.788027	0.863	0.772	4.67569e-115	Circulating Mon
CCL2	1.53456e-88	0.939352	0.113	0.017	5.63397e-84	Circulating Mon
CAMP	9.37302e-87	-0.875166	0.189	0.49	3.44121e-82	Circulating Mon
ID3	6.84776e-83	0.757544	0.792	0.667	2.51409e-78	Circulating Mon
IL7R	1.00604e-74	0.835982	0.833	0.768	3.69358e-70	Circulating Mon
IFI27	2.6756e-69	-2.15537	0.212	0.442	9.82321e-65	Circulating Mon
CCL18	8.13388e-21	-0.707892	0.654	0.74	2.98627e-16	Circulating Mon
CENPF	0	2.10792	0.721	0.107	0	Cycling Mon
MKI67	0	2.00246	0.638	0.007	0	Cycling Mon
PCLAF	0	1.91977	0.861	0.023	0	Cycling Mon
TOP2A	0	1.86302	0.62	0.012	0	Cycling Mon
TYMS	0	1.83877	0.757	0.014	0	Cycling Mon
NUSAP1	0	1.70187	0.753	0.138	0	Cycling Mon
UBE2C	0	1.55796	0.64	0.016	0	Cycling Mon
CDK1	0	1.49667	0.692	0.04	0	Cycling Mon
TK1	0	1.49229	0.829	0.057	0	Cycling Mon
ASPM	0	1.32022	0.537	0.009	0	Cycling Mon
TPX2	0	1.26676	0.627	0.024	0	Cycling Mon
HMMR	0	1.25869	0.566	0.018	0	Cycling Mon
RRM2	0	1.17029	0.497	0.004	0	Cycling Mon
ATAD2	0	1.15194	0.757	0.14	0	Cycling Mon
CDKN3	0	1.10045	0.618	0.043	0	Cycling Mon
PRC1	0	1.05656	0.587	0.024	0	Cycling Mon
BIRC5	0	1.05415	0.584	0.008	0	Cycling Mon
RAD51AP1	0	1.03636	0.829	0.142	0	Cycling Mon
CLSPN	0	1.02718	0.735	0.048	0	Cycling Mon
CENPM	0	1.00907	0.726	0.023	0	Cycling Mon
GTSE1	0	0.965694	0.548	0.006	0	Cycling Mon
CCNB2	0	0.951252	0.629	0.044	0	Cycling Mon
ANLN	0	0.936953	0.508	0.005	0	Cycling Mon
FAM111B	0	0.926462	0.622	0.012	0	Cycling Mon
CENPU	0	0.915156	0.762	0.099	0	Cycling Mon
CEP55	0	0.903967	0.616	0.013	0	Cycling Mon
MAD2L1	0	0.899082	0.775	0.075	0	Cycling Mon
KNL1	0	0.845195	0.582	0.025	0	Cycling Mon
CENPK	0	0.84027	0.764	0.088	0	Cycling Mon
ZWINT	0	0.812945	0.764	0.127	0	Cycling Mon
KIF11	0	0.805369	0.539	0.021	0	Cycling Mon
NUF2	0	0.777366	0.564	0.013	0	Cycling Mon
HELLS	0	0.723535	0.62	0.048	0	Cycling Mon
DLGAP5	0	0.720159	0.4	0.002	0	Cycling Mon
PHF19	0	0.715406	0.733	0.076	0	Cycling Mon
NCAPG	0	0.701012	0.512	0.009	0	Cycling Mon
MCM7	6.01068e-305	0.883775	0.733	0.141	2.20676e-300	Cycling Mon
BRCA1	1.88484e-300	0.786758	0.762	0.152	6.92001e-296	Cycling Mon
GGH	2.0348e-294	0.889653	0.793	0.173	7.47057e-290	Cycling Mon
H2AFZ	3.18917e-256	2.10574	1	0.989	1.17087e-251	Cycling Mon
SGO2	2.01398e-252	0.70188	0.643	0.116	7.39413e-248	Cycling Mon
STMN1	9.48709e-233	1.9516	1	0.925	3.48309e-228	Cycling Mon
KIF20B	7.49091e-231	0.973818	0.735	0.177	2.75021e-226	Cycling Mon
FEN1	6.11006e-230	0.715377	0.681	0.157	2.24325e-225	Cycling Mon
SMC4	9.92213e-207	1.4151	0.872	0.336	3.64281e-202	Cycling Mon
BARD1	5.86871e-205	0.719584	0.748	0.203	2.15464e-200	Cycling Mon
PTTG1	1.53936e-198	1.65919	0.719	0.198	5.65161e-194	Cycling Mon
TUBB	2.74382e-198	1.83944	0.993	0.941	1.00737e-193	Cycling Mon
SMC2	3.67426e-198	1.08839	0.917	0.452	1.34897e-193	Cycling Mon
CKS2	2.27657e-196	1.36076	0.784	0.248	8.3582e-192	Cycling Mon
CENPE	7.79424e-196	1.06154	0.667	0.161	2.86158e-191	Cycling Mon
TMEM106C	3.23132e-194	0.977349	0.84	0.321	1.18635e-189	Cycling Mon
DEK	9.95771e-183	1.35162	0.996	0.953	3.65587e-178	Cycling Mon
CENPW	2.80357e-182	1.03911	0.908	0.471	1.0293e-177	Cycling Mon
SKA2	1.77146e-181	0.757799	0.796	0.263	6.50374e-177	Cycling Mon
HMGB1	4.29565e-176	1.45007	1	0.999	1.5771e-171	Cycling Mon
CKS1B	4.31266e-174	1.18743	0.955	0.628	1.58335e-169	Cycling Mon
HMGN2	2.02568e-173	1.60488	1	0.985	7.43707e-169	Cycling Mon
HIST1H1D	3.07132e-172	1.09254	0.458	0.083	1.12761e-167	Cycling Mon
RRM1	9.43498e-168	0.737399	0.775	0.276	3.46396e-163	Cycling Mon
HMGB3	3.87762e-165	0.720381	0.571	0.138	1.42363e-160	Cycling Mon
TUBA1B	1.75802e-162	1.26662	1	0.994	6.45438e-158	Cycling Mon
PTMA	2.67543e-161	0.959965	1	1	9.82259e-157	Cycling Mon
CCNB1	2.94571e-161	0.81374	0.47	0.092	1.08149e-156	Cycling Mon
BRCA2	1.02169e-155	0.851973	0.816	0.338	3.75105e-151	Cycling Mon
DTYMK	5.82509e-155	0.878262	0.87	0.438	2.13862e-150	Cycling Mon
H2AFX	5.14352e-148	0.858381	0.699	0.25	1.88839e-143	Cycling Mon
NASP	7.51723e-145	1.10976	0.91	0.611	2.75987e-140	Cycling Mon
HMGB2	3.76444e-142	1.95887	0.924	0.582	1.38208e-137	Cycling Mon
DHFR	7.04573e-141	0.771813	0.796	0.35	2.58677e-136	Cycling Mon
RPA3	1.12773e-138	0.903642	0.966	0.758	4.14036e-134	Cycling Mon
RAN	5.22629e-135	0.770791	0.996	0.961	1.91878e-130	Cycling Mon
CARHSP1	3.87921e-134	0.710264	0.746	0.309	1.42421e-129	Cycling Mon
PCNA	4.09e-129	1.38492	0.84	0.546	1.5016e-124	Cycling Mon
HIST1H4C	7.83234e-129	2.48469	0.917	0.568	2.87557e-124	Cycling Mon
TMPO	5.24166e-125	1.01196	0.847	0.455	1.92442e-120	Cycling Mon
PSIP1	4.83931e-122	0.743788	0.818	0.409	1.77671e-117	Cycling Mon
NUCKS1	6.45556e-121	0.996073	0.996	0.955	2.37009e-116	Cycling Mon
H2AFV	4.12408e-119	1.13665	0.989	0.875	1.51411e-114	Cycling Mon
FAM111A	8.46055e-118	0.970322	0.867	0.528	3.10621e-113	Cycling Mon
USP1	9.57548e-117	0.842452	0.82	0.448	3.51554e-112	Cycling Mon
ANP32B	1.01857e-109	0.990165	0.993	0.963	3.73958e-105	Cycling Mon
DNMT1	1.81287e-107	0.769	0.881	0.576	6.65577e-103	Cycling Mon
MZT2B	1.99932e-104	0.857319	0.971	0.883	7.3403e-100	Cycling Mon
DUT	2.08713e-102	1.08174	0.969	0.876	7.6627e-98	Cycling Mon
IDH2	3.61562e-102	0.799828	0.793	0.452	1.32744e-97	Cycling Mon
CENPX	1.18938e-101	0.829918	0.917	0.713	4.36671e-97	Cycling Mon
RANBP1	3.58229e-100	0.717076	0.946	0.836	1.3152e-95	Cycling Mon
NUCB2	6.5328e-100	0.801123	0.885	0.604	2.39845e-95	Cycling Mon
CKAP2	7.39363e-99	0.828283	0.728	0.334	2.7145e-94	Cycling Mon
SIVA1	5.62044e-94	0.759534	0.935	0.843	2.06349e-89	Cycling Mon
SAC3D1	1.88737e-93	0.905485	0.717	0.354	6.92929e-89	Cycling Mon
PLP2	2.98454e-90	0.846759	0.901	0.668	1.09575e-85	Cycling Mon
HIST1H1C	2.18741e-83	1.00725	0.528	0.193	8.03087e-79	Cycling Mon
ANP32E	3.71569e-81	0.82682	0.778	0.455	1.36418e-76	Cycling Mon
HNRNPAB	1.03933e-80	0.832327	0.951	0.878	3.81581e-76	Cycling Mon
TUBB4B	7.79525e-76	0.899958	0.933	0.768	2.86195e-71	Cycling Mon
RHEB	2.44316e-74	0.738233	0.991	0.941	8.96982e-70	Cycling Mon
UBE2S	1.75931e-72	1.20027	0.809	0.542	6.45911e-68	Cycling Mon
RAD21	4.86374e-69	0.857603	0.906	0.711	1.78567e-64	Cycling Mon
KPNA2	5.81801e-64	0.808047	0.697	0.391	2.13602e-59	Cycling Mon
HERC5	5.59586e-49	0.74694	0.843	0.617	2.05446e-44	Cycling Mon
ARL6IP1	3.6148e-22	0.825023	0.993	0.979	1.32714e-17	Cycling Mon
CCL17	0	3.046	0.315	0.002	0	DCs
CST7	0	1.60702	0.483	0.009	0	DCs
IDO1	0	1.29164	0.262	0.003	0	DCs
PKIB	0	1.28792	0.383	0.01	0	DCs
CD1C	0	1.26887	0.302	0.002	0	DCs
FCER1A	0	1.19811	0.255	0.002	0	DCs
CD1E	0	1.04863	0.336	0.002	0	DCs
PPP1R14A	0	0.89984	0.262	0.001	0	DCs
CCR6	0	0.78424	0.383	0.01	0	DCs
CLEC10A	6.57667e-302	1.32743	0.456	0.017	2.41456e-297	DCs
GPR183	3.1426e-299	1.53814	0.517	0.022	1.15377e-294	DCs
LAMP3	5.00668e-237	1.03416	0.228	0.004	1.83815e-232	DCs
LGALS2	5.98339e-229	2.15126	0.55	0.036	2.19674e-224	DCs
TSPAN33	3.38229e-205	0.722807	0.443	0.025	1.24178e-200	DCs
LIMD2	4.33771e-204	0.817626	0.477	0.029	1.59255e-199	DCs
DUSP4	5.52779e-199	0.87606	0.235	0.006	2.02947e-194	DCs
S100B	9.47105e-184	2.22679	0.282	0.01	3.4772e-179	DCs
RASSF2	5.25357e-178	0.720517	0.51	0.039	1.9288e-173	DCs
CLEC9A	9.69695e-173	0.953621	0.141	0.002	3.56014e-168	DCs
SERPINB9	2.65851e-123	1.13897	0.456	0.046	9.76046e-119	DCs
FSCN1	5.05306e-112	1.03218	0.174	0.007	1.85518e-107	DCs
FCGR2B	3.56173e-109	1.57428	0.436	0.046	1.30765e-104	DCs
CCL22	5.20453e-98	1.39809	0.168	0.007	1.91079e-93	DCs
BASP1	8.64776e-97	1.55824	0.705	0.146	3.17494e-92	DCs
MARCKS	6.71233e-73	1.61597	0.604	0.131	2.46437e-68	DCs
MARCKSL1	2.29437e-70	1.44702	0.336	0.042	8.42356e-66	DCs
ARL4C	1.64477e-65	1.24912	0.664	0.188	6.03862e-61	DCs
CD48	4.23154e-62	1.43332	0.624	0.173	1.55357e-57	DCs
MEF2C	9.07438e-62	1.13566	0.523	0.118	3.33157e-57	DCs
PLEKHO1	4.25467e-60	1.33812	0.758	0.297	1.56206e-55	DCs
FTL	1.22449e-58	-1.51159	1	1	4.49558e-54	DCs
CORO1A	5.72768e-58	1.09286	0.658	0.207	2.10286e-53	DCs
FABP4	8.54429e-57	-2.19634	0.752	0.987	3.13695e-52	DCs
FGL2	9.17375e-52	1.89334	0.725	0.307	3.36805e-47	DCs
SERPINF1	1.40323e-51	1.23163	0.631	0.205	5.15181e-47	DCs
FTH1	9.24397e-50	-0.925147	1	1	3.39383e-45	DCs
C15orf48	9.42703e-48	2.02174	0.577	0.172	3.46104e-43	DCs
CFD	1.81388e-47	-1.41381	0.591	0.98	6.65949e-43	DCs
GCHFR	2.83127e-47	-1.52246	0.53	0.981	1.03947e-42	DCs
TCF4	7.35968e-47	0.846467	0.497	0.132	2.70203e-42	DCs
APOC1	2.61291e-46	-1.61945	0.879	0.998	9.59302e-42	DCs
CD52	2.7927e-46	-1.29454	0.839	0.995	1.02531e-41	DCs
C1QB	1.18417e-45	-1.369	0.819	0.99	4.34756e-41	DCs
SERPING1	1.43632e-45	-1.3479	0.477	0.947	5.27332e-41	DCs
ALDH2	1.6369e-45	-1.08757	0.96	0.998	6.00971e-41	DCs
NUPR1	1.5378e-44	-1.57835	0.43	0.91	5.64588e-40	DCs
CYP27A1	3.02344e-43	-1.00918	0.443	0.945	1.11003e-38	DCs
DNASE1L3	3.06874e-43	0.846445	0.128	0.01	1.12666e-38	DCs
RGS10	7.51767e-43	1.42822	0.953	0.862	2.76004e-38	DCs
PDLIM1	1.13073e-42	-1.01559	0.537	0.942	4.15137e-38	DCs
CSTB	1.35891e-42	-1.00789	0.973	1	4.9891e-38	DCs
FAM89A	2.40157e-42	-0.90011	0.389	0.92	8.81711e-38	DCs
TREM1	2.45446e-42	-1.02856	0.51	0.979	9.01131e-38	DCs
C1QA	7.58447e-42	-1.26639	0.812	0.994	2.78456e-37	DCs
SERPINA1	7.85477e-42	-1.1037	0.785	0.996	2.8838e-37	DCs
MGST3	2.69583e-41	-0.930037	0.953	0.999	9.89747e-37	DCs
MCEMP1	2.99536e-41	-1.21575	0.49	0.981	1.09972e-36	DCs
HLA-DPB1	4.54523e-41	1.09345	1	1	1.66874e-36	DCs
SCD	4.91093e-41	-1.44767	0.47	0.922	1.803e-36	DCs
RPL18	6.05134e-41	0.843133	1	1	2.22169e-36	DCs
UBB	1.22055e-40	-0.793842	0.933	0.999	4.48114e-36	DCs
MARCO	3.35776e-40	-1.22351	0.624	0.996	1.23277e-35	DCs
CES1	6.83489e-40	-1.45421	0.409	0.885	2.50936e-35	DCs
MALAT1	1.03131e-39	1.20327	1	0.997	3.78634e-35	DCs
LRPAP1	2.16788e-39	-0.869904	0.772	0.987	7.95916e-35	DCs
LGALS3BP	2.38898e-39	-1.00385	0.564	0.952	8.77089e-35	DCs
MME	2.53194e-39	-0.967559	0.302	0.866	9.29576e-35	DCs
MS4A4A	3.26483e-39	-0.874103	0.591	0.976	1.19865e-34	DCs
RPL13	1.62384e-37	0.749266	1	1	5.96175e-33	DCs
ACP5	3.08604e-37	-0.94999	0.752	0.997	1.13301e-32	DCs
GRN	4.32929e-37	-0.930284	0.96	0.999	1.58946e-32	DCs
LTA4H	8.86785e-37	-0.888083	0.758	0.994	3.25574e-32	DCs
TSPO	1.63697e-36	-0.850263	0.966	1	6.00998e-32	DCs
S100A13	5.91796e-36	-0.815059	0.396	0.913	2.17272e-31	DCs
LPL	9.9784e-36	-1.051	0.389	0.915	3.66347e-31	DCs
S100A11	1.62415e-35	-0.707899	1	1	5.96292e-31	DCs
LGALS3	1.69499e-35	-0.992464	0.94	1	6.22299e-31	DCs
PTMA	1.99476e-35	0.714156	1	1	7.32356e-31	DCs
CTSD	2.35509e-35	-1.10503	0.785	1	8.64646e-31	DCs
LRP1	5.52114e-35	-0.776889	0.53	0.964	2.02703e-30	DCs
RPS6	5.76774e-35	0.719629	1	1	2.11757e-30	DCs
PPARG	7.19023e-35	-0.860033	0.483	0.966	2.63982e-30	DCs
PCOLCE2	8.45262e-35	-0.949113	0.342	0.857	3.1033e-30	DCs
ACO1	1.1881e-34	-0.727682	0.309	0.846	4.36199e-30	DCs
INHBA	2.51021e-34	-1.2139	0.396	0.895	9.21597e-30	DCs
RBP4	1.17525e-33	-1.62253	0.235	0.739	4.3148e-29	DCs
RPL10	1.30217e-33	0.827848	1	1	4.7808e-29	DCs
CTSL	1.53741e-33	-1.00402	0.671	0.984	5.64444e-29	DCs
CD68	2.58625e-33	-0.911826	0.805	0.995	9.49516e-29	DCs
BSG	4.1539e-33	-0.909005	0.658	0.934	1.52506e-28	DCs
PPIC	5.18795e-33	-0.700188	0.228	0.783	1.90471e-28	DCs
ALDH1A1	7.40186e-33	-0.71279	0.416	0.903	2.71752e-28	DCs
RMDN3	8.62114e-33	-0.774121	0.443	0.873	3.16516e-28	DCs
SMIM25	1.08718e-32	-0.834955	0.503	0.982	3.99148e-28	DCs
ABCG1	1.82322e-32	-0.876704	0.409	0.89	6.69377e-28	DCs
PHLDA3	2.52234e-32	-0.775431	0.376	0.872	9.26051e-28	DCs
AC026369.3	3.44011e-32	-0.734558	0.389	0.889	1.263e-27	DCs
SLC11A1	3.46283e-32	-0.836461	0.55	0.962	1.27134e-27	DCs
PLIN2	4.49577e-32	-0.880418	0.577	0.966	1.65058e-27	DCs
ABHD5	6.3175e-32	-0.817206	0.544	0.937	2.31941e-27	DCs
CTSC	6.80177e-32	-0.816507	0.919	0.999	2.4972e-27	DCs
RPS23	7.64425e-32	0.727623	1	1	2.80651e-27	DCs
VSIG4	7.71632e-32	-0.962565	0.591	0.97	2.83297e-27	DCs
FABP5	1.04821e-31	-0.79975	0.839	0.995	3.84841e-27	DCs
FBP1	1.5022e-31	-0.999174	0.738	0.996	5.51517e-27	DCs
ENTPD1	1.87786e-31	0.904771	0.597	0.279	6.89439e-27	DCs
C1QC	2.08315e-31	-1.00588	0.725	0.988	7.64808e-27	DCs
PEA15	2.26171e-31	0.943799	0.698	0.413	8.30365e-27	DCs
GLRX	2.35206e-31	-0.800908	0.819	0.994	8.63536e-27	DCs
RGS1	3.1122e-31	1.68107	0.638	0.301	1.14261e-26	DCs
RPL35A	3.15136e-31	0.77868	1	1	1.15699e-26	DCs
APOE	5.23238e-31	-1.12498	0.685	0.984	1.92101e-26	DCs
GLUL	6.07441e-31	-0.758579	0.852	0.998	2.23016e-26	DCs
GSTO1	7.81275e-31	-0.718415	0.893	0.995	2.86837e-26	DCs
RPS3A	9.05765e-31	0.722715	1	1	3.32543e-26	DCs
S100A9	1.0975e-30	-1.00458	0.57	0.994	4.02936e-26	DCs
IL4I1	3.30409e-30	0.818918	0.369	0.106	1.21306e-25	DCs
FCGR3A	3.32548e-30	-0.82638	0.638	0.988	1.22092e-25	DCs
MSR1	4.24271e-30	-1.0089	0.591	0.978	1.55767e-25	DCs
GPD1	5.31478e-30	-0.822713	0.289	0.778	1.95127e-25	DCs
ASAH1	7.8226e-30	-0.732525	0.819	0.997	2.87199e-25	DCs
HLA-DPA1	8.368e-30	0.828727	1	1	3.07223e-25	DCs
S100A4	3.48784e-29	-0.834381	0.933	1	1.28052e-24	DCs
GYPC	4.08174e-29	-0.705383	0.584	0.964	1.49857e-24	DCs
MS4A7	9.78537e-29	-0.726687	0.859	0.999	3.5926e-24	DCs
RPL36	9.87592e-29	0.748432	1	1	3.62585e-24	DCs
PLBD1	1.06195e-28	-0.784059	0.678	0.958	3.89885e-24	DCs
ZFP36L1	2.11001e-28	1.15545	0.846	0.65	7.74669e-24	DCs
IL32	2.67098e-28	0.700624	0.161	0.023	9.80624e-24	DCs
EEF1B2	3.23046e-27	0.812979	0.993	0.997	1.18603e-22	DCs
SUB1	8.81915e-27	0.754258	0.987	0.962	3.23786e-22	DCs
CD163	9.82441e-27	-0.763176	0.423	0.866	3.60693e-22	DCs
PLD3	1.0555e-26	-0.769463	0.456	0.868	3.87518e-22	DCs
ITGA4	2.65192e-26	0.847374	0.698	0.429	9.73627e-22	DCs
HP	3.71933e-26	-0.951004	0.168	0.655	1.36551e-21	DCs
CIITA	1.61507e-25	0.799277	0.812	0.635	5.92955e-21	DCs
CXCR4	2.08474e-25	1.39409	0.604	0.311	7.65392e-21	DCs
AP1S2	2.60679e-25	0.769857	0.785	0.589	9.57058e-21	DCs
SLC8A1	2.58934e-24	0.96568	0.846	0.71	9.5065e-20	DCs
TGM2	2.6381e-24	-0.865483	0.416	0.831	9.68552e-20	DCs
THBS1	5.14079e-24	-0.791794	0.342	0.828	1.88739e-19	DCs
MGST1	6.14142e-24	-0.921726	0.295	0.732	2.25476e-19	DCs
STMN1	1.87693e-23	-0.787221	0.584	0.931	6.89094e-19	DCs
S100A8	2.18676e-23	-0.831002	0.477	0.928	8.02847e-19	DCs
RETN	3.71575e-23	-0.759393	0.456	0.942	1.3642e-18	DCs
HERPUD1	5.17818e-23	1.10512	0.886	0.822	1.90112e-18	DCs
CDKN1A	1.25066e-22	0.968	0.617	0.323	4.59169e-18	DCs
NAP1L1	1.32079e-22	1.06323	0.993	0.982	4.84914e-18	DCs
AKR1C3	2.45711e-22	-0.704823	0.208	0.656	9.02105e-18	DCs
TFRC	4.17457e-22	-0.747201	0.711	0.958	1.53265e-17	DCs
MTHFD2	6.31871e-22	0.926058	0.725	0.51	2.31985e-17	DCs
EIF1	1.38947e-21	0.802403	1	1	5.10131e-17	DCs
KLF6	1.3326e-20	1.2153	0.899	0.871	4.8925e-16	DCs
LYZ	1.57068e-20	-0.883498	0.96	1	5.76658e-16	DCs
STXBP2	2.0145e-20	-0.725654	0.651	0.946	7.39603e-16	DCs
TNFAIP8	3.60892e-20	0.737231	0.772	0.645	1.32498e-15	DCs
REL	3.64507e-20	1.16277	0.846	0.757	1.33825e-15	DCs
RPS29	5.13441e-20	0.817042	1	1	1.88505e-15	DCs
STK4	6.97147e-20	0.747207	0.886	0.818	2.5595e-15	DCs
CSF2RA	9.34482e-20	0.945248	0.752	0.583	3.43086e-15	DCs
ALCAM	1.08597e-19	0.988606	0.832	0.747	3.98702e-15	DCs
FN1	1.35526e-19	-0.934001	0.523	0.865	4.97571e-15	DCs
CEBPD	1.80852e-19	1.18058	0.691	0.489	6.63981e-15	DCs
FNBP1	4.83415e-19	0.761388	0.826	0.731	1.77481e-14	DCs
NAAA	5.99584e-19	0.883482	0.718	0.578	2.20131e-14	DCs
CFLAR	7.65645e-19	0.816335	0.879	0.793	2.81099e-14	DCs
BIRC3	1.13288e-18	1.51332	0.289	0.095	4.15924e-14	DCs
NFKB1	2.51525e-18	0.865171	0.685	0.504	9.23449e-14	DCs
FPR3	5.18309e-18	0.934424	0.611	0.407	1.90292e-13	DCs
PTPRE	5.41462e-18	0.993365	0.611	0.406	1.98792e-13	DCs
STK17B	1.20323e-17	0.745646	0.792	0.722	4.41752e-13	DCs
PAK1	2.75108e-17	0.795394	0.577	0.366	1.01003e-12	DCs
CAMP	4.90421e-17	-0.963724	0.114	0.468	1.80053e-12	DCs
VEGFA	6.77047e-17	0.709887	0.329	0.128	2.48571e-12	DCs
CCL18	2.36622e-16	-1.26415	0.396	0.737	8.68735e-12	DCs
TAP1	2.97399e-16	0.705774	0.664	0.526	1.09187e-11	DCs
IER2	2.98402e-16	1.07354	0.765	0.675	1.09555e-11	DCs
PPA1	5.3192e-16	0.920871	0.832	0.814	1.95289e-11	DCs
FUS	5.38022e-16	0.719949	0.846	0.817	1.97529e-11	DCs
IGFBP2	6.42675e-16	-1.09702	0.248	0.58	2.35952e-11	DCs
ATF4	7.66671e-16	0.895387	0.785	0.714	2.81476e-11	DCs
LSP1	9.48244e-16	0.7656	0.946	0.829	3.48138e-11	DCs
AHR	1.13189e-15	0.83966	0.745	0.598	4.15561e-11	DCs
BTG1	1.56792e-15	0.894902	0.966	0.971	5.75647e-11	DCs
RGS2	1.63884e-15	0.765467	0.564	0.346	6.01682e-11	DCs
SGK1	4.11529e-15	1.32212	0.691	0.591	1.51089e-10	DCs
GSN	5.06619e-15	0.895219	0.906	0.88	1.86e-10	DCs
CLEC5A	5.26702e-15	0.780723	0.362	0.16	1.93373e-10	DCs
RNASE6	5.4954e-15	0.702024	0.53	0.313	2.01758e-10	DCs
ZFP36	8.49408e-15	0.743606	0.859	0.791	3.11852e-10	DCs
LIMS1	2.70056e-14	0.796968	0.839	0.826	9.91483e-10	DCs
RALA	4.24584e-14	0.840802	0.718	0.623	1.55882e-09	DCs
UBC	4.34891e-14	0.750763	0.993	0.974	1.59666e-09	DCs
PNRC1	2.76515e-13	0.749378	0.953	0.924	1.0152e-08	DCs
A2M	2.8414e-13	0.780421	0.423	0.227	1.04319e-08	DCs
OGFRL1	2.99844e-13	0.774711	0.772	0.775	1.10085e-08	DCs
CXCL9	5.7951e-13	0.958562	0.141	0.034	2.12761e-08	DCs
MS4A6A	2.97991e-12	1.10221	0.812	0.871	1.09404e-07	DCs
METRNL	7.01571e-12	0.893102	0.732	0.721	2.57575e-07	DCs
ZFAS1	7.41743e-12	0.763617	0.96	0.969	2.72323e-07	DCs
SLC39A10	1.18937e-11	0.717859	0.805	0.769	4.36665e-07	DCs
HIF1A	1.34138e-11	0.747955	0.624	0.501	4.92474e-07	DCs
ID2	2.00838e-11	1.08944	0.819	0.881	7.37355e-07	DCs
IER3	2.05138e-11	0.808781	0.557	0.393	7.53142e-07	DCs
LTB	4.0355e-11	1.69815	0.443	0.283	1.48159e-06	DCs
TMEM176B	4.78626e-11	0.77476	0.503	0.318	1.75723e-06	DCs
RAB32	5.45343e-11	0.713469	0.772	0.756	2.00217e-06	DCs
C1orf54	8.84654e-11	0.930469	0.376	0.211	3.24792e-06	DCs
NR4A3	2.87145e-10	0.880021	0.362	0.194	1.05422e-05	DCs
IFI27	1.11424e-09	-1.82255	0.195	0.424	4.09082e-05	DCs
FOSB	3.81341e-09	0.921764	0.517	0.392	0.000140005	DCs
ATF5	4.53176e-09	0.770404	0.409	0.263	0.000166379	DCs
GADD45B	2.52381e-08	0.93337	0.638	0.578	0.000926591	DCs
NEAT1	2.57824e-08	0.73395	0.973	0.971	0.000946573	DCs
NUB1	5.06534e-08	0.857225	0.745	0.744	0.00185969	DCs
RASSF4	3.00224e-07	0.730369	0.644	0.594	0.0110224	DCs
IFITM2	7.64219e-07	0.737261	0.577	0.493	0.0280575	DCs
GSTA1	0	4.68191	0.963	0.003	0	Epithelial Cells
SLPI	0	4.35572	0.963	0.015	0	Epithelial Cells
WFDC2	0	4.20763	0.963	0.008	0	Epithelial Cells
C20orf85	0	4.16171	0.926	0.003	0	Epithelial Cells
GSTA2	0	3.73992	0.815	0.002	0	Epithelial Cells
RSPH1	0	3.70804	0.926	0.005	0	Epithelial Cells
C1orf194	0	3.61157	0.926	0.003	0	Epithelial Cells
TSPAN1	0	3.56069	0.963	0.002	0	Epithelial Cells
TMEM190	0	3.46147	0.926	0.003	0	Epithelial Cells
DNAH5	0	3.45348	0.926	0.005	0	Epithelial Cells
C11orf88	0	3.44962	0.926	0.002	0	Epithelial Cells
FXYD3	0	3.40598	0.963	0.003	0	Epithelial Cells
TFF3	0	3.27761	0.926	0.005	0	Epithelial Cells
SNTN	0	3.26587	0.926	0.001	0	Epithelial Cells
AGR3	0	3.23464	0.926	0.002	0	Epithelial Cells
LRRIQ1	0	3.21845	0.889	0.002	0	Epithelial Cells
PIFO	0	3.09565	0.926	0.011	0	Epithelial Cells
CD24	0	3.01093	0.963	0.014	0	Epithelial Cells
FAM183A	0	2.92933	0.889	0.001	0	Epithelial Cells
DYNLRB2	0	2.92824	0.889	0.006	0	Epithelial Cells
CLU	0	2.91923	0.963	0.008	0	Epithelial Cells
CHST9	0	2.85765	0.926	0.001	0	Epithelial Cells
TPPP3	0	2.84519	0.926	0.006	0	Epithelial Cells
AL357093.2	0	2.81345	0.889	0.006	0	Epithelial Cells
C5orf49	0	2.80373	0.926	0.001	0	Epithelial Cells
ERICH3	0	2.80142	0.926	0.001	0	Epithelial Cells
PERP	0	2.79779	0.963	0.015	0	Epithelial Cells
AGR2	0	2.7898	0.963	0.002	0	Epithelial Cells
CAPSL	0	2.69417	0.926	0.001	0	Epithelial Cells
KRT19	0	2.65667	0.926	0.002	0	Epithelial Cells
DNAAF1	0	2.61275	0.926	0.011	0	Epithelial Cells
C12orf75	0	2.58761	0.926	0.009	0	Epithelial Cells
ALDH3A1	0	2.58121	0.852	0.011	0	Epithelial Cells
ECRG4	0	2.50336	0.704	0	0	Epithelial Cells
CYP4B1	0	2.46417	0.926	0.001	0	Epithelial Cells
KIF21A	0	2.42285	0.926	0.004	0	Epithelial Cells
DNAH12	0	2.40997	0.926	0.001	0	Epithelial Cells
MORN5	0	2.38157	0.889	0.001	0	Epithelial Cells
MS4A8	0	2.37065	0.926	0.001	0	Epithelial Cells
ABCA13	0	2.28333	0.926	0.001	0	Epithelial Cells
FAM92B	0	2.27855	0.889	0.001	0	Epithelial Cells
MUC16	0	2.26511	0.926	0.001	0	Epithelial Cells
OMG	0	2.26329	0.852	0.009	0	Epithelial Cells
NME5	0	2.23284	0.926	0.001	0	Epithelial Cells
PIGR	0	2.21162	0.889	0.002	0	Epithelial Cells
ROPN1L	0	2.19711	0.889	0.001	0	Epithelial Cells
TSPAN19	0	2.18534	0.889	0.001	0	Epithelial Cells
SMIM22	0	2.17873	0.963	0.002	0	Epithelial Cells
ALOX15	0	2.17631	0.926	0.001	0	Epithelial Cells
IGFBP5	0	2.16719	0.926	0	0	Epithelial Cells
AC007906.2	0	2.1575	0.926	0.005	0	Epithelial Cells
BPIFB1	0	2.13139	0.667	0.006	0	Epithelial Cells
CFAP70	0	2.12807	0.889	0.013	0	Epithelial Cells
RP1	0	2.10678	0.926	0.001	0	Epithelial Cells
ENKUR	0	2.10336	0.889	0	0	Epithelial Cells
C11orf97	0	2.0977	0.852	0.001	0	Epithelial Cells
CFAP43	0	2.06364	0.926	0.002	0	Epithelial Cells
RRAD	0	2.02433	0.741	0.002	0	Epithelial Cells
FAM81B	0	2.01981	0.926	0.007	0	Epithelial Cells
DTHD1	0	2.01561	0.815	0.001	0	Epithelial Cells
EFCAB1	0	2.00969	0.889	0.004	0	Epithelial Cells
SAXO2	0	1.99725	0.852	0.009	0	Epithelial Cells
C9orf135	0	1.98489	0.852	0.001	0	Epithelial Cells
WDR78	0	1.95581	0.926	0.007	0	Epithelial Cells
LDLRAD1	0	1.93826	0.852	0.001	0	Epithelial Cells
AC013264.1	0	1.93705	0.852	0.002	0	Epithelial Cells
ARMC3	0	1.91992	0.889	0.001	0	Epithelial Cells
SLC44A4	0	1.91757	0.926	0.002	0	Epithelial Cells
HYDIN	0	1.91124	0.926	0.001	0	Epithelial Cells
CFAP126	0	1.90953	0.852	0.001	0	Epithelial Cells
FOXJ1	0	1.90174	0.889	0.001	0	Epithelial Cells
DRC3	0	1.89752	0.926	0.009	0	Epithelial Cells
AKAP14	0	1.87348	0.852	0.001	0	Epithelial Cells
DNAH9	0	1.84626	0.889	0.002	0	Epithelial Cells
CCDC39	0	1.81022	0.778	0.005	0	Epithelial Cells
CDHR3	0	1.80121	0.889	0.002	0	Epithelial Cells
SPAG17	0	1.80116	0.889	0.001	0	Epithelial Cells
RSPH4A	0	1.79895	0.926	0.003	0	Epithelial Cells
ANKUB1	0	1.79859	0.852	0.002	0	Epithelial Cells
FABP6	0	1.78125	0.778	0.001	0	Epithelial Cells
TEKT1	0	1.75739	0.926	0.001	0	Epithelial Cells
CCDC78	0	1.75555	0.852	0.007	0	Epithelial Cells
TSPAN6	0	1.74703	0.963	0.013	0	Epithelial Cells
SPAG6	0	1.73552	0.889	0.002	0	Epithelial Cells
DNAH11	0	1.73108	0.926	0.007	0	Epithelial Cells
EFCAB10	0	1.72216	0.889	0.003	0	Epithelial Cells
LCN2	0	1.70694	0.593	0.001	0	Epithelial Cells
ADH7	0	1.69806	0.741	0.001	0	Epithelial Cells
FAM216B	0	1.66311	0.852	0.001	0	Epithelial Cells
CCDC80	0	1.6627	0.889	0.002	0	Epithelial Cells
TMEM232	0	1.61594	0.889	0.007	0	Epithelial Cells
STOML3	0	1.61061	0.852	0.001	0	Epithelial Cells
STK33	0	1.60405	0.926	0.003	0	Epithelial Cells
CASC1	0	1.59415	0.926	0.002	0	Epithelial Cells
SLC27A2	0	1.58689	0.889	0.001	0	Epithelial Cells
EPPIN	0	1.5844	0.815	0.001	0	Epithelial Cells
ENAH	0	1.58022	0.852	0.004	0	Epithelial Cells
DNAH6	0	1.5684	0.815	0.002	0	Epithelial Cells
MUC15	0	1.55056	0.889	0	0	Epithelial Cells
CXCL17	0	1.54934	0.778	0.001	0	Epithelial Cells
WDR86-AS1	0	1.54509	0.704	0	0	Epithelial Cells
NWD1	0	1.54412	0.889	0.002	0	Epithelial Cells
PLPP2	0	1.53424	0.926	0.002	0	Epithelial Cells
LRRC46	0	1.52852	0.889	0.005	0	Epithelial Cells
PSCA	0	1.51022	0.667	0.007	0	Epithelial Cells
EPCAM	0	1.50749	0.852	0.002	0	Epithelial Cells
SPATA18	0	1.50141	0.815	0.011	0	Epithelial Cells
POU2AF1	0	1.49948	0.889	0.001	0	Epithelial Cells
CFAP45	0	1.4991	0.889	0.005	0	Epithelial Cells
CP	0	1.49701	0.852	0.01	0	Epithelial Cells
TACSTD2	0	1.48576	0.889	0.004	0	Epithelial Cells
CFAP157	0	1.48442	0.889	0.002	0	Epithelial Cells
CFAP52	0	1.47008	0.852	0.001	0	Epithelial Cells
CFAP300	0	1.46906	0.889	0.001	0	Epithelial Cells
ADH1C	0	1.46874	0.741	0	0	Epithelial Cells
DMKN	0	1.46483	0.778	0.001	0	Epithelial Cells
CABCOCO1	0	1.46178	0.741	0	0	Epithelial Cells
IQUB	0	1.4585	0.926	0.002	0	Epithelial Cells
DNAH7	0	1.45727	0.852	0.009	0	Epithelial Cells
NEK10	0	1.45489	0.815	0.002	0	Epithelial Cells
ANKRD66	0	1.45261	0.815	0.001	0	Epithelial Cells
MAP3K19	0	1.45251	0.889	0.001	0	Epithelial Cells
SOX2	0	1.44311	0.815	0	0	Epithelial Cells
ARMC4	0	1.44151	0.778	0.001	0	Epithelial Cells
RSPH9	0	1.43826	0.778	0.002	0	Epithelial Cells
CCDC173	0	1.4263	0.852	0.001	0	Epithelial Cells
OSBPL6	0	1.42119	0.741	0.003	0	Epithelial Cells
CFAP206	0	1.40951	0.815	0.001	0	Epithelial Cells
WDR38	0	1.40776	0.741	0.001	0	Epithelial Cells
SPATA17	0	1.40424	0.852	0.01	0	Epithelial Cells
DYDC2	0	1.40352	0.815	0.001	0	Epithelial Cells
IRX3	0	1.39857	0.889	0	0	Epithelial Cells
PROM1	0	1.38028	0.778	0.001	0	Epithelial Cells
CCDC33	0	1.37531	0.852	0.001	0	Epithelial Cells
PLEKHS1	0	1.37178	0.889	0.001	0	Epithelial Cells
RIIAD1	0	1.36394	0.852	0	0	Epithelial Cells
CATSPERD	0	1.35664	0.704	0	0	Epithelial Cells
AK7	0	1.35066	0.852	0.003	0	Epithelial Cells
TUSC3	0	1.34862	0.815	0	0	Epithelial Cells
ARFGEF3	0	1.34485	0.926	0.002	0	Epithelial Cells
CLDN4	0	1.34203	0.741	0.001	0	Epithelial Cells
MUC4	0	1.33358	0.815	0.001	0	Epithelial Cells
FILIP1	0	1.32513	0.778	0.006	0	Epithelial Cells
FAM227A	0	1.32112	0.889	0.008	0	Epithelial Cells
HSD17B13	0	1.31915	0.667	0.007	0	Epithelial Cells
DNAH10	0	1.30704	0.889	0.001	0	Epithelial Cells
CCDC74A	0	1.30485	0.815	0.003	0	Epithelial Cells
CFAP221	0	1.29164	0.852	0.001	0	Epithelial Cells
FOXA1	0	1.28544	0.852	0.001	0	Epithelial Cells
C22orf15	0	1.28107	0.778	0.002	0	Epithelial Cells
C6orf118	0	1.27551	0.63	0.001	0	Epithelial Cells
ECT2L	0	1.24966	0.704	0.008	0	Epithelial Cells
PFN2	0	1.24585	0.852	0.012	0	Epithelial Cells
CFAP73	0	1.24288	0.815	0.001	0	Epithelial Cells
AC004832.1	0	1.23212	0.815	0	0	Epithelial Cells
PIH1D3	0	1.21349	0.778	0.001	0	Epithelial Cells
CCDC65	0	1.21318	0.815	0.003	0	Epithelial Cells
CCDC190	0	1.19777	0.704	0	0	Epithelial Cells
CASC2	0	1.19505	0.815	0.01	0	Epithelial Cells
CLDN3	0	1.19483	0.704	0	0	Epithelial Cells
SELENBP1	0	1.19412	0.778	0.001	0	Epithelial Cells
PPP1R42	0	1.19142	0.778	0	0	Epithelial Cells
PACRG	0	1.18594	0.852	0.001	0	Epithelial Cells
CCDC181	0	1.18316	0.778	0.002	0	Epithelial Cells
MAP1B	0	1.18058	0.667	0.001	0	Epithelial Cells
MAATS1	0	1.16603	0.815	0.002	0	Epithelial Cells
STMND1	0	1.15935	0.778	0.001	0	Epithelial Cells
SRGAP3-AS2	0	1.1588	0.667	0	0	Epithelial Cells
SORBS2	0	1.15103	0.852	0.001	0	Epithelial Cells
FXYD1	0	1.14818	0.815	0.002	0	Epithelial Cells
DRC1	0	1.14638	0.815	0.001	0	Epithelial Cells
WDR66	0	1.14257	0.778	0.008	0	Epithelial Cells
ZBBX	0	1.13734	0.778	0.001	0	Epithelial Cells
PTPRN2	0	1.13726	0.667	0.003	0	Epithelial Cells
TUBA4B	0	1.1347	0.778	0	0	Epithelial Cells
WDR63	0	1.13095	0.741	0.002	0	Epithelial Cells
ADGB	0	1.12566	0.815	0.001	0	Epithelial Cells
TCTEX1D1	0	1.12003	0.815	0.003	0	Epithelial Cells
MAP1A	0	1.11877	0.852	0.009	0	Epithelial Cells
TEX26	0	1.11536	0.667	0	0	Epithelial Cells
FGF14	0	1.11007	0.778	0	0	Epithelial Cells
NFIB	0	1.10998	0.852	0.001	0	Epithelial Cells
STOX1	0	1.1074	0.778	0.001	0	Epithelial Cells
DAW1	0	1.1071	0.778	0	0	Epithelial Cells
C1orf189	0	1.10515	0.556	0.001	0	Epithelial Cells
C2orf40	0	1.08923	0.222	0	0	Epithelial Cells
TRIM2	0	1.08767	0.778	0.004	0	Epithelial Cells
PTPRF	0	1.08349	0.667	0.003	0	Epithelial Cells
CTXN1	0	1.07361	0.778	0.001	0	Epithelial Cells
LRRC10B	0	1.07228	0.667	0	0	Epithelial Cells
EFHC2	0	1.06986	0.704	0.001	0	Epithelial Cells
AC013470.2	0	1.06603	0.852	0.001	0	Epithelial Cells
PRR29	0	1.05729	0.778	0.006	0	Epithelial Cells
METTL27	0	1.0548	0.815	0.001	0	Epithelial Cells
LINC01571	0	1.05471	0.741	0	0	Epithelial Cells
DNAH3	0	1.04958	0.778	0.005	0	Epithelial Cells
BAIAP2L1	0	1.04582	0.926	0.003	0	Epithelial Cells
LINC00326	0	1.04109	0.481	0	0	Epithelial Cells
FAM166B	0	1.04003	0.778	0.001	0	Epithelial Cells
CCDC81	0	1.03356	0.704	0.003	0	Epithelial Cells
FYB2	0	1.03355	0.704	0.001	0	Epithelial Cells
RGS22	0	1.03311	0.63	0	0	Epithelial Cells
C19orf33	0	1.03224	0.667	0.007	0	Epithelial Cells
CFAP46	0	1.02463	0.815	0.006	0	Epithelial Cells
SLC7A2	0	1.02321	0.704	0.002	0	Epithelial Cells
EMP2	0	1.02012	0.852	0.007	0	Epithelial Cells
EFEMP1	0	1.01982	0.741	0	0	Epithelial Cells
WFDC6	0	1.01262	0.667	0	0	Epithelial Cells
HS3ST6	0	1.00679	0.556	0	0	Epithelial Cells
TEKT2	0	1.0058	0.704	0.001	0	Epithelial Cells
KIAA2012	0	1.0034	0.741	0.002	0	Epithelial Cells
CCDC114	0	1.00315	0.741	0.001	0	Epithelial Cells
C11orf16	0	0.998694	0.741	0	0	Epithelial Cells
TOGARAM2	0	0.99656	0.778	0.007	0	Epithelial Cells
CFAP57	0	0.9933	0.778	0.001	0	Epithelial Cells
EFHB	0	0.987947	0.778	0.005	0	Epithelial Cells
NR2F2	0	0.984279	0.667	0.001	0	Epithelial Cells
CERKL	0	0.977867	0.889	0.005	0	Epithelial Cells
CFAP299	0	0.971638	0.778	0	0	Epithelial Cells
DCDC1	0	0.961861	0.815	0	0	Epithelial Cells
RIBC1	0	0.95677	0.667	0.006	0	Epithelial Cells
ITGA2	0	0.952232	0.63	0.003	0	Epithelial Cells
C1orf87	0	0.950753	0.852	0	0	Epithelial Cells
DNAH2	0	0.946851	0.63	0.001	0	Epithelial Cells
ERICH5	0	0.942156	0.741	0.004	0	Epithelial Cells
CDHR4	0	0.937423	0.667	0.002	0	Epithelial Cells
MB	0	0.934748	0.593	0	0	Epithelial Cells
C12orf74	0	0.927253	0.63	0.001	0	Epithelial Cells
FBXO15	0	0.926973	0.815	0.004	0	Epithelial Cells
VWA3B	0	0.9238	0.704	0.002	0	Epithelial Cells
SEC14L3	0	0.915203	0.704	0	0	Epithelial Cells
TTC29	0	0.907585	0.741	0	0	Epithelial Cells
CLIC6	0	0.901524	0.778	0.001	0	Epithelial Cells
ALDH1L1	0	0.898717	0.704	0.004	0	Epithelial Cells
EXPH5	0	0.894895	0.704	0.003	0	Epithelial Cells
ST6GALNAC1	0	0.893516	0.741	0	0	Epithelial Cells
MDH1B	0	0.884529	0.667	0.003	0	Epithelial Cells
C7orf57	0	0.878346	0.704	0.008	0	Epithelial Cells
PRSS12	0	0.865443	0.593	0.001	0	Epithelial Cells
SIX4	0	0.853432	0.667	0	0	Epithelial Cells
C2orf73	0	0.852905	0.556	0	0	Epithelial Cells
CFAP100	0	0.851094	0.667	0.001	0	Epithelial Cells
TMEM45B	0	0.850531	0.704	0.005	0	Epithelial Cells
AL121956.6	0	0.848391	0.444	0.001	0	Epithelial Cells
TTC25	0	0.843884	0.741	0.009	0	Epithelial Cells
KIAA1671	0	0.843322	0.815	0.003	0	Epithelial Cells
MUC1	0	0.842902	0.556	0.003	0	Epithelial Cells
IQCD	0	0.834643	0.704	0.001	0	Epithelial Cells
COLCA1	0	0.830787	0.667	0.001	0	Epithelial Cells
PLS1	0	0.82982	0.63	0.006	0	Epithelial Cells
SCGB2A1	0	0.827521	0.444	0	0	Epithelial Cells
AL121899.1	0	0.826575	0.704	0.001	0	Epithelial Cells
KCNRG	0	0.823707	0.63	0.006	0	Epithelial Cells
C1orf141	0	0.822451	0.63	0	0	Epithelial Cells
ADGRF1	0	0.820865	0.741	0.001	0	Epithelial Cells
RIBC2	0	0.820808	0.593	0.002	0	Epithelial Cells
MAPK15	0	0.818104	0.815	0.007	0	Epithelial Cells
TMEM98	0	0.81648	0.667	0.001	0	Epithelial Cells
SIX1	0	0.813751	0.667	0.001	0	Epithelial Cells
MPDZ	0	0.812503	0.741	0.002	0	Epithelial Cells
HOOK1	0	0.811954	0.667	0.001	0	Epithelial Cells
C4orf47	0	0.808714	0.63	0.002	0	Epithelial Cells
LINC01513	0	0.803004	0.593	0.001	0	Epithelial Cells
C10orf67	0	0.798885	0.63	0	0	Epithelial Cells
CFAP69	0	0.797082	0.704	0.005	0	Epithelial Cells
PALMD	0	0.79203	0.63	0.004	0	Epithelial Cells
DDR1	0	0.79128	0.704	0.005	0	Epithelial Cells
CD164L2	0	0.790168	0.519	0.001	0	Epithelial Cells
APOD	0	0.788787	0.481	0	0	Epithelial Cells
FRMPD2	0	0.788028	0.667	0.001	0	Epithelial Cells
DDAH1	0	0.783595	0.519	0.002	0	Epithelial Cells
FAM184A	0	0.782706	0.741	0.006	0	Epithelial Cells
INHBB	0	0.77999	0.704	0.002	0	Epithelial Cells
SERTAD4-AS1	0	0.778872	0.667	0	0	Epithelial Cells
CHL1	0	0.776391	0.556	0	0	Epithelial Cells
TACC2	0	0.767892	0.593	0.003	0	Epithelial Cells
ZNF295-AS1	0	0.766003	0.519	0	0	Epithelial Cells
ARMH4	0	0.76204	0.741	0.007	0	Epithelial Cells
BCO2	0	0.756455	0.815	0.011	0	Epithelial Cells
FLACC1	0	0.750737	0.63	0.002	0	Epithelial Cells
DCDC2B	0	0.74857	0.667	0.002	0	Epithelial Cells
NEBL	0	0.747563	0.63	0.001	0	Epithelial Cells
CFAP58	0	0.745357	0.593	0.003	0	Epithelial Cells
AGBL2	0	0.745025	0.593	0.004	0	Epithelial Cells
CFAP47	0	0.744441	0.667	0	0	Epithelial Cells
MAL2	0	0.744264	0.667	0.001	0	Epithelial Cells
SPEF1	0	0.743366	0.519	0.003	0	Epithelial Cells
SMIM41	0	0.741663	0.519	0.001	0	Epithelial Cells
CELSR1	0	0.734273	0.556	0.003	0	Epithelial Cells
KIF19	0	0.73328	0.593	0.001	0	Epithelial Cells
RYR3	0	0.728087	0.481	0.003	0	Epithelial Cells
PLCH1	0	0.727413	0.667	0	0	Epithelial Cells
AP1M2	0	0.726638	0.593	0.001	0	Epithelial Cells
MTSS1	0	0.726077	0.667	0.007	0	Epithelial Cells
CFAP77	0	0.725356	0.556	0.001	0	Epithelial Cells
MYO5C	0	0.725267	0.63	0.004	0	Epithelial Cells
PITX1	0	0.720516	0.556	0.001	0	Epithelial Cells
CCDC74B	0	0.718982	0.593	0.001	0	Epithelial Cells
SLC34A2	0	0.717961	0.556	0	0	Epithelial Cells
MEIS2	0	0.717891	0.778	0.006	0	Epithelial Cells
AL353770.4	0	0.717103	0.704	0.001	0	Epithelial Cells
SLC2A10	0	0.714029	0.667	0	0	Epithelial Cells
C6orf132	0	0.711026	0.741	0.002	0	Epithelial Cells
CDH26	0	0.710602	0.593	0.004	0	Epithelial Cells
PTPRT	0	0.706479	0.481	0	0	Epithelial Cells
RHPN2	0	0.70555	0.593	0.001	0	Epithelial Cells
LINC01765	0	0.70007	0.63	0.001	0	Epithelial Cells
CCL15	9.89093e-308	1.12483	0.704	0.008	3.63136e-303	Epithelial Cells
C9orf24	3.4007e-307	4.05947	0.926	0.015	1.24853e-302	Epithelial Cells
SAMD15	2.00744e-301	0.826621	0.63	0.007	7.37011e-297	Epithelial Cells
MAPK10	2.17107e-299	1.42671	0.889	0.014	7.97088e-295	Epithelial Cells
TEX9	4.53725e-296	1.14949	0.889	0.014	1.66581e-291	Epithelial Cells
FAM27C	2.23295e-292	0.726642	0.519	0.004	8.19806e-288	Epithelial Cells
EHF	4.30831e-286	0.860271	0.704	0.009	1.58175e-281	Epithelial Cells
TTLL10	2.02768e-282	1.27121	0.852	0.014	7.44442e-278	Epithelial Cells
NEK5	1.86747e-278	1.48034	0.926	0.017	6.85622e-274	Epithelial Cells
SYNE2	3.52092e-277	2.46625	0.963	0.018	1.29267e-272	Epithelial Cells
CFAP74	1.1563e-275	0.737303	0.556	0.005	4.24523e-271	Epithelial Cells
TMC5	2.12889e-266	2.42474	0.963	0.019	7.81599e-262	Epithelial Cells
FANK1	9.93425e-264	1.59715	0.852	0.015	3.64726e-259	Epithelial Cells
PARVA	1.98556e-263	0.912423	0.704	0.01	7.28978e-259	Epithelial Cells
SRGAP3	6.24468e-262	1.06837	0.852	0.015	2.29267e-257	Epithelial Cells
LCA5L	3.15772e-259	1.06239	0.778	0.012	1.15933e-254	Epithelial Cells
LRIG1	8.96294e-257	0.943952	0.815	0.014	3.29065e-252	Epithelial Cells
ANK3	8.65573e-242	1.32013	0.852	0.016	3.17787e-237	Epithelial Cells
ZMYND10	3.43598e-240	2.01416	0.889	0.018	1.26149e-235	Epithelial Cells
LCA5	1.83924e-239	1.01209	0.741	0.012	6.75258e-235	Epithelial Cells
SYTL2	1.0121e-234	1.07732	0.852	0.017	3.71583e-230	Epithelial Cells
MUC20	1.40476e-219	1.41975	0.852	0.018	5.15745e-215	Epithelial Cells
CFAP53	8.40789e-219	2.41553	0.926	0.022	3.08687e-214	Epithelial Cells
CKB	4.14055e-218	2.45588	0.926	0.022	1.52016e-213	Epithelial Cells
CRIP2	5.01303e-218	0.82237	0.704	0.012	1.84048e-213	Epithelial Cells
CFAP54	2.06883e-212	1.05245	0.741	0.014	7.5955e-208	Epithelial Cells
LINC00271	3.66532e-212	0.766945	0.556	0.007	1.34569e-207	Epithelial Cells
LMO7	1.37774e-207	1.54402	0.926	0.023	5.05823e-203	Epithelial Cells
ELF3	6.73515e-207	2.00203	0.889	0.021	2.47274e-202	Epithelial Cells
GPR162	1.89372e-206	0.753642	0.704	0.013	6.95259e-202	Epithelial Cells
PDLIM4	1.34385e-204	1.2219	0.852	0.019	4.93382e-200	Epithelial Cells
LRRC4	1.52003e-200	0.765567	0.63	0.01	5.58065e-196	Epithelial Cells
SLC25A4	1.06624e-199	0.938494	0.704	0.013	3.9146e-195	Epithelial Cells
PIH1D2	1.35913e-199	1.07442	0.741	0.015	4.9899e-195	Epithelial Cells
LRRC49	4.71971e-196	0.829727	0.741	0.015	1.73279e-191	Epithelial Cells
PPIL6	5.85648e-194	1.90731	0.926	0.025	2.15015e-189	Epithelial Cells
TEAD1	2.3206e-191	0.788544	0.556	0.008	8.51986e-187	Epithelial Cells
CCDC113	4.40095e-190	1.87501	0.889	0.023	1.61576e-185	Epithelial Cells
GALNT3	1.48545e-185	0.769653	0.704	0.014	5.45367e-181	Epithelial Cells
PKIB	1.36768e-180	0.884857	0.667	0.013	5.02129e-176	Epithelial Cells
SPAG8	2.24408e-167	1.27523	0.815	0.022	8.23891e-163	Epithelial Cells
TCTEX1D4	3.27395e-165	2.11602	0.889	0.027	1.202e-160	Epithelial Cells
SELENOP	9.12585e-162	0.746015	0.667	0.015	3.35047e-157	Epithelial Cells
B9D1	2.69193e-152	1.36277	0.926	0.032	9.88315e-148	Epithelial Cells
ERICH6-AS1	3.30996e-152	0.815132	0.63	0.014	1.21522e-147	Epithelial Cells
CCDC17	3.92229e-148	1.39625	0.815	0.025	1.44003e-143	Epithelial Cells
C9orf116	6.92355e-148	2.65782	0.852	0.028	2.54191e-143	Epithelial Cells
PPP1R14C	2.29085e-145	0.793258	0.593	0.013	8.41062e-141	Epithelial Cells
SPEF2	1.93471e-140	1.73451	0.889	0.032	7.10309e-136	Epithelial Cells
TCTEX1D2	5.37505e-125	2.33245	0.926	0.04	1.9734e-120	Epithelial Cells
MORN3	1.92436e-123	0.784037	0.556	0.014	7.06509e-119	Epithelial Cells
TMEM231	1.91072e-122	1.21796	0.889	0.037	7.01501e-118	Epithelial Cells
CCDC146	2.23211e-122	2.91262	0.926	0.041	8.19496e-118	Epithelial Cells
PRSS23	3.705e-120	0.732619	0.519	0.012	1.36025e-115	Epithelial Cells
CCDC88C	1.60541e-116	0.942998	0.667	0.021	5.89411e-112	Epithelial Cells
TMC4	5.66628e-115	0.971559	0.741	0.027	2.08032e-110	Epithelial Cells
CFAP44	7.27539e-114	1.57318	0.852	0.037	2.67109e-109	Epithelial Cells
LARP6	9.39698e-114	1.1119	0.815	0.034	3.45001e-109	Epithelial Cells
HSPA4L	2.07414e-111	0.7487	0.556	0.015	7.61498e-107	Epithelial Cells
NEDD4L	2.18358e-111	1.08824	0.704	0.025	8.01681e-107	Epithelial Cells
EMB	3.62169e-111	1.45706	0.963	0.048	1.32967e-106	Epithelial Cells
LRTOMT	2.67575e-110	1.17678	0.852	0.038	9.82373e-106	Epithelial Cells
SLFN13	2.68044e-108	0.833917	0.704	0.025	9.84098e-104	Epithelial Cells
DSP	4.43541e-108	1.77983	0.889	0.043	1.62842e-103	Epithelial Cells
FAM161A	5.82174e-108	0.935458	0.815	0.035	2.13739e-103	Epithelial Cells
TXLNB	2.03981e-107	0.859455	0.704	0.026	7.48896e-103	Epithelial Cells
MNS1	3.00415e-106	1.82707	0.852	0.04	1.10294e-101	Epithelial Cells
KLF5	8.22138e-104	1.1248	0.889	0.045	3.0184e-99	Epithelial Cells
SYNE1	1.8771e-101	1.98212	0.926	0.051	6.8916e-97	Epithelial Cells
SPTBN1	5.17135e-101	1.19967	0.741	0.031	1.89861e-96	Epithelial Cells
CAPS	2.25643e-100	4.83294	0.963	0.057	8.28426e-96	Epithelial Cells
MAP9	3.83254e-98	1.76589	0.852	0.044	1.40708e-93	Epithelial Cells
KIAA1211L	5.31424e-96	1.08487	0.889	0.049	1.95107e-91	Epithelial Cells
CATIP	8.70885e-96	0.872596	0.741	0.033	3.19737e-91	Epithelial Cells
BBOF1	2.04824e-95	1.5826	0.889	0.049	7.51991e-91	Epithelial Cells
NBEA	9.27482e-94	1.31404	0.926	0.054	3.40516e-89	Epithelial Cells
PPP1R36	1.70918e-92	0.807661	0.667	0.027	6.27509e-88	Epithelial Cells
PLEKHA5	3.21705e-90	1.42931	0.889	0.051	1.18111e-85	Epithelial Cells
DNALI1	2.02669e-89	1.98077	0.926	0.058	7.4408e-85	Epithelial Cells
TSGA10	1.10134e-86	1.35443	0.778	0.041	4.04346e-82	Epithelial Cells
SERPINB3	1.46891e-86	0.983472	0.222	0.003	5.39297e-82	Epithelial Cells
C21orf58	7.653e-81	1.12576	0.815	0.048	2.80972e-76	Epithelial Cells
IQCA1	1.71517e-78	0.767639	0.593	0.025	6.29709e-74	Epithelial Cells
TRIP13	3.32199e-78	0.797149	0.556	0.022	1.21964e-73	Epithelial Cells
IFT172	5.84664e-78	1.49243	0.852	0.056	2.14654e-73	Epithelial Cells
RFX3	9.91817e-77	1.80629	0.889	0.063	3.64136e-72	Epithelial Cells
UBXN10	1.32645e-76	1.57255	0.852	0.057	4.86994e-72	Epithelial Cells
CTNNAL1	1.33557e-76	1.29382	0.778	0.046	4.90342e-72	Epithelial Cells
CDS1	3.88494e-75	1.67064	0.889	0.064	1.42632e-70	Epithelial Cells
DEGS2	6.7916e-75	1.29724	0.815	0.051	2.49347e-70	Epithelial Cells
TTC26	1.3007e-74	0.806143	0.556	0.023	4.77537e-70	Epithelial Cells
IGF1R	1.74639e-73	0.800273	0.741	0.043	6.4117e-69	Epithelial Cells
CDH1	4.22061e-73	0.815467	0.741	0.042	1.54956e-68	Epithelial Cells
KRT8	2.09851e-69	2.00145	0.963	0.085	7.70447e-65	Epithelial Cells
MOK	1.21375e-68	1.24864	0.778	0.053	4.45615e-64	Epithelial Cells
GLIS3	2.56745e-66	0.800094	0.815	0.056	9.42615e-62	Epithelial Cells
RTCA-AS1	2.82099e-64	0.786936	0.593	0.031	1.0357e-59	Epithelial Cells
CCDC30	1.18291e-63	1.42164	0.852	0.069	4.34292e-59	Epithelial Cells
NPHP1	1.25398e-63	1.48006	0.926	0.083	4.60385e-59	Epithelial Cells
CENPM	7.33135e-62	0.88323	0.704	0.045	2.69163e-57	Epithelial Cells
BDH1	6.66564e-58	0.742861	0.481	0.022	2.44722e-53	Epithelial Cells
CAPS2	3.57901e-57	0.798628	0.519	0.027	1.314e-52	Epithelial Cells
ABCA5	7.7328e-56	1.28111	0.815	0.072	2.83902e-51	Epithelial Cells
CRNDE	2.63639e-55	2.20659	0.926	0.099	9.67924e-51	Epithelial Cells
FAM229B	1.48436e-54	1.99441	0.852	0.083	5.44969e-50	Epithelial Cells
CEP126	4.96299e-54	2.20158	0.926	0.102	1.82211e-49	Epithelial Cells
CCDC40	4.62871e-53	0.742939	0.667	0.048	1.69939e-48	Epithelial Cells
TNFAIP8L1	5.65067e-53	1.20021	0.852	0.083	2.07459e-48	Epithelial Cells
FLNB	2.02586e-51	0.959469	0.778	0.07	7.43773e-47	Epithelial Cells
DYNC2H1	1.00495e-50	1.82656	0.889	0.098	3.68959e-46	Epithelial Cells
IGF2BP2	2.43419e-50	0.731744	0.667	0.05	8.93687e-46	Epithelial Cells
SPAG16	1.97061e-49	2.11239	0.963	0.123	7.23491e-45	Epithelial Cells
GRAMD2B	6.12032e-49	0.805753	0.63	0.046	2.24702e-44	Epithelial Cells
DUSP14	2.05882e-48	0.746728	0.593	0.042	7.55875e-44	Epithelial Cells
IGFBP7	4.11639e-48	2.47798	0.926	0.116	1.51129e-43	Epithelial Cells
KRT18	7.72816e-48	2.16596	0.926	0.115	2.83732e-43	Epithelial Cells
CCDC191	2.46252e-47	1.20516	0.852	0.094	9.04088e-43	Epithelial Cells
SHROOM3	6.19615e-47	0.925039	0.741	0.069	2.27486e-42	Epithelial Cells
TMEM154	1.04442e-46	0.720565	0.667	0.054	3.83449e-42	Epithelial Cells
MIR99AHG	1.81824e-46	0.94743	0.704	0.062	6.67549e-42	Epithelial Cells
WDR54	2.09473e-46	1.84947	0.852	0.097	7.6906e-42	Epithelial Cells
TMEM67	2.48435e-46	1.12269	0.852	0.097	9.12103e-42	Epithelial Cells
SATB1	1.03016e-45	0.912295	0.778	0.078	3.78211e-41	Epithelial Cells
IFT81	2.0849e-45	1.1596	0.741	0.073	7.6545e-41	Epithelial Cells
NEK11	2.61855e-45	1.15547	0.778	0.081	9.61375e-41	Epithelial Cells
TSPAN13	5.09257e-45	0.764652	0.667	0.057	1.86969e-40	Epithelial Cells
OSCP1	7.59931e-45	1.33993	0.815	0.091	2.79001e-40	Epithelial Cells
ANKRD37	1.13018e-42	1.20122	0.889	0.116	4.14935e-38	Epithelial Cells
INTU	1.254e-42	1.03372	0.741	0.076	4.60395e-38	Epithelial Cells
RIPOR2	1.26509e-42	1.11238	0.778	0.084	4.64466e-38	Epithelial Cells
IFT80	1.28458e-42	0.765299	0.704	0.067	4.71621e-38	Epithelial Cells
CYB5D1	2.33314e-42	0.872434	0.741	0.077	8.56589e-38	Epithelial Cells
CCDC153	3.13294e-42	1.49593	0.889	0.123	1.15023e-37	Epithelial Cells
AK1	5.86858e-42	1.1382	0.889	0.118	2.15459e-37	Epithelial Cells
EFHC1	4.29824e-41	2.11598	0.926	0.143	1.57806e-36	Epithelial Cells
BNIP3	8.05289e-41	0.87451	0.852	0.106	2.95654e-36	Epithelial Cells
LRRC34	4.41516e-40	0.97332	0.63	0.058	1.62098e-35	Epithelial Cells
BASP1	6.35302e-40	1.95751	0.963	0.15	2.33245e-35	Epithelial Cells
SPATA33	6.46383e-40	1.0383	0.852	0.114	2.37313e-35	Epithelial Cells
GIHCG	7.73549e-40	1.34845	0.704	0.073	2.84001e-35	Epithelial Cells
METTL7A	8.71405e-40	1.61689	0.926	0.143	3.19928e-35	Epithelial Cells
WDR19	9.97662e-40	0.72059	0.704	0.072	3.66282e-35	Epithelial Cells
JPT2	1.16116e-38	1.21786	0.963	0.157	4.26309e-34	Epithelial Cells
LRP11	2.95321e-38	1.45431	0.815	0.11	1.08424e-33	Epithelial Cells
SPAG1	5.04714e-38	1.80318	0.926	0.152	1.85301e-33	Epithelial Cells
STRBP	5.18679e-38	1.20089	0.852	0.12	1.90428e-33	Epithelial Cells
ZNF487	8.04429e-38	1.09015	0.704	0.078	2.95338e-33	Epithelial Cells
SCGB1A1	2.19717e-37	4.67171	0.667	0.068	8.06668e-33	Epithelial Cells
CCDC96	5.42121e-37	0.984795	0.667	0.072	1.99034e-32	Epithelial Cells
KIF9	6.50195e-37	1.80823	0.963	0.174	2.38713e-32	Epithelial Cells
MSI2	8.81953e-37	1.66525	0.889	0.144	3.238e-32	Epithelial Cells
LRRC6	1.73628e-36	1.16332	0.778	0.103	6.37458e-32	Epithelial Cells
IQCK	3.10179e-36	0.85467	0.815	0.112	1.13879e-31	Epithelial Cells
C17orf97	4.92491e-36	0.955939	0.704	0.082	1.80813e-31	Epithelial Cells
EPS8	1.10174e-34	0.998165	0.778	0.105	4.04492e-30	Epithelial Cells
NSUN7	1.18429e-34	0.81587	0.704	0.085	4.34799e-30	Epithelial Cells
MARCKS	1.76897e-34	1.64982	0.889	0.134	6.49459e-30	Epithelial Cells
SLC22A4	6.34527e-34	0.972437	0.667	0.078	2.3296e-29	Epithelial Cells
METRN	3.19511e-33	2.01256	0.926	0.184	1.17305e-28	Epithelial Cells
MT1E	1.4753e-32	0.963942	0.667	0.074	5.4164e-28	Epithelial Cells
NDFIP2	1.00192e-31	0.776869	0.704	0.093	3.67845e-27	Epithelial Cells
ARHGAP32	2.36054e-31	0.813622	0.815	0.129	8.66648e-27	Epithelial Cells
AK9	3.41375e-31	1.36142	0.852	0.149	1.25332e-26	Epithelial Cells
CASZ1	8.53439e-31	0.84785	0.741	0.106	3.13332e-26	Epithelial Cells
SPA17	9.76984e-31	1.97702	0.963	0.226	3.5869e-26	Epithelial Cells
NQO1	2.67179e-30	2.27194	0.889	0.179	9.80921e-26	Epithelial Cells
PRR15	4.5094e-30	0.843886	0.778	0.121	1.65558e-25	Epithelial Cells
ICA1L	4.53041e-30	0.867105	0.741	0.108	1.66329e-25	Epithelial Cells
DZIP3	4.84526e-30	1.45814	0.852	0.152	1.77889e-25	Epithelial Cells
WDR34	6.65436e-30	0.914719	0.778	0.121	2.44308e-25	Epithelial Cells
CALML4	2.40624e-29	1.73003	0.741	0.117	8.83427e-25	Epithelial Cells
DHRS9	1.52586e-28	1.38529	0.852	0.166	5.60206e-24	Epithelial Cells
CLUAP1	1.76605e-28	1.90015	0.926	0.223	6.48387e-24	Epithelial Cells
LZTFL1	2.69599e-28	1.0854	0.926	0.203	9.89805e-24	Epithelial Cells
TRAF3IP1	9.23786e-28	1.57805	0.889	0.191	3.39159e-23	Epithelial Cells
CCDC170	1.81272e-27	2.84221	0.963	0.269	6.65524e-23	Epithelial Cells
LRRC23	1.14517e-26	1.81199	0.926	0.244	4.20437e-22	Epithelial Cells
SPACA9	1.25265e-26	0.968582	0.667	0.099	4.59897e-22	Epithelial Cells
WDR49	6.74419e-26	0.978216	0.778	0.144	2.47606e-21	Epithelial Cells
ODF2L	1.64454e-25	1.80132	1	0.321	6.03776e-21	Epithelial Cells
GCLC	4.03463e-25	1.70831	0.926	0.221	1.48128e-20	Epithelial Cells
EFCAB2	4.37371e-25	1.18491	0.778	0.151	1.60576e-20	Epithelial Cells
SCGB3A1	5.06998e-25	3.10815	0.556	0.069	1.86139e-20	Epithelial Cells
IQCG	5.41099e-25	1.40985	0.926	0.237	1.98659e-20	Epithelial Cells
DNAL1	5.95982e-25	1.31828	0.815	0.179	2.18809e-20	Epithelial Cells
GOLM1	8.73247e-25	0.778728	0.741	0.132	3.20604e-20	Epithelial Cells
AC008771.1	9.0594e-25	1.04986	0.778	0.145	3.32607e-20	Epithelial Cells
IFT88	1.15688e-24	1.31594	0.889	0.208	4.24739e-20	Epithelial Cells
CCDC34	1.62059e-24	0.797027	0.667	0.106	5.94984e-20	Epithelial Cells
BPIFA1	2.24208e-24	2.23893	0.185	0.008	8.23158e-20	Epithelial Cells
CEP83	2.50689e-24	0.810329	0.741	0.13	9.20378e-20	Epithelial Cells
SQLE	2.56105e-24	1.17407	0.889	0.19	9.40263e-20	Epithelial Cells
APPL2	3.21623e-24	1.07573	0.815	0.178	1.18081e-19	Epithelial Cells
CC2D2A	3.50563e-24	1.14809	0.889	0.224	1.28706e-19	Epithelial Cells
DPCD	1.90054e-23	1.3408	0.852	0.202	6.97765e-19	Epithelial Cells
C20orf96	2.81877e-23	0.729545	0.667	0.112	1.03488e-18	Epithelial Cells
MLF1	3.14574e-23	1.87732	0.963	0.331	1.15493e-18	Epithelial Cells
ULK4	3.36465e-23	0.721311	0.741	0.139	1.2353e-18	Epithelial Cells
GABPB1-AS1	6.84043e-23	1.79412	0.963	0.306	2.51139e-18	Epithelial Cells
DNAJA4	6.77255e-22	1.69592	0.852	0.234	2.48647e-17	Epithelial Cells
WDR60	8.11614e-22	1.72019	0.926	0.285	2.97976e-17	Epithelial Cells
CSPP1	1.03827e-21	1.29326	0.852	0.218	3.8119e-17	Epithelial Cells
ABI2	1.16162e-21	1.06661	0.889	0.238	4.26476e-17	Epithelial Cells
KIAA1522	3.20389e-21	0.850318	0.63	0.109	1.17627e-16	Epithelial Cells
RFX2	4.69706e-21	0.908499	0.704	0.143	1.72448e-16	Epithelial Cells
LPAR3	6.03135e-21	0.720362	0.63	0.108	2.21435e-16	Epithelial Cells
FHAD1	1.38649e-20	1.35549	0.852	0.232	5.09036e-16	Epithelial Cells
GET1	2.87678e-20	0.857697	0.667	0.126	1.05618e-15	Epithelial Cells
MORN2	7.33381e-20	2.7984	0.963	0.462	2.69253e-15	Epithelial Cells
ZNF440	9.08634e-20	0.865702	0.519	0.078	3.33596e-15	Epithelial Cells
SDC4	1.49817e-19	0.815813	0.815	0.205	5.50039e-15	Epithelial Cells
RUVBL1	1.91378e-19	1.29915	0.926	0.359	7.02627e-15	Epithelial Cells
IFT57	2.68622e-19	2.38083	0.963	0.455	9.86218e-15	Epithelial Cells
P4HTM	2.83342e-19	1.21677	0.852	0.252	1.04026e-14	Epithelial Cells
PGM2L1	3.15745e-19	0.93849	0.815	0.215	1.15923e-14	Epithelial Cells
RABL2B	6.64714e-19	1.11094	0.815	0.237	2.44043e-14	Epithelial Cells
FAM174A	8.65878e-19	1.41752	0.926	0.378	3.17898e-14	Epithelial Cells
FGGY	1.06554e-18	0.84546	0.667	0.141	3.91203e-14	Epithelial Cells
CARS	1.25296e-18	1.5958	0.926	0.376	4.60013e-14	Epithelial Cells
SNHG14	1.50596e-18	0.987006	0.593	0.106	5.52897e-14	Epithelial Cells
DNPH1	1.70188e-18	1.62587	0.889	0.3	6.24829e-14	Epithelial Cells
INSR	2.0025e-18	0.719047	0.852	0.227	7.35196e-14	Epithelial Cells
DGKH	2.82449e-18	1.36505	0.852	0.266	1.03698e-13	Epithelial Cells
KIF3A	2.84724e-18	0.954408	0.778	0.208	1.04534e-13	Epithelial Cells
IFT22	4.73016e-18	1.33445	0.852	0.28	1.73663e-13	Epithelial Cells
BAIAP2	6.11266e-18	0.730077	0.667	0.144	2.2442e-13	Epithelial Cells
IQCE	8.85605e-18	0.744704	0.778	0.193	3.25141e-13	Epithelial Cells
GCLM	1.20501e-17	1.21926	0.852	0.265	4.42409e-13	Epithelial Cells
IK	2.4397e-17	2.07031	1	0.82	8.95712e-13	Epithelial Cells
CETN2	2.45018e-17	2.42964	0.963	0.555	8.99559e-13	Epithelial Cells
LRBA	4.87912e-17	0.755261	0.741	0.184	1.79132e-12	Epithelial Cells
ODF3B	5.78325e-17	2.46358	0.926	0.481	2.12326e-12	Epithelial Cells
AFDN	9.15136e-17	1.21645	0.963	0.388	3.35983e-12	Epithelial Cells
C11orf74	1.06675e-16	0.969431	0.889	0.309	3.91648e-12	Epithelial Cells
UBE2H	1.08591e-16	1.183	1	0.555	3.98682e-12	Epithelial Cells
IFT43	1.22424e-16	1.32314	0.889	0.38	4.49469e-12	Epithelial Cells
RUVBL2	1.2825e-16	1.09973	0.889	0.321	4.70856e-12	Epithelial Cells
TUBB4B	1.35687e-16	3.28571	1	0.773	4.98162e-12	Epithelial Cells
EPHX1	1.42375e-16	1.64287	1	0.573	5.22715e-12	Epithelial Cells
RCAN3	1.7738e-16	1.11688	0.889	0.317	6.51232e-12	Epithelial Cells
IFT27	1.91714e-16	1.10556	0.852	0.306	7.03858e-12	Epithelial Cells
NUCB2	1.99007e-16	2.66556	0.963	0.613	7.30634e-12	Epithelial Cells
NAT1	2.51359e-16	0.775284	0.667	0.161	9.22839e-12	Epithelial Cells
CPLANE1	3.13556e-16	0.880849	0.704	0.179	1.15119e-11	Epithelial Cells
FSD1L	3.51956e-16	0.8011	0.704	0.185	1.29217e-11	Epithelial Cells
MRNIP	3.7944e-16	0.80722	0.593	0.126	1.39308e-11	Epithelial Cells
HAGHL	3.86603e-16	0.910556	0.667	0.162	1.41937e-11	Epithelial Cells
CBX5	4.26295e-16	1.04411	0.852	0.298	1.5651e-11	Epithelial Cells
ANKRD42	4.33429e-16	0.773945	0.704	0.184	1.59129e-11	Epithelial Cells
OCIAD2	4.37583e-16	0.719448	0.704	0.176	1.60654e-11	Epithelial Cells
ALDH1A1	5.4138e-16	2.50417	1	0.898	1.98762e-11	Epithelial Cells
ARL3	5.71181e-16	1.48023	0.889	0.407	2.09703e-11	Epithelial Cells
AKAP9	7.28659e-16	1.89582	1	0.891	2.6752e-11	Epithelial Cells
CCP110	8.01539e-16	1.15173	0.815	0.266	2.94277e-11	Epithelial Cells
TYROBP	8.23629e-16	-1.82177	0.741	1	3.02387e-11	Epithelial Cells
MRPS31	8.5164e-16	1.92565	0.889	0.429	3.12671e-11	Epithelial Cells
CEP290	1.00239e-15	1.03342	0.963	0.399	3.68019e-11	Epithelial Cells
CYB5A	1.0934e-15	1.65371	1	0.912	4.0143e-11	Epithelial Cells
EZR	1.10754e-15	2.1742	0.963	0.748	4.06621e-11	Epithelial Cells
RALGAPA2	1.44975e-15	0.844216	0.778	0.221	5.32261e-11	Epithelial Cells
GSTP1	1.48994e-15	1.96726	1	0.997	5.47016e-11	Epithelial Cells
PKIG	1.64108e-15	0.859743	0.741	0.208	6.02508e-11	Epithelial Cells
ZNF664	1.89622e-15	0.804068	0.704	0.188	6.96177e-11	Epithelial Cells
TMSB4X	2.13325e-15	-1.69785	1	1	7.83203e-11	Epithelial Cells
MYCBP	2.51157e-15	1.15575	0.926	0.448	9.22097e-11	Epithelial Cells
ATP5IF1	2.77907e-15	2.2815	1	0.961	1.02031e-10	Epithelial Cells
TSTD1	4.14239e-15	2.17998	0.963	0.616	1.52084e-10	Epithelial Cells
SSBP4	4.26048e-15	1.14274	0.926	0.48	1.56419e-10	Epithelial Cells
CCDC69	4.27095e-15	0.702673	0.667	0.162	1.56804e-10	Epithelial Cells
ALCAM	4.91971e-15	1.53214	1	0.747	1.80622e-10	Epithelial Cells
ENDOG	5.65342e-15	1.22588	0.815	0.291	2.0756e-10	Epithelial Cells
ZBED5-AS1	6.37152e-15	0.86881	0.815	0.305	2.33924e-10	Epithelial Cells
PRDX5	8.4218e-15	3.0711	1	0.955	3.09198e-10	Epithelial Cells
TMSB10	9.73866e-15	-1.34066	1	1	3.57545e-10	Epithelial Cells
DSTN	1.23711e-14	1.59186	1	0.932	4.54194e-10	Epithelial Cells
YBX1	1.29703e-14	-1.2783	0.963	1	4.7619e-10	Epithelial Cells
PTOV1	1.53384e-14	0.704605	0.815	0.289	5.63135e-10	Epithelial Cells
FUZ	1.55736e-14	0.775332	0.593	0.139	5.71767e-10	Epithelial Cells
DYNC2LI1	2.35294e-14	0.934647	0.741	0.235	8.63857e-10	Epithelial Cells
CFL1	2.74965e-14	-1.40134	0.926	1	1.00951e-09	Epithelial Cells
FCER1G	2.75379e-14	-1.71278	0.667	0.999	1.01103e-09	Epithelial Cells
CFAP298	3.03747e-14	1.78589	0.963	0.622	1.11518e-09	Epithelial Cells
LAPTM5	3.29435e-14	-1.58174	0.519	0.996	1.20949e-09	Epithelial Cells
HMGN3	3.55223e-14	1.99373	0.963	0.923	1.30416e-09	Epithelial Cells
CD68	3.94558e-14	-1.89772	0.481	0.994	1.44858e-09	Epithelial Cells
PROS1	4.24412e-14	1.74902	0.926	0.599	1.55819e-09	Epithelial Cells
STIM2	6.16924e-14	0.99168	0.926	0.428	2.26498e-09	Epithelial Cells
HLA-DQA1	6.51436e-14	-2.50962	0.667	0.998	2.39168e-09	Epithelial Cells
TMEM59	7.18941e-14	1.0679	1	0.982	2.63952e-09	Epithelial Cells
TOGARAM1	7.41118e-14	0.774559	0.741	0.233	2.72094e-09	Epithelial Cells
GPNMB	9.03932e-14	-1.69271	0.556	0.983	3.3187e-09	Epithelial Cells
GSTO1	1.00144e-13	-1.37376	0.815	0.994	3.67669e-09	Epithelial Cells
CD52	1.15102e-13	-1.86165	0.667	0.994	4.22586e-09	Epithelial Cells
GON7	1.15475e-13	1.1413	0.889	0.494	4.23955e-09	Epithelial Cells
HSP90AA1	1.19475e-13	1.67354	1	0.999	4.38639e-09	Epithelial Cells
RPGR	1.22016e-13	0.717451	0.815	0.278	4.47969e-09	Epithelial Cells
LXN	1.44036e-13	0.729683	0.741	0.227	5.28813e-09	Epithelial Cells
TUBA1A	1.52299e-13	2.25284	0.963	0.793	5.59151e-09	Epithelial Cells
DNAAF4	1.90965e-13	1.41916	0.926	0.576	7.01108e-09	Epithelial Cells
CTSD	1.97852e-13	-1.97272	1	0.997	7.26392e-09	Epithelial Cells
SRI	2.1845e-13	1.66116	1	0.923	8.02018e-09	Epithelial Cells
NUDC	2.2955e-13	1.67664	0.963	0.828	8.42771e-09	Epithelial Cells
CYSTM1	2.31031e-13	1.51013	0.963	0.773	8.48208e-09	Epithelial Cells
MSR1	2.39315e-13	-1.86398	0.481	0.975	8.78622e-09	Epithelial Cells
KDM5B	2.54e-13	0.836341	0.741	0.223	9.32536e-09	Epithelial Cells
APOC1	3.22569e-13	-2.11018	0.778	0.997	1.18428e-08	Epithelial Cells
DPY30	3.79844e-13	1.25953	0.963	0.785	1.39456e-08	Epithelial Cells
HLA-DRB1	3.8664e-13	-1.9363	1	1	1.41951e-08	Epithelial Cells
LRRC61	4.52088e-13	0.890762	0.704	0.236	1.6598e-08	Epithelial Cells
NGRN	5.16525e-13	1.23758	0.815	0.356	1.89637e-08	Epithelial Cells
ALDH3B1	5.23583e-13	1.48208	0.889	0.514	1.92228e-08	Epithelial Cells
C1orf162	6.09733e-13	-1.36653	0.407	0.994	2.23857e-08	Epithelial Cells
PLIN2	6.33614e-13	-1.69061	0.407	0.962	2.32625e-08	Epithelial Cells
LAIR1	6.33839e-13	-1.13517	0.296	0.919	2.32708e-08	Epithelial Cells
HLA-DMA	6.46675e-13	-1.27675	0.778	0.997	2.3742e-08	Epithelial Cells
C11orf49	7.27581e-13	0.752727	0.593	0.154	2.67124e-08	Epithelial Cells
ACYP1	7.32336e-13	0.771871	0.815	0.301	2.6887e-08	Epithelial Cells
LINC00467	7.5571e-13	0.804613	0.778	0.268	2.77451e-08	Epithelial Cells
FTH1	7.88895e-13	-1.26338	1	1	2.89635e-08	Epithelial Cells
CALM1	8.05301e-13	1.21215	1	0.999	2.95658e-08	Epithelial Cells
C1QB	8.45057e-13	-1.86434	0.778	0.988	3.10254e-08	Epithelial Cells
HLA-DPA1	9.49356e-13	-1.49253	1	1	3.48547e-08	Epithelial Cells
HSPB11	1.01285e-12	1.88048	0.963	0.728	3.71857e-08	Epithelial Cells
H2AFJ	1.17321e-12	1.25142	1	0.849	4.30734e-08	Epithelial Cells
SH3BGRL3	1.17873e-12	-1.33747	0.889	1	4.3276e-08	Epithelial Cells
PRKAR1A	1.19671e-12	1.0907	1	0.827	4.39358e-08	Epithelial Cells
ITGB2	1.22205e-12	-1.32381	0.444	0.977	4.48662e-08	Epithelial Cells
CD74	1.33301e-12	-1.38418	1	1	4.894e-08	Epithelial Cells
ZKSCAN1	1.50982e-12	1.18564	0.889	0.527	5.54315e-08	Epithelial Cells
ZNF273	1.57447e-12	0.745671	0.519	0.12	5.7805e-08	Epithelial Cells
KIAA0232	1.58089e-12	1.04901	0.889	0.461	5.80408e-08	Epithelial Cells
ASAH1	1.64876e-12	-1.11126	0.926	0.995	6.05326e-08	Epithelial Cells
GRN	1.66675e-12	-1.67739	0.704	0.999	6.11932e-08	Epithelial Cells
ACP5	1.85174e-12	-1.608	0.444	0.995	6.79849e-08	Epithelial Cells
CTSC	1.85337e-12	-1.58882	0.741	0.999	6.80447e-08	Epithelial Cells
CLSTN1	1.94419e-12	0.705135	0.741	0.278	7.13792e-08	Epithelial Cells
TCTN1	1.98084e-12	0.897848	0.741	0.281	7.27247e-08	Epithelial Cells
CLMN	2.02917e-12	0.90263	0.815	0.375	7.44988e-08	Epithelial Cells
UBAC1	2.03535e-12	0.869017	0.926	0.592	7.47257e-08	Epithelial Cells
PSENEN	2.07012e-12	1.90103	0.963	0.713	7.60023e-08	Epithelial Cells
HLA-DPB1	2.25497e-12	-1.58405	0.926	1	8.27889e-08	Epithelial Cells
NFIA	2.34817e-12	1.14414	0.852	0.427	8.62107e-08	Epithelial Cells
BRI3	2.43722e-12	-0.971327	1	0.999	8.94803e-08	Epithelial Cells
ARPC5	2.46576e-12	-1.29699	0.815	0.999	9.05279e-08	Epithelial Cells
FTL	2.75921e-12	-1.66014	1	1	1.01302e-07	Epithelial Cells
OLR1	2.79817e-12	-1.40396	0.481	0.992	1.02732e-07	Epithelial Cells
PCM1	2.92907e-12	1.408	0.963	0.798	1.07538e-07	Epithelial Cells
CD63	2.94848e-12	-1.12518	1	1	1.0825e-07	Epithelial Cells
SPATA6	2.99964e-12	0.895393	0.778	0.314	1.10129e-07	Epithelial Cells
CTSZ	3.02707e-12	-1.44616	0.852	0.997	1.11136e-07	Epithelial Cells
PLAAT4	3.1284e-12	1.33667	0.704	0.261	1.14856e-07	Epithelial Cells
SERPING1	3.25304e-12	-1.75759	0.481	0.942	1.19432e-07	Epithelial Cells
PECAM1	3.39413e-12	-1.13791	0.37	0.942	1.24612e-07	Epithelial Cells
ATF7IP2	3.9741e-12	0.774803	0.778	0.291	1.45905e-07	Epithelial Cells
CALM2	4.15419e-12	0.832882	1	0.999	1.52517e-07	Epithelial Cells
SDCBP	4.3755e-12	-1.01937	0.926	0.995	1.60642e-07	Epithelial Cells
DZIP1L	4.56931e-12	0.722366	0.704	0.234	1.67758e-07	Epithelial Cells
AZIN1	4.74121e-12	1.07066	0.926	0.564	1.74069e-07	Epithelial Cells
OFD1	5.24201e-12	1.11532	0.741	0.284	1.92455e-07	Epithelial Cells
PSIP1	5.40611e-12	0.771461	0.926	0.422	1.9848e-07	Epithelial Cells
DDX17	5.4518e-12	1.05504	1	0.903	2.00158e-07	Epithelial Cells
SPI1	6.01529e-12	-1.32128	0.407	0.987	2.20845e-07	Epithelial Cells
ADD3	6.23095e-12	0.920933	0.852	0.415	2.28763e-07	Epithelial Cells
MSH3	6.29812e-12	0.746747	0.815	0.355	2.31229e-07	Epithelial Cells
CD59	7.04808e-12	1.32225	1	0.916	2.58763e-07	Epithelial Cells
CIB1	7.41447e-12	1.29947	1	0.983	2.72215e-07	Epithelial Cells
ARHGAP5	7.62117e-12	0.750481	0.852	0.351	2.79804e-07	Epithelial Cells
ATP6V0B	7.71093e-12	-0.9805	0.926	0.997	2.83099e-07	Epithelial Cells
POLR2I	7.8881e-12	1.43202	0.963	0.798	2.89604e-07	Epithelial Cells
CISD1	8.42247e-12	0.840481	0.852	0.418	3.09223e-07	Epithelial Cells
PSAP	8.42949e-12	-1.34133	0.852	1	3.0948e-07	Epithelial Cells
FCGRT	8.48969e-12	-1.20758	0.926	0.995	3.11691e-07	Epithelial Cells
DYNLT1	9.03402e-12	1.81566	0.963	0.924	3.31675e-07	Epithelial Cells
GLIPR2	9.29726e-12	-1.16844	0.741	0.985	3.4134e-07	Epithelial Cells
HSBP1	9.5139e-12	1.22111	1	0.944	3.49293e-07	Epithelial Cells
TREM1	1.05982e-11	-1.32745	0.407	0.975	3.89101e-07	Epithelial Cells
FABP4	1.07387e-11	-2.22803	0.926	0.985	3.94262e-07	Epithelial Cells
FTO	1.10855e-11	1.00728	0.667	0.225	4.06993e-07	Epithelial Cells
TIMP2	1.22432e-11	-1.02906	0.407	0.98	4.49497e-07	Epithelial Cells
C1QC	1.23361e-11	-1.8154	0.444	0.986	4.52907e-07	Epithelial Cells
CTSB	1.27248e-11	-1.52913	0.815	0.995	4.67177e-07	Epithelial Cells
SNX10	1.30759e-11	-1.06054	0.407	0.993	4.80069e-07	Epithelial Cells
DYNLL1	1.33267e-11	1.76421	1	0.998	4.89277e-07	Epithelial Cells
S100A10	1.34098e-11	-1.33374	1	1	4.92328e-07	Epithelial Cells
B2M	1.38468e-11	-0.797322	1	1	5.08372e-07	Epithelial Cells
SERPINA1	1.43481e-11	-1.51832	0.63	0.994	5.26778e-07	Epithelial Cells
FXYD5	1.47159e-11	-1.01707	0.407	0.942	5.4028e-07	Epithelial Cells
VIM	1.48674e-11	-1.48398	1	1	5.45842e-07	Epithelial Cells
PTPRC	1.48698e-11	-1.265	0.481	0.995	5.45931e-07	Epithelial Cells
CCDC186	1.5323e-11	0.82988	0.852	0.382	5.62568e-07	Epithelial Cells
ALDH2	1.89901e-11	-1.39515	0.926	0.998	6.97203e-07	Epithelial Cells
FAM13A	2.18007e-11	0.778582	0.704	0.236	8.00393e-07	Epithelial Cells
UFC1	2.42842e-11	1.87796	0.963	0.911	8.91572e-07	Epithelial Cells
CAPG	2.52961e-11	-1.44724	0.667	0.987	9.28722e-07	Epithelial Cells
NCF2	3.00399e-11	-1.08681	0.667	0.985	1.10288e-06	Epithelial Cells
NFX1	3.06163e-11	0.796279	0.741	0.298	1.12405e-06	Epithelial Cells
LAMP2	3.25376e-11	-1.01393	0.63	0.974	1.19459e-06	Epithelial Cells
TAX1BP1	3.26126e-11	0.991729	1	0.984	1.19734e-06	Epithelial Cells
C1QA	3.49977e-11	-1.58366	0.704	0.993	1.2849e-06	Epithelial Cells
CFAP36	3.50636e-11	0.920215	0.889	0.495	1.28733e-06	Epithelial Cells
GNAI2	4.12617e-11	-1.08531	0.63	0.993	1.51488e-06	Epithelial Cells
CD53	4.23153e-11	-1.06356	0.444	0.953	1.55356e-06	Epithelial Cells
SOD1	4.29823e-11	1.20022	1	0.957	1.57805e-06	Epithelial Cells
KTN1	4.38216e-11	1.38358	1	0.954	1.60887e-06	Epithelial Cells
MS4A7	4.45516e-11	-1.44339	0.593	0.998	1.63567e-06	Epithelial Cells
ARPC2	4.64126e-11	-1.11646	0.889	1	1.70399e-06	Epithelial Cells
ARPC3	4.70856e-11	-0.769389	1	0.999	1.7287e-06	Epithelial Cells
SMIM19	4.98413e-11	1.00945	0.963	0.652	1.82987e-06	Epithelial Cells
GCC2	5.55468e-11	1.02853	1	0.867	2.03935e-06	Epithelial Cells
NPC2	5.59816e-11	-0.95371	0.963	0.998	2.05531e-06	Epithelial Cells
RNF149	5.79526e-11	-1.06056	0.63	0.978	2.12767e-06	Epithelial Cells
CST3	5.89093e-11	-1.22807	0.963	0.999	2.16279e-06	Epithelial Cells
TRAK1	5.93701e-11	0.802852	0.741	0.3	2.17971e-06	Epithelial Cells
IFT74	6.07793e-11	0.826935	0.778	0.321	2.23145e-06	Epithelial Cells
TMEM68	6.08533e-11	0.821541	0.704	0.258	2.23417e-06	Epithelial Cells
PLAUR	6.17676e-11	-1.21601	0.407	0.966	2.26774e-06	Epithelial Cells
ACTB	6.43893e-11	-1.24053	1	1	2.36399e-06	Epithelial Cells
CD81	6.66338e-11	-0.96775	1	0.999	2.44639e-06	Epithelial Cells
OAZ1	6.75595e-11	-0.875879	1	1	2.48038e-06	Epithelial Cells
BUD23	6.92835e-11	0.910114	0.889	0.583	2.54368e-06	Epithelial Cells
CEBPB	7.17838e-11	-1.18049	0.963	0.995	2.63547e-06	Epithelial Cells
EMP3	7.35841e-11	-1.22719	0.481	0.981	2.70157e-06	Epithelial Cells
LPL	7.93834e-11	-1.53837	0.37	0.91	2.91448e-06	Epithelial Cells
TP53TG1	8.11568e-11	0.842945	0.852	0.415	2.97959e-06	Epithelial Cells
FOS	9.34646e-11	-1.61444	0.741	0.957	3.43146e-06	Epithelial Cells
CYBA	9.64584e-11	-1.05916	0.963	1	3.54137e-06	Epithelial Cells
ZC3H6	9.84842e-11	0.892805	0.815	0.357	3.61575e-06	Epithelial Cells
HECTD1	1.02332e-10	0.879877	0.926	0.621	3.75703e-06	Epithelial Cells
ALOX5AP	1.03185e-10	-1.45697	0.593	0.995	3.78832e-06	Epithelial Cells
AIF1	1.04874e-10	-1.3536	0.481	0.998	3.85033e-06	Epithelial Cells
TFRC	1.13066e-10	-1.44448	0.519	0.956	4.15109e-06	Epithelial Cells
SKP1	1.19652e-10	0.812086	1	0.985	4.39292e-06	Epithelial Cells
DHCR24	1.2579e-10	0.705538	0.815	0.38	4.61825e-06	Epithelial Cells
HNMT	1.34284e-10	-0.930461	0.556	0.964	4.9301e-06	Epithelial Cells
FCGR3A	1.44036e-10	-1.3976	0.519	0.985	5.28813e-06	Epithelial Cells
JPT1	1.51456e-10	-0.99635	0.778	0.978	5.56056e-06	Epithelial Cells
HLA-DRA	1.53313e-10	-1.32883	1	1	5.62874e-06	Epithelial Cells
SLC11A1	1.53661e-10	-1.2202	0.481	0.959	5.64149e-06	Epithelial Cells
PPARG	1.55604e-10	-1.11655	0.444	0.962	5.71285e-06	Epithelial Cells
LRPAP1	1.58012e-10	-1.0352	0.815	0.985	5.80127e-06	Epithelial Cells
LAMP1	1.58321e-10	-1.12952	0.704	0.963	5.81259e-06	Epithelial Cells
SEM1	1.70315e-10	0.858285	1	0.966	6.25295e-06	Epithelial Cells
LY6E	1.70951e-10	-1.20281	0.778	0.983	6.27631e-06	Epithelial Cells
CXCL16	1.82761e-10	-1.12202	0.63	0.993	6.70989e-06	Epithelial Cells
LYZ	1.92736e-10	-1.86192	0.889	0.999	7.0761e-06	Epithelial Cells
KCNQ1OT1	2.16545e-10	0.915202	0.704	0.265	7.95023e-06	Epithelial Cells
PSMA7	2.17235e-10	-0.868824	0.963	0.998	7.97557e-06	Epithelial Cells
RPS2	2.29076e-10	-0.729912	1	1	8.41031e-06	Epithelial Cells
ZC2HC1A	2.29918e-10	0.988205	0.815	0.434	8.44122e-06	Epithelial Cells
LCP1	2.36756e-10	-1.2876	0.407	0.994	8.69225e-06	Epithelial Cells
LGALS1	2.47444e-10	-1.51105	0.63	0.999	9.08465e-06	Epithelial Cells
TPT1	2.53241e-10	-0.888535	1	1	9.29749e-06	Epithelial Cells
RTN4	2.57341e-10	-0.725259	1	0.996	9.44802e-06	Epithelial Cells
SPN	2.65735e-10	-1.0303	0.333	0.93	9.75621e-06	Epithelial Cells
SCD	2.67677e-10	-1.65003	0.444	0.918	9.8275e-06	Epithelial Cells
TSPO	2.71825e-10	-1.20122	0.963	0.999	9.97978e-06	Epithelial Cells
RPS3	2.88595e-10	-0.731163	0.963	1	1.05955e-05	Epithelial Cells
SNX2	2.99393e-10	-0.98973	0.63	0.972	1.09919e-05	Epithelial Cells
RNASET2	3.04314e-10	-0.85014	0.741	0.949	1.11726e-05	Epithelial Cells
SMIM25	3.23008e-10	-1.22297	0.444	0.978	1.18589e-05	Epithelial Cells
ARHGDIB	3.23161e-10	-1.12753	0.444	0.985	1.18645e-05	Epithelial Cells
LDHA	3.29495e-10	-1.05481	0.63	0.96	1.20971e-05	Epithelial Cells
PTMS	3.41147e-10	-0.991921	0.593	0.978	1.25249e-05	Epithelial Cells
SYNGR2	3.60056e-10	-0.83679	0.63	0.937	1.32191e-05	Epithelial Cells
HMOX1	3.87928e-10	-0.957651	0.37	0.868	1.42424e-05	Epithelial Cells
DOK2	4.26278e-10	-1.02379	0.37	0.947	1.56504e-05	Epithelial Cells
TUBA1B	4.50976e-10	-1.25973	0.852	0.994	1.65571e-05	Epithelial Cells
NME7	4.56425e-10	0.749547	0.667	0.262	1.67572e-05	Epithelial Cells
PLAC8	4.5717e-10	1.05095	1	0.689	1.67845e-05	Epithelial Cells
GCHFR	4.71838e-10	-1.58928	0.778	0.976	1.7323e-05	Epithelial Cells
RPA3	4.91226e-10	0.987649	0.963	0.764	1.80349e-05	Epithelial Cells
TNRC6B	5.0154e-10	0.77253	0.963	0.654	1.84135e-05	Epithelial Cells
GFPT1	5.50008e-10	0.750921	0.815	0.372	2.0193e-05	Epithelial Cells
GPCPD1	5.87367e-10	-1.02363	0.519	0.965	2.15646e-05	Epithelial Cells
MCEMP1	5.92565e-10	-1.39521	0.444	0.977	2.17554e-05	Epithelial Cells
VASP	6.0246e-10	-1.02162	0.556	0.966	2.21187e-05	Epithelial Cells
CD37	6.65123e-10	-1.04627	0.519	0.974	2.44193e-05	Epithelial Cells
LY86	6.79307e-10	-0.928434	0.444	0.911	2.49401e-05	Epithelial Cells
FCGR2A	7.00257e-10	-1.16816	0.519	0.95	2.57092e-05	Epithelial Cells
LRP1	7.23342e-10	-0.922629	0.63	0.96	2.65568e-05	Epithelial Cells
CTSA	7.32921e-10	-1.05741	0.481	0.869	2.69085e-05	Epithelial Cells
MARCO	8.66004e-10	-1.36167	0.593	0.992	3.17945e-05	Epithelial Cells
NOP10	9.04154e-10	-0.964631	0.926	0.996	3.31951e-05	Epithelial Cells
PLXDC2	1.0247e-09	-1.02752	0.481	0.964	3.76207e-05	Epithelial Cells
AC026369.3	1.10317e-09	-1.0999	0.37	0.884	4.05017e-05	Epithelial Cells
HSPH1	1.12611e-09	1.4019	0.963	0.838	4.1344e-05	Epithelial Cells
LPXN	1.13231e-09	-0.720515	0.296	0.821	4.15717e-05	Epithelial Cells
CAST	1.18558e-09	0.789109	1	0.993	4.35272e-05	Epithelial Cells
CCDC88A	1.18754e-09	-1.03397	0.593	0.98	4.35992e-05	Epithelial Cells
GPRIN3	1.19184e-09	-0.911985	0.333	0.887	4.37572e-05	Epithelial Cells
UACA	1.19774e-09	1.11439	0.852	0.466	4.39739e-05	Epithelial Cells
PLBD1	1.33199e-09	-1.07805	0.704	0.955	4.89027e-05	Epithelial Cells
SELENOW	1.33433e-09	1.02244	0.963	0.944	4.89885e-05	Epithelial Cells
GMFG	1.33467e-09	-1.05985	0.481	0.99	4.9001e-05	Epithelial Cells
ABCG1	1.35628e-09	-1.22378	0.519	0.886	4.97945e-05	Epithelial Cells
PTGES3	1.44471e-09	0.808709	0.963	0.975	5.3041e-05	Epithelial Cells
TUBB	1.57807e-09	-1.09417	0.481	0.944	5.79374e-05	Epithelial Cells
COTL1	1.62443e-09	-0.98208	0.704	0.99	5.96393e-05	Epithelial Cells
CYP27A1	1.68057e-09	-1.12172	0.63	0.94	6.17005e-05	Epithelial Cells
EIF4EBP1	1.71785e-09	-0.758832	0.407	0.862	6.30692e-05	Epithelial Cells
CD44	1.83358e-09	-1.08863	0.556	0.988	6.73182e-05	Epithelial Cells
HSP90AB1	1.9123e-09	0.721098	1	0.997	7.02083e-05	Epithelial Cells
PPP2CB	1.91925e-09	0.736002	0.926	0.575	7.04632e-05	Epithelial Cells
RB1CC1	1.92019e-09	0.926233	0.926	0.676	7.04977e-05	Epithelial Cells
CARD16	1.9878e-09	-0.911551	0.63	0.961	7.29801e-05	Epithelial Cells
ACER3	2.0086e-09	-0.786302	0.333	0.877	7.37436e-05	Epithelial Cells
ANXA5	2.03799e-09	-0.888471	0.926	0.999	7.48227e-05	Epithelial Cells
CSTA	2.04696e-09	-1.03099	0.481	0.97	7.51522e-05	Epithelial Cells
JUN	2.16768e-09	-1.44578	0.667	0.923	7.95843e-05	Epithelial Cells
PPT1	2.17113e-09	-0.893409	0.63	0.963	7.97108e-05	Epithelial Cells
TUBB2A	2.25689e-09	0.758877	0.852	0.416	8.28596e-05	Epithelial Cells
VDAC3	2.43214e-09	0.791054	0.963	0.754	8.92935e-05	Epithelial Cells
PFN1	2.50485e-09	-1.09736	0.926	1	9.19631e-05	Epithelial Cells
HEXB	2.54611e-09	-0.959023	0.63	0.942	9.3478e-05	Epithelial Cells
GTF2I	2.67633e-09	0.866823	0.926	0.892	9.82587e-05	Epithelial Cells
FABP5	2.69818e-09	-1.24782	0.593	0.994	9.90611e-05	Epithelial Cells
HLA-DMB	2.73483e-09	-0.962957	0.556	0.962	0.000100407	Epithelial Cells
SLC7A7	2.84839e-09	-0.875973	0.444	0.934	0.000104576	Epithelial Cells
NCKAP1L	3.24357e-09	-0.783571	0.37	0.913	0.000119084	Epithelial Cells
AHSA1	3.26036e-09	0.791777	0.963	0.688	0.000119701	Epithelial Cells
CLEC2B	3.47701e-09	-0.759974	0.37	0.877	0.000127655	Epithelial Cells
TMEM123	3.86727e-09	0.854289	1	0.853	0.000141983	Epithelial Cells
ABHD5	3.98122e-09	-1.05691	0.519	0.934	0.000146167	Epithelial Cells
DNASE2	4.0345e-09	-0.949641	0.444	0.886	0.000148123	Epithelial Cells
S100A4	4.03671e-09	-1.29138	0.963	0.999	0.000148204	Epithelial Cells
MYL12A	4.13456e-09	-0.79341	1	0.999	0.000151796	Epithelial Cells
GBP3	4.39591e-09	0.724937	0.963	0.577	0.000161391	Epithelial Cells
TPM4	4.43188e-09	-0.96936	0.481	0.93	0.000162712	Epithelial Cells
JUNB	4.59024e-09	-1.39252	0.63	0.913	0.000168526	Epithelial Cells
COQ4	4.65579e-09	0.762293	0.815	0.45	0.000170933	Epithelial Cells
PRDX1	4.93097e-09	0.834668	1	0.997	0.000181036	Epithelial Cells
AC244090.1	5.16999e-09	1.20004	0.815	0.512	0.000189811	Epithelial Cells
MT-ATP6	5.17606e-09	1.05186	1	0.998	0.000190034	Epithelial Cells
C4orf3	5.31021e-09	0.733749	1	0.948	0.000194959	Epithelial Cells
CPVL	5.36526e-09	-0.878425	0.519	0.921	0.00019698	Epithelial Cells
GAA	5.41641e-09	-0.910572	0.519	0.91	0.000198858	Epithelial Cells
GLRX	5.48708e-09	-1.10465	0.704	0.993	0.000201453	Epithelial Cells
DECR1	5.80408e-09	-0.838871	0.815	0.944	0.000213091	Epithelial Cells
TMF1	6.01507e-09	0.76602	0.926	0.646	0.000220837	Epithelial Cells
CD151	6.21533e-09	-0.95985	0.481	0.885	0.00022819	Epithelial Cells
CASP1	6.25719e-09	-0.792188	0.481	0.884	0.000229726	Epithelial Cells
TRIM56	6.61623e-09	0.897341	0.815	0.443	0.000242908	Epithelial Cells
SYAP1	6.67244e-09	0.759709	0.926	0.709	0.000244972	Epithelial Cells
CCDC125	6.90117e-09	0.821386	0.778	0.406	0.00025337	Epithelial Cells
ATP1B3	7.17675e-09	-0.880153	0.556	0.942	0.000263487	Epithelial Cells
SLC35A3	7.81378e-09	0.741372	0.704	0.336	0.000286875	Epithelial Cells
PNPLA6	7.90938e-09	-0.904273	0.444	0.889	0.000290385	Epithelial Cells
ALOX5	8.00351e-09	-0.970303	0.481	0.979	0.000293841	Epithelial Cells
GPD1	8.29986e-09	-1.04665	0.259	0.774	0.000304721	Epithelial Cells
TXNIP	8.47288e-09	-1.0289	1	0.999	0.000311073	Epithelial Cells
FBP1	8.62552e-09	-1.35647	0.667	0.994	0.000316677	Epithelial Cells
RAP1B	8.72398e-09	-0.744671	0.852	0.989	0.000320292	Epithelial Cells
NUCB1	9.0003e-09	-0.876188	0.444	0.915	0.000330437	Epithelial Cells
MCOLN1	9.79922e-09	-0.741141	0.333	0.804	0.000359769	Epithelial Cells
CIR1	9.85873e-09	0.804105	1	0.799	0.000361954	Epithelial Cells
LSP1	1.02378e-08	-0.933142	0.296	0.831	0.000375872	Epithelial Cells
FLNA	1.02851e-08	-0.924835	0.519	0.953	0.000377607	Epithelial Cells
HLA-C	1.03396e-08	-1.01441	1	1	0.000379607	Epithelial Cells
LGALS9	1.05798e-08	-0.792407	0.519	0.902	0.000388427	Epithelial Cells
HLA-A	1.07102e-08	-0.967788	1	0.999	0.000393216	Epithelial Cells
PTPN6	1.12078e-08	-0.816207	0.481	0.923	0.000411484	Epithelial Cells
MNDA	1.16302e-08	-1.19672	0.444	0.977	0.00042699	Epithelial Cells
CTSL	1.17917e-08	-1.08563	0.778	0.981	0.000432922	Epithelial Cells
SSR3	1.18667e-08	-0.721597	0.741	0.964	0.000435672	Epithelial Cells
ATXN7L3B	1.2245e-08	0.830204	0.815	0.466	0.000449565	Epithelial Cells
UPP1	1.26838e-08	-0.78244	0.481	0.929	0.000465673	Epithelial Cells
LTA4H	1.33818e-08	-1.09826	0.519	0.993	0.000491298	Epithelial Cells
CDC37	1.36022e-08	-0.78945	0.556	0.911	0.000499393	Epithelial Cells
ARPC1B	1.38936e-08	-0.931513	0.963	0.999	0.000510089	Epithelial Cells
MS4A4A	1.39219e-08	-0.960657	0.519	0.973	0.000511129	Epithelial Cells
CLINT1	1.39611e-08	0.842306	0.963	0.779	0.000512566	Epithelial Cells
OSTF1	1.44319e-08	-0.745861	0.593	0.94	0.000529852	Epithelial Cells
ACO1	1.56269e-08	-0.829949	0.296	0.841	0.000573727	Epithelial Cells
MYL6	1.5658e-08	-0.704342	1	1	0.000574867	Epithelial Cells
YBX3	1.61864e-08	0.807617	0.963	0.906	0.000594268	Epithelial Cells
MGAT1	1.69947e-08	-0.755175	0.37	0.856	0.000623943	Epithelial Cells
MORF4L2	1.82011e-08	0.912316	0.889	0.687	0.000668235	Epithelial Cells
YWHAE	1.97427e-08	0.750489	0.963	0.955	0.000724832	Epithelial Cells
HBEGF	2.02161e-08	-1.13995	0.37	0.866	0.000742213	Epithelial Cells
HLA-DQB1	2.03692e-08	-1.17147	0.741	0.999	0.000747834	Epithelial Cells
DOCK8	2.13772e-08	-0.801392	0.444	0.936	0.000784844	Epithelial Cells
AP2S1	2.257e-08	-0.854682	0.63	0.982	0.000828634	Epithelial Cells
MRC1	2.28932e-08	-1.29627	0.444	0.99	0.000840502	Epithelial Cells
MAN1A1	2.3056e-08	-0.720195	0.37	0.854	0.000846479	Epithelial Cells
CLEC7A	2.31304e-08	-0.803789	0.407	0.94	0.000849208	Epithelial Cells
IFNGR1	2.35528e-08	-0.733151	0.593	0.94	0.000864717	Epithelial Cells
ENO1	2.36477e-08	-0.926743	0.741	0.953	0.000868201	Epithelial Cells
SCAND1	2.53259e-08	0.700027	0.963	0.851	0.000929815	Epithelial Cells
GPSM3	2.76995e-08	-0.700939	0.481	0.899	0.00101696	Epithelial Cells
HEXA	2.82097e-08	-0.853116	0.593	0.909	0.00103569	Epithelial Cells
SLA	2.828e-08	-0.836875	0.444	0.857	0.00103827	Epithelial Cells
LITAF	2.90182e-08	-0.733522	0.963	0.991	0.00106537	Epithelial Cells
PILRA	2.90486e-08	-0.84855	0.407	0.936	0.00106649	Epithelial Cells
ZNF106	2.91009e-08	0.925456	0.963	0.82	0.00106841	Epithelial Cells
FAM89A	3.02439e-08	-0.885665	0.444	0.915	0.00111037	Epithelial Cells
CD83	3.06447e-08	-0.803526	0.296	0.785	0.00112509	Epithelial Cells
IGFBP2	3.1444e-08	1.2354	1	0.575	0.00115444	Epithelial Cells
MSN	3.16221e-08	-0.905084	0.407	0.968	0.00116097	Epithelial Cells
TRPV2	3.19167e-08	-0.72301	0.296	0.818	0.00117179	Epithelial Cells
RPS19	3.27113e-08	-0.717217	1	1	0.00120096	Epithelial Cells
HINT1	3.2852e-08	0.749028	1	0.994	0.00120613	Epithelial Cells
IFIT3	3.2878e-08	-0.846157	0.444	0.896	0.00120708	Epithelial Cells
CFD	3.29407e-08	-1.22851	0.667	0.977	0.00120939	Epithelial Cells
PGRMC1	3.36242e-08	0.757195	0.852	0.582	0.00123448	Epithelial Cells
SMIM14	3.38106e-08	0.798977	1	0.894	0.00124132	Epithelial Cells
VSIG4	3.41008e-08	-1.08047	0.519	0.967	0.00125198	Epithelial Cells
ATP1A1	3.60907e-08	0.765198	0.926	0.719	0.00132503	Epithelial Cells
RAP1A	3.92351e-08	-0.719327	0.481	0.927	0.00144048	Epithelial Cells
ADAMTSL4	3.94274e-08	-0.732921	0.37	0.873	0.00144754	Epithelial Cells
ATP6V1B2	3.9443e-08	-0.71404	0.481	0.873	0.00144811	Epithelial Cells
INHBA	4.06363e-08	-1.38994	0.37	0.891	0.00149192	Epithelial Cells
C5AR1	4.074e-08	-0.829109	0.704	0.948	0.00149573	Epithelial Cells
LAMTOR1	4.08118e-08	-0.745436	0.852	0.981	0.00149837	Epithelial Cells
PGK1	4.28697e-08	-0.738448	0.926	0.979	0.00157392	Epithelial Cells
APOE	4.33037e-08	-1.86539	0.667	0.982	0.00158985	Epithelial Cells
PRDX2	4.33667e-08	0.71747	0.852	0.438	0.00159217	Epithelial Cells
EVI2B	4.64953e-08	-0.870897	0.444	0.973	0.00170703	Epithelial Cells
HCAR2	4.85425e-08	-0.799113	0.222	0.696	0.00178219	Epithelial Cells
S100A9	4.85553e-08	-0.924176	0.593	0.991	0.00178266	Epithelial Cells
HIPK1	4.92144e-08	0.821046	0.889	0.575	0.00180686	Epithelial Cells
FHL1	5.06166e-08	-0.757111	0.296	0.816	0.00185834	Epithelial Cells
STXBP2	5.16328e-08	-1.01239	0.593	0.944	0.00189565	Epithelial Cells
DPYSL2	5.25344e-08	-0.771963	0.444	0.882	0.00192875	Epithelial Cells
FERMT3	5.58333e-08	-0.716371	0.407	0.874	0.00204986	Epithelial Cells
SLC3A2	5.77435e-08	-0.818187	0.444	0.854	0.00211999	Epithelial Cells
GYPC	6.2014e-08	-0.917993	0.407	0.961	0.00227678	Epithelial Cells
SRGN	6.21851e-08	-1.18683	0.593	0.999	0.00228306	Epithelial Cells
CFDP1	6.23913e-08	0.817245	0.963	0.812	0.00229063	Epithelial Cells
ATP2A2	6.38187e-08	1.07659	0.889	0.612	0.00234304	Epithelial Cells
ARGLU1	6.74267e-08	0.813311	0.926	0.77	0.0024755	Epithelial Cells
RMDN3	6.86381e-08	-0.875055	0.593	0.869	0.00251998	Epithelial Cells
CREG1	6.87529e-08	-0.724478	0.481	0.917	0.00252419	Epithelial Cells
PHIP	7.04259e-08	0.800379	0.926	0.72	0.00258562	Epithelial Cells
NDUFC1	7.0708e-08	0.931893	0.963	0.922	0.00259597	Epithelial Cells
MAGED2	7.30791e-08	0.78444	0.778	0.483	0.00268303	Epithelial Cells
SLCO2B1	7.75862e-08	-0.797417	0.407	0.904	0.0028485	Epithelial Cells
CORO1C	8.11784e-08	-0.744261	0.444	0.918	0.00298039	Epithelial Cells
MGST3	8.13752e-08	-0.71424	1	0.998	0.00298761	Epithelial Cells
NAMPT	8.29777e-08	-0.82004	0.63	0.927	0.00304644	Epithelial Cells
KRT10	8.32512e-08	0.713958	0.889	0.605	0.00305648	Epithelial Cells
TXNRD1	8.54689e-08	0.903345	0.926	0.775	0.00313791	Epithelial Cells
BTG1	8.74516e-08	-0.900052	0.852	0.971	0.0032107	Epithelial Cells
CAP1	8.76483e-08	-0.820116	0.704	0.991	0.00321792	Epithelial Cells
FCGR1A	8.95969e-08	-0.750626	0.333	0.821	0.00328946	Epithelial Cells
MGMT	9.85854e-08	0.827316	0.889	0.721	0.00361947	Epithelial Cells
THUMPD3-AS1	1.00708e-07	0.71009	0.741	0.422	0.00369741	Epithelial Cells
CLDN7	1.0992e-07	0.865287	0.926	0.711	0.00403561	Epithelial Cells
CLIP1	1.12399e-07	0.848727	0.926	0.726	0.00412661	Epithelial Cells
BCL2A1	1.20046e-07	-0.838338	0.444	0.91	0.00440738	Epithelial Cells
FKBP1A	1.22382e-07	-0.802451	0.704	0.967	0.00449315	Epithelial Cells
HLA-B	1.36672e-07	-0.957881	1	1	0.00501779	Epithelial Cells
MALAT1	1.44696e-07	0.961037	1	0.997	0.00531238	Epithelial Cells
YWHAH	1.49397e-07	-0.811104	0.815	0.991	0.00548498	Epithelial Cells
OSCAR	1.49505e-07	-0.800654	0.407	0.872	0.00548891	Epithelial Cells
GOLGB1	1.49694e-07	0.936116	0.963	0.807	0.00549585	Epithelial Cells
PLEK	1.53453e-07	-0.777366	0.37	0.908	0.00563388	Epithelial Cells
TUBGCP2	1.5368e-07	0.72307	0.852	0.592	0.00564221	Epithelial Cells
MYDGF	1.53763e-07	-0.732767	0.63	0.944	0.00564524	Epithelial Cells
OASL	1.59222e-07	-0.820052	0.296	0.741	0.00584568	Epithelial Cells
SPINT2	1.78985e-07	0.884898	1	0.885	0.00657126	Epithelial Cells
MRPL40	1.79759e-07	0.863475	0.926	0.759	0.00659966	Epithelial Cells
PCOLCE2	1.89654e-07	-0.924149	0.37	0.852	0.00696297	Epithelial Cells
COPRS	2.08109e-07	0.772304	0.963	0.747	0.0076405	Epithelial Cells
FOXP1	2.1545e-07	0.703411	0.926	0.728	0.00791003	Epithelial Cells
TKT	2.23564e-07	-0.800341	0.852	0.986	0.00820794	Epithelial Cells
H2AFZ	2.5232e-07	-0.841259	0.963	0.99	0.00926366	Epithelial Cells
LGALS3BP	2.67721e-07	-0.840159	0.852	0.948	0.00982911	Epithelial Cells
MEAF6	2.75556e-07	0.762359	0.889	0.671	0.0101168	Epithelial Cells
MYH9	2.78136e-07	-0.740684	0.481	0.914	0.0102115	Epithelial Cells
RNH1	2.81833e-07	-0.74871	0.852	0.963	0.0103472	Epithelial Cells
GRINA	2.84815e-07	-0.725754	0.519	0.932	0.0104567	Epithelial Cells
RAC2	2.89477e-07	-0.765413	0.444	0.885	0.0106278	Epithelial Cells
ARHGAP18	3.27198e-07	0.829154	1	0.977	0.0120128	Epithelial Cells
IRS2	3.30794e-07	-0.73737	0.407	0.807	0.0121448	Epithelial Cells
UTRN	3.39552e-07	0.787702	0.778	0.535	0.0124663	Epithelial Cells
CFLAR	3.68435e-07	0.723022	0.963	0.794	0.0135267	Epithelial Cells
TLE5	3.90487e-07	0.783956	0.778	0.425	0.0143363	Epithelial Cells
BST2	4.21256e-07	-0.726438	0.667	0.957	0.015466	Epithelial Cells
TNFAIP2	4.52039e-07	-0.713452	0.481	0.851	0.0165962	Epithelial Cells
DST	4.64715e-07	-0.768435	0.63	0.897	0.0170616	Epithelial Cells
HLA-E	4.70498e-07	-0.789522	0.926	0.991	0.0172739	Epithelial Cells
IER5	5.58296e-07	-0.759482	0.333	0.766	0.0204973	Epithelial Cells
MARCH6	5.66044e-07	0.767655	0.741	0.496	0.0207817	Epithelial Cells
MME	5.72928e-07	-0.852826	0.444	0.86	0.0210345	Epithelial Cells
PPP4R3B	5.87623e-07	0.826065	0.852	0.605	0.021574	Epithelial Cells
RPS29	6.09805e-07	-0.847768	0.963	1	0.0223884	Epithelial Cells
HNRNPF	6.19531e-07	0.862854	1	0.898	0.0227455	Epithelial Cells
LIPA	6.88198e-07	-0.880113	0.593	0.876	0.0252665	Epithelial Cells
DAB2	6.91779e-07	-0.872128	0.407	0.966	0.025398	Epithelial Cells
GAPDH	7.06966e-07	-0.7733	0.963	0.988	0.0259555	Epithelial Cells
TGM2	7.88995e-07	-0.952443	0.333	0.827	0.0289672	Epithelial Cells
RETN	8.00081e-07	-1.31993	0.519	0.938	0.0293742	Epithelial Cells
PYCARD	8.24093e-07	-0.775744	0.815	0.99	0.0302558	Epithelial Cells
TAGLN2	9.16799e-07	-0.718153	0.926	0.995	0.0336594	Epithelial Cells
NCEH1	9.99129e-07	-0.70216	0.519	0.939	0.036682	Epithelial Cells
MIS18BP1	9.99364e-07	-0.721001	0.519	0.907	0.0366906	Epithelial Cells
ACKR3	1.12423e-06	-0.811095	0.259	0.678	0.0412749	Epithelial Cells
BCLAF1	1.31935e-06	0.75992	0.852	0.815	0.0484387	Epithelial Cells
IGSF6	1.3209e-06	-0.805084	0.444	0.91	0.0484956	Epithelial Cells
CCL13	0	3.1936	0.518	0.013	0	FOLR2+ Mϕ
SELENOP	0	2.22757	0.358	0.011	0	FOLR2+ Mϕ
SLC40A1	0	1.57236	0.472	0.018	0	FOLR2+ Mϕ
F13A1	0	1.23039	0.301	0.005	0	FOLR2+ Mϕ
GPR183	0	1.02725	0.518	0.021	0	FOLR2+ Mϕ
STAB1	0	0.97386	0.373	0.003	0	FOLR2+ Mϕ
PLXNC1	8.70362e-289	0.713365	0.58	0.038	3.19545e-284	FOLR2+ Mϕ
RNASE1	4.98538e-267	2.78971	0.596	0.045	1.83033e-262	FOLR2+ Mϕ
CCL2	3.26953e-242	2.58329	0.399	0.02	1.20038e-237	FOLR2+ Mϕ
PLA2G7	7.64162e-240	1.13752	0.549	0.042	2.80554e-235	FOLR2+ Mϕ
FCGR2B	2.15593e-238	1.28406	0.56	0.043	7.91529e-234	FOLR2+ Mϕ
MARCKS	7.63916e-211	1.85753	0.845	0.126	2.80464e-206	FOLR2+ Mϕ
SDS	5.05009e-135	0.881017	0.238	0.013	1.85409e-130	FOLR2+ Mϕ
LILRB5	2.55999e-125	0.944423	0.487	0.066	9.39875e-121	FOLR2+ Mϕ
EMP1	1.59424e-118	0.812927	0.523	0.076	5.85309e-114	FOLR2+ Mϕ
ARL4C	4.693e-112	1.18567	0.751	0.185	1.72299e-107	FOLR2+ Mϕ
FPR3	2.75827e-104	1.41927	0.953	0.401	1.01267e-99	FOLR2+ Mϕ
ZFP36L1	1.38199e-87	1.79726	0.979	0.648	5.07383e-83	FOLR2+ Mϕ
TMEM176B	7.30126e-84	1.57126	0.819	0.313	2.68058e-79	FOLR2+ Mϕ
TMEM176A	7.63905e-80	0.908438	0.699	0.204	2.8046e-75	FOLR2+ Mϕ
CD52	5.87418e-78	-1.52333	0.824	0.995	2.15665e-73	FOLR2+ Mϕ
A2M	1.26911e-77	1.05633	0.684	0.222	4.6594e-73	FOLR2+ Mϕ
LGMN	3.09191e-77	2.22403	0.87	0.473	1.13517e-72	FOLR2+ Mϕ
LHFPL2	1.67568e-74	0.960232	0.886	0.438	6.15211e-70	FOLR2+ Mϕ
SERPINA1	2.26765e-74	-1.29264	0.948	0.994	8.32544e-70	FOLR2+ Mϕ
FABP4	1.25606e-72	-2.13466	0.829	0.987	4.61149e-68	FOLR2+ Mϕ
PMP22	4.93129e-71	1.37202	0.855	0.444	1.81047e-66	FOLR2+ Mϕ
ALDH2	4.52563e-70	-1.1673	0.964	0.998	1.66154e-65	FOLR2+ Mϕ
INHBA	8.09675e-70	-1.79383	0.29	0.898	2.97264e-65	FOLR2+ Mϕ
MAFB	2.73163e-69	1.50536	0.964	0.629	1.00289e-64	FOLR2+ Mϕ
FOLR2	1.77255e-66	1.6089	0.585	0.177	6.50775e-62	FOLR2+ Mϕ
SDC2	3.09584e-66	0.712129	0.352	0.058	1.13661e-61	FOLR2+ Mϕ
FYB1	1.38224e-64	1.02485	0.974	0.765	5.07475e-60	FOLR2+ Mϕ
NPC2	1.19933e-63	0.891143	1	0.997	4.40324e-59	FOLR2+ Mϕ
GPD1	2.5651e-62	-1.14614	0.166	0.782	9.41752e-58	FOLR2+ Mϕ
RNASE6	2.76497e-60	0.883931	0.746	0.309	1.01513e-55	FOLR2+ Mϕ
MCEMP1	3.09238e-60	-1.22103	0.705	0.98	1.13534e-55	FOLR2+ Mϕ
CD84	3.45078e-59	1.16626	0.839	0.468	1.26692e-54	FOLR2+ Mϕ
FAM89A	3.89899e-59	-0.963671	0.503	0.92	1.43148e-54	FOLR2+ Mϕ
SGK1	2.14836e-57	1.19878	0.896	0.588	7.88749e-53	FOLR2+ Mϕ
CTSB	2.91287e-57	1.23521	1	0.994	1.06943e-52	FOLR2+ Mϕ
TREM1	6.85688e-56	-0.971532	0.772	0.976	2.51744e-51	FOLR2+ Mϕ
GYPC	2.78105e-55	-0.880118	0.72	0.963	1.02103e-50	FOLR2+ Mϕ
PCOLCE2	5.8842e-55	-1.08796	0.352	0.859	2.16032e-50	FOLR2+ Mϕ
PHLDA3	2.48853e-52	-0.902918	0.446	0.873	9.1364e-48	FOLR2+ Mϕ
CPM	2.97162e-52	1.12922	0.948	0.79	1.091e-47	FOLR2+ Mϕ
FGL2	4.44416e-52	0.9542	0.715	0.305	1.63163e-47	FOLR2+ Mϕ
MS4A6A	6.83286e-52	1.53127	0.964	0.869	2.50862e-47	FOLR2+ Mϕ
HIF1A	9.78571e-52	0.900029	0.834	0.498	3.59272e-47	FOLR2+ Mϕ
CES1	1.43721e-51	-1.52093	0.518	0.885	5.27658e-47	FOLR2+ Mϕ
PPARG	1.99233e-51	-0.87016	0.699	0.965	7.31465e-47	FOLR2+ Mϕ
MME	2.0162e-51	-0.985214	0.311	0.867	7.40228e-47	FOLR2+ Mϕ
PDLIM1	1.96798e-50	-0.943145	0.658	0.942	7.22524e-46	FOLR2+ Mϕ
SVIL	2.4764e-50	-0.864719	0.466	0.931	9.09184e-46	FOLR2+ Mϕ
SERPING1	6.26324e-49	-1.21275	0.756	0.944	2.29949e-44	FOLR2+ Mϕ
SPP1	6.95856e-49	1.55787	0.119	0.009	2.55477e-44	FOLR2+ Mϕ
FHL1	1.09758e-47	-0.734666	0.301	0.823	4.02965e-43	FOLR2+ Mϕ
ALOX5AP	9.03891e-47	-0.915708	0.907	0.995	3.31855e-42	FOLR2+ Mϕ
LY6E	1.01942e-46	-0.871031	0.886	0.984	3.7427e-42	FOLR2+ Mϕ
ABCA1	6.17134e-46	0.950293	0.72	0.355	2.26575e-41	FOLR2+ Mϕ
CHIT1	7.48679e-46	0.784505	0.171	0.02	2.7487e-41	FOLR2+ Mϕ
MAF	9.17059e-45	1.10286	0.793	0.48	3.36689e-40	FOLR2+ Mϕ
DAB2	1.90783e-44	0.944898	0.995	0.964	7.0044e-40	FOLR2+ Mϕ
C15orf48	4.55877e-44	0.934772	0.528	0.171	1.67371e-39	FOLR2+ Mϕ
MFSD1	9.45794e-44	0.71492	0.979	0.856	3.47239e-39	FOLR2+ Mϕ
HCAR2	3.10637e-43	-0.747216	0.207	0.702	1.14047e-38	FOLR2+ Mϕ
TKT	1.65725e-42	-0.742267	0.917	0.986	6.08442e-38	FOLR2+ Mϕ
PLTP	1.1565e-41	1.27314	0.617	0.259	4.24596e-37	FOLR2+ Mϕ
GNB4	1.17063e-41	0.732161	0.907	0.718	4.29786e-37	FOLR2+ Mϕ
ABHD5	1.01547e-40	-0.83566	0.699	0.936	3.7282e-36	FOLR2+ Mϕ
RAC2	1.57339e-40	-0.711726	0.523	0.889	5.77653e-36	FOLR2+ Mϕ
FBP1	2.27535e-40	-0.979864	0.948	0.994	8.35371e-36	FOLR2+ Mϕ
RAP2B	1.45149e-39	0.747008	0.87	0.645	5.32901e-35	FOLR2+ Mϕ
HP	1.79458e-38	-1.05048	0.15	0.657	6.58863e-34	FOLR2+ Mϕ
ACKR3	1.91557e-38	-0.774214	0.187	0.685	7.03281e-34	FOLR2+ Mϕ
LILRB4	5.07115e-38	0.796309	0.679	0.354	1.86182e-33	FOLR2+ Mϕ
RGS1	2.66038e-37	1.3035	0.622	0.3	9.76732e-33	FOLR2+ Mϕ
LDHB	1.79373e-36	-0.798646	0.808	0.944	6.58551e-32	FOLR2+ Mϕ
LPL	5.0981e-36	-0.853652	0.565	0.914	1.87172e-31	FOLR2+ Mϕ
CTSZ	9.26275e-36	0.897604	1	0.997	3.40073e-31	FOLR2+ Mϕ
ADAP2	1.30459e-35	0.82797	0.834	0.631	4.78966e-31	FOLR2+ Mϕ
CCR1	1.81583e-35	0.721238	0.777	0.503	6.66664e-31	FOLR2+ Mϕ
NPL	3.18653e-35	0.725029	0.813	0.608	1.1699e-30	FOLR2+ Mϕ
MARCO	3.38195e-35	-0.768512	0.902	0.993	1.24165e-30	FOLR2+ Mϕ
AKR1C3	5.17929e-35	-0.828508	0.176	0.658	1.90153e-30	FOLR2+ Mϕ
TREM2	7.03342e-34	0.913287	0.891	0.699	2.58225e-29	FOLR2+ Mϕ
TGFBI	2.95036e-33	1.09828	0.933	0.859	1.08319e-28	FOLR2+ Mϕ
AHR	3.29183e-33	0.886325	0.829	0.597	1.20856e-28	FOLR2+ Mϕ
LIMS1	7.78092e-33	0.728459	0.917	0.824	2.85669e-28	FOLR2+ Mϕ
KLF6	2.38389e-32	0.901948	0.948	0.871	8.75221e-28	FOLR2+ Mϕ
SPRED1	9.2912e-31	0.797715	0.777	0.493	3.41117e-26	FOLR2+ Mϕ
STXBP2	1.51098e-30	-1.03155	0.834	0.944	5.54741e-26	FOLR2+ Mϕ
RETN	1.7874e-30	-0.920207	0.57	0.942	6.56225e-26	FOLR2+ Mϕ
AQP3	4.51195e-30	-0.784352	0.472	0.795	1.65652e-25	FOLR2+ Mϕ
CTSK	1.19261e-29	0.876934	0.316	0.093	4.37855e-25	FOLR2+ Mϕ
ALCAM	5.70519e-29	0.83827	0.881	0.746	2.0946e-24	FOLR2+ Mϕ
GPNMB	7.95188e-29	0.791147	1	0.982	2.91945e-24	FOLR2+ Mϕ
KCTD12	1.12775e-28	0.748573	0.943	0.844	4.14043e-24	FOLR2+ Mϕ
DEFB1	2.09589e-28	-0.708508	0.124	0.533	7.69483e-24	FOLR2+ Mϕ
CEBPD	1.44212e-26	0.920283	0.725	0.487	5.29459e-22	FOLR2+ Mϕ
IGFBP2	2.7382e-26	-1.40381	0.223	0.581	1.0053e-21	FOLR2+ Mϕ
PLAC8	3.11927e-26	-0.983944	0.311	0.695	1.14521e-21	FOLR2+ Mϕ
CD14	6.68336e-26	1.19743	0.922	0.801	2.45373e-21	FOLR2+ Mϕ
RBPJ	7.15152e-26	0.774478	0.953	0.938	2.62561e-21	FOLR2+ Mϕ
CHI3L1	1.0143e-25	0.793014	0.109	0.015	3.72392e-21	FOLR2+ Mϕ
IER3	1.91785e-25	0.822366	0.653	0.391	7.04121e-21	FOLR2+ Mϕ
CCL3	2.09643e-25	0.907036	0.249	0.065	7.69684e-21	FOLR2+ Mϕ
THBS1	2.86757e-24	-0.714058	0.43	0.828	1.0528e-19	FOLR2+ Mϕ
RBP4	5.74565e-24	-1.24309	0.466	0.738	2.10946e-19	FOLR2+ Mϕ
LIPA	2.26234e-23	0.768356	0.948	0.875	8.30597e-19	FOLR2+ Mϕ
ZFP36	4.15882e-23	0.728629	0.912	0.79	1.52687e-18	FOLR2+ Mϕ
IFITM3	2.75709e-22	0.870309	0.896	0.778	1.01224e-17	FOLR2+ Mϕ
RGS2	3.19274e-22	0.809078	0.591	0.344	1.17218e-17	FOLR2+ Mϕ
VCAN	2.61547e-20	0.833272	0.534	0.278	9.60242e-16	FOLR2+ Mϕ
NEAT1	1.6567e-19	0.922763	0.99	0.97	6.08241e-15	FOLR2+ Mϕ
SOD2	2.28263e-18	0.747817	0.87	0.743	8.38046e-14	FOLR2+ Mϕ
PLD3	3.86545e-17	0.897655	0.922	0.863	1.41916e-12	FOLR2+ Mϕ
APOE	2.0631e-14	1.3282	0.959	0.981	7.57446e-10	FOLR2+ Mϕ
CTSL	2.10724e-14	0.836257	1	0.98	7.73652e-10	FOLR2+ Mϕ
CCL18	2.80938e-14	1.79434	0.813	0.732	1.03144e-09	FOLR2+ Mϕ
CAMP	5.75091e-14	-0.717399	0.197	0.468	2.11139e-09	FOLR2+ Mϕ
PLAU	2.61655e-11	0.760329	0.736	0.617	9.60641e-07	FOLR2+ Mϕ
PLA2G16	1.37281e-10	-0.791916	0.306	0.452	5.04014e-06	FOLR2+ Mϕ
PDK4	3.22317e-08	0.95411	0.741	0.699	0.00118336	FOLR2+ Mϕ
IFI27	0	-1.81492	0.285	0.55	0	GPNMB+ Mϕ
CCL4	1.28879e-21	-0.888289	0.074	0.119	4.73166e-17	GPNMB+ Mϕ
IFI27	0	2.91685	0.996	0.292	0	HLA-DR+ Mϕ
CCL4	0	3.40706	0.55	0.079	0	Pro-Inflammatory Mϕ
CCL20	0	2.29685	0.401	0.029	0	Pro-Inflammatory Mϕ
MARCKS	0	1.59896	0.772	0.11	0	Pro-Inflammatory Mϕ
TNFAIP6	0	1.28734	0.537	0.019	0	Pro-Inflammatory Mϕ
TNIP3	0	1.03175	0.429	0.03	0	Pro-Inflammatory Mϕ
CXCL10	4.91787e-302	2.79428	0.366	0.032	1.80555e-297	Pro-Inflammatory Mϕ
SOD2	2.83649e-283	2.82445	0.993	0.735	1.04139e-278	Pro-Inflammatory Mϕ
CXCL11	1.14674e-261	0.899658	0.192	0.008	4.21013e-257	Pro-Inflammatory Mϕ
CCL4L2	1.20341e-242	2.49681	0.567	0.115	4.41821e-238	Pro-Inflammatory Mϕ
C15orf48	1.79194e-230	1.64955	0.655	0.157	6.57894e-226	Pro-Inflammatory Mϕ
CXCL9	1.10046e-162	2.12674	0.243	0.026	4.04024e-158	Pro-Inflammatory Mϕ
CCL3	3.7414e-160	1.5542	0.345	0.056	1.37362e-155	Pro-Inflammatory Mϕ
CXCL8	1.51473e-139	1.56802	0.345	0.064	5.56118e-135	Pro-Inflammatory Mϕ
NINJ1	8.91743e-133	0.727484	0.739	0.339	3.27395e-128	Pro-Inflammatory Mϕ
MCEMP1	2.62527e-132	-0.979825	0.881	0.98	9.6384e-128	Pro-Inflammatory Mϕ
SAT1	2.45747e-130	0.840166	1	0.997	9.02237e-126	Pro-Inflammatory Mϕ
MT2A	6.56449e-124	1.36399	0.95	0.716	2.41009e-119	Pro-Inflammatory Mϕ
CCL23	7.02757e-112	1.14929	0.821	0.454	2.5801e-107	Pro-Inflammatory Mϕ
SNX10	3.67581e-104	0.772422	0.998	0.991	1.34954e-99	Pro-Inflammatory Mϕ
TNFAIP2	2.44598e-94	0.765556	0.951	0.846	8.98016e-90	Pro-Inflammatory Mϕ
NCF1	1.72754e-92	1.12855	0.862	0.622	6.34249e-88	Pro-Inflammatory Mϕ
GBP1	2.66548e-90	1.4835	0.894	0.774	9.78605e-86	Pro-Inflammatory Mϕ
FYB1	2.4342e-84	0.707592	0.929	0.762	8.93691e-80	Pro-Inflammatory Mϕ
MRC1	3.34096e-79	-0.80497	0.978	0.989	1.2266e-74	Pro-Inflammatory Mϕ
PNRC1	1.55927e-72	0.823344	0.974	0.922	5.72471e-68	Pro-Inflammatory Mϕ
PLEK	4.93057e-70	0.923961	0.965	0.904	1.81021e-65	Pro-Inflammatory Mϕ
STMN1	7.06399e-62	-0.708866	0.813	0.932	2.59348e-57	Pro-Inflammatory Mϕ
THBS1	4.3935e-58	-0.790534	0.573	0.833	1.61303e-53	Pro-Inflammatory Mϕ
RETN	5.71039e-54	-0.897546	0.849	0.94	2.09651e-49	Pro-Inflammatory Mϕ
WARS	3.98658e-47	0.805551	0.843	0.739	1.46363e-42	Pro-Inflammatory Mϕ
CXCL5	1.72991e-46	0.942873	0.431	0.202	6.35119e-42	Pro-Inflammatory Mϕ
IL1RN	2.54637e-43	0.738796	0.651	0.433	9.34874e-39	Pro-Inflammatory Mϕ
MIR3945HG	1.84208e-42	0.769048	0.619	0.387	6.763e-38	Pro-Inflammatory Mϕ
GBP5	6.67856e-39	0.745661	0.507	0.304	2.45197e-34	Pro-Inflammatory Mϕ
VAMP5	6.15598e-25	0.778151	0.58	0.429	2.26011e-20	Pro-Inflammatory Mϕ
G0S2	4.80613e-20	0.840836	0.147	0.055	1.76452e-15	Pro-Inflammatory Mϕ
IL1B	2.51292e-13	1.56309	0.584	0.498	9.22592e-09	Pro-Inflammatory Mϕ
CXCL3	1.03808e-09	0.845168	0.694	0.659	3.81122e-05	Pro-Inflammatory Mϕ
THBS1	4.21437e-266	0.853308	0.972	0.799	1.54727e-261	SYTL3+ Mϕ
INHBA	1.55361e-241	0.778901	0.977	0.876	5.70393e-237	SYTL3+ Mϕ
APOC1	3.91938e-172	-0.726174	1	0.996	1.43896e-167	SYTL3+ Mϕ
GCHFR	7.46443e-172	-0.802622	0.967	0.977	2.74049e-167	SYTL3+ Mϕ
IGF1	3.74624e-110	0.812935	0.365	0.17	1.3754e-105	SYTL3+ Mϕ
CCL18	4.43553e-107	-1.80851	0.605	0.753	1.62846e-102	SYTL3+ Mϕ
IFI27	7.61334e-91	-1.98211	0.244	0.45	2.79516e-86	SYTL3+ Mϕ
APOE	6.25412e-76	-0.895867	0.988	0.98	2.29614e-71	SYTL3+ Mϕ
AC020656.1	1.34631e-53	0.808805	0.838	0.718	4.94285e-49	SYTL3+ Mϕ
CCL5	0	1.79353	0.661	0.023	0	T Cells
IL32	0	1.7004	0.826	0.018	0	T Cells
TRAC	0	1.23801	0.798	0.008	0	T Cells
TRBC2	0	1.00682	0.706	0.007	0	T Cells
KLRB1	0	0.928183	0.431	0.003	0	T Cells
GZMA	0	0.909251	0.514	0.005	0	T Cells
SYNE2	0	0.870623	0.642	0.015	0	T Cells
TRBC1	0	0.808053	0.45	0.004	0	T Cells
GZMB	0	0.724831	0.229	0.002	0	T Cells
CD2	6.23739e-136	1.5745	0.89	0.138	2.29e-131	T Cells
CD48	2.53049e-78	0.997364	0.807	0.173	9.29044e-74	T Cells
CD3D	1.95121e-75	1.09189	0.862	0.238	7.16367e-71	T Cells
CD3G	5.82951e-71	0.783841	0.67	0.129	2.14025e-66	T Cells
LTB	5.49444e-58	1.7869	0.817	0.28	2.01723e-53	T Cells
CORO1A	1.57615e-57	0.908525	0.771	0.208	5.78667e-53	T Cells
BTG1	3.08322e-24	0.819402	0.991	0.97	1.13197e-19	T Cells
CCL4	1.05587e-17	2.10295	0.33	0.095	3.87651e-13	T Cells
CXCR4	1.82119e-17	0.703592	0.642	0.311	6.68632e-13	T Cells
ZFP36L2	3.30409e-16	0.713238	0.982	0.942	1.21306e-11	T Cells
MSR1	2.16719e-14	-0.733983	0.917	0.975	7.95662e-10	T Cells
SERPING1	1.42391e-13	-0.705953	0.835	0.942	5.22775e-09	T Cells
SCD	7.07248e-09	-0.784891	0.835	0.918	0.000259659	T Cells
RBP4	1.59836e-08	-0.836951	0.532	0.736	0.000586823	T Cells
FN1	8.75347e-08	-0.919305	0.734	0.862	0.00321375	T Cells
