# Supplementary material for: Integrative single-cell analysis of cardiac and pulmonary sarcoidosis using publicly available cardiac and bronchoalveolar lavage fluid sequencing datasets
Source: Front Cardiovasc Med. 2023 Jul 28;10:1227818. doi: 10.3389/fcvm.2023.1227818 (PMC10419306; doi:10.3389/fcvm.2023.1227818)
Supplement: Supplementary file 1 [file Datasheet1.zip › Table_S6.xlsx]

## Sheet: Th17.1 ROC Analysis
Table S6: ROC Analysis Results of Potential Gene Markers of Th17.1 Nuclei
Gene	myAUC	avg_diff	power	avg_log2FC	pct.1	pct.2
TBX21	0.99	2.09322	0.98	3.01988	1	0.014
AOAH	0.671	0.495858	0.342	0.715372	0.818	0.552
RUNX1	0.662	0.388826	0.324	0.560957	1	0.72
PITPNC1	0.652	0.409124	0.304	0.590241	0.909	0.755
CMIP	0.613	0.469906	0.226	0.67793	0.701	0.546
MGEA5	0.606	0.357311	0.212	0.515491	0.636	0.405
SFMBT2	0.603	0.326977	0.206	0.471728	0.649	0.453
MYH9	0.595	0.2281	0.19	0.329079	0.792	0.575
DOCK5	0.595	0.575925	0.19	0.830884	0.351	0.167
OGT	0.594	0.297314	0.188	0.428933	0.753	0.563
TRIM33	0.59	0.366883	0.18	0.5293	0.416	0.231
PTPN22	0.59	0.32869	0.18	0.4742	0.481	0.324
ITGB2	0.585	0.444618	0.17	0.641448	0.312	0.135
MVB12B	0.583	0.311203	0.166	0.448971	0.455	0.292
RP11-347C12.1	0.582	0.559457	0.164	0.807126	0.325	0.165
DOCK11	0.582	0.332673	0.164	0.479945	0.545	0.383
RAB27A	0.581	0.314855	0.162	0.454239	0.455	0.295
PPP2R5A	0.581	0.316623	0.162	0.456791	0.429	0.259
SYTL2	0.579	0.300132	0.158	0.432999	0.468	0.309
INPP5D	0.579	0.231783	0.158	0.334392	0.649	0.498
SSH2	0.578	0.199091	0.156	0.287228	0.779	0.699
AKNA	0.578	0.269125	0.156	0.388266	0.688	0.582
WAC	0.577	0.291416	0.154	0.420424	0.494	0.346
PHACTR2	0.424	-0.547662	0.152	-0.790109	0.325	0.441
DYM	0.576	0.251353	0.152	0.362626	0.558	0.406
MCTP2	0.576	0.395075	0.152	0.569973	0.351	0.192
STX8	0.575	0.408568	0.15	0.589439	0.429	0.288
NEMF	0.575	0.370885	0.15	0.535073	0.403	0.26
PTPRJ	0.575	0.306113	0.15	0.441628	0.571	0.451
PLEKHA2	0.575	0.34815	0.15	0.502274	0.442	0.293
NEK7	0.575	0.219723	0.15	0.316993	0.597	0.41
MSRA	0.574	0.467557	0.148	0.674542	0.26	0.11
TRIP12	0.574	0.327678	0.148	0.47274	0.442	0.288
PYHIN1	0.574	0.236693	0.148	0.341476	0.558	0.385
ETV6	0.427	-0.538737	0.146	-0.777233	0.221	0.351
PRKCH	0.573	0.220994	0.146	0.318827	0.87	0.814
RRAS2	0.573	0.621814	0.146	0.897088	0.247	0.103
TTN-AS1	0.573	0.426335	0.146	0.615072	0.299	0.161
GALM	0.573	0.538894	0.146	0.77746	0.325	0.182
SAMD3	0.572	0.306938	0.144	0.442819	0.519	0.4
DGKD	0.572	0.341397	0.144	0.492532	0.325	0.174
ZMYND8	0.571	0.274453	0.142	0.395953	0.429	0.275
RASA3	0.571	0.225063	0.142	0.324698	0.662	0.499
ZEB1	0.571	0.205809	0.142	0.29692	0.597	0.464
GPRIN3	0.571	0.325725	0.142	0.469922	0.61	0.443
YTHDC1	0.571	0.340036	0.142	0.490569	0.364	0.215
BRWD1	0.57	0.366593	0.14	0.528882	0.481	0.366
CCSER2	0.57	0.284993	0.14	0.411158	0.649	0.512
PARP8	0.57	0.199384	0.14	0.287651	0.935	0.879
CARD11	0.431	-0.273848	0.138	-0.39508	0.286	0.407
GPATCH8	0.569	0.321275	0.138	0.463502	0.519	0.39
SP140	0.569	0.282612	0.138	0.407723	0.351	0.202
MAPK1	0.568	0.296207	0.136	0.427336	0.468	0.329
UPF3A	0.568	0.463613	0.136	0.668852	0.221	0.081
STK39	0.568	0.26685	0.136	0.384983	0.532	0.399
RAF1	0.433	-0.652531	0.134	-0.941404	0.065	0.194
HECA	0.567	0.301864	0.134	0.435498	0.377	0.238
STAT4	0.567	0.184351	0.134	0.265962	0.727	0.626
MBP	0.566	0.24695	0.132	0.356273	0.597	0.463
TBL1XR1	0.566	0.297789	0.132	0.429619	0.545	0.421
ZEB2	0.566	0.521362	0.132	0.752166	0.351	0.231
WWOX	0.565	0.3085	0.13	0.445072	0.506	0.382
CCDC91	0.565	0.180804	0.13	0.260845	0.584	0.455
SYTL3	0.565	0.290886	0.13	0.41966	0.688	0.6
ITGA4	0.565	0.1752	0.13	0.25276	0.662	0.584
COPA	0.565	0.437717	0.13	0.631493	0.286	0.163
FNDC3A	0.436	-0.298956	0.128	-0.431302	0.182	0.318
IMMP2L	0.436	-0.575251	0.128	-0.829912	0.312	0.402
RBPJ	0.564	0.238906	0.128	0.344668	0.558	0.452
TCF12	0.437	-0.211415	0.126	-0.305008	0.416	0.514
RP11-305L7.3	0.563	0.364312	0.126	0.525591	0.26	0.126
ZNF217	0.563	0.390294	0.126	0.563076	0.247	0.117
AEBP2	0.563	0.299474	0.126	0.43205	0.338	0.212
MYBL1	0.562	0.224547	0.124	0.323953	0.39	0.265
ARHGAP26	0.562	0.210699	0.124	0.303974	0.597	0.465
SPON2	0.562	0.323537	0.124	0.466766	0.273	0.142
MT-CO1	0.438	-0.266185	0.124	-0.384024	0.571	0.633
LINC-PINT	0.561	0.192251	0.122	0.27736	0.831	0.772
PRKCQ	0.561	0.229474	0.122	0.331062	0.701	0.594
NFX1	0.561	0.365563	0.122	0.527396	0.247	0.124
NFIB	0.561	0.461639	0.122	0.666005	0.195	0.072
PLCL2	0.561	0.18602	0.122	0.26837	0.571	0.466
ARF1	0.561	0.4754	0.122	0.685857	0.195	0.072
RUNX3	0.561	0.205782	0.122	0.296881	0.403	0.269
PRKCA	0.439	-0.588122	0.122	-0.84848	0.208	0.319
CH507-513H4.1	0.56	0.26744	0.12	0.385834	0.455	0.334
SLC9A8	0.56	0.43487	0.12	0.627384	0.221	0.101
TC2N	0.56	0.227233	0.12	0.327828	0.714	0.642
EIF3A	0.56	0.360093	0.12	0.519504	0.273	0.153
CAMK1D	0.559	0.203489	0.118	0.293572	0.532	0.415
CDK5RAP2	0.559	0.249275	0.118	0.359628	0.338	0.211
PRKX	0.559	0.220294	0.118	0.317817	0.39	0.257
SEC31A	0.559	0.321023	0.118	0.463139	0.286	0.164
JAK1	0.559	0.186061	0.118	0.26843	0.636	0.544
AC092580.4	0.558	0.321704	0.116	0.464121	0.208	0.086
SYNRG	0.558	0.246531	0.116	0.355669	0.481	0.357
PRKCB	0.558	0.233797	0.116	0.337298	0.623	0.516
LITAF	0.558	0.396075	0.116	0.571415	0.325	0.207
APBA2	0.558	0.283533	0.116	0.409051	0.325	0.199
AGO2	0.558	0.272786	0.116	0.393546	0.39	0.261
KIF2A	0.558	0.187519	0.116	0.270532	0.429	0.281
TTC13	0.558	0.213014	0.116	0.307314	0.351	0.22
KLHL24	0.557	0.298088	0.114	0.430049	0.286	0.167
ATXN7	0.557	0.25585	0.114	0.369114	0.429	0.315
ACSL3	0.557	0.445656	0.114	0.642946	0.195	0.079
THOC3	0.443	-0.678519	0.114	-0.978897	0.065	0.176
XRCC6	0.556	0.32007	0.112	0.461764	0.208	0.092
TRGC2	0.556	0.251126	0.112	0.362298	0.338	0.212
MRPL1	0.556	0.279545	0.112	0.403299	0.299	0.181
LEF1	0.444	-0.65081	0.112	-0.93892	0.169	0.27
LINC00869	0.555	0.229089	0.11	0.330505	0.377	0.262
NPLOC4	0.555	0.32568	0.11	0.469858	0.221	0.108
NUFIP2	0.555	0.225857	0.11	0.325843	0.299	0.181
PFDN5	0.555	0.437434	0.11	0.631084	0.169	0.058
UBE2K	0.555	0.197365	0.11	0.284738	0.494	0.375
SP140L	0.555	0.193291	0.11	0.27886	0.286	0.163
MTR	0.555	0.202186	0.11	0.291692	0.338	0.219
TGFBR3	0.555	0.303784	0.11	0.438268	0.377	0.277
ARID1B	0.445	-0.255111	0.11	-0.368048	0.61	0.659
PDPR	0.554	0.425638	0.108	0.614065	0.195	0.089
PDGFD	0.554	0.37236	0.108	0.537202	0.247	0.138
RANBP9	0.554	0.343981	0.108	0.49626	0.299	0.198
KPNA1	0.554	0.2877	0.108	0.415063	0.286	0.173
PPP1R12B	0.446	-0.265394	0.108	-0.382882	0.156	0.254
GPCPD1	0.553	0.28629	0.106	0.413029	0.429	0.345
ANP32A	0.553	0.331713	0.106	0.47856	0.195	0.087
GRAMD1B	0.553	0.429741	0.106	0.619985	0.26	0.154
GOLGB1	0.553	0.27316	0.106	0.394087	0.299	0.191
HNRNPC	0.447	-0.23963	0.106	-0.345714	0.377	0.45
MYL2	0.447	-0.57732	0.106	-0.832896	0.065	0.169
RASSF3	0.447	-0.291065	0.106	-0.419917	0.221	0.321
UQCC1	0.552	0.41507	0.104	0.59882	0.195	0.091
TRPC4AP	0.552	0.249384	0.104	0.359784	0.312	0.206
LRCH1	0.552	0.324461	0.104	0.468099	0.325	0.22
UBL3	0.552	0.227447	0.104	0.328136	0.325	0.211
GIT2	0.552	0.180456	0.104	0.260343	0.325	0.205
ZRSR2	0.552	0.456889	0.104	0.659152	0.156	0.051
FBXL17	0.552	0.189689	0.104	0.273663	0.519	0.429
SECISBP2	0.448	-0.4374	0.104	-0.631035	0.169	0.258
SCMH1	0.448	-0.530457	0.104	-0.765288	0.117	0.212
AC131056.3	0.551	0.307863	0.102	0.444153	0.221	0.114
TTC3	0.551	0.185026	0.102	0.266936	0.364	0.256
CD226	0.551	0.209168	0.102	0.301766	0.455	0.345
KIAA0556	0.551	0.266564	0.102	0.384571	0.182	0.076
NPIPB4	0.551	0.224261	0.102	0.32354	0.364	0.269
SIPA1L1	0.551	0.179513	0.102	0.258983	0.519	0.42
TFCP2	0.551	0.317395	0.102	0.457904	0.299	0.197
SENP6	0.551	0.188931	0.102	0.272569	0.506	0.371
SLC30A5	0.551	0.437528	0.102	0.63122	0.156	0.054
CAPZA1	0.551	0.225997	0.102	0.326045	0.377	0.272
NIN	0.449	-0.321378	0.102	-0.46365	0.208	0.302
CLYBL	0.449	-0.584596	0.102	-0.843394	0.065	0.162
ARHGEF6	0.449	-0.377979	0.102	-0.545308	0.195	0.285
TSC22D3	0.449	-0.363658	0.102	-0.524648	0.312	0.393
ABCB1	0.55	0.503625	0.1	0.726577	0.169	0.07
FAM208A	0.55	0.225875	0.1	0.325869	0.312	0.206
LPGAT1	0.55	0.210855	0.1	0.304199	0.247	0.139
HP1BP3	0.55	0.319533	0.1	0.460988	0.338	0.241
TXK	0.45	-0.389423	0.1	-0.561819	0.078	0.178
B4GALT5	0.549	0.296367	0.098	0.427567	0.286	0.183
PHF21A	0.549	0.343695	0.098	0.495847	0.429	0.345
SH3BGRL	0.549	0.284809	0.098	0.410892	0.273	0.173
CHST12	0.549	0.263796	0.098	0.380577	0.195	0.092
RELL1	0.549	0.355369	0.098	0.512689	0.221	0.122
GSK3B	0.549	0.209918	0.098	0.302847	0.468	0.345
LPIN2	0.451	-0.504541	0.098	-0.727899	0.195	0.266
ZFC3H1	0.451	-0.285834	0.098	-0.412372	0.195	0.292
ELAVL1	0.548	0.19139	0.096	0.276118	0.26	0.159
CIRBP	0.548	0.234561	0.096	0.3384	0.247	0.146
SNX29	0.548	0.24798	0.096	0.357759	0.299	0.206
HSP90AA1	0.548	0.305287	0.096	0.440436	0.208	0.109
JAML	0.548	0.364957	0.096	0.526522	0.286	0.197
HIP1	0.548	0.251369	0.096	0.362649	0.221	0.121
ATP1B3	0.548	0.495904	0.096	0.715438	0.195	0.102
PLXND1	0.548	0.303453	0.096	0.437791	0.195	0.096
PRPF38A	0.548	0.374156	0.096	0.539792	0.13	0.032
PDE8A	0.452	-0.639897	0.096	-0.923177	0.091	0.179
ADAM10	0.452	-0.30235	0.096	-0.436199	0.299	0.367
SF1	0.452	-0.224044	0.096	-0.323227	0.221	0.307
SERGEF	0.452	-0.335247	0.096	-0.483659	0.078	0.172
ATG5	0.452	-0.340483	0.096	-0.491213	0.13	0.227
TRANK1	0.452	-0.462381	0.096	-0.667075	0.117	0.205
ADAMTS17	0.547	0.433285	0.094	0.625098	0.182	0.089
ABHD2	0.547	0.414363	0.094	0.5978	0.221	0.129
RIN3	0.547	0.398712	0.094	0.57522	0.221	0.126
ZMYM2	0.547	0.268875	0.094	0.387905	0.442	0.341
SBF2	0.547	0.395601	0.094	0.570731	0.299	0.208
GSTK1	0.547	0.325213	0.094	0.469183	0.221	0.128
TPRG1	0.547	0.216131	0.094	0.311812	0.247	0.142
KPNA4	0.547	0.295379	0.094	0.426142	0.234	0.138
GYG1	0.547	0.416373	0.094	0.600699	0.143	0.049
GLMN	0.547	0.229706	0.094	0.331396	0.247	0.147
NFIA	0.547	0.351045	0.094	0.506451	0.299	0.206
TRABD	0.546	0.315522	0.092	0.455202	0.169	0.073
TCF3	0.546	0.349697	0.092	0.504506	0.13	0.036
ZFAND6	0.546	0.180699	0.092	0.260693	0.338	0.235
GNG2	0.546	0.343929	0.092	0.496185	0.481	0.382
ADIPOR2	0.546	0.350394	0.092	0.505512	0.208	0.118
MSN	0.546	0.251682	0.092	0.363101	0.468	0.363
TET2	0.546	0.224243	0.092	0.323515	0.26	0.162
USP40	0.546	0.488961	0.092	0.705422	0.143	0.051
RAB7A	0.454	-0.361607	0.092	-0.521688	0.143	0.233
ACTR3	0.454	-0.377334	0.092	-0.544378	0.208	0.288
MYO1F	0.545	0.262887	0.09	0.379266	0.377	0.288
USP7	0.545	0.282188	0.09	0.407112	0.247	0.157
EFR3A	0.545	0.274182	0.09	0.395561	0.299	0.208
GALNT11	0.545	0.240783	0.09	0.347376	0.273	0.182
COG5	0.545	0.19748	0.09	0.284904	0.506	0.429
JAKMIP2	0.545	0.407567	0.09	0.587995	0.221	0.138
XPC	0.545	0.34574	0.09	0.498797	0.208	0.117
SPATS2L	0.545	0.306422	0.09	0.442073	0.195	0.104
GNLY	0.545	0.465412	0.09	0.671447	0.169	0.077
CD58	0.545	0.253065	0.09	0.365095	0.247	0.149
ZBTB40	0.545	0.367136	0.09	0.529665	0.169	0.08
WWP2	0.455	-0.406585	0.09	-0.586578	0.13	0.215
RORA	0.455	-0.214117	0.09	-0.308906	0.61	0.63
PPP2R5E	0.455	-0.308513	0.09	-0.44509	0.156	0.248
MLXIP	0.455	-0.526313	0.09	-0.759309	0.039	0.127
PVT1	0.455	-0.389838	0.09	-0.562418	0.273	0.345
SHPRH	0.455	-0.294447	0.09	-0.424797	0.13	0.218
KIAA1033	0.544	0.239944	0.088	0.346166	0.247	0.155
EPT1	0.544	0.37724	0.088	0.544242	0.156	0.067
PDPK1	0.544	0.272078	0.088	0.392526	0.208	0.12
GABPB1	0.544	0.271732	0.088	0.392027	0.312	0.224
KHNYN	0.544	0.475655	0.088	0.686225	0.13	0.044
ZDHHC20	0.544	0.179417	0.088	0.258843	0.325	0.229
IL10RA	0.544	0.189182	0.088	0.272932	0.416	0.333
SPTAN1	0.544	0.20716	0.088	0.298868	0.338	0.243
SYAP1	0.544	0.357479	0.088	0.515733	0.195	0.107
PRKAG2	0.544	0.217574	0.088	0.313892	0.312	0.228
MBOAT1	0.544	0.235228	0.088	0.339362	0.195	0.103
IRF2	0.544	0.244763	0.088	0.353118	0.247	0.151
UBA6-AS1	0.544	0.384562	0.088	0.554806	0.156	0.069
CCDC50	0.544	0.356167	0.088	0.51384	0.143	0.054
THOC7	0.544	0.421912	0.088	0.60869	0.117	0.029
CD8A	0.544	0.345912	0.088	0.499045	0.169	0.079
FBXO28	0.544	0.399167	0.088	0.575876	0.182	0.097
ITGB3BP	0.544	0.292125	0.088	0.421447	0.156	0.067
KAT6A	0.456	-0.26328	0.088	-0.379832	0.377	0.445
PPP3CC	0.456	-0.333008	0.088	-0.480429	0.312	0.356
CDK19	0.456	-0.524525	0.088	-0.756729	0.13	0.204
CCNL1	0.456	-0.377985	0.088	-0.545317	0.143	0.225
ZBP1	0.543	0.278528	0.086	0.401831	0.156	0.067
RBBP6	0.543	0.248847	0.086	0.359011	0.208	0.119
GGA2	0.543	0.256577	0.086	0.370163	0.221	0.133
HMOX2	0.543	0.252614	0.086	0.364445	0.208	0.115
MARK3	0.543	0.245283	0.086	0.353869	0.403	0.327
INTS6	0.543	0.291445	0.086	0.420466	0.247	0.168
LSP1	0.543	0.27042	0.086	0.390134	0.195	0.106
CREBRF	0.543	0.204418	0.086	0.294913	0.299	0.209
ANKZF1	0.543	0.486965	0.086	0.702542	0.156	0.073
RAB3GAP2	0.543	0.240633	0.086	0.34716	0.312	0.225
CD55	0.543	0.213884	0.086	0.308569	0.208	0.119
FBXO42	0.543	0.270263	0.086	0.389908	0.26	0.173
ZNF207	0.457	-0.256406	0.086	-0.369916	0.286	0.352
PPIP5K2	0.457	-0.517743	0.086	-0.746945	0.065	0.147
ZNF430	0.542	0.387716	0.084	0.559356	0.169	0.088
CHD6	0.542	0.187415	0.084	0.270383	0.364	0.273
SNX5	0.542	0.355522	0.084	0.51291	0.13	0.045
AP1G1	0.542	0.273872	0.084	0.395114	0.26	0.173
RAB8B	0.542	0.187822	0.084	0.27097	0.299	0.206
DDB2	0.542	0.294691	0.084	0.425149	0.208	0.125
RAD23B	0.542	0.268339	0.084	0.387131	0.195	0.109
TNFAIP3	0.542	0.244413	0.084	0.352614	0.312	0.232
FAM193B	0.542	0.26651	0.084	0.384492	0.182	0.097
SLC4A4	0.542	0.36643	0.084	0.528647	0.143	0.058
ST6GAL1	0.542	0.18818	0.084	0.271486	0.545	0.485
STAT1	0.542	0.242938	0.084	0.350486	0.26	0.174
SLAMF6	0.542	0.182095	0.084	0.262707	0.519	0.438
MCOLN2	0.542	0.274185	0.084	0.395565	0.247	0.162
PTP4A2	0.542	0.203064	0.084	0.292959	0.221	0.133
ZCCHC17	0.542	0.311582	0.084	0.449518	0.156	0.07
FGD3	0.458	-0.363783	0.084	-0.524827	0.247	0.303
GNAQ	0.458	-0.353333	0.084	-0.509752	0.195	0.272
MLLT3	0.458	-0.342006	0.084	-0.49341	0.286	0.355
FAM188A	0.541	0.208953	0.082	0.301455	0.208	0.124
TGIF1	0.541	0.407873	0.082	0.588437	0.117	0.034
SMURF2	0.541	0.191755	0.082	0.276644	0.312	0.222
ZC3H13	0.541	0.209029	0.082	0.301565	0.247	0.16
GTF2F2	0.541	0.198274	0.082	0.286049	0.221	0.135
METTL25	0.541	0.31144	0.082	0.449314	0.156	0.071
SLC38A2	0.541	0.316541	0.082	0.456671	0.208	0.12
PSAP	0.541	0.347417	0.082	0.501216	0.156	0.074
USP47	0.541	0.175527	0.082	0.253232	0.429	0.344
CHN2	0.541	0.231944	0.082	0.334625	0.195	0.109
RAPGEF2	0.541	0.337014	0.082	0.486209	0.312	0.236
MSL2	0.541	0.183799	0.082	0.265165	0.273	0.181
RPS6KC1	0.541	0.218294	0.082	0.314932	0.221	0.136
TOR1AIP2	0.541	0.273519	0.082	0.394604	0.13	0.045
MYL12A	0.459	-0.448094	0.082	-0.646463	0.104	0.181
CRTC3	0.459	-0.316475	0.082	-0.456577	0.156	0.247
UIMC1	0.459	-0.330166	0.082	-0.476328	0.117	0.195
VPS13D	0.459	-0.320434	0.082	-0.462289	0.247	0.309
RP11-239H6.2	0.54	0.496904	0.08	0.716881	0.117	0.037
PPP6R2	0.54	0.173852	0.08	0.250815	0.312	0.218
MGA	0.54	0.247046	0.08	0.356411	0.26	0.178
WDR25	0.54	0.493091	0.08	0.711379	0.13	0.051
SNX6	0.54	0.311967	0.08	0.450073	0.221	0.142
RECQL	0.54	0.374115	0.08	0.539734	0.156	0.077
WDR11	0.54	0.297684	0.08	0.429467	0.169	0.088
CUL5	0.54	0.192537	0.08	0.277773	0.273	0.19
THOC2	0.54	0.242081	0.08	0.34925	0.26	0.182
RBAK-RBAKDN	0.54	0.177849	0.08	0.256582	0.169	0.084
CTNNB1	0.54	0.291842	0.08	0.421039	0.286	0.219
CNIH4	0.54	0.404579	0.08	0.583684	0.117	0.036
GOLGA8A	0.46	-0.433393	0.08	-0.625254	0.091	0.165
TBC1D4	0.46	-0.409083	0.08	-0.590183	0.052	0.135
ATAD1	0.46	-0.395395	0.08	-0.570435	0.039	0.119
TRIM22	0.46	-0.319887	0.08	-0.461499	0.286	0.336
SCAI	0.46	-0.523601	0.08	-0.755396	0.052	0.131
ZNF107	0.46	-0.312013	0.08	-0.450139	0.065	0.147
ATG7	0.46	-0.269504	0.08	-0.388812	0.221	0.293
ZAP70	0.46	-0.393825	0.08	-0.56817	0.117	0.193
ROCK2	0.46	-0.325006	0.08	-0.468884	0.104	0.181
SMAP2	0.46	-0.213156	0.08	-0.307519	0.506	0.564
THRAP3	0.46	-0.34605	0.08	-0.499245	0.182	0.247
SLC35E2B	0.46	-0.488058	0.08	-0.704118	0.039	0.115
TPT1-AS1	0.539	0.320433	0.078	0.462288	0.195	0.122
SMG1	0.539	0.266985	0.078	0.385178	0.403	0.33
FAN1	0.539	0.441737	0.078	0.637292	0.117	0.04
HNRNPA1	0.539	0.326669	0.078	0.471284	0.143	0.065
KLRD1	0.539	0.389961	0.078	0.562595	0.208	0.128
MICU1	0.539	0.21592	0.078	0.311507	0.234	0.157
DDX50	0.539	0.298994	0.078	0.431357	0.195	0.119
USP28	0.539	0.354848	0.078	0.511937	0.195	0.122
GAB2	0.539	0.322708	0.078	0.465569	0.182	0.104
ENTPD4	0.539	0.199866	0.078	0.288345	0.221	0.14
WDR27	0.539	0.425072	0.078	0.613249	0.169	0.091
OXCT1	0.539	0.237721	0.078	0.342959	0.247	0.161
PCCB	0.539	0.402849	0.078	0.581188	0.117	0.04
ID2	0.539	0.239185	0.078	0.345072	0.234	0.154
RC3H1	0.539	0.175595	0.078	0.253331	0.351	0.271
ANKRD13C	0.539	0.247839	0.078	0.357556	0.234	0.161
BCAS3	0.461	-0.250246	0.078	-0.361029	0.377	0.443
PTK2B	0.461	-0.196512	0.078	-0.283507	0.299	0.356
PHTF2	0.461	-0.313019	0.078	-0.451591	0.286	0.35
QKI	0.461	-0.284678	0.078	-0.410703	0.13	0.204
YIPF4	0.461	-0.376515	0.078	-0.543196	0.117	0.186
TXNIP	0.461	-0.195314	0.078	-0.281779	0.61	0.64
ZFY	0.538	0.280487	0.076	0.404657	0.143	0.065
TOP3A	0.538	0.33376	0.076	0.481514	0.117	0.041
PITPNA	0.538	0.464867	0.076	0.670662	0.13	0.057
DAPK2	0.538	0.26805	0.076	0.386714	0.182	0.104
PARP4	0.538	0.182657	0.076	0.263518	0.429	0.375
NSMCE2	0.538	0.270496	0.076	0.390243	0.377	0.312
CSPP1	0.538	0.200299	0.076	0.288971	0.195	0.112
PGK1	0.538	0.389485	0.076	0.561908	0.208	0.134
IL2RG	0.538	0.367607	0.076	0.530345	0.156	0.079
UBA1	0.538	0.195127	0.076	0.281509	0.143	0.064
TNRC18	0.538	0.301664	0.076	0.43521	0.182	0.106
ANKRA2	0.538	0.27642	0.076	0.39879	0.13	0.053
ANAPC10	0.538	0.444252	0.076	0.640921	0.143	0.068
HDAC4	0.538	0.176322	0.076	0.254379	0.468	0.404
DMAP1	0.538	0.25098	0.076	0.362088	0.104	0.026
UBE2H	0.462	-0.335163	0.076	-0.483537	0.195	0.261
OSBPL3	0.462	-0.2371	0.076	-0.342063	0.169	0.247
MDN1	0.462	-0.260724	0.076	-0.376145	0.078	0.156
IL7R	0.462	-0.197449	0.076	-0.284858	0.494	0.565
LINC00969	0.537	0.188509	0.074	0.271961	0.286	0.215
ZNF573	0.537	0.289941	0.074	0.418296	0.13	0.054
GAS7	0.537	0.246953	0.074	0.356279	0.182	0.104
NPIPB3	0.537	0.26491	0.074	0.382184	0.182	0.108
DIP2C	0.537	0.267387	0.074	0.385758	0.169	0.092
TSTD2	0.537	0.267686	0.074	0.38619	0.117	0.041
MTPN	0.537	0.350533	0.074	0.505713	0.169	0.096
TNPO3	0.537	0.248171	0.074	0.358034	0.247	0.168
GTF2IRD2B	0.537	0.251782	0.074	0.363245	0.13	0.054
FOXO3	0.537	0.174531	0.074	0.251794	0.364	0.301
SUCLG2-AS1	0.537	0.332472	0.074	0.479656	0.117	0.042
IQSEC1	0.537	0.235784	0.074	0.340164	0.338	0.254
SEPT2	0.537	0.187555	0.074	0.270585	0.273	0.199
CBWD2	0.537	0.306994	0.074	0.442898	0.169	0.094
CDC42EP3	0.537	0.216293	0.074	0.312045	0.143	0.066
LTBP1	0.537	0.355313	0.074	0.512608	0.13	0.056
MB	0.463	-0.398147	0.074	-0.574404	0.091	0.16
ATP9B	0.463	-0.301695	0.074	-0.435254	0.312	0.345
TANGO6	0.463	-0.412515	0.074	-0.595133	0.117	0.183
N4BP2L1	0.463	-0.408533	0.074	-0.589388	0.052	0.124
MXI1	0.463	-0.431153	0.074	-0.622022	0.065	0.136
ADD3	0.463	-0.275294	0.074	-0.397165	0.273	0.33
EXOC6	0.463	-0.334354	0.074	-0.482371	0.143	0.208
P4HA1	0.463	-0.44615	0.074	-0.643659	0.039	0.112
CHD1	0.463	-0.299816	0.074	-0.432544	0.208	0.267
TBC1D5	0.463	-0.186154	0.074	-0.268563	0.506	0.543
HPCAL1	0.463	-0.347516	0.074	-0.50136	0.117	0.186
S100PBP	0.463	-0.451746	0.074	-0.651732	0.091	0.158
TSHZ1	0.536	0.230864	0.072	0.333067	0.195	0.124
USP36	0.536	0.243727	0.072	0.351624	0.273	0.206
LRRC37A2	0.536	0.23143	0.072	0.333884	0.169	0.094
RSPRY1	0.536	0.280764	0.072	0.405057	0.143	0.071
YLPM1	0.536	0.186829	0.072	0.269538	0.26	0.19
DCP1B	0.536	0.263312	0.072	0.379878	0.156	0.083
PPP2R1B	0.536	0.365297	0.072	0.527012	0.143	0.072
ZC3H3	0.536	0.284381	0.072	0.410275	0.13	0.058
HGSNAT	0.536	0.222357	0.072	0.320793	0.208	0.135
AGK	0.536	0.285145	0.072	0.411377	0.169	0.096
ZNF131	0.536	0.208721	0.072	0.30112	0.299	0.208
WDR75	0.536	0.295569	0.072	0.426416	0.143	0.071
NBAS	0.536	0.177199	0.072	0.255644	0.338	0.264
ITPKB	0.536	0.179165	0.072	0.25848	0.416	0.35
H3F3B	0.464	-0.210714	0.072	-0.303996	0.065	0.138
SLC7A6	0.464	-0.413841	0.072	-0.597046	0.104	0.169
OPTN	0.464	-0.340024	0.072	-0.490551	0.078	0.149
BIRC3	0.464	-0.477588	0.072	-0.689013	0.104	0.174
CREBZF	0.464	-0.373875	0.072	-0.539387	0.078	0.147
MCPH1	0.464	-0.267209	0.072	-0.385501	0.143	0.216
FBXO38	0.464	-0.266458	0.072	-0.384418	0.052	0.125
AFF4	0.464	-0.317296	0.072	-0.457762	0.143	0.211
RAP1GDS1	0.464	-0.285609	0.072	-0.412047	0.429	0.441
IKZF2	0.464	-0.667758	0.072	-0.963372	0.143	0.208
FAM126B	0.464	-0.348848	0.072	-0.503282	0.078	0.149
FAM35A	0.535	0.301681	0.07	0.435234	0.208	0.142
ZNF440	0.535	0.311242	0.07	0.449028	0.104	0.033
SLA2	0.535	0.206639	0.07	0.298117	0.208	0.133
CD7	0.535	0.408283	0.07	0.589028	0.117	0.048
PSMD12	0.535	0.256587	0.07	0.370177	0.143	0.074
LRRC37B	0.535	0.23468	0.07	0.338572	0.208	0.14
ADGRG5	0.535	0.316228	0.07	0.45622	0.104	0.033
TMEM204	0.535	0.295868	0.07	0.426847	0.104	0.033
ZNF710	0.535	0.454198	0.07	0.65527	0.143	0.077
DENR	0.535	0.188373	0.07	0.271765	0.156	0.083
NEDD1	0.535	0.308751	0.07	0.445433	0.143	0.074
KANSL2	0.535	0.302856	0.07	0.436928	0.13	0.06
PIK3AP1	0.535	0.235562	0.07	0.339845	0.117	0.045
ERP44	0.535	0.258618	0.07	0.373106	0.195	0.124
CACNA2D1	0.535	0.330397	0.07	0.476663	0.13	0.061
WIPI2	0.535	0.261579	0.07	0.377378	0.143	0.072
TBC1D19	0.535	0.251752	0.07	0.363201	0.208	0.138
PDE6D	0.535	0.380703	0.07	0.549238	0.143	0.074
SLAMF7	0.535	0.304053	0.07	0.438656	0.104	0.033
ERI3	0.535	0.362637	0.07	0.523174	0.156	0.09
C10orf54	0.465	-0.197955	0.07	-0.285589	0.052	0.126
ADNP	0.465	-0.362626	0.07	-0.523159	0.182	0.236
ZNF407	0.465	-0.337379	0.07	-0.486735	0.338	0.373
PTGES3	0.465	-0.274523	0.07	-0.396053	0.091	0.158
ADK	0.465	-0.185573	0.07	-0.267725	0.338	0.402
HNRNPH3	0.465	-0.290078	0.07	-0.418494	0.078	0.149
GLCCI1	0.465	-0.310892	0.07	-0.448523	0.286	0.336
SGCD	0.465	-0.673541	0.07	-0.971714	0.039	0.109
SERINC5	0.465	-0.349054	0.07	-0.503579	0.325	0.362
PPA2	0.465	-0.403664	0.07	-0.582364	0.104	0.167
SRGAP2C	0.465	-0.342259	0.07	-0.493775	0.143	0.205
CD53	0.465	-0.193308	0.07	-0.278884	0.481	0.514
CDK5RAP3	0.534	0.324166	0.068	0.467673	0.13	0.061
NCBP3	0.534	0.286953	0.068	0.413986	0.156	0.088
ACSF3	0.534	0.267425	0.068	0.385813	0.143	0.076
R3HCC1L	0.534	0.225683	0.068	0.325592	0.234	0.17
GTF2IRD2	0.534	0.373579	0.068	0.538961	0.104	0.036
NHSL1	0.534	0.444194	0.068	0.640837	0.104	0.035
SNX3	0.534	0.309762	0.068	0.446892	0.13	0.06
TBC1D22B	0.534	0.294023	0.068	0.424185	0.13	0.062
PIM1	0.534	0.354267	0.068	0.511099	0.13	0.063
MAML1	0.534	0.197988	0.068	0.285636	0.169	0.099
CHIC2	0.534	0.235119	0.068	0.339204	0.312	0.242
CEP97	0.534	0.227032	0.068	0.327538	0.13	0.061
FRMD4B	0.534	0.287003	0.068	0.414058	0.182	0.111
GALNT3	0.534	0.23226	0.068	0.33508	0.117	0.047
DENND1B	0.534	0.227624	0.068	0.328392	0.377	0.314
ZBTB37	0.534	0.308755	0.068	0.445439	0.143	0.074
MAN1C1	0.534	0.370302	0.068	0.534233	0.156	0.09
CEP104	0.534	0.280516	0.068	0.404698	0.143	0.075
SON	0.466	-0.214681	0.068	-0.309719	0.39	0.44
MKL1	0.466	-0.206571	0.068	-0.298019	0.221	0.29
MAP3K14	0.466	-0.339765	0.068	-0.490178	0.052	0.121
MBTPS1	0.466	-0.324031	0.068	-0.467478	0.13	0.193
PPP2R3C	0.466	-0.424441	0.068	-0.612339	0.039	0.107
ENOX2	0.466	-0.488836	0.068	-0.705241	0.039	0.106
SLC25A13	0.466	-0.401969	0.068	-0.579919	0.065	0.13
RNF216	0.466	-0.323122	0.068	-0.466167	0.208	0.265
SPATA5	0.466	-0.368707	0.068	-0.531932	0.208	0.26
TMEM156	0.466	-0.423345	0.068	-0.610758	0.078	0.143
SPTBN1	0.466	-0.303194	0.068	-0.437416	0.104	0.168
ATAD2B	0.466	-0.293587	0.068	-0.423557	0.195	0.255
TRAF3IP3	0.466	-0.318751	0.068	-0.45986	0.234	0.281
NUP50	0.533	0.265805	0.066	0.383475	0.143	0.076
ACSS1	0.533	0.257436	0.066	0.371401	0.13	0.063
FAM117A	0.533	0.245954	0.066	0.354837	0.182	0.117
CFDP1	0.533	0.278928	0.066	0.402409	0.234	0.17
TMEM62	0.533	0.258796	0.066	0.373363	0.156	0.089
TCP11L2	0.533	0.242624	0.066	0.350033	0.156	0.09
CLK4	0.533	0.265577	0.066	0.383146	0.182	0.117
PLA2G12A	0.533	0.243032	0.066	0.350621	0.117	0.051
MTMR14	0.533	0.253756	0.066	0.366093	0.156	0.088
SRSF2	0.467	-0.332347	0.066	-0.479476	0.065	0.131
TERF2IP	0.467	-0.404365	0.066	-0.583376	0.078	0.138
CNOT1	0.467	-0.223882	0.066	-0.322994	0.234	0.288
PTEN	0.467	-0.217728	0.066	-0.314116	0.208	0.267
SORL1	0.467	-0.224779	0.066	-0.324288	0.286	0.34
SUMF2	0.467	-0.352931	0.066	-0.509172	0.039	0.106
LCP2	0.467	-0.218363	0.066	-0.315031	0.39	0.429
POLR2B	0.467	-0.274179	0.066	-0.395557	0.091	0.155
CH507-528H12.1	0.532	-0.174242	0.064	-0.251378	0.597	0.497
ZNF507	0.532	0.20898	0.064	0.301494	0.143	0.076
NCOA5	0.532	0.287238	0.064	0.414397	0.13	0.067
NAPB	0.532	0.189201	0.064	0.272959	0.13	0.063
MBD1	0.532	0.296175	0.064	0.427291	0.117	0.052
MYOM1	0.532	0.193502	0.064	0.279164	0.169	0.102
EFTUD2	0.532	0.25817	0.064	0.372461	0.13	0.065
FBN1	0.532	0.324078	0.064	0.467546	0.13	0.067
GCH1	0.532	0.275769	0.064	0.397851	0.13	0.067
PHF11	0.532	0.19931	0.064	0.287544	0.221	0.157
NUP58	0.532	0.230969	0.064	0.333218	0.156	0.09
GOLGA3	0.532	0.223245	0.064	0.322075	0.143	0.076
SNRNP35	0.532	0.342781	0.064	0.494529	0.104	0.04
NARS2	0.532	0.236728	0.064	0.341526	0.143	0.078
NAV2	0.532	0.215678	0.064	0.311158	0.156	0.091
MED27	0.532	0.192577	0.064	0.27783	0.247	0.181
RBMX	0.532	0.18144	0.064	0.261762	0.247	0.184
MORF4L2	0.532	0.360942	0.064	0.52073	0.143	0.083
PSMB9	0.532	0.393578	0.064	0.567813	0.143	0.082
REEP5	0.532	0.284034	0.064	0.409774	0.156	0.09
PPWD1	0.532	0.174879	0.064	0.252296	0.221	0.152
C1QTNF3-AMACR	0.532	0.273968	0.064	0.395252	0.221	0.155
USP38	0.532	0.206594	0.064	0.298053	0.117	0.051
ZNF141	0.532	0.304194	0.064	0.43886	0.169	0.108
MT-CO3	0.468	-0.234021	0.064	-0.337621	0.312	0.36
KATNBL1	0.468	-0.394542	0.064	-0.569204	0.078	0.139
TPP2	0.468	-0.359102	0.064	-0.518075	0.156	0.208
KDM2A	0.468	-0.174164	0.064	-0.251266	0.299	0.354
YTHDF3	0.468	-0.258572	0.064	-0.37304	0.052	0.117
CHM	0.468	-0.395026	0.064	-0.569903	0.065	0.125
MAGT1	0.468	-0.447448	0.064	-0.645532	0.039	0.101
SMURF1	0.468	-0.377344	0.064	-0.544393	0.078	0.139
OCIAD1	0.468	-0.336485	0.064	-0.485445	0.104	0.162
FAM69A	0.468	-0.256071	0.064	-0.369433	0.221	0.28
PDE4B	0.468	-0.239334	0.064	-0.345287	0.338	0.372
IFNAR1	0.531	0.199763	0.062	0.288197	0.143	0.079
UBE2L3	0.531	0.250457	0.062	0.361333	0.156	0.095
EIF3K	0.531	0.330462	0.062	0.476756	0.117	0.056
ZNF431	0.531	0.218773	0.062	0.315623	0.182	0.121
DENND1C	0.531	0.264858	0.062	0.382109	0.13	0.068
NCOA6	0.531	0.205913	0.062	0.297069	0.208	0.146
TMEM230	0.531	0.187154	0.062	0.270007	0.117	0.054
WIPF2	0.531	0.270446	0.062	0.390171	0.169	0.106
SLFN11	0.531	0.344524	0.062	0.497043	0.117	0.056
ZFHX3	0.531	0.276995	0.062	0.399619	0.104	0.043
TRAPPC6B	0.531	0.207311	0.062	0.299086	0.117	0.054
SUPT16H	0.531	0.302082	0.062	0.435812	0.143	0.081
MAP3K8	0.531	0.276036	0.062	0.398236	0.13	0.069
RARS	0.531	0.197241	0.062	0.284558	0.13	0.068
GBE1	0.531	0.287713	0.062	0.415082	0.169	0.108
PLEKHO1	0.531	0.237032	0.062	0.341966	0.104	0.041
ZNHIT6	0.531	0.227136	0.062	0.327689	0.143	0.08
RPA2	0.531	0.333444	0.062	0.481058	0.104	0.044
NCOA3	0.469	-0.202476	0.062	-0.292111	0.325	0.372
SPG11	0.469	-0.273499	0.062	-0.394576	0.234	0.284
PXN	0.469	-0.382575	0.062	-0.551939	0.13	0.181
ELK3	0.469	-0.3388	0.062	-0.488785	0.13	0.188
ERC1	0.469	-0.259159	0.062	-0.373887	0.247	0.298
CTNNA3	0.469	-0.462598	0.062	-0.667388	0.065	0.124
EPC1	0.469	-0.185425	0.062	-0.267512	0.468	0.505
MEGF9	0.469	-0.371695	0.062	-0.536242	0.039	0.1
ELP3	0.469	-0.21155	0.062	-0.305202	0.065	0.128
RPL10	0.469	-0.372972	0.062	-0.538084	0.039	0.101
GMPS	0.469	-0.331456	0.062	-0.47819	0.039	0.101
NISCH	0.469	-0.313241	0.062	-0.451912	0.039	0.1
MCM3AP	0.53	0.183795	0.06	0.26516	0.169	0.106
YPEL1	0.53	0.24405	0.06	0.35209	0.195	0.136
VRK3	0.53	0.304679	0.06	0.439558	0.117	0.058
OGFR	0.53	0.185856	0.06	0.268133	0.104	0.043
KLC1	0.53	0.177862	0.06	0.2566	0.247	0.184
MED4	0.53	0.196354	0.06	0.283279	0.143	0.079
OSBPL5	0.53	0.388052	0.06	0.559841	0.104	0.044
CARNMT1	0.53	0.213344	0.06	0.30779	0.195	0.132
BNC2	0.53	0.291993	0.06	0.421257	0.104	0.044
TBC1D32	0.53	0.226484	0.06	0.326747	0.143	0.082
CMTR1	0.53	0.223753	0.06	0.322807	0.117	0.056
BTN3A2	0.53	0.208886	0.06	0.301358	0.26	0.203
FNIP2	0.53	0.312954	0.06	0.451497	0.13	0.072
DNAJC13	0.53	0.230174	0.06	0.332071	0.182	0.124
TMEM39A	0.53	0.233572	0.06	0.336973	0.143	0.082
D2HGDH	0.53	0.215989	0.06	0.311606	0.169	0.109
UCHL5	0.53	0.362256	0.06	0.522625	0.13	0.071
STAT5B	0.47	-0.211762	0.06	-0.305508	0.247	0.304
WDR20	0.47	-0.330424	0.06	-0.476701	0.156	0.207
LINC01550	0.47	-0.352347	0.06	-0.508329	0.078	0.136
MDM2	0.47	-0.363123	0.06	-0.523876	0.065	0.122
ATP6V1H	0.47	-0.349269	0.06	-0.503888	0.078	0.136
ESYT2	0.47	-0.26912	0.06	-0.388258	0.26	0.301
TRAF3IP2-AS1	0.47	-0.421982	0.06	-0.608792	0.065	0.121
RARS2	0.47	-0.183405	0.06	-0.264598	0.117	0.18
CNOT10	0.47	-0.268911	0.06	-0.387956	0.052	0.111
DES	0.47	-0.30995	0.06	-0.447163	0.078	0.135
XPO1	0.47	-0.259844	0.06	-0.374876	0.247	0.281
TRAF5	0.47	-0.29165	0.06	-0.420762	0.13	0.186
C5orf56	0.529	0.184709	0.058	0.266478	0.299	0.242
NELFCD	0.529	0.196816	0.058	0.283945	0.117	0.057
SLC14A1	0.529	0.226415	0.058	0.326648	0.104	0.045
ZBTB4	0.529	0.231949	0.058	0.334631	0.104	0.046
NUDT21	0.529	0.234625	0.058	0.338493	0.104	0.045
C16orf72	0.529	0.18225	0.058	0.262931	0.156	0.095
TTBK2	0.529	0.182497	0.058	0.263287	0.195	0.136
ATG2B	0.529	0.315252	0.058	0.454812	0.208	0.154
MIPEP	0.529	0.234004	0.058	0.337596	0.104	0.044
HECTD4	0.529	0.20867	0.058	0.301048	0.26	0.201
PDZD8	0.529	0.210727	0.058	0.304015	0.221	0.169
TCF7L2	0.529	0.17974	0.058	0.259311	0.117	0.057
RCL1	0.529	0.328611	0.058	0.474085	0.104	0.044
POLA1	0.529	0.35917	0.058	0.518173	0.13	0.074
RAB9A	0.529	0.254297	0.058	0.366873	0.117	0.059
TMEM200A	0.529	0.238713	0.058	0.344389	0.13	0.072
ATG12	0.529	0.212801	0.058	0.307007	0.156	0.097
RNF168	0.529	0.21187	0.058	0.305664	0.156	0.097
PPP1R7	0.529	0.24328	0.058	0.350978	0.104	0.044
SPOPL	0.529	0.245712	0.058	0.354487	0.143	0.087
ZC3H8	0.529	0.176614	0.058	0.2548	0.13	0.072
RMND5A	0.529	0.212222	0.058	0.306171	0.156	0.098
C1D	0.529	0.249571	0.058	0.360055	0.104	0.044
NME7	0.529	0.279267	0.058	0.402897	0.143	0.085
OSBPL9	0.529	0.176471	0.058	0.254594	0.26	0.195
STX16	0.471	-0.196181	0.058	-0.283029	0.091	0.151
TOP1	0.471	-0.292578	0.058	-0.422101	0.13	0.183
NDEL1	0.471	-0.405083	0.058	-0.584412	0.078	0.132
SRSF5	0.471	-0.307232	0.058	-0.443242	0.169	0.213
CBL	0.471	-0.362192	0.058	-0.522533	0.13	0.177
BTBD10	0.471	-0.407731	0.058	-0.588232	0.091	0.143
SERPINB9	0.471	-0.333196	0.058	-0.4807	0.052	0.109
PHYKPL	0.471	-0.291964	0.058	-0.421215	0.13	0.181
ATF6	0.471	-0.330201	0.058	-0.47638	0.169	0.216
DENND2D	0.471	-0.234235	0.058	-0.33793	0.091	0.149
ZNF331	0.528	0.237208	0.056	0.342219	0.156	0.099
STAU1	0.528	0.187436	0.056	0.270412	0.247	0.188
NAPG	0.528	0.255738	0.056	0.368952	0.117	0.06
UBE2Z	0.528	0.243054	0.056	0.350653	0.13	0.075
SLC46A3	0.528	0.176514	0.056	0.254655	0.104	0.047
CACUL1	0.528	0.189864	0.056	0.273915	0.156	0.098
SIRT1	0.528	0.1985	0.056	0.286376	0.13	0.073
MED17	0.528	0.403843	0.056	0.582623	0.117	0.061
C11orf80	0.528	0.209239	0.056	0.301868	0.156	0.101
PRR5L	0.528	0.258622	0.056	0.373113	0.234	0.176
OSTF1	0.528	0.18033	0.056	0.260162	0.208	0.151
GPAT4	0.528	0.20947	0.056	0.302202	0.117	0.06
SLC25A37	0.528	0.352663	0.056	0.508785	0.117	0.064
RPGR	0.528	0.250252	0.056	0.361037	0.104	0.048
TAB3	0.528	0.193543	0.056	0.279223	0.117	0.059
TRBC1	0.528	0.256094	0.056	0.369466	0.208	0.156
TMEM243	0.528	0.325996	0.056	0.470312	0.156	0.104
RPS6KA2	0.528	0.193124	0.056	0.278619	0.143	0.087
YTHDC2	0.528	0.186452	0.056	0.268993	0.247	0.194
COQ10B	0.528	0.25318	0.056	0.365262	0.104	0.047
MDH1	0.528	0.220911	0.056	0.318707	0.117	0.061
RNF115	0.528	0.239579	0.056	0.345639	0.429	0.378
RPAP2	0.528	0.255807	0.056	0.369051	0.221	0.168
RNF11	0.528	0.235481	0.056	0.339727	0.117	0.06
DGKH	0.472	-0.256955	0.056	-0.370708	0.169	0.219
SESN3	0.472	-0.384825	0.056	-0.555185	0.065	0.12
UHRF2	0.472	-0.249047	0.056	-0.359299	0.26	0.3
HIVEP2	0.472	-0.283063	0.056	-0.408374	0.351	0.372
RASA1	0.472	-0.197687	0.056	-0.285202	0.442	0.464
SUB1	0.472	-0.28233	0.056	-0.407316	0.104	0.158
PDS5A	0.472	-0.213806	0.056	-0.308456	0.351	0.387
HCLS1	0.472	-0.189723	0.056	-0.273712	0.156	0.212
RBM5	0.472	-0.222464	0.056	-0.320948	0.169	0.224
PLCL1	0.472	-0.508901	0.056	-0.734189	0.143	0.188
GPR155	0.472	-0.253001	0.056	-0.365003	0.13	0.18
TMEM87B	0.472	-0.295664	0.056	-0.426552	0.078	0.133
VPS45	0.472	-0.357896	0.056	-0.516335	0.117	0.167
ODF2L	0.472	-0.28437	0.056	-0.41026	0.325	0.353
RERE	0.472	-0.30854	0.056	-0.445129	0.416	0.412
FAM179B	0.527	0.1896	0.054	0.273534	0.117	0.062
DFNB31	0.527	0.305404	0.054	0.440605	0.104	0.049
RP5-857K21.4	0.527	0.376316	0.054	0.542909	0.156	0.102
CYTH4	0.527	0.233958	0.054	0.33753	0.143	0.09
TECR	0.527	0.2467	0.054	0.355913	0.117	0.064
STAT5A	0.527	0.285992	0.054	0.412599	0.104	0.05
SEL1L	0.527	0.205262	0.054	0.29613	0.169	0.112
PNN	0.527	0.26107	0.054	0.376644	0.195	0.143
DIS3	0.527	0.220193	0.054	0.317672	0.13	0.076
ERCC6	0.527	0.259717	0.054	0.374693	0.104	0.05
CCDC84	0.527	0.246586	0.054	0.355749	0.169	0.115
LRRC69	0.527	0.28581	0.054	0.412336	0.104	0.05
TRIM56	0.527	0.265887	0.054	0.383595	0.169	0.118
ARPC1B	0.527	0.314814	0.054	0.454181	0.104	0.049
BAIAP2L1	0.527	0.34417	0.054	0.496533	0.117	0.063
EIF4A2	0.527	0.193537	0.054	0.279215	0.234	0.18
SLC25A36	0.527	0.273723	0.054	0.394899	0.143	0.089
TAF1B	0.527	0.217876	0.054	0.314329	0.143	0.088
SNAP47	0.527	0.366884	0.054	0.529301	0.104	0.051
NUCKS1	0.527	0.237296	0.054	0.342345	0.182	0.131
GOLPH3L	0.527	0.270344	0.054	0.390024	0.117	0.063
MIB1	0.473	-0.237951	0.054	-0.343291	0.117	0.168
ZNF652	0.473	-0.304453	0.054	-0.439233	0.156	0.202
CDR2	0.473	-0.250477	0.054	-0.361361	0.169	0.218
SPPL2A	0.473	-0.185826	0.054	-0.268091	0.117	0.173
PCBP2	0.473	-0.271458	0.054	-0.391631	0.13	0.179
NELL2	0.473	-0.478636	0.054	-0.690525	0.143	0.184
UBASH3B	0.473	-0.28823	0.054	-0.415828	0.143	0.196
UBE2R2	0.473	-0.303821	0.054	-0.438322	0.117	0.167
KDM4C	0.473	-0.302395	0.054	-0.436264	0.117	0.17
INTS10	0.473	-0.244822	0.054	-0.353204	0.052	0.106
ATP11C	0.473	-0.317956	0.054	-0.458713	0.091	0.14
REPS1	0.473	-0.231499	0.054	-0.333982	0.156	0.204
EEF1A1	0.473	-0.409097	0.054	-0.590202	0.065	0.115
LINC00243	0.473	-0.359637	0.054	-0.518847	0.052	0.104
FER	0.473	-0.450433	0.054	-0.649838	0.078	0.127
U2SURP	0.473	-0.228303	0.054	-0.329372	0.117	0.17
SLMAP	0.473	-0.248793	0.054	-0.358932	0.208	0.247
TMEM63A	0.473	-0.227397	0.054	-0.328065	0.091	0.145
SMYD2	0.473	-0.303677	0.054	-0.438114	0.052	0.106
ADRBK1	0.526	0.268752	0.052	0.387727	0.143	0.092
GYS1	0.526	0.211606	0.052	0.305283	0.104	0.052
SAMD4B	0.526	0.24083	0.052	0.347444	0.143	0.092
PDE4A	0.526	0.20227	0.052	0.291814	0.117	0.064
DSTN	0.526	0.371778	0.052	0.536363	0.13	0.083
TRADD	0.526	0.181875	0.052	0.262391	0.117	0.063
THBS1	0.526	0.245895	0.052	0.354752	0.104	0.052
VCL	0.526	0.194688	0.052	0.280876	0.156	0.101
NUDT5	0.526	0.201422	0.052	0.29059	0.13	0.077
ZDHHC13	0.526	0.178851	0.052	0.258028	0.13	0.076
SKAP2	0.526	0.218469	0.052	0.315184	0.143	0.088
WTAP	0.526	0.189732	0.052	0.273726	0.234	0.186
SMIM14	0.526	0.24308	0.052	0.35069	0.117	0.065
BCL6	0.526	0.270823	0.052	0.390715	0.156	0.104
PRKAR2A	0.526	0.213293	0.052	0.307717	0.221	0.177
GCFC2	0.526	0.2886	0.052	0.416362	0.117	0.067
TROVE2	0.526	0.225865	0.052	0.325855	0.143	0.091
HDAC1	0.526	0.244416	0.052	0.352617	0.143	0.091
PRPF6	0.474	-0.30738	0.052	-0.443456	0.052	0.104
UBAC2	0.474	-0.213591	0.052	-0.308147	0.377	0.399
FAM160B1	0.474	-0.316391	0.052	-0.456456	0.078	0.129
SMC5	0.474	-0.248726	0.052	-0.358836	0.234	0.268
BBS9	0.474	-0.247614	0.052	-0.357231	0.156	0.206
CDKAL1	0.474	-0.175398	0.052	-0.253046	0.442	0.477
RAB5A	0.474	-0.227751	0.052	-0.328575	0.104	0.159
OLA1	0.474	-0.252365	0.052	-0.364085	0.104	0.156
GPATCH2	0.474	-0.316449	0.052	-0.456539	0.065	0.116
PDE4DIP	0.474	-0.178712	0.052	-0.257827	0.143	0.195
RP11-356I2.4	0.525	0.239481	0.05	0.345497	0.247	0.199
AC018890.6	0.525	0.300698	0.05	0.433816	0.104	0.054
RP11-11N7.5	0.525	0.233243	0.05	0.336499	0.104	0.055
PPP6R1	0.525	0.235741	0.05	0.340103	0.117	0.067
TRIM37	0.525	0.177839	0.05	0.256567	0.156	0.106
RAP1GAP2	0.525	0.462327	0.05	0.666996	0.13	0.081
ZC3H18	0.525	0.253069	0.05	0.365101	0.182	0.133
KMT2D	0.525	0.208206	0.05	0.300378	0.13	0.077
WBP11	0.525	0.201631	0.05	0.290892	0.104	0.053
KLRC4-KLRK1	0.525	0.178964	0.05	0.258191	0.13	0.079
C1RL	0.525	0.308308	0.05	0.444795	0.104	0.056
MARCH8	0.525	0.190067	0.05	0.274209	0.182	0.133
GIMAP4	0.525	0.246579	0.05	0.355738	0.117	0.068
DBNL	0.525	0.241646	0.05	0.348621	0.117	0.066
IPO11	0.525	0.233828	0.05	0.337342	0.104	0.055
PAPOLG	0.525	0.269603	0.05	0.388955	0.143	0.095
RHOQ	0.525	0.214051	0.05	0.30881	0.117	0.067
SYTL1	0.525	0.233665	0.05	0.337107	0.13	0.08
TRAF3	0.475	-0.253448	0.05	-0.365648	0.13	0.178
ATP2B1	0.475	-0.25669	0.05	-0.370326	0.377	0.391
NMT2	0.475	-0.321693	0.05	-0.464105	0.065	0.113
EIF3E	0.475	-0.295238	0.05	-0.425939	0.065	0.115
JPX	0.475	-0.225794	0.05	-0.325752	0.169	0.218
SLC38A9	0.475	-0.254812	0.05	-0.367615	0.091	0.14
TSPAN5	0.475	-0.217051	0.05	-0.313139	0.338	0.372
UBP1	0.475	-0.368724	0.05	-0.531956	0.091	0.136
HEATR5B	0.475	-0.257229	0.05	-0.371102	0.182	0.22
RP11-296O14.3	0.524	0.191486	0.048	0.276255	0.182	0.133
EMC10	0.524	0.214586	0.048	0.309582	0.104	0.056
RPS16	0.524	0.201966	0.048	0.291375	0.117	0.068
C19orf25	0.524	0.216751	0.048	0.312705	0.117	0.066
SERINC3	0.524	0.237926	0.048	0.343254	0.143	0.096
SETD3	0.524	0.215281	0.048	0.310585	0.195	0.144
FOS	0.524	0.180038	0.048	0.25974	0.104	0.054
ERO1A	0.524	0.190234	0.048	0.27445	0.156	0.107
SNX19	0.524	0.253927	0.048	0.366339	0.117	0.071
MTMR2	0.524	0.217109	0.048	0.313223	0.104	0.056
NADSYN1	0.524	0.202651	0.048	0.292364	0.13	0.08
API5	0.524	0.192824	0.048	0.278186	0.117	0.069
SOX6	0.524	0.18874	0.048	0.272294	0.104	0.056
EHMT1	0.524	0.19723	0.048	0.284543	0.39	0.338
NHSL2	0.524	0.302905	0.048	0.437	0.104	0.056
PDK3	0.524	0.210783	0.048	0.304095	0.13	0.083
AHCYL2	0.524	0.24513	0.048	0.353649	0.221	0.171
RNF13	0.524	0.183481	0.048	0.264707	0.247	0.202
ZXDC	0.524	0.293157	0.048	0.422936	0.169	0.128
CIAO1	0.524	0.263479	0.048	0.380119	0.104	0.057
CD48	0.524	0.214038	0.048	0.308792	0.117	0.068
RP11-223C24.1	0.476	-0.480563	0.048	-0.693306	0.104	0.145
ACTN4	0.476	-0.181478	0.048	-0.261818	0.208	0.247
RPL13	0.476	-0.188681	0.048	-0.272209	0.065	0.114
RFX7	0.476	-0.235275	0.048	-0.33943	0.286	0.318
ENTPD1-AS1	0.476	-0.310244	0.048	-0.447587	0.078	0.125
CPEB3	0.476	-0.198028	0.048	-0.285694	0.091	0.141
TMEM123	0.476	-0.269731	0.048	-0.389139	0.091	0.138
RFX3-AS1	0.476	-0.258038	0.048	-0.372271	0.143	0.188
DMD	0.476	-0.403382	0.048	-0.581958	0.169	0.208
NUDCD3	0.476	-0.272947	0.048	-0.393779	0.156	0.196
LATS1	0.476	-0.262428	0.048	-0.378604	0.104	0.149
GOLPH3	0.476	-0.227902	0.048	-0.328793	0.104	0.153
CLCN3	0.476	-0.277691	0.048	-0.400623	0.078	0.124
TRA2B	0.476	-0.199937	0.048	-0.288448	0.117	0.164
RAB3GAP1	0.476	-0.32013	0.048	-0.461849	0.117	0.16
ALMS1	0.476	-0.25344	0.048	-0.365636	0.091	0.136
CXorf23	0.523	0.175587	0.046	0.253319	0.117	0.071
KIAA0907	0.523	0.321966	0.046	0.464499	0.117	0.074
PRR14L	0.523	0.197215	0.046	0.284521	0.208	0.161
CSE1L	0.523	0.197454	0.046	0.284866	0.13	0.084
RNF24	0.523	0.299649	0.046	0.432302	0.104	0.059
NFATC1	0.523	0.177261	0.046	0.255733	0.169	0.126
PTPN2	0.523	0.212914	0.046	0.30717	0.234	0.185
TANC2	0.523	0.300598	0.046	0.433671	0.156	0.112
NMT1	0.523	0.182955	0.046	0.263948	0.13	0.082
NLK	0.523	0.231996	0.046	0.3347	0.195	0.147
CDYL2	0.523	0.216417	0.046	0.312223	0.156	0.111
IDH2	0.523	0.176814	0.046	0.255089	0.117	0.069
CCNT1	0.523	0.178597	0.046	0.257661	0.13	0.084
CUTC	0.523	0.192411	0.046	0.27759	0.104	0.059
ORAOV1	0.523	0.318479	0.046	0.459468	0.104	0.06
GDI1	0.523	0.198428	0.046	0.286272	0.104	0.058
MBNL3	0.523	0.225688	0.046	0.325599	0.117	0.072
PIK3CG	0.523	0.287989	0.046	0.415481	0.117	0.071
BTN3A1	0.523	0.176696	0.046	0.254918	0.338	0.288
EXOC3	0.523	0.193293	0.046	0.278863	0.104	0.056
GPD1L	0.523	0.296847	0.046	0.42826	0.156	0.112
ARL6IP6	0.523	0.173528	0.046	0.250348	0.156	0.107
TRAPPC12	0.523	0.187969	0.046	0.271182	0.208	0.158
BLZF1	0.523	0.194387	0.046	0.280442	0.104	0.058
PRPF3	0.523	0.248374	0.046	0.358328	0.156	0.113
C1orf52	0.523	0.223617	0.046	0.322611	0.104	0.058
DDX3Y	0.477	-0.291419	0.046	-0.420429	0.065	0.11
LDLRAD4	0.477	-0.351967	0.046	-0.507781	0.532	0.5
RNF157	0.477	-0.239219	0.046	-0.34512	0.13	0.17
EIF1	0.477	-0.290709	0.046	-0.419404	0.078	0.122
FUS	0.477	-0.231304	0.046	-0.3337	0.273	0.295
TMTC2	0.477	-0.291784	0.046	-0.420956	0.078	0.124
REEP3	0.477	-0.183569	0.046	-0.264834	0.117	0.165
PRKG1	0.477	-0.345017	0.046	-0.497754	0.13	0.17
RAB6A	0.477	-0.210011	0.046	-0.302983	0.156	0.2
VOPP1	0.477	-0.204318	0.046	-0.294769	0.208	0.255
COMMD1	0.477	-0.371256	0.046	-0.535609	0.156	0.188
HNRNPU	0.477	-0.26048	0.046	-0.375794	0.091	0.136
RP11-325F22.2	0.522	0.220205	0.044	0.317689	0.117	0.074
CBX7	0.522	0.281835	0.044	0.406602	0.117	0.075
ZNF761	0.522	0.232964	0.044	0.336096	0.104	0.061
ABR	0.522	0.186166	0.044	0.26858	0.26	0.213
NPRL3	0.522	0.195897	0.044	0.28262	0.104	0.059
SCFD1	0.522	0.230748	0.044	0.332899	0.234	0.192
GNPTAB	0.522	0.2229	0.044	0.321577	0.182	0.14
BUB3	0.522	0.187398	0.044	0.270359	0.169	0.124
NCAPD3	0.522	0.202049	0.044	0.291495	0.117	0.073
TBRG1	0.522	0.206192	0.044	0.297472	0.169	0.124
CHD7	0.522	0.185355	0.044	0.267411	0.169	0.126
SRRT	0.522	0.214229	0.044	0.309067	0.104	0.06
CDC40	0.522	0.20503	0.044	0.295795	0.117	0.073
RREB1	0.522	0.191163	0.044	0.27579	0.234	0.188
SMARCAD1	0.522	0.20657	0.044	0.298017	0.156	0.116
CTDSP1	0.522	0.215552	0.044	0.310976	0.104	0.06
HIBCH	0.522	0.175741	0.044	0.253541	0.195	0.151
ANKAR	0.522	0.197937	0.044	0.285563	0.143	0.099
VPS54	0.522	0.226317	0.044	0.326507	0.195	0.149
ZNF160	0.478	-0.330362	0.044	-0.476612	0.065	0.104
HM13	0.478	-0.216496	0.044	-0.312338	0.078	0.121
CSNK2A1	0.478	-0.32605	0.044	-0.47039	0.091	0.13
VPS4B	0.478	-0.320687	0.044	-0.462654	0.078	0.118
METTL4	0.478	-0.291739	0.044	-0.42089	0.065	0.107
ENOSF1	0.478	-0.267724	0.044	-0.386245	0.065	0.108
IL32	0.478	-0.283367	0.044	-0.408812	0.117	0.156
BTBD11	0.478	-0.339149	0.044	-0.489289	0.104	0.147
PSIP1	0.478	-0.206836	0.044	-0.298402	0.117	0.157
STK3	0.478	-0.298509	0.044	-0.430658	0.065	0.106
DOPEY1	0.478	-0.248426	0.044	-0.358403	0.104	0.146
CBR4	0.478	-0.351489	0.044	-0.507091	0.065	0.105
SLAIN2	0.478	-0.289176	0.044	-0.417193	0.13	0.165
ARMC8	0.478	-0.274172	0.044	-0.395546	0.13	0.167
PARP14	0.478	-0.298955	0.044	-0.4313	0.208	0.233
SRBD1	0.478	-0.190231	0.044	-0.274445	0.169	0.211
MRE11A	0.521	0.232088	0.042	0.334832	0.143	0.103
C19orf66	0.521	0.215384	0.042	0.310734	0.104	0.062
STARD9	0.521	0.210996	0.042	0.304402	0.13	0.089
TRIM5	0.521	0.177097	0.042	0.255497	0.117	0.074
YWHAG	0.521	0.190071	0.042	0.274215	0.104	0.062
OGDH	0.521	0.275685	0.042	0.39773	0.208	0.174
PPP1R10	0.521	0.187643	0.042	0.270712	0.13	0.088
RUFY3	0.521	0.21055	0.042	0.30376	0.117	0.075
DYNC1LI1	0.521	0.258739	0.042	0.373281	0.117	0.074
IMMT	0.521	0.270525	0.042	0.390285	0.169	0.129
ZNF644	0.521	0.227417	0.042	0.328093	0.338	0.315
DDX26B	0.479	-0.202537	0.042	-0.292199	0.065	0.106
EWSR1	0.479	-0.217041	0.042	-0.313125	0.156	0.192
PLCG1	0.479	-0.217061	0.042	-0.313153	0.078	0.119
NDE1	0.479	-0.286011	0.042	-0.412627	0.091	0.129
BATF	0.479	-0.191933	0.042	-0.276901	0.117	0.158
TSC22D1	0.479	-0.214685	0.042	-0.309725	0.117	0.158
SLF2	0.479	-0.239683	0.042	-0.345789	0.091	0.13
VIM	0.479	-0.295715	0.042	-0.426626	0.143	0.177
JAK2	0.479	-0.206623	0.042	-0.298094	0.143	0.181
HIPK2	0.479	-0.267286	0.042	-0.385612	0.169	0.207
UBR3	0.479	-0.185585	0.042	-0.267743	0.26	0.289
ORC4	0.479	-0.308228	0.042	-0.444679	0.065	0.104
IL18RAP	0.479	-0.329755	0.042	-0.475736	0.078	0.117
C16orf62	0.52	0.18905	0.04	0.272742	0.156	0.118
ZNF791	0.52	0.270009	0.04	0.389541	0.104	0.065
ITGAE	0.52	0.360091	0.04	0.519502	0.13	0.094
STX2	0.52	0.224709	0.04	0.324187	0.104	0.065
HCFC2	0.52	0.182403	0.04	0.263152	0.104	0.063
HSDL2	0.52	0.275873	0.04	0.398001	0.117	0.08
AKIRIN2	0.52	0.174958	0.04	0.252411	0.13	0.091
SLC25A46	0.52	0.190455	0.04	0.274768	0.104	0.064
TBCK	0.52	0.22282	0.04	0.321461	0.286	0.249
PELI1	0.52	0.201794	0.04	0.291127	0.156	0.117
SIPA1L2	0.52	0.262092	0.04	0.378118	0.104	0.067
C20orf196	0.48	-0.234258	0.04	-0.337963	0.104	0.143
CSNK1E	0.48	-0.17762	0.04	-0.256251	0.104	0.143
SNTB2	0.48	-0.273978	0.04	-0.395267	0.143	0.176
LINC01588	0.48	-0.230414	0.04	-0.332417	0.078	0.117
KDM2B	0.48	-0.177558	0.04	-0.256161	0.195	0.233
IFNG-AS1	0.48	-0.330309	0.04	-0.476536	0.117	0.158
ARHGAP12	0.48	-0.245285	0.04	-0.353871	0.104	0.14
CASP4	0.48	-0.232613	0.04	-0.335589	0.065	0.104
TPK1	0.48	-0.380128	0.04	-0.548408	0.117	0.149
BCKDHB	0.48	-0.184206	0.04	-0.265753	0.104	0.147
NR3C1	0.48	-0.20792	0.04	-0.299964	0.481	0.493
CWC27	0.48	-0.183598	0.04	-0.264877	0.104	0.145
PTPN13	0.48	-0.768597	0.04	-1.10885	0.078	0.111
RSRC1	0.48	-0.240802	0.04	-0.347404	0.234	0.265
VGLL4	0.48	-0.297904	0.04	-0.429785	0.143	0.174
TTN	0.48	-0.179736	0.04	-0.259304	0.623	0.572
PPP4R3B	0.48	-0.22181	0.04	-0.320004	0.221	0.25
YWHAQ	0.48	-0.177972	0.04	-0.256759	0.156	0.194
MIA3	0.48	-0.299783	0.04	-0.432495	0.078	0.113
DHX9	0.48	-0.215997	0.04	-0.311618	0.143	0.178
RP11-577H5.5	0.519	0.187767	0.038	0.27089	0.182	0.149
MSL1	0.519	0.211881	0.038	0.30568	0.104	0.065
PCDH9	0.519	0.184789	0.038	0.266594	0.143	0.108
CRADD	0.519	0.262583	0.038	0.378828	0.234	0.2
ASCC1	0.519	0.210086	0.038	0.30309	0.117	0.079
DDX10	0.519	0.231509	0.038	0.333996	0.169	0.136
AZIN1	0.519	0.219064	0.038	0.316043	0.104	0.066
TMEM164	0.519	0.195697	0.038	0.282331	0.156	0.117
PNRC1	0.519	0.230115	0.038	0.331985	0.13	0.092
MAPK9	0.519	0.214412	0.038	0.309331	0.117	0.079
SMAD5	0.519	0.197272	0.038	0.284603	0.104	0.067
MARCH3	0.519	0.523027	0.038	0.754569	0.104	0.066
UBE2E1	0.519	0.205873	0.038	0.297013	0.208	0.174
RNF144A	0.519	0.17412	0.038	0.251203	0.117	0.079
CAP1	0.519	0.18869	0.038	0.272223	0.182	0.147
MT-ND1	0.481	-0.243992	0.038	-0.352005	0.091	0.128
MICAL3	0.481	-0.304668	0.038	-0.439543	0.104	0.136
HS3ST3B1	0.481	-0.24283	0.038	-0.35033	0.104	0.138
ZZEF1	0.481	-0.236036	0.038	-0.340528	0.234	0.249
MAPK1IP1L	0.481	-0.235144	0.038	-0.339241	0.078	0.115
NAA16	0.481	-0.274482	0.038	-0.395994	0.117	0.147
RSRC2	0.481	-0.178388	0.038	-0.257359	0.117	0.153
YME1L1	0.481	-0.333279	0.038	-0.480821	0.117	0.145
RAB30-AS1	0.481	-0.175169	0.038	-0.252715	0.078	0.118
CPEB4	0.481	-0.274742	0.038	-0.396369	0.104	0.136
TBC1D23	0.481	-0.281344	0.038	-0.405893	0.065	0.1
ANAPC1	0.481	-0.207736	0.038	-0.2997	0.117	0.153
NUP133	0.481	-0.269858	0.038	-0.389323	0.065	0.1
ATP5B	0.518	0.283113	0.036	0.408445	0.117	0.081
NSRP1	0.518	0.180202	0.036	0.259977	0.208	0.175
KBTBD2	0.518	0.191318	0.036	0.276013	0.117	0.081
F2R	0.518	0.180187	0.036	0.259955	0.104	0.068
WDR1	0.518	0.190356	0.036	0.274626	0.143	0.106
FAM19A1	0.518	0.468673	0.036	0.676152	0.13	0.099
BCL2L11	0.518	0.178746	0.036	0.257876	0.156	0.12
ATP1A1	0.518	0.209938	0.036	0.302876	0.13	0.093
PAPD4	0.482	-0.175954	0.036	-0.253848	0.273	0.286
FAM73A	0.482	-0.257842	0.036	-0.371988	0.104	0.133
MT-CO2	0.482	-0.206829	0.036	-0.298391	0.26	0.277
VAV1	0.482	-0.202471	0.036	-0.292103	0.156	0.185
SEC11A	0.482	-0.219949	0.036	-0.317319	0.117	0.151
TMEM260	0.482	-0.252919	0.036	-0.364885	0.078	0.111
SMARCC2	0.482	-0.237036	0.036	-0.34197	0.065	0.1
FAM168A	0.482	-0.218135	0.036	-0.314702	0.13	0.163
MFHAS1	0.482	-0.248552	0.036	-0.358585	0.143	0.175
CHCHD3	0.482	-0.228701	0.036	-0.329945	0.234	0.253
ITPR3	0.482	-0.207412	0.036	-0.299232	0.065	0.1
MCCC1	0.482	-0.217968	0.036	-0.314461	0.065	0.1
MYL3	0.482	-0.206944	0.036	-0.298557	0.091	0.125
DPP4	0.482	-0.300841	0.036	-0.434021	0.13	0.158
FHL2	0.482	-0.347066	0.036	-0.500711	0.078	0.113
CDC14A	0.482	-0.179658	0.036	-0.259191	0.532	0.521
SRRM1	0.482	-0.200062	0.036	-0.288629	0.104	0.138
CCBL2	0.517	0.206739	0.034	0.298261	0.117	0.085
IL16	0.517	0.196173	0.034	0.283018	0.143	0.112
MAEA	0.517	0.206957	0.034	0.298576	0.13	0.098
TIGIT	0.517	0.1981	0.034	0.285798	0.13	0.097
RHBDD1	0.517	0.226926	0.034	0.327384	0.169	0.136
SLC35D1	0.517	0.202363	0.034	0.291948	0.104	0.07
MT-CYB	0.483	-0.326461	0.034	-0.470984	0.195	0.213
MT-ND5	0.483	-0.260375	0.034	-0.375641	0.078	0.109
TPM4	0.483	-0.239327	0.034	-0.345276	0.091	0.122
STK24	0.483	-0.185975	0.034	-0.268305	0.286	0.305
RNASEH2B	0.483	-0.173888	0.034	-0.250867	0.13	0.161
CAPRIN1	0.483	-0.179747	0.034	-0.25932	0.117	0.151
ERCC6L2	0.483	-0.18457	0.034	-0.266278	0.156	0.186
POM121	0.483	-0.225587	0.034	-0.325453	0.13	0.157
TNPO1	0.483	-0.262168	0.034	-0.378228	0.143	0.17
LRCH3	0.483	-0.188013	0.034	-0.271246	0.247	0.263
KANSL3	0.483	-0.244498	0.034	-0.352736	0.117	0.146
ACYP2	0.483	-0.222155	0.034	-0.320503	0.273	0.297
THEM4	0.483	-0.250529	0.034	-0.361438	0.13	0.158
ARID3B	0.516	0.218049	0.032	0.314578	0.117	0.086
ANAPC7	0.516	0.232305	0.032	0.335145	0.104	0.073
MTMR1	0.516	0.176272	0.032	0.254307	0.143	0.113
LINC00894	0.516	0.220678	0.032	0.31837	0.13	0.099
OTUD5	0.516	0.207219	0.032	0.298953	0.104	0.073
TRBC2	0.516	0.178081	0.032	0.256916	0.13	0.101
MAN1A1	0.516	0.220412	0.032	0.317988	0.208	0.185
CWC22	0.516	0.199153	0.032	0.287317	0.104	0.073
RP11-701H24.9	0.484	-0.183013	0.032	-0.264031	0.104	0.131
MBTD1	0.484	-0.20254	0.032	-0.292203	0.156	0.182
NUMB	0.484	-0.245682	0.032	-0.354445	0.182	0.199
TESPA1	0.484	-0.256979	0.032	-0.370742	0.091	0.121
MTERF4	0.484	-0.286584	0.032	-0.413454	0.091	0.116
ACVR2A	0.484	-0.205669	0.032	-0.296717	0.117	0.147
EIF5B	0.484	-0.212113	0.032	-0.306014	0.104	0.134
AGO4	0.484	-0.289962	0.032	-0.418326	0.117	0.142
DGKE	0.515	0.200754	0.03	0.289627	0.117	0.088
ARL17A	0.515	0.261138	0.03	0.376742	0.104	0.075
MTSS1	0.515	0.208487	0.03	0.300783	0.13	0.1
CCR6	0.515	0.173993	0.03	0.251019	0.117	0.086
RASSF5	0.515	0.238616	0.03	0.34425	0.117	0.091
SLC23A2	0.485	-0.198089	0.03	-0.285782	0.104	0.131
TBCD	0.485	-0.239297	0.03	-0.345233	0.221	0.237
TLK2	0.485	-0.224231	0.03	-0.323498	0.195	0.214
AATF	0.485	-0.2329	0.03	-0.336004	0.143	0.163
FAM222B	0.485	-0.2659	0.03	-0.383613	0.117	0.14
SVIL	0.485	-0.193837	0.03	-0.279647	0.104	0.131
UBE4A	0.485	-0.180085	0.03	-0.259808	0.117	0.147
STOM	0.485	-0.205617	0.03	-0.296643	0.104	0.131
NT5DC1	0.485	-0.215906	0.03	-0.311486	0.182	0.206
VPS8	0.485	-0.213791	0.03	-0.308435	0.195	0.211
ORMDL1	0.485	-0.202387	0.03	-0.291983	0.156	0.177
PRKCE	0.485	-0.217785	0.03	-0.314197	0.221	0.236
NBPF19	0.485	-0.261262	0.03	-0.376921	0.169	0.186
RNPC3	0.485	-0.18391	0.03	-0.265326	0.156	0.179
USP48	0.485	-0.219109	0.03	-0.316108	0.247	0.261
NF2	0.514	0.203052	0.028	0.292942	0.104	0.076
MAU2	0.514	0.266605	0.028	0.384629	0.169	0.142
VAPB	0.514	0.215008	0.028	0.310192	0.143	0.117
SETBP1	0.514	0.27448	0.028	0.39599	0.104	0.074
MSH3	0.514	0.194779	0.028	0.281007	0.208	0.183
PCGF3	0.514	0.197084	0.028	0.284332	0.117	0.091
TFDP2	0.514	0.181204	0.028	0.261422	0.156	0.131
CAMKMT	0.514	0.175124	0.028	0.252651	0.364	0.335
LBH	0.514	0.199494	0.028	0.28781	0.104	0.077
NSL1	0.514	0.206766	0.028	0.2983	0.104	0.077
INPP5B	0.514	0.248824	0.028	0.358978	0.104	0.077
C16orf52	0.486	-0.231049	0.028	-0.333334	0.078	0.103
RP1-167A14.2	0.486	-0.178311	0.028	-0.257248	0.104	0.13
UBA2	0.486	-0.193659	0.028	-0.279391	0.091	0.116
N4BP1	0.486	-0.188992	0.028	-0.272657	0.195	0.213
PEAK1	0.486	-0.184608	0.028	-0.266334	0.078	0.106
AQR	0.486	-0.209052	0.028	-0.301599	0.13	0.154
LINC00944	0.486	-0.245809	0.028	-0.354627	0.13	0.151
TTC17	0.486	-0.194924	0.028	-0.281216	0.455	0.408
TGFBR1	0.486	-0.245857	0.028	-0.354696	0.078	0.104
MLIP	0.486	-0.21065	0.028	-0.303904	0.078	0.105
MTCH1	0.486	-0.174631	0.028	-0.251939	0.104	0.131
JARID2	0.486	-0.178495	0.028	-0.257514	0.364	0.366
LARS	0.486	-0.193728	0.028	-0.27949	0.091	0.117
KDM5B	0.486	-0.185953	0.028	-0.268273	0.078	0.104
DAP3	0.486	-0.180116	0.028	-0.259852	0.078	0.104
SKI	0.486	-0.242405	0.028	-0.349717	0.208	0.219
RASAL3	0.513	0.207744	0.026	0.299711	0.169	0.145
PSTPIP2	0.513	0.183947	0.026	0.26538	0.104	0.078
RAD50	0.513	0.177483	0.026	0.256054	0.117	0.092
SSBP3	0.513	0.404705	0.026	0.583865	0.143	0.122
FAM134B	0.487	-0.329874	0.026	-0.475908	0.104	0.124
MT-ND4L	0.487	-0.284147	0.026	-0.409937	0.104	0.122
YPEL2	0.487	-0.238459	0.026	-0.344023	0.091	0.113
MAPK8IP3	0.487	-0.177835	0.026	-0.256561	0.091	0.115
TPT1	0.487	-0.187642	0.026	-0.27071	0.104	0.126
SORBS1	0.487	-0.276861	0.026	-0.399425	0.078	0.101
UBE2D2	0.487	-0.216462	0.026	-0.312288	0.299	0.302
LINC01184	0.487	-0.248036	0.026	-0.35784	0.13	0.152
EIF2AK3	0.487	-0.210323	0.026	-0.303432	0.078	0.1
LCLAT1	0.487	-0.240595	0.026	-0.347105	0.078	0.101
SRGAP2B	0.487	-0.218863	0.026	-0.315753	0.143	0.161
DDX24	0.512	0.333508	0.024	0.481151	0.234	0.22
TXNDC16	0.512	0.210054	0.024	0.303044	0.104	0.081
PIK3CD	0.512	0.194688	0.024	0.280876	0.299	0.302
BACH1	0.488	-0.209787	0.024	-0.302658	0.156	0.173
CHD3	0.488	-0.20553	0.024	-0.296518	0.104	0.125
GLYR1	0.488	-0.181258	0.024	-0.2615	0.104	0.124
CREBBP	0.488	-0.176146	0.024	-0.254124	0.312	0.318
ZNF609	0.488	-0.177173	0.024	-0.255607	0.338	0.346
NUBPL	0.488	-0.224673	0.024	-0.324135	0.091	0.112
DIP2B	0.488	-0.173844	0.024	-0.250804	0.234	0.249
SLC2A3	0.488	-0.297125	0.024	-0.428661	0.156	0.171
NT5C2	0.488	-0.223393	0.024	-0.322287	0.208	0.215
GAPVD1	0.488	-0.190659	0.024	-0.275063	0.13	0.149
PPP6C	0.488	-0.186583	0.024	-0.269182	0.078	0.1
DROSHA	0.488	-0.177253	0.024	-0.255723	0.091	0.11
EIF4E3	0.488	-0.186133	0.024	-0.268534	0.13	0.15
NABP1	0.488	-0.175569	0.024	-0.253293	0.169	0.186
UBE4B	0.488	-0.174995	0.024	-0.252465	0.195	0.211
CCNL2	0.488	-0.209217	0.024	-0.301836	0.117	0.135
CEP95	0.489	-0.268578	0.022	-0.387476	0.117	0.13
MINK1	0.489	-0.229025	0.022	-0.330413	0.104	0.121
TBC1D15	0.489	-0.179765	0.022	-0.259346	0.169	0.186
RASGRP2	0.489	-0.204556	0.022	-0.295112	0.091	0.11
DYNLT1	0.489	-0.232493	0.022	-0.335416	0.182	0.191
CAPN7	0.489	-0.177295	0.022	-0.255782	0.26	0.263
CCNT2	0.489	-0.183032	0.022	-0.264059	0.195	0.206
ZRANB1	0.51	0.359043	0.02	0.51799	0.104	0.089
RAD54L2	0.51	0.177774	0.02	0.256473	0.104	0.083
LYST	0.51	-0.1792	0.02	-0.258531	0.325	0.279
TMX3	0.49	-0.260035	0.02	-0.375152	0.091	0.106
FMNL1	0.49	-0.250437	0.02	-0.361304	0.117	0.129
LYPLA1	0.49	-0.204175	0.02	-0.294562	0.091	0.107
BRWD3	0.49	-0.180936	0.02	-0.261035	0.117	0.135
C6orf62	0.49	-0.184993	0.02	-0.266888	0.104	0.119
RHOA	0.49	-0.200127	0.02	-0.288722	0.156	0.168
ITGA1	0.509	0.224844	0.018	0.324381	0.104	0.089
ABCA5	0.491	-0.181585	0.018	-0.261972	0.169	0.177
TARSL2	0.491	-0.23505	0.018	-0.339106	0.208	0.206
TIAL1	0.491	-0.187305	0.018	-0.270225	0.169	0.177
KCNQ1	0.491	-0.192298	0.018	-0.277427	0.117	0.133
PARP12	0.491	-0.208607	0.018	-0.300957	0.104	0.117
TFB1M	0.491	-0.220853	0.018	-0.318624	0.091	0.105
TIPARP	0.491	-0.177189	0.018	-0.25563	0.104	0.117
POU2F1	0.491	-0.22014	0.018	-0.317594	0.169	0.177
ANKFY1	0.508	0.206434	0.016	0.297821	0.169	0.156
DTHD1	0.508	0.190081	0.016	0.274229	0.195	0.185
KIAA0355	0.492	-0.173761	0.016	-0.250685	0.117	0.127
CEP57	0.492	-0.193473	0.016	-0.279122	0.117	0.127
C18orf25	0.493	-0.199612	0.014	-0.28798	0.143	0.149
RPS6KA5	0.493	-0.183069	0.014	-0.264112	0.234	0.231
BMPR1A	0.493	-0.24978	0.014	-0.360357	0.117	0.124
PHACTR4	0.493	-0.190749	0.014	-0.275192	0.143	0.152
ARHGAP5	0.494	-0.232837	0.012	-0.335913	0.143	0.147
VPS36	0.494	-0.177679	0.012	-0.256336	0.104	0.11
ABCD2	0.494	-0.188028	0.012	-0.271267	0.104	0.11
PPP3CB	0.494	-0.213486	0.012	-0.307996	0.208	0.202
PAQR8	0.505	0.183336	0.01	0.264498	0.104	0.096
TRIM44	0.504	0.17473	0.008	0.252082	0.13	0.126
FBXO34	0.496	-0.179285	0.008	-0.258654	0.195	0.192
PCF11	0.496	-0.188248	0.008	-0.271584	0.169	0.165
SEL1L3	0.496	-0.180947	0.008	-0.261051	0.26	0.248
KAT2B	0.496	-0.174636	0.008	-0.251946	0.61	0.525
MAST4	0.502	-0.219296	0.004	-0.316377	0.195	0.177
TBC1D14	0.502	-0.194339	0.004	-0.280372	0.247	0.217
FOXN2	0.502	-0.173729	0.004	-0.250637	0.26	0.233
AC016831.7	0.498	0.228168	0.004	0.329176	0.117	0.122
CRY1	0.501	-0.190612	0.002	-0.274994	0.117	0.107
ATP10A	0.499	-0.225407	0.002	-0.325194	0.221	0.206
NMRK1	0.499	-0.191055	0.002	-0.275634	0.13	0.124
PSMD1	0.5	-0.177452	0	-0.256009	0.13	0.122
