# Supplementary material for: Integrative single-cell analysis of cardiac and pulmonary sarcoidosis using publicly available cardiac and bronchoalveolar lavage fluid sequencing datasets
Source: Front Cardiovasc Med. 2023 Jul 28;10:1227818. doi: 10.3389/fcvm.2023.1227818 (PMC10419306; doi:10.3389/fcvm.2023.1227818)
Supplement: Supplementary file 1 [file Datasheet1.zip › Table_S7.xlsx]

## Sheet: Cardiac DE Genes
Table S7: Supervised Gene-Set Enrichment Analysis of Cardiac and BAL T Cells in Sarcoidosis Relative to Control
Gene	p_val	avg_log2FC	pct.1	pct.2	p_val_adj
CRYBG1	2.50736e-25	-4.69668	0	0.7	1.13009e-20
LINC00513	8.36221e-22	-4.15684	0	0.6	3.76893e-17
CEMIP2	8.36221e-22	-3.66093	0	0.6	3.76893e-17
COP1	2.55679e-18	-3.2002	0	0.5	1.15237e-13
PCNX1	2.55679e-18	-3.88999	0	0.5	1.15237e-13
AP001011.1	2.55679e-18	-3.4633	0	0.5	1.15237e-13
FP671120.1	2.55679e-18	-3.98725	0	0.5	1.15237e-13
AC016831.7	1.41361e-15	-4.81309	0.054	0.8	6.37128e-11
TMEM131L	7.21876e-15	-2.93942	0	0.4	3.25357e-10
AC010609.1	7.21876e-15	-2.83423	0	0.4	3.25357e-10
ARMH3	7.21876e-15	-2.48965	0	0.4	3.25357e-10
MIA2	7.21876e-15	-2.46189	0	0.4	3.25357e-10
FP236383.1	7.21876e-15	-3.28685	0	0.4	3.25357e-10
TUT4	1.90515e-11	-2.4459	0	0.3	8.58669e-07
PATJ	1.90515e-11	-2.20315	0	0.3	8.58669e-07
AC118549.1	1.90515e-11	-2.32282	0	0.3	8.58669e-07
ODR4	1.90515e-11	-2.1741	0	0.3	8.58669e-07
BABAM2	1.90515e-11	-2.75171	0	0.3	8.58669e-07
AC010894.3	1.90515e-11	-2.80852	0	0.3	8.58669e-07
ATP5MC3	1.90515e-11	-2.23686	0	0.3	8.58669e-07
RETREG1	1.90515e-11	-2.60746	0	0.3	8.58669e-07
ERBIN	1.90515e-11	-2.27606	0	0.3	8.58669e-07
TENT2	1.90515e-11	-2.24489	0	0.3	8.58669e-07
AC116366.3	1.90515e-11	-1.8791	0	0.3	8.58669e-07
TMED9	1.90515e-11	-2.36091	0	0.3	8.58669e-07
RIPOR2	1.90515e-11	-3.00048	0	0.3	8.58669e-07
XIST	1.90515e-11	-2.38088	0	0.3	8.58669e-07
ID3	4.82046e-08	-1.61261	0	0.2	0.00217263
CSMD2	4.82046e-08	-1.62241	0	0.2	0.00217263
SPATA1	4.82046e-08	-1.7063	0	0.2	0.00217263
AC093019.2	4.82046e-08	-1.61026	0	0.2	0.00217263
AC245297.3	4.82046e-08	-1.99496	0	0.2	0.00217263
KHDC4	4.82046e-08	-2.03344	0	0.2	0.00217263
AL157402.2	4.82046e-08	-1.94232	0	0.2	0.00217263
UTP25	4.82046e-08	-1.83324	0	0.2	0.00217263
AL390728.6	4.82046e-08	-1.94232	0	0.2	0.00217263
AC092683.1	4.82046e-08	-1.85232	0	0.2	0.00217263
AC105402.3	4.82046e-08	-1.78714	0	0.2	0.00217263
AC114760.2	4.82046e-08	-1.92029	0	0.2	0.00217263
AC006059.1	4.82046e-08	-1.83324	0	0.2	0.00217263
DCAF1	4.82046e-08	-1.78714	0	0.2	0.00217263
EIF4G1	4.82046e-08	-1.80165	0	0.2	0.00217263
MCUB	4.82046e-08	-2.31476	0	0.2	0.00217263
AC137810.1	4.82046e-08	-1.55603	0	0.2	0.00217263
MTREX	4.82046e-08	-1.7063	0	0.2	0.00217263
GPX3	4.82046e-08	-1.69872	0	0.2	0.00217263
MRNIP	4.82046e-08	-1.76259	0	0.2	0.00217263
COL19A1	4.82046e-08	-1.47521	0	0.2	0.00217263
CNTNAP2	4.82046e-08	-1.71548	0	0.2	0.00217263
DMAC1	4.82046e-08	-1.61261	0	0.2	0.00217263
AL354989.1	4.82046e-08	-1.94232	0	0.2	0.00217263
AL138752.2	4.82046e-08	-1.45168	0	0.2	0.00217263
AL157938.2	4.82046e-08	-1.74874	0	0.2	0.00217263
CCDC73	4.82046e-08	-1.87813	0	0.2	0.00217263
LRP4	4.82046e-08	-1.45168	0	0.2	0.00217263
TMEM258	4.82046e-08	-1.45168	0	0.2	0.00217263
AP002336.2	4.82046e-08	-1.36461	0	0.2	0.00217263
AP002812.2	4.82046e-08	-1.99825	0	0.2	0.00217263
AP000787.1	4.82046e-08	-1.73655	0	0.2	0.00217263
YAP1	4.82046e-08	-1.36461	0	0.2	0.00217263
VSIR	4.82046e-08	-1.45168	0	0.2	0.00217263
OGA	4.82046e-08	-1.87813	0	0.2	0.00217263
ETFRF1	4.82046e-08	-1.81236	0	0.2	0.00217263
BICDL1	4.82046e-08	-2.79776	0	0.2	0.00217263
AL359232.1	4.82046e-08	-1.92029	0	0.2	0.00217263
AC013394.1	4.82046e-08	-1.81751	0	0.2	0.00217263
AC027020.2	4.82046e-08	-1.99825	0	0.2	0.00217263
RHOT2	4.82046e-08	-1.99825	0	0.2	0.00217263
METRN	4.82046e-08	-1.29628	0	0.2	0.00217263
MARF1	4.82046e-08	-1.61332	0	0.2	0.00217263
TRAF4	4.82046e-08	-2.00576	0	0.2	0.00217263
AC023389.1	4.82046e-08	-1.86993	0	0.2	0.00217263
RETREG3	4.82046e-08	-1.71548	0	0.2	0.00217263
TSPAN10	4.82046e-08	-1.29628	0	0.2	0.00217263
MCRIP1	4.82046e-08	-1.92029	0	0.2	0.00217263
AC090772.1	4.82046e-08	-1.73655	0	0.2	0.00217263
AC104365.1	4.82046e-08	-2.02653	0	0.2	0.00217263
ASIP	4.82046e-08	-2.24805	0	0.2	0.00217263
ATP5F1E	4.82046e-08	-1.95834	0	0.2	0.00217263
MIR1-1HG	4.82046e-08	-1.75802	0	0.2	0.00217263
SULT2B1	4.82046e-08	-1.61332	0	0.2	0.00217263
SELENOO	4.82046e-08	-2.01914	0	0.2	0.00217263
PSMC1	1.09621e-07	-2.20154	0.027	0.4	0.00494071
RAB11A	1.87844e-07	-2.23344	0.054	0.5	0.00846633
AC022075.1	5.88434e-48	-3.74812	0	0.571	2.65213e-43
LINC-PINT	2.87421e-40	4.72763	0.93	0	1.29543e-35
LINC01934	2.3861e-33	-3.2439	0	0.405	1.07544e-28
FYB1	2.3861e-33	-3.05847	0	0.405	1.07544e-28
TMEM2	6.60673e-33	4.32701	0.827	0	2.97772e-28
MALAT1	2.51564e-27	-0.804783	1	1	1.13382e-22
PCNX	5.02747e-26	3.67545	0.715	0	2.26593e-21
LINC00486	3.69588e-24	-2.19367	0.006	0.321	1.66577e-19
PCNX2	1.47843e-21	-2.07539	0	0.262	6.66345e-17
LINC01871	1.47843e-21	-2.197	0	0.262	6.66345e-17
WASHC1	1.47843e-21	-1.93265	0	0.262	6.66345e-17
FYB	8.918e-21	3.28652	0.615	0	4.01943e-16
AIM1	1.25128e-20	3.47422	0.612	0	5.63965e-16
AC058822.1	1.18808e-19	-2.12573	0	0.238	5.3548e-15
AC104820.2	4.69591e-19	3.7697	0.579	0	2.1165e-14
MUC20-OT1	1.05031e-18	-1.89945	0	0.226	4.73386e-14
IPCEF1	6.19299e-18	-2.01223	0.048	0.369	2.79124e-13
FAM65B	1.47403e-17	3.01933	0.545	0	6.64358e-13
ZCCHC11	1.99918e-17	2.84323	0.542	0	9.01052e-13
CH507-528H12.1	4.94604e-17	3.57049	0.533	0	2.22923e-12
BICRAL	7.98982e-17	-2.13034	0	0.202	3.60109e-12
NSD3	7.99002e-17	-1.75559	0	0.202	3.60118e-12
MT-ND3	1.20086e-16	-2.17608	0.085	0.429	5.4124e-12
PZP	2.83218e-16	-2.48304	0.064	0.381	1.27649e-11
MGEA5	9.26885e-16	2.6304	0.503	0	4.17756e-11
LINC01138	5.04609e-15	2.60224	0.485	0	2.27432e-10
A2M	5.83296e-15	-2.23157	0.061	0.357	2.62897e-10
GMDS-DT	4.9725e-14	-1.94756	0	0.167	2.24116e-09
USP3-AS1	8.68857e-14	-1.66541	0.003	0.179	3.91603e-09
FYN	1.38523e-13	0.868008	0.994	0.845	6.24337e-09
RPL10	3.71959e-13	-1.68898	0.055	0.321	1.67646e-08
AC006369.1	4.17833e-13	-1.46337	0	0.155	1.88322e-08
DENND6A-AS1	4.17833e-13	-1.37517	0	0.155	1.88322e-08
AL139807.1	4.17833e-13	-1.54733	0	0.155	1.88322e-08
WASHC4	4.17833e-13	-1.6253	0	0.155	1.88322e-08
AC073167.1	4.17833e-13	-1.67669	0	0.155	1.88322e-08
SLC24A1	7.19393e-13	-1.51312	0.003	0.167	3.24238e-08
UTY	1.24403e-12	1.88961	0.548	0.083	5.60697e-08
RFWD2	2.20098e-12	2.42632	0.415	0	9.92005e-08
BRE	2.82593e-12	2.54418	0.412	0	1.27367e-07
CYTOR	3.48541e-12	-1.29417	0	0.143	1.57091e-07
CASTOR3	3.48541e-12	-1.4226	0	0.143	1.57091e-07
PAXX	3.48541e-12	-1.40436	0	0.143	1.57091e-07
DGLUCY	3.48541e-12	-1.32858	0	0.143	1.57091e-07
KLF12	3.62914e-12	1.2449	0.833	0.476	1.63569e-07
TG	4.02891e-12	-1.72677	0.036	0.262	1.81587e-07
ERBB2IP	5.94046e-12	2.38592	0.403	0	2.67742e-07
PRKCH	1.51957e-11	1.0452	0.915	0.607	6.84884e-07
CCDC109B	1.57458e-11	2.414	0.391	0	7.0968e-07
LINC00869	1.5746e-11	2.33482	0.391	0	7.09689e-07
PRKN	2.88762e-11	-1.36147	0	0.131	1.30148e-06
RACK1	2.88769e-11	-1.21437	0	0.131	1.30151e-06
ATP5F1C	2.88769e-11	-1.20957	0	0.131	1.30151e-06
SHLD2	2.88769e-11	-1.37601	0	0.131	1.30151e-06
AL359706.1	2.88769e-11	-1.28466	0	0.131	1.30151e-06
AC243829.2	2.88769e-11	-1.77174	0	0.131	1.30151e-06
CH17-189H20.1	4.10044e-11	2.40648	0.379	0	1.84811e-06
MT-CO3	5.29188e-11	-1.38552	0.361	0.631	2.3851e-06
ANKUB1	1.1313e-10	-1.50939	0.021	0.202	5.09888e-06
AF131217.1	1.66815e-10	2.41899	0.361	0	7.51851e-06
CHST11	2.33608e-10	1.03911	0.897	0.536	1.05289e-05
KYAT3	2.37772e-10	-1.20877	0	0.119	1.07166e-05
AL669831.5	2.37778e-10	-1.30301	0	0.119	1.07169e-05
INKA2	2.37778e-10	-1.09851	0	0.119	1.07169e-05
AC092652.2	2.37778e-10	-1.40114	0	0.119	1.07169e-05
AC104078.2	2.37778e-10	-1.38829	0	0.119	1.07169e-05
AC074032.1	2.37778e-10	-1.19595	0	0.119	1.07169e-05
AC001226.2	2.37778e-10	-1.21381	0	0.119	1.07169e-05
PCNX4	2.37778e-10	-1.22243	0	0.119	1.07169e-05
LINC02256	2.37778e-10	-1.34278	0	0.119	1.07169e-05
MINDY2	2.37778e-10	-1.25096	0	0.119	1.07169e-05
VPS35L	2.37778e-10	-1.16777	0	0.119	1.07169e-05
AC009093.2	2.37778e-10	-1.39497	0	0.119	1.07169e-05
AC011933.4	2.37778e-10	-1.20277	0	0.119	1.07169e-05
ATP5F1A	2.37778e-10	-1.28559	0	0.119	1.07169e-05
AF165147.1	2.37778e-10	-1.19254	0	0.119	1.07169e-05
C5orf56	2.64052e-10	2.17264	0.355	0	1.19011e-05
PCNXL2	2.64053e-10	2.24664	0.355	0	1.19012e-05
WHSC1L1	2.64053e-10	2.10965	0.355	0	1.19012e-05
RASA3	3.41575e-10	1.54857	0.682	0.274	1.53951e-05
MT-ATP6	4.78935e-10	-1.68293	0.13	0.393	2.15861e-05
PTPRC	5.35032e-10	0.679202	0.97	0.81	2.41144e-05
TENT5C	1.94747e-09	-1.25924	0	0.107	8.77745e-05
MIR29B2CHG	1.94747e-09	-1.23668	0	0.107	8.77745e-05
AL360091.3	1.94747e-09	-1.13642	0	0.107	8.77745e-05
LINC02109	1.94747e-09	-1.13976	0	0.107	8.77745e-05
AC027018.1	1.94747e-09	-1.10757	0	0.107	8.77745e-05
ECPAS	1.94747e-09	-1.15142	0	0.107	8.77745e-05
AP002518.2	1.94747e-09	-1.03835	0	0.107	8.77745e-05
AC009554.1	1.94747e-09	-1.22709	0	0.107	8.77745e-05
AC004687.1	1.94747e-09	-1.10873	0	0.107	8.77745e-05
PAPD4	1.98223e-09	2.06906	0.327	0	8.93409e-05
CH507-513H4.1	2.46741e-09	2.10045	0.324	0	0.000111209
PPP2R5C	3.17138e-09	0.910868	0.897	0.631	0.000142937
ARID5B	3.25901e-09	1.17402	0.703	0.286	0.000146887
C11orf65	3.60993e-09	-1.22576	0.009	0.143	0.000162703
INADL	5.86596e-09	2.08155	0.312	0	0.000264385
DPYD-AS1	6.07771e-09	-1.53252	0.021	0.179	0.000273928
KIAA0922	7.26632e-09	2.03252	0.309	0	0.0003275
ETS1	9.2237e-09	0.920304	0.903	0.619	0.000415722
CFD	1.17695e-08	-1.51742	0.042	0.226	0.000530465
AC009060.1	1.58822e-08	-1.08487	0	0.095	0.000715826
SELENOF	1.58826e-08	-1.36046	0	0.095	0.000715844
AC010978.1	1.58826e-08	-1.16261	0	0.095	0.000715844
AC026202.2	1.58826e-08	-1.30038	0	0.095	0.000715844
AC093010.2	1.58826e-08	-1.10651	0	0.095	0.000715844
ZBTB20-AS5	1.58826e-08	-1.0437	0	0.095	0.000715844
SELENOT	1.58826e-08	-1.16366	0	0.095	0.000715844
AC097376.2	1.58826e-08	-1.15752	0	0.095	0.000715844
AL031772.1	1.58826e-08	-1.00449	0	0.095	0.000715844
BMT2	1.58826e-08	-1.08847	0	0.095	0.000715844
CYREN	1.58826e-08	-0.953866	0	0.095	0.000715844
SGK3	1.58826e-08	-1.21804	0	0.095	0.000715844
AL158071.4	1.58826e-08	-1.11778	0	0.095	0.000715844
ELP1	1.58826e-08	-1.0073	0	0.095	0.000715844
AC010175.1	1.58826e-08	-1.1869	0	0.095	0.000715844
AL359220.1	1.58826e-08	-1.21478	0	0.095	0.000715844
LINC02328	1.58826e-08	-1.02841	0	0.095	0.000715844
AL137779.1	1.58826e-08	-0.960758	0	0.095	0.000715844
AC068724.3	1.58826e-08	-1.07972	0	0.095	0.000715844
DUOX1	1.58826e-08	-1.21885	0	0.095	0.000715844
TENT4B	1.58826e-08	-1.12098	0	0.095	0.000715844
AC015849.3	1.58826e-08	-0.941708	0	0.095	0.000715844
SKAP1-AS1	1.58826e-08	-1.02153	0	0.095	0.000715844
TSPOAP1-AS1	1.58826e-08	-1.12886	0	0.095	0.000715844
AC027097.2	1.58826e-08	-1.04251	0	0.095	0.000715844
AL117381.1	1.58826e-08	-1.04662	0	0.095	0.000715844
ARHGAP45	1.58826e-08	-1.0038	0	0.095	0.000715844
REX1BD	1.58826e-08	-0.952591	0	0.095	0.000715844
ATP5PF	1.58826e-08	-0.957017	0	0.095	0.000715844
VPS26C	1.58826e-08	-0.9279	0	0.095	0.000715844
OPRM1	1.60576e-08	-1.64865	0.033	0.202	0.000723734
AC131056.3	1.69459e-08	1.97152	0.297	0	0.000763769
PDE3B	1.75442e-08	1.05565	0.791	0.464	0.000790737
AC006369.2	2.57328e-08	2.00576	0.291	0	0.0011598
ANKRD36	2.82688e-08	1.30115	0.579	0.202	0.0012741
GPR174	3.11378e-08	-1.06457	0.009	0.131	0.00140341
RABGAP1L	3.44335e-08	0.75797	0.906	0.56	0.00155195
PIP4K2A	3.75173e-08	0.762479	0.924	0.75	0.00169094
PRR5L	3.87576e-08	1.78517	0.342	0.036	0.00174684
PARP8	5.25267e-08	0.606008	0.964	0.81	0.00236743
NT5C	5.64787e-08	-1.12846	0.018	0.155	0.00254555
RORA-AS1	5.94815e-08	-1.54858	0.042	0.214	0.00268089
GLTSCR1L	7.19545e-08	1.87888	0.276	0	0.00324306
CNOT6L	8.07545e-08	0.630956	0.927	0.643	0.00363969
FAM196B	1.27405e-07	-1.40034	0.024	0.167	0.00574227
AC092683.2	1.2917e-07	-0.926677	0	0.083	0.00582184
LNPK	1.2917e-07	-0.923925	0	0.083	0.00582184
LANCL1-AS1	1.2917e-07	-0.8506	0	0.083	0.00582184
NEPRO	1.2917e-07	-0.905024	0	0.083	0.00582184
AC139887.2	1.2917e-07	-0.920814	0	0.083	0.00582184
AC010275.1	1.2917e-07	-0.851589	0	0.083	0.00582184
AL513188.1	1.2917e-07	-0.941817	0	0.083	0.00582184
ZNF451-AS1	1.2917e-07	-0.914006	0	0.083	0.00582184
AL357060.1	1.2917e-07	-1.33837	0	0.083	0.00582184
AC073343.2	1.2917e-07	-0.980977	0	0.083	0.00582184
TUT7	1.2917e-07	-0.88157	0	0.083	0.00582184
FBH1	1.2917e-07	-0.869452	0	0.083	0.00582184
MINDY3	1.2917e-07	-1.06168	0	0.083	0.00582184
AL049869.3	1.2917e-07	-0.882338	0	0.083	0.00582184
AL139022.1	1.2917e-07	-0.95128	0	0.083	0.00582184
LINC02320	1.2917e-07	-1.18155	0	0.083	0.00582184
ATP5MPL	1.2917e-07	-0.982964	0	0.083	0.00582184
AC124312.1	1.2917e-07	-0.864312	0	0.083	0.00582184
AC013652.1	1.2917e-07	-1.30393	0	0.083	0.00582184
AC087286.2	1.2917e-07	-0.944486	0	0.083	0.00582184
MOSMO	1.2917e-07	-1.01813	0	0.083	0.00582184
RMC1	1.2917e-07	-0.807894	0	0.083	0.00582184
AL136531.2	1.2917e-07	-0.891539	0	0.083	0.00582184
FO393401.1	1.2917e-07	-0.967707	0	0.083	0.00582184
AC022146.2	1.2917e-07	-1.01213	0	0.083	0.00582184
AC011476.3	1.2917e-07	-1.05438	0	0.083	0.00582184
ADA2	1.2917e-07	-0.945485	0	0.083	0.00582184
LARGE1	1.2917e-07	-0.899041	0	0.083	0.00582184
NUP50-DT	1.2917e-07	-0.956444	0	0.083	0.00582184
ATXN1	1.60209e-07	0.747477	0.906	0.667	0.0072208
LINC00152	1.61169e-07	1.98005	0.264	0	0.00726403
AP4B1-AS1	2.20275e-07	-1.08078	0.003	0.095	0.009928
CTD-2341M24.1	2.3994e-07	1.89774	0.258	0	0.0108143
ATXN7	4.60853e-07	1.49649	0.33	0.048	0.0207711
PTPN7	4.73854e-07	-1.56105	0.079	0.262	0.0213571
SP110	5.07414e-07	-1.43365	0.058	0.226	0.0228696
IL10RA	5.08203e-07	1.26132	0.43	0.119	0.0229052
SMCHD1	7.29254e-07	0.523884	0.93	0.75	0.0328682
TRAC	7.38867e-07	1.57699	0.352	0.071	0.0333015
RP11-356I2.4	7.75592e-07	1.99075	0.239	0	0.0349567
ZNF565	8.34636e-07	-0.92137	0.015	0.131	0.0376179
CCDC107	1.00451e-06	-1.17566	0.012	0.119	0.0452745
EMB	1.03457e-06	0.833843	0.733	0.393	0.0466293
ESR2	1.03834e-06	-1.22866	0.012	0.119	0.0467992
EIPR1	1.04981e-06	-0.806815	0	0.071	0.047316
AC007388.1	1.04981e-06	-0.778597	0	0.071	0.047316
AC006030.1	1.04981e-06	-0.870274	0	0.071	0.047316
AC017002.5	1.04981e-06	-0.843523	0	0.071	0.047316
AC007038.1	1.04981e-06	-1.02184	0	0.071	0.047316
AC010149.1	1.04981e-06	-0.846801	0	0.071	0.047316
NSD2	1.04981e-06	-1.01932	0	0.071	0.047316
AC096711.2	1.04981e-06	-0.749571	0	0.071	0.047316
AC097534.2	1.04981e-06	-0.849564	0	0.071	0.047316
LINC02241	1.04981e-06	-0.738103	0	0.071	0.047316
CPLANE1	1.04981e-06	-0.894452	0	0.071	0.047316
TENT5A	1.04981e-06	-1.20557	0	0.071	0.047316
AC006978.2	1.04981e-06	-0.826176	0	0.071	0.047316
PRAG1	1.04981e-06	-0.767656	0	0.071	0.047316
AC108449.1	1.04981e-06	-0.848799	0	0.071	0.047316
AC104316.1	1.04981e-06	-0.89345	0	0.071	0.047316
AL133480.1	1.04981e-06	-0.844772	0	0.071	0.047316
AL354733.3	1.04981e-06	-0.93096	0	0.071	0.047316
AL157938.3	1.04981e-06	-0.847697	0	0.071	0.047316
PGGHG	1.04981e-06	-0.982437	0	0.071	0.047316
AC131571.1	1.04981e-06	-1.04589	0	0.071	0.047316
ATP5MG	1.04981e-06	-0.804131	0	0.071	0.047316
AC068888.1	1.04981e-06	-0.795909	0	0.071	0.047316
AC025159.1	1.04981e-06	-0.844512	0	0.071	0.047316
WASHC3	1.04981e-06	-0.806277	0	0.071	0.047316
AC005480.1	1.04981e-06	-0.922709	0	0.071	0.047316
CLBA1	1.04981e-06	-0.98766	0	0.071	0.047316
MESD	1.04981e-06	-0.673655	0	0.071	0.047316
AC005695.2	1.04981e-06	-0.78613	0	0.071	0.047316
AC008105.3	1.04981e-06	-0.916474	0	0.071	0.047316
AC005837.2	1.04981e-06	-0.894445	0	0.071	0.047316
AC124319.2	1.04981e-06	-0.734426	0	0.071	0.047316
SHLD1	1.04981e-06	-0.750242	0	0.071	0.047316
AC008569.1	1.04981e-06	-0.883693	0	0.071	0.047316
UFD1	1.04981e-06	-0.8997	0	0.071	0.047316
C1orf56	4.14503e-40	-3.32091	0	0.75	1.86821e-35
RPS28	1.51174e-30	-3.71959	0.004	0.75	6.81355e-26
AC074117.1	3.7086e-27	-2.97045	0	0.5	1.6715e-22
B3GAT2	3.7086e-27	-2.97045	0	0.5	1.6715e-22
AFG1L	3.7086e-27	-2.6852	0	0.5	1.6715e-22
SF3B5	3.7086e-27	-2.97045	0	0.5	1.6715e-22
Z94721.1	3.7086e-27	-2.97045	0	0.5	1.6715e-22
SPDYE16	3.7086e-27	-2.74769	0	0.5	1.6715e-22
ATP5MC2	3.7086e-27	-3.37378	0	0.5	1.6715e-22
ELOB	3.7086e-27	-2.76646	0	0.5	1.6715e-22
RRAD	3.7086e-27	-2.97045	0	0.5	1.6715e-22
ANAPC11	3.7086e-27	-2.50665	0	0.5	1.6715e-22
LINGO1	7.4117e-25	-4.10073	0.021	1	3.34053e-20
RPL7	1.45278e-18	-2.92516	0.004	0.5	6.54785e-14
ADIRF	1.45278e-18	-3.20015	0.004	0.5	6.54785e-14
FCF1	1.45278e-18	-2.4613	0.004	0.5	6.54785e-14
ZBTB46	1.45278e-18	-2.63873	0.004	0.5	6.54785e-14
PLN	2.84928e-18	-2.63115	0.004	0.5	1.2842e-13
RPS27A	5.05697e-18	-3.501	0.017	0.75	2.27923e-13
RPLP2	1.52692e-14	-3.402	0.026	0.75	6.88196e-10
INTS11	2.97478e-14	-2.18943	0	0.25	1.34076e-09
AL109811.1	2.97478e-14	-2.40881	0	0.25	1.34076e-09
AL450998.2	2.97478e-14	-1.81877	0	0.25	1.34076e-09
ELOA-AS1	2.97478e-14	-1.65772	0	0.25	1.34076e-09
RHCE	2.97478e-14	-1.81877	0	0.25	1.34076e-09
TINAGL1	2.97478e-14	-2.18943	0	0.25	1.34076e-09
ZMYM4-AS1	2.97478e-14	-2.09644	0	0.25	1.34076e-09
C1orf216	2.97478e-14	-1.81877	0	0.25	1.34076e-09
AL138787.2	2.97478e-14	-2.18943	0	0.25	1.34076e-09
AL929472.2	2.97478e-14	-1.65772	0	0.25	1.34076e-09
MMACHC	2.97478e-14	-2.09644	0	0.25	1.34076e-09
AC104170.2	2.97478e-14	-1.81877	0	0.25	1.34076e-09
GPX7	2.97478e-14	-1.81877	0	0.25	1.34076e-09
AL357055.3	2.97478e-14	-1.81877	0	0.25	1.34076e-09
S100A16	2.97478e-14	-1.81877	0	0.25	1.34076e-09
MTX1	2.97478e-14	-1.81877	0	0.25	1.34076e-09
AL592295.3	2.97478e-14	-1.65772	0	0.25	1.34076e-09
AL645568.1	2.97478e-14	-2.18943	0	0.25	1.34076e-09
AL136454.1	2.97478e-14	-2.09644	0	0.25	1.34076e-09
AC092803.2	2.97478e-14	-1.81877	0	0.25	1.34076e-09
LINC01703	2.97478e-14	-1.81877	0	0.25	1.34076e-09
PAIP2B	2.97478e-14	-1.65772	0	0.25	1.34076e-09
AC007681.1	2.97478e-14	-2.09644	0	0.25	1.34076e-09
VAMP5	2.97478e-14	-2.18943	0	0.25	1.34076e-09
AC009303.2	2.97478e-14	-1.81877	0	0.25	1.34076e-09
MAP3K20	2.97478e-14	-2.09644	0	0.25	1.34076e-09
MAIP1	2.97478e-14	-1.81877	0	0.25	1.34076e-09
CNOT9	2.97478e-14	-1.65772	0	0.25	1.34076e-09
RETREG2	2.97478e-14	-1.65772	0	0.25	1.34076e-09
LINC02084	2.97478e-14	-2.18943	0	0.25	1.34076e-09
RBMS3-AS3	2.97478e-14	-1.65772	0	0.25	1.34076e-09
RBMS3-AS2	2.97478e-14	-1.65772	0	0.25	1.34076e-09
AC099669.1	2.97478e-14	-1.65772	0	0.25	1.34076e-09
NDUFAF3	2.97478e-14	-1.65772	0	0.25	1.34076e-09
AC096887.1	2.97478e-14	-1.81877	0	0.25	1.34076e-09
CD200	2.97478e-14	-2.40881	0	0.25	1.34076e-09
NCK1-DT	2.97478e-14	-1.65772	0	0.25	1.34076e-09
AC106707.1	2.97478e-14	-1.65772	0	0.25	1.34076e-09
LINC01322	2.97478e-14	-1.81877	0	0.25	1.34076e-09
FAM53A	2.97478e-14	-1.65772	0	0.25	1.34076e-09
AC093607.1	2.97478e-14	-1.65772	0	0.25	1.34076e-09
AC104662.2	2.97478e-14	-2.18943	0	0.25	1.34076e-09
AC111194.2	2.97478e-14	-2.18943	0	0.25	1.34076e-09
ADGRL3-AS1	2.97478e-14	-1.81877	0	0.25	1.34076e-09
PRSS48	2.97478e-14	-2.09644	0	0.25	1.34076e-09
HPF1	2.97478e-14	-1.65772	0	0.25	1.34076e-09
GALNTL6	2.97478e-14	-1.81877	0	0.25	1.34076e-09
AC093909.2	2.97478e-14	-1.65772	0	0.25	1.34076e-09
TMEM267	2.97478e-14	-1.81877	0	0.25	1.34076e-09
HSPB3	2.97478e-14	-1.81877	0	0.25	1.34076e-09
PTCD2	2.97478e-14	-2.18943	0	0.25	1.34076e-09
F2RL2	2.97478e-14	-2.18943	0	0.25	1.34076e-09
CETN3	2.97478e-14	-1.65772	0	0.25	1.34076e-09
AC104126.1	2.97478e-14	-1.65772	0	0.25	1.34076e-09
SEMA6A	2.97478e-14	-1.65772	0	0.25	1.34076e-09
ARHGAP26-AS1	2.97478e-14	-2.09644	0	0.25	1.34076e-09
BTNL9	2.97478e-14	-1.65772	0	0.25	1.34076e-09
AL022097.1	2.97478e-14	-1.65772	0	0.25	1.34076e-09
LINC00518	2.97478e-14	-1.65772	0	0.25	1.34076e-09
PTCHD4	2.97478e-14	-1.65772	0	0.25	1.34076e-09
TRDN-AS1	2.97478e-14	-1.81877	0	0.25	1.34076e-09
SOD2-1	2.97478e-14	-1.81877	0	0.25	1.34076e-09
AL159163.1	2.97478e-14	-2.09644	0	0.25	1.34076e-09
AFDN	2.97478e-14	-1.81877	0	0.25	1.34076e-09
AC011287.1	2.97478e-14	-2.09644	0	0.25	1.34076e-09
ELMO1-AS1	2.97478e-14	-2.18943	0	0.25	1.34076e-09
TRGC1	2.97478e-14	-1.81877	0	0.25	1.34076e-09
AC068533.3	2.97478e-14	-2.18943	0	0.25	1.34076e-09
RCC1L	2.97478e-14	-1.81877	0	0.25	1.34076e-09
HGF	2.97478e-14	-2.18943	0	0.25	1.34076e-09
SEM1	2.97478e-14	-1.81877	0	0.25	1.34076e-09
SPDYE3	2.97478e-14	-2.18943	0	0.25	1.34076e-09
ZAN	2.97478e-14	-1.81877	0	0.25	1.34076e-09
SPDYE2	2.97478e-14	-1.65772	0	0.25	1.34076e-09
C7orf77	2.97478e-14	-2.09644	0	0.25	1.34076e-09
AC078845.1	2.97478e-14	-1.81877	0	0.25	1.34076e-09
KIAA1549	2.97478e-14	-1.65772	0	0.25	1.34076e-09
DPP6	2.97478e-14	-1.65772	0	0.25	1.34076e-09
BCLAF3	2.97478e-14	-2.09644	0	0.25	1.34076e-09
PCYT1B	2.97478e-14	-2.18943	0	0.25	1.34076e-09
AC012574.1	2.97478e-14	-2.18943	0	0.25	1.34076e-09
AC023866.2	2.97478e-14	-1.65772	0	0.25	1.34076e-09
AC117834.1	2.97478e-14	-1.81877	0	0.25	1.34076e-09
POLR2K	2.97478e-14	-1.65772	0	0.25	1.34076e-09
DPYS	2.97478e-14	-2.18943	0	0.25	1.34076e-09
AC067930.4	2.97478e-14	-2.18943	0	0.25	1.34076e-09
GADD45G	2.97478e-14	-2.09644	0	0.25	1.34076e-09
FAM129B	2.97478e-14	-1.65772	0	0.25	1.34076e-09
PTRH1	2.97478e-14	-2.09644	0	0.25	1.34076e-09
TOR2A	2.97478e-14	-1.65772	0	0.25	1.34076e-09
SPOUT1	2.97478e-14	-2.09644	0	0.25	1.34076e-09
AL158207.2	2.97478e-14	-2.18943	0	0.25	1.34076e-09
ADAMTS13	2.97478e-14	-2.18943	0	0.25	1.34076e-09
TMEM250	2.97478e-14	-1.81877	0	0.25	1.34076e-09
AJM1	2.97478e-14	-2.18943	0	0.25	1.34076e-09
CD81-AS1	2.97478e-14	-1.65772	0	0.25	1.34076e-09
KCNC1	2.97478e-14	-2.09644	0	0.25	1.34076e-09
FAM111A-DT	2.97478e-14	-2.09644	0	0.25	1.34076e-09
VWCE	2.97478e-14	-1.65772	0	0.25	1.34076e-09
FADS2	2.97478e-14	-2.18943	0	0.25	1.34076e-09
AP003096.1	2.97478e-14	-1.81877	0	0.25	1.34076e-09
AP002495.2	2.97478e-14	-1.65772	0	0.25	1.34076e-09
AP001831.1	2.97478e-14	-1.65772	0	0.25	1.34076e-09
SCN2B	2.97478e-14	-1.81877	0	0.25	1.34076e-09
AP002954.1	2.97478e-14	-1.81877	0	0.25	1.34076e-09
H2AFX	2.97478e-14	-1.65772	0	0.25	1.34076e-09
JCAD	2.97478e-14	-1.65772	0	0.25	1.34076e-09
ZWINT	2.97478e-14	-1.65772	0	0.25	1.34076e-09
AC010997.3	2.97478e-14	-2.18943	0	0.25	1.34076e-09
LRMDA	2.97478e-14	-1.65772	0	0.25	1.34076e-09
ANKRD22	2.97478e-14	-2.09644	0	0.25	1.34076e-09
ATP5MD	2.97478e-14	-1.65772	0	0.25	1.34076e-09
AC007848.1	2.97478e-14	-1.65772	0	0.25	1.34076e-09
AC005840.2	2.97478e-14	-2.18943	0	0.25	1.34076e-09
CD163L1	2.97478e-14	-1.65772	0	0.25	1.34076e-09
AC006581.2	2.97478e-14	-1.81877	0	0.25	1.34076e-09
AC024901.1	2.97478e-14	-1.81877	0	0.25	1.34076e-09
AC008083.1	2.97478e-14	-1.65772	0	0.25	1.34076e-09
TROAP	2.97478e-14	-2.18943	0	0.25	1.34076e-09
KRT8	2.97478e-14	-2.18943	0	0.25	1.34076e-09
ATP5F1B	2.97478e-14	-1.65772	0	0.25	1.34076e-09
AC078923.1	2.97478e-14	-1.81877	0	0.25	1.34076e-09
AC002070.1	2.97478e-14	-1.65772	0	0.25	1.34076e-09
TMEM132D	2.97478e-14	-1.65772	0	0.25	1.34076e-09
AL136962.1	2.97478e-14	-1.65772	0	0.25	1.34076e-09
AL138686.1	2.97478e-14	-1.81877	0	0.25	1.34076e-09
NAXD	2.97478e-14	-2.09644	0	0.25	1.34076e-09
RNASE10	2.97478e-14	-1.81877	0	0.25	1.34076e-09
AL136295.1	2.97478e-14	-1.65772	0	0.25	1.34076e-09
AL139353.1	2.97478e-14	-1.81877	0	0.25	1.34076e-09
MDGA2	2.97478e-14	-1.81877	0	0.25	1.34076e-09
AL158801.3	2.97478e-14	-1.81877	0	0.25	1.34076e-09
CCDC175	2.97478e-14	-2.18943	0	0.25	1.34076e-09
KCNH5	2.97478e-14	-1.65772	0	0.25	1.34076e-09
CCDC196	2.97478e-14	-1.81877	0	0.25	1.34076e-09
AC007686.2	2.97478e-14	-1.65772	0	0.25	1.34076e-09
LINC02316	2.97478e-14	-2.09644	0	0.25	1.34076e-09
IFI27	2.97478e-14	-2.18943	0	0.25	1.34076e-09
LINC02346	2.97478e-14	-1.65772	0	0.25	1.34076e-09
DISP2	2.97478e-14	-1.65772	0	0.25	1.34076e-09
KNL1	2.97478e-14	-2.18943	0	0.25	1.34076e-09
AC020661.2	2.97478e-14	-2.09644	0	0.25	1.34076e-09
EXD1	2.97478e-14	-2.09644	0	0.25	1.34076e-09
SELENOS	2.97478e-14	-1.81877	0	0.25	1.34076e-09
WDR90	2.97478e-14	-2.09644	0	0.25	1.34076e-09
C16orf91	2.97478e-14	-2.18943	0	0.25	1.34076e-09
SLC9A3R2	2.97478e-14	-2.40881	0	0.25	1.34076e-09
AC020765.2	2.97478e-14	-2.18943	0	0.25	1.34076e-09
MYLK3	2.97478e-14	-1.65772	0	0.25	1.34076e-09
GINS3	2.97478e-14	-2.18943	0	0.25	1.34076e-09
TPPP3	2.97478e-14	-2.18943	0	0.25	1.34076e-09
AC020978.3	2.97478e-14	-1.81877	0	0.25	1.34076e-09
AC012184.2	2.97478e-14	-1.81877	0	0.25	1.34076e-09
AC012184.1	2.97478e-14	-2.09644	0	0.25	1.34076e-09
AC046158.1	2.97478e-14	-1.65772	0	0.25	1.34076e-09
MRM3	2.97478e-14	-1.65772	0	0.25	1.34076e-09
TAX1BP3	2.97478e-14	-1.81877	0	0.25	1.34076e-09
PSMB6	2.97478e-14	-1.65772	0	0.25	1.34076e-09
AC010761.3	2.97478e-14	-1.65772	0	0.25	1.34076e-09
AC015849.1	2.97478e-14	-1.65772	0	0.25	1.34076e-09
RDM1	2.97478e-14	-2.18943	0	0.25	1.34076e-09
CNP	2.97478e-14	-1.65772	0	0.25	1.34076e-09
CAVIN1	2.97478e-14	-1.65772	0	0.25	1.34076e-09
AC004805.1	2.97478e-14	-1.65772	0	0.25	1.34076e-09
PRKCA-AS1	2.97478e-14	-1.65772	0	0.25	1.34076e-09
JPT1	2.97478e-14	-1.65772	0	0.25	1.34076e-09
NDUFAF8	2.97478e-14	-2.09644	0	0.25	1.34076e-09
AC016205.1	2.97478e-14	-1.81877	0	0.25	1.34076e-09
SERPINB2	2.97478e-14	-1.65772	0	0.25	1.34076e-09
AC091691.2	2.97478e-14	-1.65772	0	0.25	1.34076e-09
UBOX5-AS1	2.97478e-14	-2.18943	0	0.25	1.34076e-09
AL035071.1	2.97478e-14	-1.81877	0	0.25	1.34076e-09
NORAD	2.97478e-14	-1.65772	0	0.25	1.34076e-09
WISP2	2.97478e-14	-2.09644	0	0.25	1.34076e-09
AL109930.1	2.97478e-14	-1.65772	0	0.25	1.34076e-09
ATP5F1D	2.97478e-14	-1.81877	0	0.25	1.34076e-09
AC005258.1	2.97478e-14	-1.81877	0	0.25	1.34076e-09
RAB11B-AS1	2.97478e-14	-2.18943	0	0.25	1.34076e-09
SYCE2	2.97478e-14	-1.65772	0	0.25	1.34076e-09
LYL1	2.97478e-14	-1.81877	0	0.25	1.34076e-09
AC011447.3	2.97478e-14	-1.65772	0	0.25	1.34076e-09
ZNF428	2.97478e-14	-2.09644	0	0.25	1.34076e-09
NOVA2	2.97478e-14	-2.09644	0	0.25	1.34076e-09
AC011466.1	2.97478e-14	-1.65772	0	0.25	1.34076e-09
AC005261.1	2.97478e-14	-2.09644	0	0.25	1.34076e-09
Z99774.1	2.97478e-14	-1.81877	0	0.25	1.34076e-09
FAM227A	2.97478e-14	-1.65772	0	0.25	1.34076e-09
FAM83F	2.97478e-14	-2.18943	0	0.25	1.34076e-09
MAPK12	2.97478e-14	-1.81877	0	0.25	1.34076e-09
CPT1B	2.97478e-14	-2.18943	0	0.25	1.34076e-09
CR381653.1	2.97478e-14	-1.65772	0	0.25	1.34076e-09
AP001341.1	2.97478e-14	-2.18943	0	0.25	1.34076e-09
COX6B1	2.99847e-14	-3.1372	0.009	0.5	1.35144e-09
PMAIP1	4.97945e-14	-2.62776	0.009	0.5	2.24429e-09
RPL31	4.05582e-13	-3.27079	0.03	0.75	1.828e-08
HSPB1	7.54278e-13	-2.81708	0.03	0.75	3.39961e-08
RPL29	1.19264e-11	-2.84828	0.013	0.5	5.37536e-07
PSMC3	1.19264e-11	-2.60718	0.013	0.5	5.37536e-07
RPS18	1.46271e-11	-2.59695	0.013	0.5	6.59259e-07
TNNI3	1.7924e-11	-2.76697	0.013	0.5	8.07854e-07
APOD	5.6275e-11	-3.90763	0.039	0.75	2.53637e-06
RPSA	1.43359e-10	-3.62577	0.043	0.75	6.46134e-06
LRP8	4.25136e-10	-2.74188	0.043	0.75	1.91613e-05
GZMH	5.39276e-10	-2.71272	0.043	0.75	2.43057e-05
SRP14	6.55741e-10	-3.10746	0.017	0.5	2.95549e-05
S100A1	1.09217e-09	-2.50972	0.017	0.5	4.92252e-05
GZMB	1.73014e-09	-3.49629	0.047	0.75	7.7979e-05
COX6A2	1.80742e-09	-2.4362	0.017	0.5	8.1462e-05
RPL34	2.15984e-09	-2.80723	0.047	0.75	9.7346e-05
RASGEF1B	6.49332e-09	-3.41859	0.052	0.75	0.000292661
ARMC9	1.161e-08	-3.23909	0.021	0.5	0.000523274
MB	1.55665e-08	-2.67336	0.021	0.5	0.0007016
MGP	1.70223e-08	-3.17011	0.056	0.75	0.000767212
MYL2	6.3282e-08	-2.90718	0.06	0.75	0.00285218
RPS8	6.9357e-08	-2.43899	0.06	0.75	0.00312599
SH3BGRL3	7.77279e-08	-2.85354	0.064	0.75	0.00350327
SEC61B	1.0109e-07	-2.91858	0.026	0.5	0.00455623
ACTC1	1.0135e-07	-2.68909	0.064	0.75	0.00456795
AGMAT	1.06461e-07	-2.02455	0.004	0.25	0.0047983
S100A13	1.06461e-07	-2.05617	0.004	0.25	0.0047983
EXOC8	1.06461e-07	-2.04583	0.004	0.25	0.0047983
SNRPG	1.06461e-07	-2.11068	0.004	0.25	0.0047983
STRADB	1.06461e-07	-2.0721	0.004	0.25	0.0047983
SLC4A3	1.06461e-07	-2.15573	0.004	0.25	0.0047983
ITM2C	1.06461e-07	-1.62765	0.004	0.25	0.0047983
ENTPD3	1.06461e-07	-1.77339	0.004	0.25	0.0047983
KLHDC8B	1.06461e-07	-1.75976	0.004	0.25	0.0047983
FAM162A	1.06461e-07	-1.7635	0.004	0.25	0.0047983
LINC01060	1.06461e-07	-2.02554	0.004	0.25	0.0047983
PLK2	1.06461e-07	-1.62556	0.004	0.25	0.0047983
DSP	1.06461e-07	-2.05168	0.004	0.25	0.0047983
DDAH2	1.06461e-07	-2.03436	0.004	0.25	0.0047983
MYL7	1.06461e-07	-2.11018	0.004	0.25	0.0047983
CRCP	1.06461e-07	-2.05593	0.004	0.25	0.0047983
FGL2	1.06461e-07	-1.63302	0.004	0.25	0.0047983
IL1RAPL2	1.06461e-07	-2.13311	0.004	0.25	0.0047983
R3HCC1	1.06461e-07	-1.61107	0.004	0.25	0.0047983
ABRA	1.06461e-07	-2.05617	0.004	0.25	0.0047983
P4HA3	1.06461e-07	-1.63058	0.004	0.25	0.0047983
CHCHD1	1.06461e-07	-1.63058	0.004	0.25	0.0047983
SAP18	1.06461e-07	-1.80467	0.004	0.25	0.0047983
CHAMP1	1.06461e-07	-1.64362	0.004	0.25	0.0047983
COCH	1.06461e-07	-2.03991	0.004	0.25	0.0047983
ANKRD9	1.06461e-07	-1.78231	0.004	0.25	0.0047983
KIF23	1.06461e-07	-2.14278	0.004	0.25	0.0047983
ZNF213	1.06461e-07	-2.15475	0.004	0.25	0.0047983
EMP2	1.06461e-07	-2.03991	0.004	0.25	0.0047983
IQCK	1.06461e-07	-2.11865	0.004	0.25	0.0047983
CAMKK1	1.06461e-07	-2.03744	0.004	0.25	0.0047983
C17orf75	1.06461e-07	-1.616	0.004	0.25	0.0047983
VPS25	1.06461e-07	-1.61697	0.004	0.25	0.0047983
CYGB	1.06461e-07	-2.10545	0.004	0.25	0.0047983
BTBD3	1.06461e-07	-1.63566	0.004	0.25	0.0047983
ALKBH7	1.06461e-07	-2.14026	0.004	0.25	0.0047983
CYYR1	1.06461e-07	-1.62164	0.004	0.25	0.0047983
HSF2BP	1.06461e-07	-2.03704	0.004	0.25	0.0047983
PPIB	1.15016e-07	-2.42662	0.026	0.5	0.00518388
B3GALT6	1.37234e-07	-1.596	0.004	0.25	0.00618525
LYSMD1	1.37234e-07	-1.6027	0.004	0.25	0.00618525
BUB1	1.37234e-07	-1.58121	0.004	0.25	0.00618525
GPM6A	1.37234e-07	-1.56055	0.004	0.25	0.00618525
STOX2	1.37234e-07	-1.58025	0.004	0.25	0.00618525
AFAP1L1	1.37234e-07	-1.58394	0.004	0.25	0.00618525
KIAA0319	1.37234e-07	-1.58121	0.004	0.25	0.00618525
NELFE	1.37234e-07	-1.59066	0.004	0.25	0.00618525
SFRP4	1.37234e-07	-1.7288	0.004	0.25	0.00618525
ASL	1.37234e-07	-1.59087	0.004	0.25	0.00618525
SGCE	1.37234e-07	-1.73558	0.004	0.25	0.00618525
SPIN3	1.37234e-07	-1.57316	0.004	0.25	0.00618525
AMOTL1	1.37234e-07	-1.73786	0.004	0.25	0.00618525
CRYM	1.37234e-07	-1.74827	0.004	0.25	0.00618525
IRF8	1.37234e-07	-1.58848	0.004	0.25	0.00618525
MRPS23	1.37234e-07	-1.60185	0.004	0.25	0.00618525
MKS1	1.37234e-07	-1.60155	0.004	0.25	0.00618525
CAPS	1.37234e-07	-2.00802	0.004	0.25	0.00618525
HSPB6	1.37234e-07	-2.00223	0.004	0.25	0.00618525
APOE	1.37234e-07	-1.74226	0.004	0.25	0.00618525
NCR1	1.37234e-07	-1.98954	0.004	0.25	0.00618525
SEC14L2	1.37234e-07	-2.01553	0.004	0.25	0.00618525
U2AF1L5	1.37234e-07	-2.00461	0.004	0.25	0.00618525
SCN7A	1.48647e-07	-2.39307	0.026	0.5	0.00669969
RPL7A	1.48647e-07	-2.4909	0.026	0.5	0.00669969
FAM96B	2.46697e-07	-2.19925	0.026	0.5	0.0111189
RPL13	4.49144e-07	-2.75579	0.137	1	0.0202434
HSPB11	4.59547e-07	-2.57466	0.073	0.75	0.0207123
HEATR3	5.47866e-07	-2.55476	0.03	0.5	0.0246929
RPS2	6.14729e-07	-2.552	0.03	0.5	0.0277064
CD63	7.72823e-07	-2.46859	0.03	0.5	0.0348319
PLA2G4C	7.72823e-07	-2.43333	0.03	0.5	0.0348319
USP39	8.659e-07	-2.98188	0.03	0.5	0.039027
NDUFS6	9.69725e-07	-2.36494	0.03	0.5	0.0437065
IFITM2	1.08548e-06	-2.83608	0.03	0.5	0.0489237
RNF126	1.08548e-06	-2.44186	0.03	0.5	0.0489237
SC5D	1.24833e-07	-2.55974	0.02	0.368	0.00562633
TENT4A	1.4482e-10	-2.04479	0	0.231	6.5272e-06
MT-CYB	1.55764e-10	-2.3817	0.155	0.654	7.02046e-06
GPM6B	5.33703e-09	-1.68816	0	0.192	0.000240545
AL158071.1	5.33703e-09	-1.51594	0	0.192	0.000240545
PAG1	4.96277e-08	2.55927	0.747	0.115	0.00223677
SELENOI	1.93452e-07	-1.4424	0	0.154	0.00871906
GRAMD2B	1.93452e-07	-1.41527	0	0.154	0.00871906
EYS	1.93452e-07	-1.8405	0	0.154	0.00871906
WASHC2C	1.93452e-07	-1.50248	0	0.154	0.00871906
LINC00937	1.93452e-07	-1.45469	0	0.154	0.00871906
AC025164.1	1.93452e-07	-1.61636	0	0.154	0.00871906
AC009690.1	1.93452e-07	-1.34874	0	0.154	0.00871906
TMEM8A	1.93452e-07	-1.58856	0	0.154	0.00871906
DPEP2	1.93452e-07	-1.58601	0	0.154	0.00871906
AC119396.1	1.93452e-07	-1.66674	0	0.154	0.00871906
RUNX2	5.03084e-07	2.06416	0.77	0.231	0.0226745
RBMS1	5.64196e-07	1.57096	0.874	0.385	0.0254289
CELF2	8.79165e-07	1.05412	0.994	0.846	0.0396248
RUNX1	9.15532e-07	1.51139	0.891	0.423	0.0412639
INTS6L	5.09989e-10	-1.91182	0	0.364	2.29857e-05
PCAT1	5.44032e-08	-2.11102	0.01	0.364	0.00245201
RHD	8.54064e-08	-1.84254	0	0.273	0.00384935
AL020995.1	8.54064e-08	-1.7642	0	0.273	0.00384935
MIGA1	8.54064e-08	-1.481	0	0.273	0.00384935
CDH12	8.54064e-08	-1.64592	0	0.273	0.00384935
PCOLCE	8.54064e-08	-1.91149	0	0.273	0.00384935
RHPN1	8.54064e-08	-1.91149	0	0.273	0.00384935
ABCA3	8.54064e-08	-1.82129	0	0.273	0.00384935
AC116348.3	8.54064e-08	-1.69271	0	0.273	0.00384935
Z93930.2	8.54064e-08	-2.12603	0	0.273	0.00384935
GUK1	1.22209e-21	-2.78021	0	0.667	5.50806e-17
AC005237.1	1.22209e-21	-2.78021	0	0.667	5.50806e-17
AC079594.2	1.22209e-21	-2.78206	0	0.667	5.50806e-17
AC004918.1	1.22209e-21	-2.22141	0	0.667	5.50806e-17
STN1	1.22209e-21	-2.78021	0	0.667	5.50806e-17
AC008014.1	1.22209e-21	-2.61168	0	0.667	5.50806e-17
AC023906.4	1.22209e-21	-2.22141	0	0.667	5.50806e-17
DCAF15	1.22209e-21	-2.78021	0	0.667	5.50806e-17
ODC1	9.5881e-15	-2.70954	0.007	0.667	4.32145e-10
SEC22C	3.39151e-14	-2.87847	0.029	1	1.52859e-09
SLC35E2A	1.9679e-11	-1.68475	0	0.333	8.86951e-07
PIK3CD-AS2	1.9679e-11	-2.43852	0	0.333	8.86951e-07
SPATA21	1.9679e-11	-1.96247	0	0.333	8.86951e-07
AL035413.1	1.9679e-11	-1.29198	0	0.333	8.86951e-07
MACO1	1.9679e-11	-1.29198	0	0.333	8.86951e-07
ATP5IF1	1.9679e-11	-2.43852	0	0.333	8.86951e-07
FAM229A	1.9679e-11	-1.68475	0	0.333	8.86951e-07
ZNF362	1.9679e-11	-1.29198	0	0.333	8.86951e-07
SHISAL2A	1.9679e-11	-1.29198	0	0.333	8.86951e-07
NEXN-AS1	1.9679e-11	-1.29198	0	0.333	8.86951e-07
LINC01725	1.9679e-11	-1.29198	0	0.333	8.86951e-07
AL078459.1	1.9679e-11	-1.96247	0	0.333	8.86951e-07
LRRC8C-DT	1.9679e-11	-1.29198	0	0.333	8.86951e-07
FRRS1	1.9679e-11	-2.43852	0	0.333	8.86951e-07
SLC22A15	1.9679e-11	-1.29198	0	0.333	8.86951e-07
PDZK1	1.9679e-11	-1.29198	0	0.333	8.86951e-07
TAGLN2	1.9679e-11	-1.29198	0	0.333	8.86951e-07
AL357793.1	1.9679e-11	-2.43852	0	0.333	8.86951e-07
AL356272.1	1.9679e-11	-2.43852	0	0.333	8.86951e-07
CR2	1.9679e-11	-1.29198	0	0.333	8.86951e-07
CR1	1.9679e-11	-1.96247	0	0.333	8.86951e-07
FLVCR1-DT	1.9679e-11	-1.29198	0	0.333	8.86951e-07
RGS7	1.9679e-11	-1.29198	0	0.333	8.86951e-07
AL645465.1	1.9679e-11	-1.29198	0	0.333	8.86951e-07
ATP6V1C2	1.9679e-11	-1.68475	0	0.333	8.86951e-07
MIR3681HG	1.9679e-11	-1.68475	0	0.333	8.86951e-07
ZNF513	1.9679e-11	-1.29198	0	0.333	8.86951e-07
ALK	1.9679e-11	-1.68475	0	0.333	8.86951e-07
PKDCC	1.9679e-11	-1.68475	0	0.333	8.86951e-07
AC092650.1	1.9679e-11	-1.68475	0	0.333	8.86951e-07
C2orf92	1.9679e-11	-2.43852	0	0.333	8.86951e-07
AC079447.1	1.9679e-11	-2.44087	0	0.333	8.86951e-07
LYG2	1.9679e-11	-1.68475	0	0.333	8.86951e-07
AC012360.3	1.9679e-11	-1.29198	0	0.333	8.86951e-07
AC068282.1	1.9679e-11	-1.29198	0	0.333	8.86951e-07
TEX41	1.9679e-11	-1.29198	0	0.333	8.86951e-07
AC019197.1	1.9679e-11	-2.76438	0	0.333	8.86951e-07
LINC01090	1.9679e-11	-1.29198	0	0.333	8.86951e-07
AC007679.1	1.9679e-11	-1.29198	0	0.333	8.86951e-07
AC016708.1	1.9679e-11	-2.93443	0	0.333	8.86951e-07
ABCA12	1.9679e-11	-1.68475	0	0.333	8.86951e-07
GPBAR1	1.9679e-11	-1.29198	0	0.333	8.86951e-07
AC073641.1	1.9679e-11	-1.29198	0	0.333	8.86951e-07
AC097662.1	1.9679e-11	-1.29198	0	0.333	8.86951e-07
AC009950.1	1.9679e-11	-1.96247	0	0.333	8.86951e-07
LINC01891	1.9679e-11	-1.68475	0	0.333	8.86951e-07
CHL1	1.9679e-11	-1.96247	0	0.333	8.86951e-07
SUSD5	1.9679e-11	-1.96247	0	0.333	8.86951e-07
ATRIP	1.9679e-11	-2.43852	0	0.333	8.86951e-07
ARIH2OS	1.9679e-11	-1.29198	0	0.333	8.86951e-07
HYAL1	1.9679e-11	-1.68475	0	0.333	8.86951e-07
BAP1	1.9679e-11	-1.68475	0	0.333	8.86951e-07
AC109587.1	1.9679e-11	-1.29198	0	0.333	8.86951e-07
TOMM70	1.9679e-11	-1.29198	0	0.333	8.86951e-07
GRAMD1C	1.9679e-11	-1.29198	0	0.333	8.86951e-07
ZDHHC23	1.9679e-11	-1.29198	0	0.333	8.86951e-07
ZBTB20-AS2	1.9679e-11	-1.29198	0	0.333	8.86951e-07
SLC12A8	1.9679e-11	-1.29198	0	0.333	8.86951e-07
AC026347.1	1.9679e-11	-1.68475	0	0.333	8.86951e-07
KCNMB2	1.9679e-11	-2.43852	0	0.333	8.86951e-07
IGF2BP2	1.9679e-11	-1.29198	0	0.333	8.86951e-07
OSTN	1.9679e-11	-1.29198	0	0.333	8.86951e-07
GRK4	1.9679e-11	-1.29198	0	0.333	8.86951e-07
TLR10	1.9679e-11	-1.29198	0	0.333	8.86951e-07
LNX1	1.9679e-11	-1.68475	0	0.333	8.86951e-07
STAP1	1.9679e-11	-2.76438	0	0.333	8.86951e-07
ENAM	1.9679e-11	-1.29198	0	0.333	8.86951e-07
AC139722.1	1.9679e-11	-1.29198	0	0.333	8.86951e-07
AP001816.1	1.9679e-11	-1.29198	0	0.333	8.86951e-07
BANK1	1.9679e-11	-4.50651	0	0.333	8.86951e-07
AP002075.1	1.9679e-11	-2.76438	0	0.333	8.86951e-07
AC109927.1	1.9679e-11	-1.68475	0	0.333	8.86951e-07
TBC1D9	1.9679e-11	-1.96247	0	0.333	8.86951e-07
AC096733.2	1.9679e-11	-1.29198	0	0.333	8.86951e-07
AC104596.1	1.9679e-11	-1.29198	0	0.333	8.86951e-07
CPE	1.9679e-11	-1.29198	0	0.333	8.86951e-07
FRG1-DT	1.9679e-11	-1.68475	0	0.333	8.86951e-07
ZNF622	1.9679e-11	-1.29198	0	0.333	8.86951e-07
AC022113.1	1.9679e-11	-1.68475	0	0.333	8.86951e-07
AC093274.1	1.9679e-11	-1.29198	0	0.333	8.86951e-07
RAI14	1.9679e-11	-1.29198	0	0.333	8.86951e-07
AC009126.1	1.9679e-11	-1.68475	0	0.333	8.86951e-07
LIX1-AS1	1.9679e-11	-1.68475	0	0.333	8.86951e-07
LINC01023	1.9679e-11	-1.29198	0	0.333	8.86951e-07
MYOT	1.9679e-11	-1.29198	0	0.333	8.86951e-07
AC008438.1	1.9679e-11	-2.41844	0	0.333	8.86951e-07
AC091959.3	1.9679e-11	-1.29198	0	0.333	8.86951e-07
PRR7	1.9679e-11	-1.68475	0	0.333	8.86951e-07
ZNF879	1.9679e-11	-2.43852	0	0.333	8.86951e-07
BPHL	1.9679e-11	-1.29198	0	0.333	8.86951e-07
LY86-AS1	1.9679e-11	-1.96247	0	0.333	8.86951e-07
CARMIL1	1.9679e-11	-1.29198	0	0.333	8.86951e-07
C6orf10	1.9679e-11	-1.29198	0	0.333	8.86951e-07
IP6K3	1.9679e-11	-1.29198	0	0.333	8.86951e-07
USP49	1.9679e-11	-1.68475	0	0.333	8.86951e-07
AL035587.1	1.9679e-11	-1.29198	0	0.333	8.86951e-07
CD24	1.9679e-11	-1.29198	0	0.333	8.86951e-07
MARCKS	1.9679e-11	-1.29198	0	0.333	8.86951e-07
VNN2	1.9679e-11	-1.29198	0	0.333	8.86951e-07
TARID	1.9679e-11	-2.43852	0	0.333	8.86951e-07
AL138828.1	1.9679e-11	-1.68475	0	0.333	8.86951e-07
AL024508.1	1.9679e-11	-2.43852	0	0.333	8.86951e-07
MRM2	1.9679e-11	-1.68475	0	0.333	8.86951e-07
AC002480.2	1.9679e-11	-1.29198	0	0.333	8.86951e-07
TNS3	1.9679e-11	-1.29198	0	0.333	8.86951e-07
AC092634.5	1.9679e-11	-1.29198	0	0.333	8.86951e-07
AC092100.1	1.9679e-11	-1.68475	0	0.333	8.86951e-07
NCF1	1.9679e-11	-1.29198	0	0.333	8.86951e-07
CYP51A1-AS1	1.9679e-11	-1.68475	0	0.333	8.86951e-07
ORAI2	1.9679e-11	-1.29198	0	0.333	8.86951e-07
AC105052.3	1.9679e-11	-2.44087	0	0.333	8.86951e-07
LRRN3	1.9679e-11	-1.96247	0	0.333	8.86951e-07
TFEC	1.9679e-11	-1.29198	0	0.333	8.86951e-07
AC006333.2	1.9679e-11	-1.29198	0	0.333	8.86951e-07
AC073342.1	1.9679e-11	-1.29198	0	0.333	8.86951e-07
PHEX	1.9679e-11	-1.29198	0	0.333	8.86951e-07
MID1IP1	1.9679e-11	-2.43852	0	0.333	8.86951e-07
GPR34	1.9679e-11	-1.68475	0	0.333	8.86951e-07
GPR82	1.9679e-11	-1.29198	0	0.333	8.86951e-07
JADE3	1.9679e-11	-1.29198	0	0.333	8.86951e-07
AL354793.1	1.9679e-11	-2.43852	0	0.333	8.86951e-07
AL034397.3	1.9679e-11	-1.29198	0	0.333	8.86951e-07
BTK	1.9679e-11	-1.29198	0	0.333	8.86951e-07
HNRNPH2	1.9679e-11	-1.29198	0	0.333	8.86951e-07
BEX3	1.9679e-11	-1.68475	0	0.333	8.86951e-07
TMSB15B-AS1	1.9679e-11	-1.68475	0	0.333	8.86951e-07
IL13RA1	1.9679e-11	-2.41844	0	0.333	8.86951e-07
PGRMC1	1.9679e-11	-1.29198	0	0.333	8.86951e-07
RPL39	1.9679e-11	-1.29198	0	0.333	8.86951e-07
BLK	1.9679e-11	-1.96247	0	0.333	8.86951e-07
POLR3D	1.9679e-11	-1.29198	0	0.333	8.86951e-07
AC120193.1	1.9679e-11	-3.04321	0	0.333	8.86951e-07
AC021678.2	1.9679e-11	-1.29198	0	0.333	8.86951e-07
PLAG1	1.9679e-11	-1.29198	0	0.333	8.86951e-07
AC022182.1	1.9679e-11	-1.29198	0	0.333	8.86951e-07
TMEM64	1.9679e-11	-1.29198	0	0.333	8.86951e-07
AC023632.2	1.9679e-11	-1.68475	0	0.333	8.86951e-07
WASHC5	1.9679e-11	-1.68475	0	0.333	8.86951e-07
PAX5	1.9679e-11	-1.96247	0	0.333	8.86951e-07
AL512625.3	1.9679e-11	-1.29198	0	0.333	8.86951e-07
GDA	1.9679e-11	-1.68475	0	0.333	8.86951e-07
TLE1	1.9679e-11	-2.41844	0	0.333	8.86951e-07
GOLM1	1.9679e-11	-1.29198	0	0.333	8.86951e-07
AL353768.1	1.9679e-11	-1.68475	0	0.333	8.86951e-07
WHRN	1.9679e-11	-2.43852	0	0.333	8.86951e-07
AL355574.1	1.9679e-11	-1.29198	0	0.333	8.86951e-07
GLYATL1	1.9679e-11	-1.29198	0	0.333	8.86951e-07
MS4A1	1.9679e-11	-3.04321	0	0.333	8.86951e-07
FADS3	1.9679e-11	-2.43852	0	0.333	8.86951e-07
AP001453.1	1.9679e-11	-1.29198	0	0.333	8.86951e-07
HIKESHI	1.9679e-11	-1.68475	0	0.333	8.86951e-07
AP000766.1	1.9679e-11	-1.68475	0	0.333	8.86951e-07
CDON	1.9679e-11	-1.68475	0	0.333	8.86951e-07
NFRKB	1.9679e-11	-1.29198	0	0.333	8.86951e-07
AL365356.1	1.9679e-11	-1.29198	0	0.333	8.86951e-07
ITIH2	1.9679e-11	-1.68475	0	0.333	8.86951e-07
ALOX5	1.9679e-11	-1.96247	0	0.333	8.86951e-07
TMEM273	1.9679e-11	-2.43852	0	0.333	8.86951e-07
AL592430.1	1.9679e-11	-1.29198	0	0.333	8.86951e-07
SLC16A12	1.9679e-11	-1.68475	0	0.333	8.86951e-07
BLNK	1.9679e-11	-1.29198	0	0.333	8.86951e-07
CRTAC1	1.9679e-11	-1.68475	0	0.333	8.86951e-07
ABRAXAS2	1.9679e-11	-1.96247	0	0.333	8.86951e-07
AL157832.1	1.9679e-11	-1.29198	0	0.333	8.86951e-07
AL157832.3	1.9679e-11	-1.29198	0	0.333	8.86951e-07
CYP2E1	1.9679e-11	-1.29198	0	0.333	8.86951e-07
CCDC77	1.9679e-11	-1.68475	0	0.333	8.86951e-07
AC006064.2	1.9679e-11	-1.68475	0	0.333	8.86951e-07
A2ML1	1.9679e-11	-1.68475	0	0.333	8.86951e-07
AC008115.2	1.9679e-11	-2.43852	0	0.333	8.86951e-07
LINC02381	1.9679e-11	-2.43852	0	0.333	8.86951e-07
ATP2B1-AS1	1.9679e-11	-1.29198	0	0.333	8.86951e-07
LINC02391	1.9679e-11	-1.29198	0	0.333	8.86951e-07
FICD	1.9679e-11	-1.29198	0	0.333	8.86951e-07
ALKBH2	1.9679e-11	-2.43852	0	0.333	8.86951e-07
AC027290.1	1.9679e-11	-1.29198	0	0.333	8.86951e-07
LINC02340	1.9679e-11	-1.68475	0	0.333	8.86951e-07
AL138963.1	1.9679e-11	-1.68475	0	0.333	8.86951e-07
LINC00395	1.9679e-11	-1.68475	0	0.333	8.86951e-07
ATP11AUN	1.9679e-11	-1.29198	0	0.333	8.86951e-07
AL135999.1	1.9679e-11	-1.68475	0	0.333	8.86951e-07
AL049830.3	1.9679e-11	-2.43852	0	0.333	8.86951e-07
PELI2	1.9679e-11	-1.29198	0	0.333	8.86951e-07
SNAPC1	1.9679e-11	-1.29198	0	0.333	8.86951e-07
AL355076.2	1.9679e-11	-1.29198	0	0.333	8.86951e-07
EIF2B2	1.9679e-11	-1.68475	0	0.333	8.86951e-07
AF107885.2	1.9679e-11	-1.68475	0	0.333	8.86951e-07
IRF2BPL	1.9679e-11	-1.68475	0	0.333	8.86951e-07
AC007686.3	1.9679e-11	-1.68475	0	0.333	8.86951e-07
GSTZ1	1.9679e-11	-1.68475	0	0.333	8.86951e-07
AC007262.2	1.9679e-11	-1.68475	0	0.333	8.86951e-07
AL357093.2	1.9679e-11	-1.68475	0	0.333	8.86951e-07
FOXN3-AS2	1.9679e-11	-1.68475	0	0.333	8.86951e-07
BTBD6	1.9679e-11	-1.29198	0	0.333	8.86951e-07
AC091045.1	1.9679e-11	-1.68475	0	0.333	8.86951e-07
AC020659.1	1.9679e-11	-2.43852	0	0.333	8.86951e-07
AC025917.1	1.9679e-11	-1.29198	0	0.333	8.86951e-07
LINC00926	1.9679e-11	-1.29198	0	0.333	8.86951e-07
TMEM202-AS1	1.9679e-11	-1.29198	0	0.333	8.86951e-07
BCL2A1	1.9679e-11	-1.29198	0	0.333	8.86951e-07
AC090825.1	1.9679e-11	-1.68475	0	0.333	8.86951e-07
FAM173A	1.9679e-11	-1.29198	0	0.333	8.86951e-07
HAGHL	1.9679e-11	-2.43852	0	0.333	8.86951e-07
RPL3L	1.9679e-11	-1.68475	0	0.333	8.86951e-07
AC108134.3	1.9679e-11	-1.68475	0	0.333	8.86951e-07
AC025283.3	1.9679e-11	-1.29198	0	0.333	8.86951e-07
AC022167.3	1.9679e-11	-2.43852	0	0.333	8.86951e-07
AC008731.1	1.9679e-11	-1.68475	0	0.333	8.86951e-07
AC023825.2	1.9679e-11	-2.43852	0	0.333	8.86951e-07
E2F4	1.9679e-11	-1.68475	0	0.333	8.86951e-07
HAS3	1.9679e-11	-1.29198	0	0.333	8.86951e-07
SLC43A2	1.9679e-11	-1.68475	0	0.333	8.86951e-07
OR3A2	1.9679e-11	-1.68475	0	0.333	8.86951e-07
PLD2	1.9679e-11	-1.29198	0	0.333	8.86951e-07
SCIMP	1.9679e-11	-1.29198	0	0.333	8.86951e-07
SHBG	1.9679e-11	-1.68475	0	0.333	8.86951e-07
MYOCD	1.9679e-11	-1.29198	0	0.333	8.86951e-07
AC022916.1	1.9679e-11	-1.68475	0	0.333	8.86951e-07
PGAP3	1.9679e-11	-1.29198	0	0.333	8.86951e-07
AC100793.2	1.9679e-11	-1.68475	0	0.333	8.86951e-07
CNTNAP1	1.9679e-11	-1.68475	0	0.333	8.86951e-07
AC091132.2	1.9679e-11	-1.68475	0	0.333	8.86951e-07
AC090627.1	1.9679e-11	-1.68475	0	0.333	8.86951e-07
ATP5MC1	1.9679e-11	-1.29198	0	0.333	8.86951e-07
AC091271.1	1.9679e-11	-1.96247	0	0.333	8.86951e-07
SDK2	1.9679e-11	-1.29198	0	0.333	8.86951e-07
AC025887.2	1.9679e-11	-1.29198	0	0.333	8.86951e-07
KLHL14	1.9679e-11	-1.96247	0	0.333	8.86951e-07
AC120049.1	1.9679e-11	-1.29198	0	0.333	8.86951e-07
AC023421.2	1.9679e-11	-2.44087	0	0.333	8.86951e-07
ADAM33	1.9679e-11	-2.43852	0	0.333	8.86951e-07
CENPB	1.9679e-11	-1.68475	0	0.333	8.86951e-07
CD40	1.9679e-11	-1.29198	0	0.333	8.86951e-07
MHENCR	1.9679e-11	-1.29198	0	0.333	8.86951e-07
CSNK1G2	1.9679e-11	-1.29198	0	0.333	8.86951e-07
SH2D3A	1.9679e-11	-1.29198	0	0.333	8.86951e-07
RGL3	1.9679e-11	-1.68475	0	0.333	8.86951e-07
AC020917.3	1.9679e-11	-1.29198	0	0.333	8.86951e-07
AC024075.3	1.9679e-11	-1.29198	0	0.333	8.86951e-07
FAM129C	1.9679e-11	-2.76438	0	0.333	8.86951e-07
NR2C2AP	1.9679e-11	-1.68475	0	0.333	8.86951e-07
ZNF730	1.9679e-11	-1.68475	0	0.333	8.86951e-07
NUDT19	1.9679e-11	-1.29198	0	0.333	8.86951e-07
CD22	1.9679e-11	-1.29198	0	0.333	8.86951e-07
ZNF850	1.9679e-11	-1.96247	0	0.333	8.86951e-07
DPF1	1.9679e-11	-1.68475	0	0.333	8.86951e-07
AC011462.1	1.9679e-11	-1.29198	0	0.333	8.86951e-07
CARD8-AS1	1.9679e-11	-1.68475	0	0.333	8.86951e-07
DBP	1.9679e-11	-1.29198	0	0.333	8.86951e-07
AC011450.1	1.9679e-11	-1.29198	0	0.333	8.86951e-07
AC010320.4	1.9679e-11	-2.43852	0	0.333	8.86951e-07
LILRB1-AS1	1.9679e-11	-1.29198	0	0.333	8.86951e-07
AC010327.3	1.9679e-11	-1.68475	0	0.333	8.86951e-07
AC245452.1	1.9679e-11	-1.29198	0	0.333	8.86951e-07
IGLV10-54	1.9679e-11	-1.29198	0	0.333	8.86951e-07
IGLC2	1.9679e-11	-1.29198	0	0.333	8.86951e-07
IGLC3	1.9679e-11	-1.29198	0	0.333	8.86951e-07
GRK3	1.9679e-11	-1.68475	0	0.333	8.86951e-07
LGALS2	1.9679e-11	-1.68475	0	0.333	8.86951e-07
Z83844.2	1.9679e-11	-1.68475	0	0.333	8.86951e-07
MICALL1	1.9679e-11	-2.43852	0	0.333	8.86951e-07
AL031587.2	1.9679e-11	-1.29198	0	0.333	8.86951e-07
AL021707.1	1.9679e-11	-1.29198	0	0.333	8.86951e-07
TNFRSF13C	1.9679e-11	-1.29198	0	0.333	8.86951e-07
CHKB	1.9679e-11	-1.68475	0	0.333	8.86951e-07
AF127577.2	1.9679e-11	-1.29198	0	0.333	8.86951e-07
TMEM134	2.80561e-11	-2.63247	0.015	0.667	1.26452e-06
ERH	2.80561e-11	-2.10417	0.015	0.667	1.26452e-06
E4F1	3.93332e-11	-2.04585	0.015	0.667	1.77279e-06
PDZD2	3.4611e-09	-2.49057	0.022	0.667	0.000155995
SLAIN1	3.4611e-09	-2.56424	0.022	0.667	0.000155995
FAM157C	3.4611e-09	-2.54934	0.022	0.667	0.000155995
PCBP3	3.4611e-09	-2.39566	0.022	0.667	0.000155995
RABEP2	4.39053e-08	-2.78677	0.029	0.667	0.00197885
RAPH1	8.72968e-08	-2.02183	0.029	0.667	0.00393456
ZNF384	2.13329e-07	-1.90825	0.029	0.667	0.00961495
MT-ND4	2.30275e-07	-2.64928	0.088	1	0.0103787
UPRT	1.07636e-06	-2.38622	0.036	0.667	0.0485125
CCDC137	1.07636e-06	-1.85795	0.036	0.667	0.0485125
CFLAR-AS1	3.20231e-20	-1.6268	0	0.6	1.44331e-15
FYB2	5.36628e-17	-1.87116	0	0.5	2.41864e-12
AC138150.1	5.36628e-17	-1.56088	0	0.5	2.41864e-12
LRRTM3	2.56324e-14	-2.68192	0.007	0.5	1.15528e-09
IPO9-AS1	3.0491e-14	-2.44123	0.007	0.5	1.37426e-09
OSBPL10	8.3039e-14	-2.99879	0	0.4	3.74265e-09
AC104123.1	8.3039e-14	-1.42596	0	0.4	3.74265e-09
AL356599.1	8.3039e-14	-1.32576	0	0.4	3.74265e-09
GALNT17	8.3039e-14	-1.73511	0	0.4	3.74265e-09
ZNF786	8.3039e-14	-1.54166	0	0.4	3.74265e-09
VIRMA	8.3039e-14	-1.24394	0	0.4	3.74265e-09
AL139383.1	8.3039e-14	-1.61747	0	0.4	3.74265e-09
GRIK1	8.3039e-14	-1.415	0	0.4	3.74265e-09
GNG7	2.07427e-12	-2.72159	0.044	0.7	9.34894e-08
GOT1	4.46775e-12	-1.53331	0.015	0.5	2.01366e-07
PGP	5.17516e-12	-1.30286	0.015	0.5	2.3325e-07
TMEFF2	3.43142e-11	-1.18523	0.007	0.4	1.54658e-06
KLC4	4.0494e-11	-1.27327	0.007	0.4	1.82511e-06
AMZ1	4.0494e-11	-1.87746	0.007	0.4	1.82511e-06
ANGPT2	4.77587e-11	-1.37376	0.007	0.4	2.15253e-06
PWAR6	6.63146e-11	-1.1592	0.007	0.4	2.98887e-06
ZRANB2-AS1	1.20118e-10	-1.46753	0	0.3	5.41385e-06
ATP5PB	1.20118e-10	-0.671353	0	0.3	5.41385e-06
COQ8A	1.20118e-10	-0.671353	0	0.3	5.41385e-06
AC005037.1	1.20118e-10	-1.01178	0	0.3	5.41385e-06
AC092574.2	1.20118e-10	-0.83022	0	0.3	5.41385e-06
LINC02506	1.20118e-10	-1.03757	0	0.3	5.41385e-06
AC008957.2	1.20118e-10	-0.671353	0	0.3	5.41385e-06
AC008496.2	1.20118e-10	-1.02331	0	0.3	5.41385e-06
AC106791.1	1.20118e-10	-1.2789	0	0.3	5.41385e-06
CXXC5	1.20118e-10	-1.5462	0	0.3	5.41385e-06
FAXDC2	1.20118e-10	-0.834759	0	0.3	5.41385e-06
PPIL1	1.20118e-10	-0.768464	0	0.3	5.41385e-06
COL10A1	1.20118e-10	-0.740359	0	0.3	5.41385e-06
NIPSNAP2	1.20118e-10	-0.93143	0	0.3	5.41385e-06
PPP1R35	1.20118e-10	-1.60578	0	0.3	5.41385e-06
ST7-AS2	1.20118e-10	-1.41918	0	0.3	5.41385e-06
SLC6A8	1.20118e-10	-1.18508	0	0.3	5.41385e-06
SMIM19	1.20118e-10	-0.799836	0	0.3	5.41385e-06
FABP5	1.20118e-10	-1.3969	0	0.3	5.41385e-06
AF117829.1	1.20118e-10	-1.15425	0	0.3	5.41385e-06
AL161457.2	1.20118e-10	-0.83022	0	0.3	5.41385e-06
EPB41L4B	1.20118e-10	-0.961294	0	0.3	5.41385e-06
AP001825.1	1.20118e-10	-0.671353	0	0.3	5.41385e-06
KCNIP2-AS1	1.20118e-10	-0.867526	0	0.3	5.41385e-06
LHFPL6	1.20118e-10	-0.871165	0	0.3	5.41385e-06
DPH6-DT	1.20118e-10	-1.04519	0	0.3	5.41385e-06
CCDC32	1.20118e-10	-0.799836	0	0.3	5.41385e-06
SNRNP25	1.20118e-10	-1.74343	0	0.3	5.41385e-06
LINC02137	1.20118e-10	-1.5283	0	0.3	5.41385e-06
AC138305.1	1.20118e-10	-1.15317	0	0.3	5.41385e-06
TMEM220	1.20118e-10	-1.42723	0	0.3	5.41385e-06
AC005358.1	1.20118e-10	-0.869525	0	0.3	5.41385e-06
TOM1L1	1.20118e-10	-1.06338	0	0.3	5.41385e-06
AC007114.2	1.20118e-10	-1.09168	0	0.3	5.41385e-06
AQP4-AS1	1.20118e-10	-1.15198	0	0.3	5.41385e-06
AC007193.2	1.20118e-10	-0.871165	0	0.3	5.41385e-06
NAT9	1.89349e-10	-1.5962	0.022	0.5	8.53416e-06
PPP2R3A	2.44207e-10	-1.55017	0.022	0.5	1.10067e-05
RALGPS2	3.79926e-10	-3.29672	0.044	0.6	1.71237e-05
MTFR1	5.25678e-10	-2.11318	0.066	0.7	2.36928e-05
SLC4A4	2.22482e-09	-1.43385	0.015	0.4	0.000100275
MYH7B	2.22482e-09	-1.87505	0.015	0.4	0.000100275
RAD17	2.79867e-09	-1.68946	0.029	0.5	0.000126139
RBM4B	4.90329e-09	-1.07384	0.029	0.5	0.000220996
ZNF208	4.90329e-09	-1.33491	0.029	0.5	0.000220996
SRL	6.12189e-09	-1.04832	0.029	0.5	0.00027592
DENND5B	1.3152e-08	-2.64927	0.036	0.5	0.000592774
SLC8A1-AS1	3.5018e-08	-2.93136	0.022	0.4	0.0015783
CHPT1	3.95793e-08	-2.2603	0.095	0.7	0.00178388
MLIP-AS1	4.4294e-08	-2.11032	0.007	0.3	0.00199637
MUS81	4.4294e-08	-1.6149	0.007	0.3	0.00199637
MSANTD4	4.4294e-08	-1.11631	0.007	0.3	0.00199637
MITD1	4.43536e-08	-1.00229	0.036	0.5	0.00199906
KCNQ5	4.43536e-08	-1.80897	0.036	0.5	0.00199906
MARC1	5.16542e-08	-0.945507	0.007	0.3	0.00232811
ITPRIP	5.16542e-08	-1.29545	0.007	0.3	0.00232811
TUBA1B	5.16542e-08	-1.65917	0.007	0.3	0.00232811
RASGRP3	5.60695e-08	-1.61926	0.022	0.4	0.00252711
TRMU	5.96983e-08	-1.37162	0.036	0.5	0.00269066
DET1	6.01938e-08	-0.863053	0.007	0.3	0.002713
BCL11A	7.07691e-08	-1.93655	0.022	0.4	0.00318963
RPS12	7.94561e-08	-1.94285	0.022	0.4	0.00358117
RAPGEF4	8.91718e-08	-1.07742	0.022	0.4	0.00401906
SLC9A7	1.00033e-07	-1.17575	0.022	0.4	0.0045086
NAV3	1.1217e-07	-1.30677	0.022	0.4	0.00505563
POPDC2	1.40863e-07	-0.847306	0.022	0.4	0.00634883
AL513327.2	1.66576e-07	-0.478241	0	0.2	0.00750773
C1orf122	1.66576e-07	-0.478241	0	0.2	0.00750773
AC093158.1	1.66576e-07	-0.439348	0	0.2	0.00750773
AC239809.3	1.66576e-07	-0.704535	0	0.2	0.00750773
SF3B4	1.66576e-07	-0.624224	0	0.2	0.00750773
CERS2	1.66576e-07	-1.16918	0	0.2	0.00750773
PRUNE1	1.66576e-07	-0.700449	0	0.2	0.00750773
FCRL5	1.66576e-07	-1.65978	0	0.2	0.00750773
AC096677.1	1.66576e-07	-1.17731	0	0.2	0.00750773
FAM177B	1.66576e-07	-1.68395	0	0.2	0.00750773
CATSPERE	1.66576e-07	-0.804844	0	0.2	0.00750773
ATP6V1E2	1.66576e-07	-0.588741	0	0.2	0.00750773
AL845331.2	1.66576e-07	-0.864424	0	0.2	0.00750773
AC108058.1	1.66576e-07	-1.32724	0	0.2	0.00750773
SMIM37	1.66576e-07	-0.828003	0	0.2	0.00750773
CNTNAP5	1.66576e-07	-1.10477	0	0.2	0.00750773
AC010976.1	1.66576e-07	-1.0797	0	0.2	0.00750773
MAP3K20-AS1	1.66576e-07	-0.669468	0	0.2	0.00750773
CCDC150	1.66576e-07	-0.478241	0	0.2	0.00750773
AC019068.1	1.66576e-07	-0.439348	0	0.2	0.00750773
KIF9	1.66576e-07	-0.522152	0	0.2	0.00750773
NECTIN3	1.66576e-07	-0.522152	0	0.2	0.00750773
TXNRD3NB	1.66576e-07	-0.596898	0	0.2	0.00750773
AC055733.2	1.66576e-07	-0.562736	0	0.2	0.00750773
TF	1.66576e-07	-0.478241	0	0.2	0.00750773
MRAS	1.66576e-07	-0.95606	0	0.2	0.00750773
ESYT3	1.66576e-07	-0.478241	0	0.2	0.00750773
AC107021.1	1.66576e-07	-0.478241	0	0.2	0.00750773
LINC00881	1.66576e-07	-0.990788	0	0.2	0.00750773
RARRES1	1.66576e-07	-0.520062	0	0.2	0.00750773
KCNMB2-AS1	1.66576e-07	-1.60451	0	0.2	0.00750773
DVL3	1.66576e-07	-0.478241	0	0.2	0.00750773
MASP1	1.66576e-07	-0.562736	0	0.2	0.00750773
LPP-AS1	1.66576e-07	-0.522152	0	0.2	0.00750773
FGF12-AS1	1.66576e-07	-0.893797	0	0.2	0.00750773
ATP5ME	1.66576e-07	-0.857806	0	0.2	0.00750773
AC097716.1	1.66576e-07	-0.59848	0	0.2	0.00750773
AC053527.1	1.66576e-07	-0.697316	0	0.2	0.00750773
AC093879.1	1.66576e-07	-0.631816	0	0.2	0.00750773
AC108866.1	1.66576e-07	-0.478241	0	0.2	0.00750773
AC139720.1	1.66576e-07	-0.770605	0	0.2	0.00750773
AC112722.1	1.66576e-07	-0.59848	0	0.2	0.00750773
IRX4	1.66576e-07	-0.520062	0	0.2	0.00750773
AC106744.1	1.66576e-07	-0.562736	0	0.2	0.00750773
SELENOP	1.66576e-07	-2.01257	0	0.2	0.00750773
SCAMP1-AS1	1.66576e-07	-0.890059	0	0.2	0.00750773
LINC02147	1.66576e-07	-1.03377	0	0.2	0.00750773
SLC22A4	1.66576e-07	-0.841303	0	0.2	0.00750773
CARMN	1.66576e-07	-0.59848	0	0.2	0.00750773
MYOZ3	1.66576e-07	-0.945827	0	0.2	0.00750773
AC011369.1	1.66576e-07	-0.596898	0	0.2	0.00750773
AC136604.2	1.66576e-07	-1.09139	0	0.2	0.00750773
SCUBE3	1.66576e-07	-0.59848	0	0.2	0.00750773
IRAK1BP1	1.66576e-07	-0.828003	0	0.2	0.00750773
AL589666.1	1.66576e-07	-0.562736	0	0.2	0.00750773
AL365259.1	1.66576e-07	-0.478241	0	0.2	0.00750773
AL590006.1	1.66576e-07	-0.704535	0	0.2	0.00750773
ECT2L	1.66576e-07	-0.562736	0	0.2	0.00750773
AL158850.1	1.66576e-07	-0.775314	0	0.2	0.00750773
AL033504.1	1.66576e-07	-0.439348	0	0.2	0.00750773
SPDYE1	1.66576e-07	-0.890059	0	0.2	0.00750773
AC006480.2	1.66576e-07	-0.478241	0	0.2	0.00750773
AC002429.2	1.66576e-07	-0.663607	0	0.2	0.00750773
MAP3K15	1.66576e-07	-0.520062	0	0.2	0.00750773
GK-AS1	1.66576e-07	-0.478241	0	0.2	0.00750773
RGN	1.66576e-07	-0.439348	0	0.2	0.00750773
AC231533.1	1.66576e-07	-0.59848	0	0.2	0.00750773
NBDY	1.66576e-07	-1.39208	0	0.2	0.00750773
NEXMIF	1.66576e-07	-0.624224	0	0.2	0.00750773
NEIL2	1.66576e-07	-1.201	0	0.2	0.00750773
AC022034.2	1.66576e-07	-0.742153	0	0.2	0.00750773
C8orf34	1.66576e-07	-0.439348	0	0.2	0.00750773
AP003354.2	1.66576e-07	-0.792585	0	0.2	0.00750773
AC023590.1	1.66576e-07	-0.770605	0	0.2	0.00750773
SPATC1	1.66576e-07	-0.59848	0	0.2	0.00750773
AL133410.1	1.66576e-07	-0.562736	0	0.2	0.00750773
EBLN3P	1.66576e-07	-0.624224	0	0.2	0.00750773
MIGA2	1.66576e-07	-0.792585	0	0.2	0.00750773
PHPT1	1.66576e-07	-0.792585	0	0.2	0.00750773
AC011092.2	1.66576e-07	-0.864424	0	0.2	0.00750773
PCNX3	1.66576e-07	-0.697316	0	0.2	0.00750773
AP001157.1	1.66576e-07	-1.28347	0	0.2	0.00750773
SHANK2	1.66576e-07	-1.0797	0	0.2	0.00750773
AP003086.2	1.66576e-07	-1.05001	0	0.2	0.00750773
POU2AF1	1.66576e-07	-1.49171	0	0.2	0.00750773
AL450384.2	1.66576e-07	-0.745529	0	0.2	0.00750773
NUDT13	1.66576e-07	-0.740857	0	0.2	0.00750773
AL135925.1	1.66576e-07	-0.478241	0	0.2	0.00750773
CC2D2B	1.66576e-07	-1.0797	0	0.2	0.00750773
ANKRD2	1.66576e-07	-0.804471	0	0.2	0.00750773
AL158166.2	1.66576e-07	-0.439348	0	0.2	0.00750773
LINC02398	1.66576e-07	-0.76371	0	0.2	0.00750773
AC009318.1	1.66576e-07	-0.478241	0	0.2	0.00750773
AC008083.2	1.66576e-07	-0.624224	0	0.2	0.00750773
GRIP1	1.66576e-07	-0.439348	0	0.2	0.00750773
YEATS4	1.66576e-07	-0.59848	0	0.2	0.00750773
AC012085.2	1.66576e-07	-0.596898	0	0.2	0.00750773
SIRT4	1.66576e-07	-0.439348	0	0.2	0.00750773
LINC02334	1.66576e-07	-0.904728	0	0.2	0.00750773
PCDH9-AS2	1.66576e-07	-0.63739	0	0.2	0.00750773
PIP4P1	1.66576e-07	-1.201	0	0.2	0.00750773
TOGARAM1	1.66576e-07	-1.2611	0	0.2	0.00750773
AL358335.2	1.66576e-07	-0.792585	0	0.2	0.00750773
ARMH4	1.66576e-07	-0.811154	0	0.2	0.00750773
HEATR4	1.66576e-07	-0.863546	0	0.2	0.00750773
LINC02248	1.66576e-07	-1.15975	0	0.2	0.00750773
AC091057.6	1.66576e-07	-0.439348	0	0.2	0.00750773
CCDC9B	1.66576e-07	-0.520062	0	0.2	0.00750773
NDUFAF1	1.66576e-07	-0.835078	0	0.2	0.00750773
EIF3J-DT	1.66576e-07	-0.733318	0	0.2	0.00750773
FGF7	1.66576e-07	-0.588741	0	0.2	0.00750773
AC100830.1	1.66576e-07	-0.811499	0	0.2	0.00750773
STUB1	1.66576e-07	-1.19276	0	0.2	0.00750773
TRAF7	1.66576e-07	-0.700449	0	0.2	0.00750773
AC007216.4	1.66576e-07	-0.828003	0	0.2	0.00750773
AC133550.2	1.66576e-07	-0.857806	0	0.2	0.00750773
AC002310.4	1.66576e-07	-0.478241	0	0.2	0.00750773
AC093249.2	1.66576e-07	-0.663966	0	0.2	0.00750773
AC092140.1	1.66576e-07	-0.478241	0	0.2	0.00750773
AC009118.3	1.66576e-07	-1.10477	0	0.2	0.00750773
AC092131.1	1.66576e-07	-0.520062	0	0.2	0.00750773
AC138627.1	1.66576e-07	-0.478241	0	0.2	0.00750773
AC009063.2	1.66576e-07	-0.439348	0	0.2	0.00750773
SLC47A1	1.66576e-07	-0.700449	0	0.2	0.00750773
PLEKHH3	1.66576e-07	-0.59848	0	0.2	0.00750773
HEXIM1	1.66576e-07	-0.663966	0	0.2	0.00750773
AC025682.1	1.66576e-07	-1.05001	0	0.2	0.00750773
SLC35B1	1.66576e-07	-0.478241	0	0.2	0.00750773
ITGA3	1.66576e-07	-0.478241	0	0.2	0.00750773
AC015845.2	1.66576e-07	-0.63739	0	0.2	0.00750773
TEX14	1.66576e-07	-1.34842	0	0.2	0.00750773
CD79B	1.66576e-07	-1.17731	0	0.2	0.00750773
AC091551.1	1.66576e-07	-0.439348	0	0.2	0.00750773
HDGFL2	1.66576e-07	-0.663607	0	0.2	0.00750773
AC022098.1	1.66576e-07	-0.522152	0	0.2	0.00750773
AC020928.1	1.66576e-07	-0.520062	0	0.2	0.00750773
SELENOW	1.66576e-07	-0.663966	0	0.2	0.00750773
MYH14	1.66576e-07	-0.59848	0	0.2	0.00750773
DNAAF3	1.66576e-07	-0.76371	0	0.2	0.00750773
AC006547.1	1.66576e-07	-0.520062	0	0.2	0.00750773
TPTEP2-CSNK1E	1.66576e-07	-0.663966	0	0.2	0.00750773
C22orf46	1.66576e-07	-0.588741	0	0.2	0.00750773
SAMD12	1.88023e-07	-1.18562	0.044	0.5	0.0084744
TENM2	5.78361e-07	-1.75977	0.051	0.5	0.0260673
CALCOCO2	6.34746e-07	-1.23275	0.029	0.4	0.0286086
RPL13A	6.34746e-07	-2.2208	0.029	0.4	0.0286086
GATA4	7.76449e-07	-1.23672	0.029	0.4	0.0349953
HOOK2	7.76449e-07	-1.31704	0.029	0.4	0.0349953
BOD1L1	8.19615e-07	-1.40481	0.102	0.7	0.0369409
EPN2	1.03485e-06	-1.5217	0.051	0.5	0.0466419
GGT7	1.04755e-06	-1.08789	0.029	0.4	0.0472143

## Sheet: Cardiac Gene-Set Enrichment
Table S7: Supervised Gene-Set Enrichment Analysis of Cardiac and BAL T Cells in Sarcoidosis Relative to Control
Pathway	Enrichment Score
γδ T Cell Activation	-5.91859
Apoptosis	-0.191407
Autophagy	-5.41585
Cell Adhesion	-3.98341
Chemotaxis	-0.403604
Chronic Immune Response	13.8756
Coagulation	-13.7292
Complement System	-0.0472807
Cytokine Signaling	-5.82499
Cytotoxicity	-23.6739
ECM	-3.08034
Endocytosis	-7.92376
IFN Signaling	-21.0271
IL-1 Signaling	-11.941
Immune Response	19.1056
Innate Immune Response	-7.42567
M-CSF Signaling	20.8575
Memory Differentiation	18.8979
Necrosis	-12.0448
NOD2 Signaling	12.6323
OXPHOS	-12.1955
Phagocytosis	8.49706
PI3K Signaling	13.3086
RIG-I Signaling	12.7128
T Cell Activation	5.93373
T Cell Polarity	13.3229
TCR Signaling	-9.59281
Th2 Response	-12.3164
TLR Signaling	-14.681
TOR Signaling	14.8949
VEGF Signaling	7.75722
Wound Healing	-12.8281

## Sheet: BAL DE Genes
Table S7: Supervised Gene-Set Enrichment Analysis of Cardiac and BAL T Cells in Sarcoidosis Relative to Control
Gene	p_val	avg_log2FC	pct.1	pct.2	p_val_adj
FAM96B	1.05781e-22	1.38633	1	0	3.88363e-18
SEPT7	2.00526e-21	1.59777	0.959	0	7.36212e-17
C19orf70	2.00526e-21	1.34203	0.959	0	7.36212e-17
SEPTIN7	6.12453e-21	-1.9259	0	1	2.24856e-16
TOMM6	6.12592e-21	-2.10508	0	1	2.24907e-16
MINOS1	8.40241e-21	1.6255	0.939	0	3.08486e-16
AES	8.40241e-21	1.29496	0.939	0	3.08486e-16
EEF1G	1.22963e-20	-2.36721	0.041	1	4.51446e-16
ATP6V0C	1.30421e-20	-2.5996	0.061	1	4.78826e-16
MICOS10	2.0396e-20	-2.15438	0	0.983	7.48818e-16
SNHG5	2.0396e-20	-1.60489	0	0.983	7.48818e-16
SNHG29	2.0396e-20	-2.51473	0	0.983	7.48818e-16
GADD45B	2.75471e-20	2.06937	1	0.183	1.01136e-15
SNHG6	6.65362e-20	-1.67817	0	0.967	2.44281e-15
NME2	7.99466e-20	-3.05293	0.102	0.983	2.93516e-15
RNASEK	1.10464e-19	-3.11697	0.327	1	4.05556e-15
C8orf59	1.36925e-19	1.07568	0.898	0	5.02708e-15
GABARAP	1.48188e-19	-2.64794	0.388	1	5.44056e-15
PSMA6	1.82119e-19	-1.84047	0.347	1	6.6863e-15
RPL17	3.43221e-19	-3.64638	0.816	1	1.2601e-14
RPS17	3.47376e-19	-2.62737	0.857	1	1.27536e-14
MT-ND1	4.14197e-19	1.78303	1	1	1.52068e-14
SEPT11	5.3296e-19	1.16386	0.878	0	1.95671e-14
PLA2G16	5.3296e-19	1.68952	0.878	0	1.95671e-14
CRIP1	6.07383e-19	-3.12563	0.918	1	2.22995e-14
FAM129A	2.02577e-18	1.01933	0.857	0	7.43743e-14
ASNA1	2.02577e-18	0.875321	0.857	0	7.43743e-14
SEPTIN11	2.04984e-18	-1.75283	0	0.917	7.52578e-14
IFI30	2.6786e-18	-4.1412	0.653	0.983	9.83423e-14
GAS5	6.18126e-18	-1.76995	0	0.9	2.26939e-13
PLAAT3	6.18126e-18	-1.69861	0	0.9	2.26939e-13
SEPT2	7.52231e-18	1.07066	0.837	0	2.76174e-13
COL4A3BP	7.52231e-18	0.892286	0.837	0	2.76174e-13
C6orf48	7.52231e-18	0.851069	0.837	0	2.76174e-13
FOSB	1.23306e-17	1.64527	0.918	0.083	4.52705e-13
GNG10	1.63204e-17	-1.77848	0.184	0.933	5.99186e-13
CIAO2B	1.82865e-17	-1.46399	0	0.883	6.7137e-13
MICOS13	1.82901e-17	-1.4333	0	0.883	6.71502e-13
FAM173A	2.72993e-17	0.743524	0.816	0	1.00227e-12
SEPT9	2.72993e-17	0.828001	0.816	0	1.00227e-12
MT-ND4	2.86636e-17	1.38854	1	1	1.05235e-12
RPL23	4.82143e-17	-1.49431	1	1	1.77014e-12
PCED1B-AS1	5.31208e-17	-1.31696	0	0.867	1.95028e-12
TRAPPC5	5.89705e-17	-1.39571	0.163	0.917	2.16504e-12
TMEM35B	8.98804e-17	-1.33529	0.02	0.867	3.29987e-12
FKBP2	8.98804e-17	0.972361	0.918	0.133	3.29987e-12
C19orf24	9.68648e-17	0.843235	0.796	0	3.55629e-12
MT-CO3	1.28204e-16	1.25572	1	1	4.70689e-12
RESF1	1.51478e-16	-1.42554	0	0.85	5.56138e-12
POLR2J3.1	3.36177e-16	1.02547	0.776	0	1.23424e-11
KIAA1551	3.36177e-16	0.843707	0.776	0	1.23424e-11
FAM96A	3.36177e-16	0.608543	0.776	0	1.23424e-11
SEPTIN2	4.24229e-16	-1.11703	0	0.833	1.55752e-11
C18orf32	5.68406e-16	-1.32419	0.469	0.95	2.08684e-11
FUS	7.88673e-16	1.50087	1	0.683	2.89553e-11
PTP4A1	1.14164e-15	0.610498	0.755	0	4.19142e-11
C1orf123	1.14164e-15	0.538172	0.755	0	4.19142e-11
PQLC3	1.14164e-15	0.705157	0.755	0	4.19142e-11
JUN	1.15863e-15	2.13595	1	0.867	4.25379e-11
MTRNR2L12	1.16708e-15	-1.50168	0.755	0.983	4.28483e-11
CERT1	1.16719e-15	-1.05472	0	0.817	4.28522e-11
RBIS	1.16719e-15	-1.21927	0	0.817	4.28522e-11
RPS26	1.82952e-15	-1.37062	1	1	6.7169e-11
RPL36A	1.92172e-15	-1.37806	0.98	1	7.05541e-11
SEPT6	3.79507e-15	0.697579	0.735	0	1.39332e-10
RARRES3	3.79507e-15	0.807747	0.735	0	1.39332e-10
MIF	4.86488e-15	-1.58779	0.673	0.933	1.78609e-10
POLD4	6.10239e-15	-1.45128	0.367	0.9	2.24043e-10
DUSP1	7.12176e-15	1.81245	1	0.783	2.61468e-10
SNHG32	8.38675e-15	-1.22004	0	0.783	3.07911e-10
MRPS24	8.38675e-15	-0.907225	0	0.783	3.07911e-10
SMIM37	1.2354e-14	0.665809	0.714	0	4.53566e-10
PQLC1	1.2354e-14	0.545226	0.714	0	4.53566e-10
APOPT1	3.9397e-14	0.584068	0.694	0	1.44642e-09
NIBAN1	5.63254e-14	-0.924474	0	0.75	2.06793e-09
TLE5	5.63254e-14	-1.03046	0	0.75	2.06793e-09
UBE2V1	6.22676e-14	-1.07968	0.184	0.85	2.28609e-09
TNFSF13	6.81884e-14	-1.31704	0.224	0.85	2.50347e-09
RPS8	6.91699e-14	-0.896438	1	1	2.5395e-09
KRTCAP2	7.32207e-14	-1.40659	0.612	0.933	2.68823e-09
RPS10	9.54966e-14	0.904315	1	0.933	3.50606e-09
IER5	1.14546e-13	1.12212	0.98	0.5	4.20542e-09
AAED1	1.23126e-13	0.651756	0.673	0	4.52044e-09
UBC	2.17913e-13	1.2063	1	0.933	8.00044e-09
FAM174C	3.5437e-13	-0.834014	0	0.717	1.30103e-08
RPS20	3.59103e-13	-1.07811	1	1	1.31841e-08
FAM208A	3.77251e-13	0.476928	0.653	0	1.38504e-08
SSSCA1	3.77251e-13	0.453084	0.653	0	1.38504e-08
C19orf66	3.77251e-13	0.538789	0.653	0	1.38504e-08
NDUFA13	6.15005e-13	-0.852444	0.959	0.983	2.25793e-08
HSPA1B	8.32471e-13	1.30973	0.837	0.183	3.05633e-08
MTLN	8.67965e-13	-0.888586	0	0.7	3.18665e-08
PRXL2C	8.67965e-13	-0.695156	0	0.7	3.18665e-08
LINC01578	8.67965e-13	-0.796705	0	0.7	3.18665e-08
COX16	1.63958e-12	-0.892188	0.204	0.817	6.01955e-08
DBNDD2	2.09324e-12	-0.974163	0	0.683	7.68514e-08
MT-CO1	2.11799e-12	0.865874	1	1	7.77599e-08
CTSB	2.87074e-12	1.2985	0.959	0.983	1.05396e-07
EIF4A1	2.87206e-12	-0.997708	0.98	1	1.05445e-07
MUC20-OT1	3.34222e-12	0.460695	0.612	0	1.22706e-07
HLA-E	4.82102e-12	0.803318	1	0.983	1.76999e-07
TUBB4B	4.98759e-12	1.11898	0.98	0.583	1.83114e-07
TOMM5	1.01404e-11	-1.12236	0.551	0.883	3.72295e-07
POLR2J3	1.02938e-11	-0.839791	0.041	0.683	3.77925e-07
CTSA	1.1553e-11	1.04613	0.959	0.567	4.24155e-07
OIP5-AS1	1.16345e-11	-0.703453	0	0.65	4.27151e-07
CIAO2A	1.16345e-11	-0.808311	0	0.65	4.27151e-07
ANTKMT	1.16345e-11	-0.811071	0	0.65	4.27151e-07
SEPTIN6	1.16345e-11	-0.801134	0	0.65	4.27151e-07
RPL26	1.58181e-11	-0.676131	1	1	5.80747e-07
RPL7	1.64951e-11	-0.724777	1	1	6.05602e-07
RPL30	1.72004e-11	-0.557781	1	1	6.31497e-07
CTSD	1.94983e-11	1.65499	1	1	7.15862e-07
IER2	2.51855e-11	1.17739	1	0.6	9.24662e-07
PLAAT4	2.68285e-11	-0.639346	0	0.633	9.84981e-07
RAMMET	2.74773e-11	0.45083	0.571	0	1.0088e-06
ZNF585A	2.88076e-11	-0.573753	0.02	0.65	1.05764e-06
LAPTM5	3.34317e-11	0.776811	0.98	0.967	1.22741e-06
JUNB	3.46519e-11	1.29859	0.98	0.9	1.27221e-06
FOS	4.05865e-11	1.56339	0.959	0.883	1.49009e-06
RPS27A	4.84185e-11	-0.467114	1	1	1.77764e-06
GAPDH	5.93791e-11	0.869771	1	0.967	2.18005e-06
CAPG	1.08907e-10	0.798255	1	0.933	3.99842e-06
UBA52	1.28004e-10	-0.4374	1	1	4.69953e-06
NGRN	1.36658e-10	-0.628696	0	0.6	5.01727e-06
SEPTIN9	1.36658e-10	-0.704534	0	0.6	5.01727e-06
MTRNR2L10	1.36658e-10	-0.590567	0	0.6	5.01727e-06
TROVE2	2.10247e-10	0.419449	0.531	0	7.719e-06
SEPT10	2.10247e-10	0.388231	0.531	0	7.719e-06
INTS6	2.71509e-10	0.797293	0.918	0.367	9.96817e-06
CD68	2.88574e-10	1.00259	0.939	0.983	1.05947e-05
CD151	3.52124e-10	0.882218	0.98	0.733	1.29279e-05
MAN2B1	4.14621e-10	-0.752413	0.224	0.767	1.52224e-05
RPL34	4.70902e-10	-0.524342	1	1	1.72887e-05
FAU	5.08937e-10	-0.424405	1	1	1.86851e-05
SELENOH	5.48159e-10	-0.805437	0.918	0.967	2.01251e-05
ATP5S	5.66648e-10	0.43877	0.51	0	2.08039e-05
BRD2	6.14477e-10	0.881192	0.98	0.517	2.25599e-05
ITGB2	7.20523e-10	0.71383	1	0.967	2.64533e-05
EIF4EBP3	7.74257e-10	-0.513597	0.02	0.583	2.84261e-05
PFDN5	7.78169e-10	-0.52898	1	1	2.85697e-05
MT-ND3	9.7917e-10	0.780803	1	1	3.59492e-05
PSMB10	1.0489e-09	-0.875411	0.449	0.8	3.85093e-05
PKM	1.05484e-09	0.73837	1	0.917	3.87274e-05
GADD45G	1.07634e-09	0.745298	0.735	0.15	3.95166e-05
FAM53C	1.38913e-09	0.556787	0.735	0.15	5.10004e-05
RO60	1.41671e-09	-0.611585	0	0.55	5.20133e-05
PAM16	1.41671e-09	-0.551848	0	0.55	5.20133e-05
HMGN4	1.81999e-09	-0.580098	0.082	0.617	6.68191e-05
LSM6	1.89796e-09	-0.684924	0.98	0.95	6.96816e-05
ACTG1	1.97207e-09	0.898682	1	0.983	7.24025e-05
NDUFA7	2.67584e-09	-0.909903	0.408	0.8	9.82407e-05
MT-ND2	3.51238e-09	0.777402	1	1	0.000128954
PGAM1	3.59354e-09	0.824978	0.898	0.633	0.000131933
SLC11A1	3.82525e-09	0.802293	0.939	0.917	0.00014044
RPL32	5.45826e-09	-0.443205	1	1	0.000200394
TUBA1C	6.08463e-09	0.792278	0.939	0.567	0.000223391
MT-ATP6	6.08925e-09	0.750844	1	1	0.000223561
TASOR	6.30609e-09	-0.654684	0	0.517	0.000231522
FAM153CP	6.30609e-09	-0.536739	0	0.517	0.000231522
AL121933.2	6.30609e-09	-0.539369	0	0.517	0.000231522
GRN	6.7888e-09	0.815431	0.939	1	0.000249244
TUBA4A	7.37115e-09	0.518036	0.653	0.1	0.000270624
JUND	8.13824e-09	0.737899	1	0.967	0.000298787
HSPA1A	8.28664e-09	1.47277	0.939	0.733	0.000304236
SNRPD3	8.78929e-09	0.626412	0.918	0.417	0.00032269
CD302	8.893e-09	-1.0495	0.694	0.85	0.000326498
AGPAT2	9.47498e-09	0.5814	0.959	0.75	0.000347864
IFRD1	1.06818e-08	1.01733	0.939	0.517	0.000392171
ACOT2	1.07914e-08	0.443138	0.653	0.1	0.000396197
PPP1R15A	1.10662e-08	0.759064	0.918	0.4	0.000406285
SERTAD1	1.13008e-08	0.471789	0.857	0.283	0.000414899
COA8	1.30542e-08	-0.608212	0	0.5	0.000479271
GET3	1.30542e-08	-0.489312	0	0.5	0.000479271
NXF1	1.35708e-08	0.578809	0.592	0.083	0.000498238
NEAT1	1.3934e-08	1.31863	1	0.967	0.000511573
CCNL1	1.45675e-08	0.85304	0.918	0.55	0.000534832
DPP7	1.52439e-08	0.718556	0.98	0.833	0.000559665
FAM118A	1.62303e-08	0.426605	0.531	0.05	0.00059588
RPL31	1.66407e-08	-0.743714	1	1	0.000610948
GAA	1.69695e-08	0.914743	0.857	0.717	0.000623019
ATP5MC2	1.724e-08	-0.584168	1	1	0.000632951
MT-CYB	1.724e-08	0.763532	1	1	0.000632951
EVI2B	2.32813e-08	-0.944722	0.837	0.95	0.000854751
TCIRG1	2.44277e-08	0.638613	0.898	0.45	0.000896839
RAD50	2.47821e-08	-0.577401	0.061	0.55	0.00090985
LINC-PINT	2.66924e-08	-0.478277	0	0.483	0.000979985
LINC00963	2.66924e-08	-0.49273	0	0.483	0.000979985
AC007952.4	2.87445e-08	0.468837	0.51	0.05	0.00105532
CHURC1	2.94205e-08	-0.723523	0.837	0.917	0.00108014
MTCH1	2.96777e-08	0.620531	0.878	0.583	0.00108959
IRF9	3.04134e-08	-0.650443	0.286	0.733	0.0011166
SRP19	3.10306e-08	-0.752678	0.694	0.883	0.00113926
CKLF	3.18322e-08	-0.780311	0.98	0.983	0.00116869
HEXA	3.50653e-08	0.798573	0.918	0.783	0.00128739
NUCB1	3.82863e-08	0.723729	0.98	0.767	0.00140564
MT-ND5	4.57521e-08	0.819996	1	1	0.00167974
RPS13	5.07069e-08	-0.527578	1	1	0.00186165
P4HB	5.09857e-08	0.705613	0.98	0.85	0.00187189
NUP42	5.39246e-08	-0.459366	0	0.467	0.00197979
IER5L	5.43752e-08	0.682183	0.735	0.2	0.00199633
HLA-DQA2	5.68892e-08	-0.940235	0.286	0.933	0.00208863
MAP3K8	5.8606e-08	0.64338	0.939	0.383	0.00215166
TCOF1	5.9932e-08	0.505368	0.673	0.2	0.00220034
SEPT1	6.30542e-08	0.507349	0.408	0	0.00231497
DNAJB1	7.00109e-08	0.609477	0.796	0.267	0.00257038
IFNG	7.52482e-08	0.691486	0.612	0.1	0.00276266
FCGR2A	7.56536e-08	0.925822	0.939	0.9	0.00277755
RPL27A	7.62841e-08	-0.515821	1	1	0.0028007
CTSZ	8.87819e-08	0.780447	0.98	0.983	0.00325954
CDC42EP3	9.51021e-08	-0.771652	0.612	0.883	0.00349158
NAP1L1	1.05002e-07	-0.961567	0.98	0.983	0.00385505
CZIB	1.07661e-07	-0.439987	0	0.45	0.00395265
CCDC18-AS1	1.07661e-07	-0.442498	0	0.45	0.00395265
SNHG16	1.07661e-07	-0.466199	0	0.45	0.00395265
AF127936.2	1.07661e-07	-0.49833	0	0.45	0.00395265
RPS29	1.18034e-07	0.59113	1	1	0.00433349
HLA-DRB5	1.23344e-07	-1.18316	0.633	0.967	0.00452845
RPLP2	1.24074e-07	-0.504381	1	1	0.00455525
RPS11	1.26164e-07	-0.528127	1	1	0.00463199
LAMP1	1.34334e-07	0.773318	0.98	0.9	0.00493192
TOMM7	1.34835e-07	-0.481261	1	1	0.00495035
TNF	1.41433e-07	0.429096	0.612	0.117	0.00519258
MS4A7	1.4162e-07	-0.685089	0.939	0.983	0.00519945
CD53	1.43891e-07	0.549313	0.98	0.933	0.00528281
RPS14	1.5394e-07	-0.358918	1	1	0.00565176
C17orf49	1.5612e-07	-0.603708	0.102	0.55	0.00573178
CYP51A1	1.5861e-07	-0.76984	0.041	0.5	0.00582322
DDX5	1.81525e-07	0.775059	1	1	0.00666449
HEXB	1.9747e-07	0.692032	0.939	0.867	0.00724991
CSKMT	2.11106e-07	0.413164	0.551	0.083	0.00775053
LINC02785	2.12476e-07	-0.491446	0	0.433	0.00780084
ITPRID2	2.12476e-07	-0.457251	0	0.433	0.00780084
ERCC5	2.12476e-07	-0.414838	0	0.433	0.00780084
SCO2	2.12476e-07	-0.411941	0	0.433	0.00780084
NDUFA4	2.13859e-07	-0.5556	1	0.983	0.00785163
HSPA8	2.20963e-07	0.569631	1	1	0.00811244
TAX1BP1	2.32018e-07	-0.568787	0.959	1	0.00851832
FKBP8	2.43594e-07	0.587645	0.939	0.567	0.00894331
ACTN1	2.51903e-07	0.637608	0.918	0.683	0.00924836
HLA-DQA1	2.77405e-07	1.7443	0.959	0.983	0.0101846
RPS3A	3.15789e-07	-0.38013	1	1	0.0115939
SASH3	3.23296e-07	0.522289	0.735	0.267	0.0118695
AC020656.1	3.35655e-07	-1.04363	0.347	0.817	0.0123232
WASF2	4.05306e-07	-0.599844	0.918	0.917	0.0148804
SEPTIN10	4.14627e-07	-0.422823	0	0.417	0.0152226
SRSF7	4.19403e-07	0.797479	1	0.867	0.015398
ANPEP	4.31377e-07	0.6994	0.816	0.383	0.0158376
BSG	4.55858e-07	0.838062	0.959	0.833	0.0167364
SLC2A3	4.7899e-07	0.824284	0.939	0.633	0.0175856
TUBA1B	5.10298e-07	0.826838	0.98	1	0.0187351
RPS23	5.26738e-07	-0.409371	1	1	0.0193387
PFKL	5.32498e-07	0.475225	0.857	0.4	0.0195501
TOR1A	5.50882e-07	0.364431	0.796	0.267	0.0202251
MRPL38	5.93116e-07	-0.416726	0.061	0.5	0.0217757
TOMM40	6.65551e-07	0.371032	0.755	0.25	0.0244351
TYMP	6.77787e-07	0.921218	1	0.95	0.0248843
AP1B1	6.83626e-07	0.35259	0.612	0.15	0.0250987
NAPRT	7.15314e-07	0.557953	0.816	0.367	0.026262
PSMA2	7.31721e-07	-0.705101	0.898	0.983	0.0268644
SPNS1	7.74805e-07	0.636468	0.878	0.5	0.0284462
SLC39A1	7.99411e-07	0.459571	0.776	0.317	0.0293496
SLC66A3	8.00225e-07	-0.447163	0	0.4	0.0293795
MAP4K3-DT	8.00225e-07	-0.413303	0	0.4	0.0293795
LIME1	8.00225e-07	-0.408089	0	0.4	0.0293795
HEXIM1	8.24228e-07	0.58812	0.776	0.267	0.0302607
PSMD9	8.45191e-07	-0.584472	0.429	0.717	0.0310303
NDUFB2	8.5707e-07	-0.511013	0.98	1	0.0314665
DDX3X	8.70781e-07	0.841839	0.939	0.717	0.0319699
H2AFX	9.08034e-07	0.351153	0.633	0.167	0.0333376
SOCS3	9.19383e-07	0.428189	0.755	0.2	0.0337542
ANAPC11	9.25321e-07	-0.565499	0.918	0.983	0.0339722
TPT1	9.55586e-07	-0.412946	1	1	0.0350834
SMARCE1	1.05725e-06	-0.587884	0.306	0.7	0.0388158
TMBIM1	1.07298e-06	0.510014	0.898	0.567	0.0393935
ACP5	1.08121e-06	0.769986	0.959	0.983	0.0396957
MTPN	1.1147e-06	-0.683708	0.959	0.967	0.0409253
DNASE2	1.15882e-06	0.689476	0.898	0.817	0.042545
TGFB1	1.16772e-06	0.577197	0.98	0.733	0.0428717
ARL6IP1	1.22294e-06	-0.736627	0.98	0.967	0.044899
ACADVL	1.23115e-06	0.523684	0.959	0.733	0.0452004
POLR2E	1.30597e-06	0.581744	0.837	0.467	0.0479474
CHMP1A	1.31024e-06	0.387346	0.735	0.25	0.0481042
RPL13A	1.3411e-06	-0.502448	1	1	0.049237

## Sheet: BAL Gene-Set Enrichment
Table S7: Supervised Gene-Set Enrichment Analysis of Cardiac and BAL T Cells in Sarcoidosis Relative to Control
Pathway	Enrichment Score
Antigen Processing & Presentation (I)	-1
Antigen Processing & Presentation (II)	0.242353
Apoptosis	0.602222
Autophagy	-0.3875
Cell Migration	1
Chemotaxis	-1
Coagulation	1
Cytokine Signaling	-0.2125
Cytotoxicity	0.39697
FA B-Oxidation	-0.792135
FGF Signaling	0.2
Glycolysis	0.027027
HLA Class I	1
IFN Signaling	-0.301961
Immune Response	-1
Innate Immune Response	-0.823077
NOD2 Signaling	1
OXPHOS	0.236325
Phagocytosis	0
T Cell Activation	0.0268817
T Cell Costimulation	1
T Cell Exhaustion	1
TCR Signaling	-1
TGFB Signaling	1
Th1 Response	1
TLR Signaling	1
TNF Signaling	1
Type 2 Cytokine Production	1
Wound Healing	0.965909
