# Supplementary material for: Integrative single-cell analysis of cardiac and pulmonary sarcoidosis using publicly available cardiac and bronchoalveolar lavage fluid sequencing datasets
Source: Front Cardiovasc Med. 2023 Jul 28;10:1227818. doi: 10.3389/fcvm.2023.1227818 (PMC10419306; doi:10.3389/fcvm.2023.1227818)
Supplement: Supplementary file 1 [file Datasheet1.zip › Table_S8.xlsx]

## Sheet: Cardiac T Cell TFs
Table S8: Sarcoidosis-Specific Differentially Upregulated T Cell Transcription Factors in the Heart and BAL
Cardiac T Cell TFs
Gene	p_val	avg_log2FC	pct.1	pct.2	p_val_adj
GFI1	6.96808e-49	0.494386	0.061	0.004	3.14058e-44
MCTP2	1.70791e-39	0.639951	0.18	0.067	7.69772e-35
TRIB2	1.43925e-35	0.543822	0.074	0.014	6.48682e-31
HLF	2.33448e-31	0.648253	0.06	0.01	1.05217e-26
GLIS1	5.1604e-29	0.565793	0.05	0.007	2.32584e-24
TET1	1.87723e-23	0.480791	0.068	0.018	8.46085e-19
AGAP2	2.71853e-23	0.511072	0.066	0.018	1.22527e-18
ZFPM1	4.76251e-23	0.45276	0.051	0.011	2.14651e-18
ARNTL	1.95987e-18	0.763377	0.205	0.127	8.83335e-14
KIF22	7.85692e-17	0.460298	0.061	0.02	3.54119e-12
RFX7	5.56462e-14	0.647159	0.33	0.264	2.50803e-09
HDAC1	2.1596e-10	0.502875	0.099	0.055	9.73354e-06
NR3C1	4.85428e-10	0.683706	0.509	0.518	2.18787e-05
RUNX1	1.18152e-09	0.159694	0.768	0.735	5.32522e-05
HNRNPC	6.77103e-08	0.398067	0.473	0.473	0.00305177
PHF12	8.61437e-08	0.543173	0.172	0.129	0.00388258
ZNF790	9.67863e-07	0.353706	0.065	0.037	0.0436226

## Sheet: BAL T Cell TFs
Table S8: Sarcoidosis-Specific Differentially Upregulated T Cell Transcription Factors in the Heart and BAL
BAL T Cell TFs
Gene	p_val	avg_log2FC	pct.1	pct.2	p_val_adj
ZNF683	6.28746e-175	0.26405	0.286	0.003	2.30838e-170
ZEB1	2.09592e-92	0.206344	0.224	0.004	7.69496e-88
ADARB1	2.61623e-28	0.182236	0.245	0.02	9.60524e-24
HIST1H2BN	5.96604e-12	0.165126	0.286	0.057	2.19037e-07
FOSB	2.28068e-10	0.897425	0.918	0.725	8.37328e-06
ID2	1.11432e-09	0.725006	1	0.958	4.09111e-05
JUN	4.4804e-09	0.881104	1	0.996	0.000164493
JUNB	5.5717e-09	0.691326	0.98	0.981	0.000204559
JUND	1.01766e-07	0.479425	1	0.999	0.00373623
