# Supplementary material for: Integrative single-cell analysis of cardiac and pulmonary sarcoidosis using publicly available cardiac and bronchoalveolar lavage fluid sequencing datasets
Source: Front Cardiovasc Med. 2023 Jul 28;10:1227818. doi: 10.3389/fcvm.2023.1227818 (PMC10419306; doi:10.3389/fcvm.2023.1227818)
Supplement: Supplementary file 1 [file Datasheet1.zip › Table_S9.xlsx]

## Sheet: Cardiac Myeloid Markers
Table S9: Statistically Significant Cardiac Myeloid Cluster Markers Identified via Differential Expression Testing
Gene	p_val	avg_log2FC	pct.1	pct.2	p_val_adj	Cluster
F13A1	0	2.15144	0.873	0.453	0	Resident Macrophages
ITGAX	5.99144e-221	-1.6189	0.043	0.278	2.7004e-216	Resident Macrophages
NAV2	4.62017e-198	1.79976	0.5	0.141	2.08236e-193	Resident Macrophages
SLC9A9	1.71946e-193	1.12653	0.801	0.528	7.74977e-189	Resident Macrophages
FRMD4B	3.43188e-185	1.00019	0.834	0.582	1.54678e-180	Resident Macrophages
COLEC12	1.34259e-179	1.34261	0.625	0.276	6.05119e-175	Resident Macrophages
MRC1	3.15462e-179	1.22849	0.803	0.52	1.42182e-174	Resident Macrophages
FYN	2.0677e-176	-1.52178	0.06	0.278	9.31935e-172	Resident Macrophages
RGL1	1.23094e-166	1.25555	0.665	0.361	5.54796e-162	Resident Macrophages
SLCO2B1	1.76743e-163	1.13565	0.693	0.395	7.96597e-159	Resident Macrophages
RBPJ	3.53866e-160	1.32403	0.852	0.709	1.59491e-155	Resident Macrophages
FRMD4A	4.06481e-151	1.03494	0.688	0.379	1.83205e-146	Resident Macrophages
PDGFC	7.56284e-151	1.47347	0.558	0.272	3.40865e-146	Resident Macrophages
VCAN	7.53125e-150	-2.0529	0.124	0.355	3.39441e-145	Resident Macrophages
SCN9A	1.01666e-147	1.36598	0.398	0.1	4.58218e-143	Resident Macrophages
CCDC141	3.60481e-144	1.54919	0.357	0.075	1.62473e-139	Resident Macrophages
STARD13	1.74175e-140	1.02693	0.757	0.531	7.85025e-136	Resident Macrophages
CD163L1	4.25999e-139	1.45546	0.493	0.204	1.92002e-134	Resident Macrophages
FGF13	1.39108e-137	1.85314	0.341	0.073	6.26972e-133	Resident Macrophages
MAN1A1	2.36972e-135	1.32663	0.691	0.478	1.06805e-130	Resident Macrophages
RNF150	8.55916e-132	1.47071	0.367	0.096	3.8577e-127	Resident Macrophages
LYVE1	2.23724e-128	1.06684	0.538	0.234	1.00835e-123	Resident Macrophages
HLA-DRA	2.383e-127	-1.42368	0.147	0.367	1.07404e-122	Resident Macrophages
MPPED2	1.19147e-126	1.37932	0.377	0.11	5.37008e-122	Resident Macrophages
TNS3	3.97773e-126	0.962787	0.637	0.364	1.7928e-121	Resident Macrophages
MERTK	2.30471e-123	1.03468	0.659	0.417	1.03876e-118	Resident Macrophages
NRP1	2.8348e-122	1.03819	0.582	0.299	1.27767e-117	Resident Macrophages
IL1R2	7.71119e-121	-1.69967	0.018	0.144	3.47551e-116	Resident Macrophages
AP2A2	2.80361e-120	0.932271	0.625	0.368	1.26361e-115	Resident Macrophages
XYLT1	1.49377e-114	-1.23937	0.124	0.327	6.73255e-110	Resident Macrophages
RBMS1	6.68569e-109	0.935313	0.66	0.44	3.01331e-104	Resident Macrophages
AREG	5.22981e-108	-1.47539	0.015	0.125	2.35713e-103	Resident Macrophages
MYO5A	2.7939e-107	0.820026	0.688	0.469	1.25924e-102	Resident Macrophages
PLCB1	3.85207e-106	-1.35853	0.066	0.228	1.73617e-101	Resident Macrophages
HLA-DRB1	3.85371e-104	-1.21128	0.253	0.463	1.73691e-99	Resident Macrophages
HIPK2	6.38143e-104	-1.15236	0.155	0.359	2.87618e-99	Resident Macrophages
PDE4D	2.6135e-103	1.36274	0.59	0.38	1.17793e-98	Resident Macrophages
ME1	7.68712e-103	1.05534	0.436	0.183	3.46466e-98	Resident Macrophages
LGMN	4.4124e-99	1.01552	0.466	0.208	1.98871e-94	Resident Macrophages
MAMDC2	9.06999e-99	1.38349	0.428	0.186	4.08793e-94	Resident Macrophages
WLS	3.08239e-98	0.968957	0.34	0.107	1.38926e-93	Resident Macrophages
FAM65B	1.08443e-95	-1.57036	0.01	0.101	4.88766e-91	Resident Macrophages
EDA	2.70517e-94	1.15511	0.327	0.105	1.21925e-89	Resident Macrophages
ARHGAP18	7.76973e-93	0.78112	0.684	0.475	3.5019e-88	Resident Macrophages
IL2RA	1.5517e-92	1.36847	0.225	0.037	6.99368e-88	Resident Macrophages
BNC2	1.51666e-89	1.09406	0.361	0.138	6.83573e-85	Resident Macrophages
FCHSD2	4.75708e-89	0.754179	0.777	0.622	2.14407e-84	Resident Macrophages
ITSN1	1.74324e-88	0.844378	0.674	0.478	7.85698e-84	Resident Macrophages
EMB	1.45467e-87	0.906867	0.391	0.163	6.55635e-83	Resident Macrophages
FGR	7.3054e-87	-1.06971	0.12	0.293	3.29262e-82	Resident Macrophages
SH3PXD2A	2.79434e-85	0.971508	0.304	0.099	1.25944e-80	Resident Macrophages
CD74	1.08221e-84	-1.08594	0.356	0.541	4.87763e-80	Resident Macrophages
MS4A4A	2.21923e-83	0.978723	0.456	0.237	1.00023e-78	Resident Macrophages
SIGLEC1	3.37798e-83	0.753217	0.448	0.212	1.52249e-78	Resident Macrophages
TRERF1	1.83023e-82	-0.900694	0.053	0.185	8.24905e-78	Resident Macrophages
HLA-DQA1	2.26269e-82	-1.05212	0.09	0.243	1.01982e-77	Resident Macrophages
SYTL3	5.65782e-82	-1.146	0.097	0.252	2.55004e-77	Resident Macrophages
HLA-DPB1	1.98425e-81	-1.08785	0.123	0.287	8.94323e-77	Resident Macrophages
PLTP	1.88176e-80	0.983096	0.353	0.138	8.4813e-76	Resident Macrophages
LYZ	2.65781e-80	-0.905602	0.034	0.145	1.1979e-75	Resident Macrophages
CD163	9.63822e-80	0.884579	0.732	0.569	4.34404e-75	Resident Macrophages
ITPR1	4.9838e-79	-0.891391	0.067	0.204	2.24625e-74	Resident Macrophages
MGAT5	8.58705e-79	0.816699	0.597	0.395	3.87027e-74	Resident Macrophages
PMP22	2.06182e-78	0.92892	0.292	0.094	9.29283e-74	Resident Macrophages
DNM1	6.63168e-78	0.882835	0.314	0.113	2.98897e-73	Resident Macrophages
VDR	1.06149e-77	-0.733849	0.021	0.115	4.78426e-73	Resident Macrophages
ARHGEF10L	2.45875e-76	0.91839	0.453	0.24	1.10818e-71	Resident Macrophages
PLXNC1	4.16665e-76	-0.849541	0.059	0.188	1.87795e-71	Resident Macrophages
FLT3	2.76855e-75	-0.872076	0.021	0.114	1.24781e-70	Resident Macrophages
AUTS2	3.76151e-74	0.890997	0.524	0.317	1.69535e-69	Resident Macrophages
SPATS2L	5.63908e-74	0.974454	0.339	0.145	2.54159e-69	Resident Macrophages
NFIA	1.07132e-73	0.811915	0.494	0.281	4.82854e-69	Resident Macrophages
WDFY3	2.5539e-73	0.718702	0.658	0.478	1.15107e-68	Resident Macrophages
GPAT3	1.233e-72	-0.949455	0.028	0.127	5.55725e-68	Resident Macrophages
JAML	1.27264e-72	-0.82443	0.066	0.197	5.73593e-68	Resident Macrophages
SORL1	1.8083e-72	-0.839619	0.044	0.158	8.1502e-68	Resident Macrophages
SIPA1L1	4.31075e-72	-0.879585	0.606	0.709	1.9429e-67	Resident Macrophages
EPB41L1	3.72087e-71	0.880288	0.214	0.05	1.67703e-66	Resident Macrophages
HRH1	5.16474e-71	0.974428	0.286	0.1	2.3278e-66	Resident Macrophages
DAB2	7.52966e-71	0.784554	0.266	0.085	3.39369e-66	Resident Macrophages
ST18	1.10506e-70	-0.808521	0.035	0.14	4.9806e-66	Resident Macrophages
LDLRAD3	2.19389e-70	-0.988723	0.096	0.239	9.88806e-66	Resident Macrophages
ADGRE2	3.85427e-70	-0.986882	0.114	0.263	1.73716e-65	Resident Macrophages
WWP1	4.90349e-68	0.854256	0.45	0.256	2.21005e-63	Resident Macrophages
NPAS3	4.9294e-67	1.14909	0.21	0.053	2.22173e-62	Resident Macrophages
NEURL2	7.36416e-66	1.16265	0.205	0.052	3.3191e-61	Resident Macrophages
HLA-DQB1	1.32296e-64	-0.920363	0.104	0.242	5.9627e-60	Resident Macrophages
ZNF804A	1.34564e-64	-0.827649	0.044	0.151	6.06493e-60	Resident Macrophages
TBC1D8	2.78185e-64	-1.02295	0.152	0.304	1.25381e-59	Resident Macrophages
SGMS1	3.06168e-64	0.764004	0.548	0.364	1.37993e-59	Resident Macrophages
DIP2C	7.69239e-64	0.800995	0.262	0.093	3.46704e-59	Resident Macrophages
ITGA9	1.60376e-63	0.772483	0.329	0.143	7.22833e-59	Resident Macrophages
DAAM2	7.43092e-63	0.966547	0.218	0.063	3.34919e-58	Resident Macrophages
LRRK2	2.04113e-62	-1.0306	0.2	0.351	9.19957e-58	Resident Macrophages
IL18R1	5.76213e-62	-0.832127	0.023	0.107	2.59705e-57	Resident Macrophages
SEL1L3	1.06924e-61	-0.701281	0.044	0.148	4.81919e-57	Resident Macrophages
BTG1	7.84004e-61	-0.722063	0.071	0.192	3.53359e-56	Resident Macrophages
HLA-DPA1	1.94058e-59	-0.979148	0.098	0.227	8.74639e-55	Resident Macrophages
ABCA1	4.44644e-59	0.740869	0.516	0.328	2.00405e-54	Resident Macrophages
AGFG1	9.85089e-59	0.706534	0.59	0.41	4.4399e-54	Resident Macrophages
SULF2	6.48995e-57	-0.801782	0.101	0.23	2.92509e-52	Resident Macrophages
STON2	8.48009e-57	0.730819	0.267	0.102	3.82206e-52	Resident Macrophages
KYNU	3.02682e-56	-0.986491	0.383	0.509	1.36422e-51	Resident Macrophages
CYTIP	8.91294e-56	-0.894037	0.119	0.251	4.01715e-51	Resident Macrophages
FAM20A	3.12315e-55	0.756406	0.395	0.211	1.40764e-50	Resident Macrophages
DIAPH1	3.64331e-55	-0.785106	0.13	0.266	1.64208e-50	Resident Macrophages
HLA-B	4.72581e-55	-0.873291	0.183	0.331	2.12997e-50	Resident Macrophages
SEPP1	1.25767e-54	0.959202	0.235	0.085	5.66847e-50	Resident Macrophages
GOLGA4	2.13264e-54	0.70669	0.523	0.349	9.61204e-50	Resident Macrophages
NRP2	2.374e-54	0.702503	0.347	0.176	1.06998e-49	Resident Macrophages
CIITA	2.80497e-54	-0.922993	0.248	0.392	1.26423e-49	Resident Macrophages
AGAP1	7.29167e-54	0.706877	0.26	0.103	3.28643e-49	Resident Macrophages
GK	8.47926e-53	-0.973799	0.149	0.285	3.82169e-48	Resident Macrophages
CDK14	2.50151e-52	-0.793566	0.099	0.22	1.12746e-47	Resident Macrophages
MIR99AHG	2.97799e-50	0.71555	0.37	0.197	1.34221e-45	Resident Macrophages
CABLES1	7.96391e-50	0.783659	0.195	0.062	3.58941e-45	Resident Macrophages
IL12RB2	4.1514e-49	0.774107	0.134	0.025	1.87108e-44	Resident Macrophages
MT-CO1	6.18565e-49	-1.06801	0.551	0.653	2.78793e-44	Resident Macrophages
DOCK10	2.0109e-48	-0.780683	0.237	0.384	9.06334e-44	Resident Macrophages
ITGA4	2.03038e-48	-0.754877	0.06	0.159	9.15112e-44	Resident Macrophages
MT-ND4	6.07905e-48	-1.29986	0.146	0.269	2.73989e-43	Resident Macrophages
RP11-202G18.1	2.69367e-47	0.974276	0.156	0.041	1.21406e-42	Resident Macrophages
GPRIN3	2.07714e-45	-0.721232	0.153	0.282	9.36189e-41	Resident Macrophages
RUNX2	7.00294e-45	-0.707223	0.064	0.16	3.15629e-40	Resident Macrophages
HLA-DRB5	1.20006e-44	-0.909666	0.071	0.168	5.4088e-40	Resident Macrophages
RND3	1.71139e-44	0.79541	0.135	0.03	7.7134e-40	Resident Macrophages
ACTB	1.63995e-43	-1.23038	0.211	0.336	7.39143e-39	Resident Macrophages
MT-ND2	2.38666e-43	-1.24006	0.099	0.203	1.07569e-38	Resident Macrophages
EIF2B5	7.96846e-43	0.879456	0.173	0.059	3.59147e-38	Resident Macrophages
AOAH	2.55771e-42	-0.774393	0.389	0.505	1.15278e-37	Resident Macrophages
TNFRSF21	2.78571e-42	0.904165	0.215	0.091	1.25555e-37	Resident Macrophages
HLA-C	6.07324e-42	-0.733205	0.117	0.229	2.73727e-37	Resident Macrophages
SH3RF3	1.00405e-41	0.946532	0.268	0.136	4.52535e-37	Resident Macrophages
RCAN1	5.38652e-41	0.762785	0.255	0.123	2.42776e-36	Resident Macrophages
B2M	9.30652e-41	-0.838265	0.304	0.431	4.19454e-36	Resident Macrophages
PDE7B	1.09901e-40	0.84927	0.32	0.18	4.95336e-36	Resident Macrophages
LILRB5	3.32836e-40	0.792835	0.184	0.068	1.50012e-35	Resident Macrophages
ABCA6	2.3323e-39	0.794462	0.264	0.132	1.05119e-34	Resident Macrophages
MT-CO2	1.17453e-38	-1.25596	0.282	0.4	5.2937e-34	Resident Macrophages
ABCA9	5.72451e-38	0.752175	0.188	0.074	2.58009e-33	Resident Macrophages
ADAM28	6.47107e-38	-0.762039	0.179	0.297	2.91658e-33	Resident Macrophages
CTDSPL	1.38081e-37	0.740041	0.155	0.053	6.22345e-33	Resident Macrophages
KCNAB2	1.21748e-36	-0.744506	0.171	0.286	5.48729e-32	Resident Macrophages
MT-ATP6	5.4088e-36	-1.20253	0.19	0.297	2.4378e-31	Resident Macrophages
CTSC	5.77801e-36	0.728607	0.339	0.204	2.60421e-31	Resident Macrophages
MT-CO3	2.75324e-35	-1.15136	0.366	0.473	1.24091e-30	Resident Macrophages
CSF2RA	1.82179e-33	-0.788699	0.237	0.349	8.21101e-29	Resident Macrophages
MT-CYB	2.03961e-33	-1.03909	0.242	0.349	9.19272e-29	Resident Macrophages
NEDD9	4.76709e-33	-0.841442	0.124	0.22	2.14858e-28	Resident Macrophages
CST3	7.7829e-32	-0.914332	0.153	0.252	3.50783e-27	Resident Macrophages
PLAUR	1.07364e-31	-0.728605	0.136	0.237	4.83899e-27	Resident Macrophages
MT-ND1	2.85726e-31	-0.924522	0.13	0.223	1.2878e-26	Resident Macrophages
TIMP1	1.80203e-30	-0.830581	0.065	0.141	8.12194e-26	Resident Macrophages
MEGF9	6.86432e-30	-0.705547	0.156	0.254	3.09382e-25	Resident Macrophages
MT-ND3	3.18695e-29	-1.04981	0.185	0.283	1.43639e-24	Resident Macrophages
RP11-1080G15.1	3.86258e-29	0.975396	0.14	0.054	1.74091e-24	Resident Macrophages
TPRG1	1.01441e-28	-1.00125	0.079	0.156	4.57206e-24	Resident Macrophages
RP11-426C22.5	2.04579e-26	-0.862059	0.239	0.328	9.22056e-22	Resident Macrophages
RPS19	4.07036e-24	-0.812886	0.085	0.157	1.83455e-19	Resident Macrophages
PDK4	1.64353e-23	0.970553	0.357	0.256	7.40754e-19	Resident Macrophages
FN1	2.59552e-23	-1.06707	0.068	0.132	1.16983e-18	Resident Macrophages
PFN1	2.78059e-23	-0.776414	0.077	0.145	1.25324e-18	Resident Macrophages
CCSER1	1.07451e-21	-1.00603	0.141	0.221	4.84291e-17	Resident Macrophages
S100A4	1.25694e-21	-0.775773	0.071	0.134	5.66516e-17	Resident Macrophages
S100A6	3.44077e-21	-0.808577	0.093	0.162	1.55079e-16	Resident Macrophages
MARCO	2.88814e-15	0.785488	0.145	0.083	1.30171e-10	Resident Macrophages
TMSB4X	2.33164e-14	-0.779833	0.212	0.278	1.05089e-09	Resident Macrophages
AC100849.1	1.83956e-13	0.792468	0.149	0.09	8.29109e-09	Resident Macrophages
CH507-528H12.1	3.72242e-08	-0.744747	0.344	0.383	0.00167773	Resident Macrophages
VCAN	9.20966e-308	3.04347	0.644	0.142	4.15088e-303	SYTL3+ Macrophages
F13A1	5.76958e-156	-2.56994	0.432	0.791	2.60041e-151	SYTL3+ Macrophages
AREG	1.5947e-154	2.0837	0.231	0.027	7.18748e-150	SYTL3+ Macrophages
EREG	5.56817e-151	1.53192	0.147	0.008	2.50963e-146	SYTL3+ Macrophages
CD300E	5.35489e-119	1.23104	0.184	0.022	2.4135e-114	SYTL3+ Macrophages
FCN1	2.62481e-111	1.22981	0.152	0.015	1.18303e-106	SYTL3+ Macrophages
PLCB1	4.85411e-99	1.73124	0.329	0.089	2.18779e-94	SYTL3+ Macrophages
SIPA1L1	1.07952e-92	1.24688	0.821	0.615	4.8655e-88	SYTL3+ Macrophages
FRMD4B	1.5663e-87	-1.22974	0.505	0.791	7.05945e-83	SYTL3+ Macrophages
IL1R2	6.62766e-86	1.91202	0.201	0.038	2.98715e-81	SYTL3+ Macrophages
FRMD4A	1.4464e-84	-1.41884	0.265	0.638	6.51907e-80	SYTL3+ Macrophages
ITGAX	2.11446e-82	1.46243	0.306	0.087	9.53007e-78	SYTL3+ Macrophages
NAV2	1.47545e-81	-2.33155	0.077	0.434	6.65001e-77	SYTL3+ Macrophages
HIPK2	2.81514e-80	1.39182	0.454	0.187	1.26881e-75	SYTL3+ Macrophages
FYN	3.42299e-78	1.37943	0.32	0.1	1.54278e-73	SYTL3+ Macrophages
VDR	9.06033e-77	1.0672	0.179	0.033	4.08358e-72	SYTL3+ Macrophages
LDLRAD3	6.67585e-76	1.41161	0.341	0.115	3.00887e-71	SYTL3+ Macrophages
RBPJ	3.10606e-75	-1.68359	0.67	0.827	1.39993e-70	SYTL3+ Macrophages
GLT1D1	7.27862e-75	0.887535	0.102	0.01	3.28055e-70	SYTL3+ Macrophages
SYTL3	8.4812e-74	1.44115	0.346	0.119	3.82256e-69	SYTL3+ Macrophages
SLC9A9	5.12955e-72	-1.19253	0.495	0.749	2.31194e-67	SYTL3+ Macrophages
SLC11A1	3.44042e-70	1.29144	0.59	0.315	1.55063e-65	SYTL3+ Macrophages
SCN9A	8.49512e-69	-2.00594	0.033	0.344	3.82884e-64	SYTL3+ Macrophages
SLCO2B1	4.71024e-68	-1.32261	0.339	0.638	2.12295e-63	SYTL3+ Macrophages
MAN1A1	1.11876e-66	-1.69034	0.414	0.655	5.04235e-62	SYTL3+ Macrophages
PDGFC	8.6901e-66	-1.80565	0.207	0.507	3.91671e-61	SYTL3+ Macrophages
COLEC12	2.82873e-65	-1.46867	0.24	0.559	1.27494e-60	SYTL3+ Macrophages
ADGRE2	2.34599e-64	1.22458	0.353	0.135	1.05736e-59	SYTL3+ Macrophages
MRC1	1.12114e-59	-1.18615	0.497	0.748	5.05308e-55	SYTL3+ Macrophages
CCDC141	1.01305e-58	-1.96789	0.031	0.305	4.56591e-54	SYTL3+ Macrophages
NRP1	7.57704e-58	-1.28827	0.228	0.533	3.41505e-53	SYTL3+ Macrophages
RNF150	2.43214e-55	-1.82627	0.048	0.318	1.09619e-50	SYTL3+ Macrophages
KYNU	1.83692e-54	1.17027	0.602	0.399	8.27917e-50	SYTL3+ Macrophages
FGR	9.84792e-54	1.24429	0.351	0.149	4.43856e-49	SYTL3+ Macrophages
XYLT1	7.94754e-53	1.17088	0.371	0.16	3.58204e-48	SYTL3+ Macrophages
RGL1	1.22808e-52	-1.22141	0.339	0.606	5.53509e-48	SYTL3+ Macrophages
ANPEP	1.89942e-52	1.19092	0.235	0.076	8.56087e-48	SYTL3+ Macrophages
LGMN	6.67202e-52	-1.63549	0.143	0.421	3.00715e-47	SYTL3+ Macrophages
CD163L1	1.26114e-51	-1.66677	0.17	0.438	5.68408e-47	SYTL3+ Macrophages
THBS1	1.68153e-51	1.25784	0.445	0.218	7.57883e-47	SYTL3+ Macrophages
AP2A2	2.78068e-51	-1.14813	0.324	0.578	1.25328e-46	SYTL3+ Macrophages
FCHSD2	2.90175e-50	-0.963491	0.56	0.752	1.30785e-45	SYTL3+ Macrophages
TNS3	3.34186e-50	-1.12122	0.329	0.586	1.50621e-45	SYTL3+ Macrophages
FCAR	1.35964e-49	0.740739	0.105	0.018	6.12801e-45	SYTL3+ Macrophages
FOSL2	2.71652e-49	1.13151	0.301	0.118	1.22436e-44	SYTL3+ Macrophages
MPPED2	1.00235e-47	-1.57747	0.077	0.326	4.51768e-43	SYTL3+ Macrophages
AUTS2	4.09383e-47	-1.37191	0.237	0.491	1.84513e-42	SYTL3+ Macrophages
SAMSN1	8.43102e-47	1.19465	0.51	0.299	3.79995e-42	SYTL3+ Macrophages
FGF13	9.45802e-47	-2.0126	0.05	0.29	4.26282e-42	SYTL3+ Macrophages
CCDC69	1.51484e-45	0.786165	0.144	0.035	6.82752e-41	SYTL3+ Macrophages
MYO5A	2.22587e-45	-0.932921	0.424	0.648	1.00322e-40	SYTL3+ Macrophages
SORL1	4.65459e-44	1.0187	0.198	0.063	2.09787e-39	SYTL3+ Macrophages
SULF2	6.31854e-43	0.940994	0.293	0.121	2.84783e-38	SYTL3+ Macrophages
SLC2A3	5.13593e-42	1.11991	0.369	0.175	2.31482e-37	SYTL3+ Macrophages
UPP1	6.0395e-42	0.875372	0.222	0.079	2.72207e-37	SYTL3+ Macrophages
SH3PXD2A	1.33233e-40	-1.30303	0.051	0.267	6.00493e-36	SYTL3+ Macrophages
MAMDC2	1.70945e-40	-1.61013	0.145	0.383	7.70465e-36	SYTL3+ Macrophages
PLAUR	2.36616e-40	1.26152	0.32	0.148	1.06645e-35	SYTL3+ Macrophages
JARID2	2.51701e-40	0.917313	0.649	0.495	1.13444e-35	SYTL3+ Macrophages
GK	7.04632e-39	1.21568	0.346	0.17	3.17585e-34	SYTL3+ Macrophages
MS4A4A	9.92083e-39	-1.23583	0.188	0.417	4.47142e-34	SYTL3+ Macrophages
LYVE1	9.93306e-39	-1.08296	0.234	0.477	4.47693e-34	SYTL3+ Macrophages
ITSN1	1.51946e-38	-0.957202	0.442	0.638	6.84835e-34	SYTL3+ Macrophages
BTG1	1.58951e-38	0.831934	0.237	0.091	7.16406e-34	SYTL3+ Macrophages
MAP2K1	4.92424e-38	1.05238	0.555	0.383	2.2194e-33	SYTL3+ Macrophages
PTK2B	5.17567e-38	1.04531	0.504	0.32	2.33273e-33	SYTL3+ Macrophages
MXD1	9.72624e-38	1.00039	0.24	0.095	4.38371e-33	SYTL3+ Macrophages
MMP19	1.13632e-37	1.12979	0.122	0.03	5.12151e-33	SYTL3+ Macrophages
LRRK2	4.14906e-37	1.05806	0.402	0.226	1.87002e-32	SYTL3+ Macrophages
WLS	8.72478e-37	-1.09733	0.08	0.296	3.93235e-32	SYTL3+ Macrophages
MERTK	1.6758e-36	-0.910122	0.414	0.611	7.55301e-32	SYTL3+ Macrophages
WWP1	1.79772e-36	-1.18812	0.197	0.417	8.1025e-32	SYTL3+ Macrophages
RGS2	2.40289e-36	0.922562	0.285	0.126	1.08301e-31	SYTL3+ Macrophages
NAMPT	2.58945e-36	0.910869	0.614	0.428	1.16709e-31	SYTL3+ Macrophages
ME1	3.47501e-36	-1.13133	0.159	0.387	1.56622e-31	SYTL3+ Macrophages
ZDHHC20	3.47946e-36	1.03504	0.374	0.199	1.56823e-31	SYTL3+ Macrophages
EDA	4.75856e-36	-1.37265	0.078	0.285	2.14473e-31	SYTL3+ Macrophages
MYO1G	2.55323e-35	0.735218	0.123	0.032	1.15077e-30	SYTL3+ Macrophages
STARD13	3.22894e-35	-0.85965	0.55	0.71	1.45532e-30	SYTL3+ Macrophages
EMB	1.29192e-34	-1.00064	0.129	0.349	5.8228e-30	SYTL3+ Macrophages
IRAK3	1.63219e-34	0.842275	0.6	0.447	7.35645e-30	SYTL3+ Macrophages
MGAT5	1.6565e-34	-0.934344	0.352	0.561	7.46602e-30	SYTL3+ Macrophages
BTBD11	5.32105e-34	0.715755	0.12	0.031	2.39825e-29	SYTL3+ Macrophages
PDE4D	8.07889e-34	-1.39658	0.371	0.549	3.64124e-29	SYTL3+ Macrophages
BNC2	1.00165e-33	-1.20125	0.112	0.319	4.51453e-29	SYTL3+ Macrophages
ST6GALNAC3	1.09564e-33	1.08175	0.428	0.25	4.93817e-29	SYTL3+ Macrophages
P2RY14	1.40251e-33	-1.23713	0.08	0.28	6.32126e-29	SYTL3+ Macrophages
SPATS2L	1.51622e-33	-1.16081	0.103	0.304	6.83374e-29	SYTL3+ Macrophages
FARP1	3.2656e-33	-1.16125	0.037	0.219	1.47184e-28	SYTL3+ Macrophages
MCTP2	1.622e-32	0.983383	0.125	0.035	7.31052e-28	SYTL3+ Macrophages
CIITA	2.92344e-32	0.872256	0.447	0.272	1.31762e-27	SYTL3+ Macrophages
FGD4	3.73621e-32	0.745329	0.689	0.551	1.68395e-27	SYTL3+ Macrophages
FAM65B	6.83025e-32	0.977744	0.108	0.027	3.07846e-27	SYTL3+ Macrophages
HRH1	6.86811e-32	-1.21258	0.063	0.252	3.09553e-27	SYTL3+ Macrophages
IL2RA	1.07086e-31	-1.50052	0.022	0.188	4.82645e-27	SYTL3+ Macrophages
SLC22A23	1.11243e-31	-1.12982	0.044	0.223	5.01385e-27	SYTL3+ Macrophages
PMP22	1.37942e-31	-1.1414	0.067	0.255	6.21716e-27	SYTL3+ Macrophages
CUX1	1.74184e-31	0.870603	0.622	0.469	7.85066e-27	SYTL3+ Macrophages
MS4A6A	3.7121e-31	-0.78096	0.447	0.643	1.67308e-26	SYTL3+ Macrophages
AGAP1	5.86609e-31	-1.05595	0.053	0.233	2.6439e-26	SYTL3+ Macrophages
PID1	1.15633e-30	1.05977	0.596	0.445	5.21171e-26	SYTL3+ Macrophages
DTNA	2.98212e-30	-0.858622	0.26	0.474	1.34407e-25	SYTL3+ Macrophages
SEPP1	4.05549e-30	-1.50855	0.041	0.209	1.82785e-25	SYTL3+ Macrophages
DAB2	5.30678e-30	-0.983688	0.055	0.233	2.39182e-25	SYTL3+ Macrophages
DIP2C	4.07916e-29	-0.986636	0.057	0.232	1.83852e-24	SYTL3+ Macrophages
MAF	4.50911e-29	-0.928937	0.081	0.265	2.0323e-24	SYTL3+ Macrophages
LINC00937	5.8357e-29	0.880722	0.23	0.102	2.63021e-24	SYTL3+ Macrophages
PLTP	6.82142e-29	-1.12163	0.118	0.312	3.07448e-24	SYTL3+ Macrophages
EPB41L1	7.51405e-29	-0.998932	0.024	0.183	3.38666e-24	SYTL3+ Macrophages
RILPL2	1.20309e-28	0.903204	0.224	0.098	5.42245e-24	SYTL3+ Macrophages
STON2	2.43563e-28	-1.04349	0.064	0.237	1.09776e-23	SYTL3+ Macrophages
ITGA9	3.75654e-28	-0.950292	0.109	0.295	1.69311e-23	SYTL3+ Macrophages
NPAS3	1.21473e-27	-1.34802	0.028	0.181	5.4749e-23	SYTL3+ Macrophages
VOPP1	4.80144e-27	-0.844428	0.17	0.361	2.16406e-22	SYTL3+ Macrophages
SLC22A15	1.21575e-26	0.770338	0.176	0.07	5.47949e-22	SYTL3+ Macrophages
PKP2	1.34753e-26	0.842976	0.246	0.116	6.07343e-22	SYTL3+ Macrophages
SEMA4D	1.53952e-26	0.862879	0.215	0.095	6.93878e-22	SYTL3+ Macrophages
NFIA	2.34441e-26	-0.876888	0.265	0.453	1.05665e-21	SYTL3+ Macrophages
PRAM1	2.60577e-26	0.721601	0.108	0.032	1.17445e-21	SYTL3+ Macrophages
DIAPH1	6.85822e-26	0.798307	0.293	0.155	3.09107e-21	SYTL3+ Macrophages
ST6GAL1	7.30332e-26	-0.815588	0.207	0.404	3.29168e-21	SYTL3+ Macrophages
FER	1.41084e-25	-0.816772	0.269	0.449	6.3588e-21	SYTL3+ Macrophages
SLC25A37	1.89753e-25	0.817456	0.275	0.14	8.55235e-21	SYTL3+ Macrophages
PLXND1	2.37458e-25	-0.78795	0.126	0.307	1.07025e-20	SYTL3+ Macrophages
AOAH	2.39388e-25	0.858954	0.542	0.409	1.07894e-20	SYTL3+ Macrophages
SESN1	5.53091e-25	-0.955989	0.244	0.418	2.49284e-20	SYTL3+ Macrophages
CTSC	6.0254e-25	-0.976388	0.14	0.318	2.71571e-20	SYTL3+ Macrophages
SLC39A8	1.38315e-24	1.08858	0.13	0.045	6.23401e-20	SYTL3+ Macrophages
SPRED1	2.54736e-24	-0.735334	0.288	0.478	1.14812e-19	SYTL3+ Macrophages
ARHGEF10L	3.36834e-24	-0.885598	0.229	0.412	1.51815e-19	SYTL3+ Macrophages
ATP13A3	6.76308e-24	0.845308	0.36	0.217	3.04819e-19	SYTL3+ Macrophages
RP11-426C22.5	7.90224e-24	1.04453	0.386	0.251	3.56162e-19	SYTL3+ Macrophages
RNASE1	1.16673e-23	-0.896739	0.099	0.267	5.25855e-19	SYTL3+ Macrophages
IGSF21	1.41878e-23	-1.08246	0.111	0.278	6.39458e-19	SYTL3+ Macrophages
DNM1	1.4842e-23	-0.945292	0.113	0.274	6.68943e-19	SYTL3+ Macrophages
FAM129B	2.47726e-23	0.773135	0.195	0.088	1.11653e-18	SYTL3+ Macrophages
FLNA	2.9441e-23	0.807774	0.168	0.07	1.32694e-18	SYTL3+ Macrophages
SIGLEC1	2.96079e-23	-0.756133	0.219	0.4	1.33446e-18	SYTL3+ Macrophages
AGO2	3.69791e-23	0.78102	0.348	0.21	1.66668e-18	SYTL3+ Macrophages
KCNMA1	6.2216e-23	-0.858025	0.263	0.442	2.80414e-18	SYTL3+ Macrophages
ADAP2	7.51594e-23	-0.736576	0.211	0.391	3.38751e-18	SYTL3+ Macrophages
CSF3R	7.91037e-23	0.836818	0.275	0.148	3.56528e-18	SYTL3+ Macrophages
NEURL2	8.46599e-23	-1.12203	0.039	0.176	3.81571e-18	SYTL3+ Macrophages
ITPR1	1.1055e-22	0.743602	0.204	0.094	4.9826e-18	SYTL3+ Macrophages
TMTC2	1.49859e-22	0.723388	0.238	0.118	6.75429e-18	SYTL3+ Macrophages
TNFRSF1B	1.49984e-22	0.840183	0.47	0.332	6.75994e-18	SYTL3+ Macrophages
TTN	1.60262e-22	-0.864223	0.47	0.612	7.22318e-18	SYTL3+ Macrophages
DAAM2	1.79654e-22	-1.01278	0.049	0.189	8.09717e-18	SYTL3+ Macrophages
AKNA	6.68013e-22	0.813503	0.256	0.135	3.0108e-17	SYTL3+ Macrophages
TIMP1	1.00959e-21	0.947476	0.176	0.077	4.55032e-17	SYTL3+ Macrophages
ATP1B3	1.36566e-21	1.06087	0.314	0.187	6.15515e-17	SYTL3+ Macrophages
XKR6	2.35464e-21	-0.842288	0.085	0.232	1.06126e-16	SYTL3+ Macrophages
TRERF1	2.62842e-21	0.721334	0.18	0.08	1.18466e-16	SYTL3+ Macrophages
MIR99AHG	5.24588e-21	-0.788625	0.171	0.337	2.36437e-16	SYTL3+ Macrophages
NRP2	5.96457e-21	-0.706407	0.152	0.315	2.68829e-16	SYTL3+ Macrophages
CTDSPL	1.56401e-20	-0.905385	0.022	0.138	7.04913e-16	SYTL3+ Macrophages
RCOR1	2.06375e-20	0.732937	0.401	0.265	9.30152e-16	SYTL3+ Macrophages
LIMCH1	3.03673e-20	-0.8825	0.041	0.167	1.36869e-15	SYTL3+ Macrophages
RCAN1	9.24702e-20	-0.873541	0.091	0.232	4.16772e-15	SYTL3+ Macrophages
GPR34	1.14232e-19	-0.860046	0.031	0.15	5.14853e-15	SYTL3+ Macrophages
SLC40A1	1.90241e-19	-0.909098	0.024	0.138	8.57436e-15	SYTL3+ Macrophages
APBA1	2.57578e-19	-0.809436	0.095	0.237	1.16093e-14	SYTL3+ Macrophages
IL12RB2	2.74825e-19	-0.850891	0.01	0.114	1.23866e-14	SYTL3+ Macrophages
CSGALNACT1	3.93635e-19	-0.851091	0.23	0.389	1.77415e-14	SYTL3+ Macrophages
CD200R1	6.79952e-19	-0.73205	0.018	0.125	3.06461e-14	SYTL3+ Macrophages
TNFAIP3	8.36196e-19	0.720986	0.201	0.1	3.76882e-14	SYTL3+ Macrophages
MT-CO1	1.45502e-18	1.06408	0.659	0.571	6.55791e-14	SYTL3+ Macrophages
ABCA6	1.47189e-18	-0.998539	0.104	0.241	6.63396e-14	SYTL3+ Macrophages
MEGF9	1.6365e-18	0.855402	0.287	0.172	7.37587e-14	SYTL3+ Macrophages
RYR1	1.7057e-18	-0.776268	0.046	0.167	7.68777e-14	SYTL3+ Macrophages
RP11-202G18.1	2.158e-18	-1.00898	0.026	0.135	9.72634e-14	SYTL3+ Macrophages
IL1R1	3.04952e-18	0.76895	0.121	0.048	1.37445e-13	SYTL3+ Macrophages
P2RY6	6.19671e-18	-0.764068	0.028	0.137	2.79292e-13	SYTL3+ Macrophages
SFMBT2	1.83784e-17	-0.723803	0.251	0.404	8.28334e-13	SYTL3+ Macrophages
NAALADL2	1.99898e-17	-0.777792	0.172	0.315	9.00962e-13	SYTL3+ Macrophages
RND3	2.11179e-17	-0.820401	0.017	0.115	9.51807e-13	SYTL3+ Macrophages
TTC28	3.43669e-17	-0.779444	0.116	0.249	1.54895e-12	SYTL3+ Macrophages
GNG2	3.45716e-17	-0.719736	0.144	0.286	1.55818e-12	SYTL3+ Macrophages
NR4A3	6.02836e-17	1.29716	0.117	0.047	2.71704e-12	SYTL3+ Macrophages
MT-ND4	1.19484e-16	1.00741	0.278	0.17	5.38528e-12	SYTL3+ Macrophages
LILRB2	3.57111e-16	0.741198	0.248	0.145	1.60954e-11	SYTL3+ Macrophages
LPAR1	3.62018e-16	-0.719128	0.05	0.16	1.63165e-11	SYTL3+ Macrophages
AFF3	4.01278e-16	-0.984215	0.181	0.315	1.8086e-11	SYTL3+ Macrophages
GFOD1	4.38247e-16	0.888338	0.278	0.173	1.97522e-11	SYTL3+ Macrophages
MT-ATP6	4.40266e-16	1.1496	0.316	0.209	1.98432e-11	SYTL3+ Macrophages
ABCA9	8.35243e-16	-0.811778	0.057	0.167	3.76452e-11	SYTL3+ Macrophages
SH3RF3	1.02011e-15	-0.859471	0.117	0.243	4.59772e-11	SYTL3+ Macrophages
PITPNC1	1.31152e-15	0.804118	0.333	0.22	5.91117e-11	SYTL3+ Macrophages
EIF2B5	1.80162e-15	-0.876928	0.048	0.151	8.12008e-11	SYTL3+ Macrophages
MT-ND1	2.02455e-15	0.933052	0.243	0.146	9.12485e-11	SYTL3+ Macrophages
ACSL3	2.96343e-15	0.743222	0.339	0.231	1.33565e-10	SYTL3+ Macrophages
SCARB1	3.07886e-15	-0.730287	0.064	0.172	1.38768e-10	SYTL3+ Macrophages
KCNAB2	6.88205e-15	0.74936	0.298	0.193	3.10181e-10	SYTL3+ Macrophages
SYAP1	1.39938e-14	0.763539	0.202	0.111	6.30713e-10	SYTL3+ Macrophages
PSME4	1.43431e-14	-0.72861	0.212	0.343	6.46457e-10	SYTL3+ Macrophages
SELENOP	2.20998e-14	-0.769823	0.073	0.182	9.96059e-10	SYTL3+ Macrophages
MT-ND2	3.76184e-14	0.983881	0.208	0.12	1.6955e-09	SYTL3+ Macrophages
IGF1	7.94947e-14	-0.701111	0.031	0.119	3.58291e-09	SYTL3+ Macrophages
TNFRSF21	1.93924e-13	-0.791127	0.086	0.191	8.74034e-09	SYTL3+ Macrophages
MT-ND3	2.83372e-13	0.963171	0.303	0.203	1.27718e-08	SYTL3+ Macrophages
NCKAP5	4.07022e-13	-0.880164	0.06	0.156	1.83449e-08	SYTL3+ Macrophages
PDE7B	4.13964e-13	-0.796525	0.175	0.292	1.86578e-08	SYTL3+ Macrophages
PCNX	7.54771e-13	0.799813	0.288	0.195	3.40183e-08	SYTL3+ Macrophages
LILRB5	3.06159e-12	-0.79927	0.068	0.161	1.37989e-07	SYTL3+ Macrophages
SLC43A2	4.62412e-12	0.733951	0.257	0.168	2.08414e-07	SYTL3+ Macrophages
RP11-1080G15.1	5.18109e-12	-1.02078	0.041	0.124	2.33517e-07	SYTL3+ Macrophages
TPM4	7.07973e-12	0.75344	0.257	0.169	3.1909e-07	SYTL3+ Macrophages
MT-CO2	1.71642e-11	1.03947	0.395	0.306	7.73606e-07	SYTL3+ Macrophages
PARK2	1.89869e-11	-0.751497	0.114	0.213	8.55761e-07	SYTL3+ Macrophages
LSAMP	2.88586e-11	-0.937053	0.049	0.13	1.30069e-06	SYTL3+ Macrophages
CD44	1.11193e-10	0.790991	0.423	0.338	5.01159e-06	SYTL3+ Macrophages
MT-CO3	4.29602e-10	1.0253	0.461	0.389	1.93626e-05	SYTL3+ Macrophages
PDK4	1.06433e-09	-1.01991	0.239	0.338	4.79704e-05	SYTL3+ Macrophages
CH507-528H12.1	5.80527e-09	0.746199	0.422	0.348	0.000261649	SYTL3+ Macrophages
NR4A1	7.71225e-08	0.713366	0.168	0.106	0.00347599	SYTL3+ Macrophages
PCNX1	1.24988e-06	0.774796	0.211	0.154	0.0563335	SYTL3+ Macrophages
ZNF331	2.23036e-06	0.831383	0.193	0.135	0.100525	SYTL3+ Macrophages
FN1	3.09079e-05	0.718215	0.123	0.082	1	SYTL3+ Macrophages
SLC16A10	0.000153532	0.726588	0.308	0.266	1	SYTL3+ Macrophages
MT-CYB	0.000168502	0.828751	0.306	0.267	1	SYTL3+ Macrophages
HLA-DRA	2.57241e-115	1.74019	0.45	0.175	1.15941e-110	HLA-DR+ Macrophages
CD74	1.34913e-105	1.46906	0.64	0.376	6.08067e-101	HLA-DR+ Macrophages
HLA-DRB1	7.38614e-86	1.42024	0.525	0.282	3.329e-81	HLA-DR+ Macrophages
HLA-DQA1	4.7181e-67	1.27166	0.296	0.11	2.12649e-62	HLA-DR+ Macrophages
F13A1	9.78679e-62	-1.13601	0.612	0.778	4.411e-57	HLA-DR+ Macrophages
HLA-DRB5	4.56227e-61	1.31606	0.235	0.079	2.05626e-56	HLA-DR+ Macrophages
IL18R1	2.03146e-58	1.14965	0.145	0.033	9.156e-54	HLA-DR+ Macrophages
HLA-DPA1	1.31527e-56	1.30751	0.282	0.114	5.92807e-52	HLA-DR+ Macrophages
HLA-DQB1	6.61516e-52	1.09673	0.289	0.122	2.98152e-47	HLA-DR+ Macrophages
TNS3	6.35179e-50	-0.808607	0.336	0.593	2.86282e-45	HLA-DR+ Macrophages
HLA-DPB1	1.33427e-49	1.14739	0.318	0.148	6.01367e-45	HLA-DR+ Macrophages
PDGFC	1.45413e-46	-1.08934	0.27	0.508	6.55393e-42	HLA-DR+ Macrophages
ACTB	2.56858e-46	1.68967	0.393	0.225	1.15768e-41	HLA-DR+ Macrophages
CST3	5.61447e-46	1.34258	0.323	0.161	2.5305e-41	HLA-DR+ Macrophages
MERTK	6.97076e-46	-0.886435	0.395	0.619	3.14179e-41	HLA-DR+ Macrophages
RBMS1	2.43526e-45	-0.808346	0.397	0.627	1.0976e-40	HLA-DR+ Macrophages
NAV2	1.78751e-42	-0.999431	0.193	0.43	8.05651e-38	HLA-DR+ Macrophages
STARD13	8.91427e-40	-0.744687	0.541	0.716	4.01775e-35	HLA-DR+ Macrophages
GPAT3	2.36922e-38	0.975609	0.141	0.044	1.06783e-33	HLA-DR+ Macrophages
MT-ND4	2.33796e-37	1.37469	0.309	0.162	1.05374e-32	HLA-DR+ Macrophages
MT-CO1	1.87196e-36	0.90825	0.673	0.566	8.43712e-32	HLA-DR+ Macrophages
B2M	2.5758e-36	1.15546	0.467	0.322	1.16094e-31	HLA-DR+ Macrophages
TMSB4X	5.39937e-35	1.3853	0.359	0.213	2.43355e-30	HLA-DR+ Macrophages
MT-CYB	5.69015e-34	1.06694	0.405	0.253	2.56461e-29	HLA-DR+ Macrophages
ADAM28	2.45104e-33	0.946004	0.34	0.194	1.10471e-28	HLA-DR+ Macrophages
FGF13	1.46781e-32	-1.14608	0.109	0.289	6.61555e-28	HLA-DR+ Macrophages
MYL2	1.50993e-32	1.23243	0.321	0.184	6.8054e-28	HLA-DR+ Macrophages
RPS19	7.95318e-32	1.2581	0.204	0.092	3.58458e-27	HLA-DR+ Macrophages
MT-ND2	8.72633e-32	1.26741	0.234	0.114	3.93304e-27	HLA-DR+ Macrophages
S100A4	4.07982e-31	1.20519	0.181	0.076	1.83881e-26	HLA-DR+ Macrophages
JAML	4.87723e-31	0.82639	0.202	0.089	2.19822e-26	HLA-DR+ Macrophages
RNF150	5.5523e-30	-0.871295	0.134	0.314	2.50248e-25	HLA-DR+ Macrophages
MPPED2	1.56706e-29	-0.809864	0.143	0.325	7.06289e-25	HLA-DR+ Macrophages
IL1R2	3.07245e-29	0.908092	0.126	0.043	1.38478e-24	HLA-DR+ Macrophages
CCDC141	3.43754e-29	-0.856723	0.124	0.301	1.54933e-24	HLA-DR+ Macrophages
CD163L1	1.63317e-28	-0.850955	0.249	0.436	7.36085e-24	HLA-DR+ Macrophages
TMSB10	2.07083e-28	1.07176	0.305	0.178	9.33343e-24	HLA-DR+ Macrophages
PFN1	2.66931e-28	1.25517	0.185	0.084	1.20308e-23	HLA-DR+ Macrophages
RUNX2	4.12424e-28	0.829418	0.181	0.078	1.85884e-23	HLA-DR+ Macrophages
MT-CO3	4.43872e-28	1.11297	0.499	0.381	2.00058e-23	HLA-DR+ Macrophages
PDE4D	2.07181e-27	-0.928377	0.389	0.552	9.33783e-23	HLA-DR+ Macrophages
IL2RA	2.88786e-27	-0.956004	0.05	0.19	1.30159e-22	HLA-DR+ Macrophages
MT-CO2	3.30579e-27	1.17574	0.427	0.299	1.48995e-22	HLA-DR+ Macrophages
RPLP1	9.43816e-27	1.064	0.232	0.121	4.25387e-22	HLA-DR+ Macrophages
RPS15	6.17433e-26	0.868325	0.144	0.057	2.78283e-21	HLA-DR+ Macrophages
RGS1	1.06179e-25	0.827088	0.213	0.104	4.7856e-21	HLA-DR+ Macrophages
RPL13A	2.80802e-25	0.984807	0.152	0.064	1.2656e-20	HLA-DR+ Macrophages
KCNMA1	1.08873e-24	-0.728769	0.267	0.447	4.90702e-20	HLA-DR+ Macrophages
MT-ATP6	1.91087e-24	1.12062	0.322	0.205	8.61249e-20	HLA-DR+ Macrophages
SLC16A10	2.53501e-24	-1.22077	0.135	0.287	1.14255e-19	HLA-DR+ Macrophages
S100A6	2.53577e-24	1.26807	0.198	0.1	1.1429e-19	HLA-DR+ Macrophages
LYZ	2.73609e-24	0.773232	0.136	0.055	1.23318e-19	HLA-DR+ Macrophages
RPS18	3.59545e-24	0.937035	0.116	0.043	1.6205e-19	HLA-DR+ Macrophages
MAN1A1	1.62995e-23	-0.777862	0.511	0.649	7.34635e-19	HLA-DR+ Macrophages
SLC11A1	2.96121e-23	-0.896687	0.201	0.358	1.33465e-18	HLA-DR+ Macrophages
SH3RF3	3.0727e-21	-0.879177	0.113	0.247	1.3849e-16	HLA-DR+ Macrophages
CD14	8.17842e-21	1.00434	0.286	0.178	3.68609e-16	HLA-DR+ Macrophages
RPL18	8.55169e-21	0.711307	0.106	0.04	3.85433e-16	HLA-DR+ Macrophages
RPL8	1.46715e-20	0.823428	0.149	0.069	6.61259e-16	HLA-DR+ Macrophages
RPLP2	4.01764e-20	0.885824	0.143	0.066	1.81079e-15	HLA-DR+ Macrophages
HLA-B	1.04813e-19	0.908858	0.317	0.211	4.72402e-15	HLA-DR+ Macrophages
CIITA	1.90575e-19	0.818114	0.379	0.275	8.58939e-15	HLA-DR+ Macrophages
RPL41	3.31068e-19	1.05495	0.191	0.105	1.49216e-14	HLA-DR+ Macrophages
RP11-202G18.1	3.48252e-19	-0.87458	0.037	0.136	1.56961e-14	HLA-DR+ Macrophages
HSPB1	2.42691e-18	0.813364	0.148	0.071	1.09383e-13	HLA-DR+ Macrophages
RPL28	2.60659e-18	0.927212	0.132	0.061	1.17482e-13	HLA-DR+ Macrophages
SH3BGRL3	1.2145e-17	0.756273	0.102	0.042	5.47386e-13	HLA-DR+ Macrophages
RPL3	1.30638e-17	0.739414	0.11	0.047	5.88797e-13	HLA-DR+ Macrophages
RPL34	1.52608e-17	0.805932	0.107	0.045	6.8782e-13	HLA-DR+ Macrophages
RPS2	1.78233e-17	0.916876	0.152	0.077	8.03314e-13	HLA-DR+ Macrophages
MAMDC2	2.13174e-17	-0.72249	0.237	0.378	9.60799e-13	HLA-DR+ Macrophages
ST18	3.81102e-17	0.705504	0.123	0.056	1.71767e-12	HLA-DR+ Macrophages
TUBA1B	4.22373e-17	0.872796	0.142	0.071	1.90368e-12	HLA-DR+ Macrophages
MT-ND3	4.46854e-17	1.01313	0.295	0.201	2.01401e-12	HLA-DR+ Macrophages
ITGB2	8.4065e-17	0.738235	0.168	0.09	3.78889e-12	HLA-DR+ Macrophages
FTL	1.19277e-16	1.23067	0.377	0.292	5.37596e-12	HLA-DR+ Macrophages
APOD	1.71568e-16	0.997284	0.167	0.09	7.73272e-12	HLA-DR+ Macrophages
ACTG1	2.00451e-16	0.84927	0.211	0.127	9.03452e-12	HLA-DR+ Macrophages
RPL35	2.20943e-16	0.84851	0.111	0.05	9.95813e-12	HLA-DR+ Macrophages
C1QC	3.15902e-16	1.12463	0.235	0.152	1.4238e-11	HLA-DR+ Macrophages
C1QA	6.03981e-16	1.00278	0.231	0.147	2.7222e-11	HLA-DR+ Macrophages
FAU	1.55133e-15	0.731476	0.118	0.056	6.99201e-11	HLA-DR+ Macrophages
RPL36	2.64657e-15	0.858662	0.104	0.047	1.19284e-10	HLA-DR+ Macrophages
LGALS1	1.01377e-14	0.714401	0.103	0.047	4.56918e-10	HLA-DR+ Macrophages
RPS6	1.49877e-14	0.731847	0.129	0.065	6.7551e-10	HLA-DR+ Macrophages
RPL13	1.54914e-14	0.912557	0.2	0.122	6.98214e-10	HLA-DR+ Macrophages
CFL1	2.17844e-14	0.75199	0.132	0.068	9.81846e-10	HLA-DR+ Macrophages
RP11-1080G15.1	3.8759e-14	-0.818705	0.044	0.126	1.74691e-09	HLA-DR+ Macrophages
MARCO	4.2497e-14	-0.894423	0.053	0.138	1.91538e-09	HLA-DR+ Macrophages
RPL15	1.92544e-13	0.729197	0.119	0.06	8.67815e-09	HLA-DR+ Macrophages
ACTC1	1.97884e-13	0.748352	0.298	0.214	8.91882e-09	HLA-DR+ Macrophages
RPS14	5.11906e-13	0.863692	0.127	0.067	2.30721e-08	HLA-DR+ Macrophages
SERF2	8.51457e-13	0.786818	0.214	0.14	3.8376e-08	HLA-DR+ Macrophages
RPSA	9.91336e-13	0.737462	0.12	0.063	4.46805e-08	HLA-DR+ Macrophages
TNNC1	1.43558e-12	0.774438	0.184	0.113	6.47031e-08	HLA-DR+ Macrophages
RPL11	1.50543e-12	0.79566	0.157	0.092	6.78514e-08	HLA-DR+ Macrophages
TIMP1	1.06515e-11	0.733668	0.14	0.079	4.80073e-07	HLA-DR+ Macrophages
S100A11	1.15937e-11	0.713645	0.119	0.064	5.22537e-07	HLA-DR+ Macrophages
MYL12A	1.32675e-11	0.73777	0.203	0.134	5.9798e-07	HLA-DR+ Macrophages
MT-ND1	1.50397e-11	0.801857	0.217	0.147	6.77853e-07	HLA-DR+ Macrophages
PDK4	1.94677e-11	-0.852739	0.24	0.341	8.77429e-07	HLA-DR+ Macrophages
GAPDH	2.48123e-11	0.719411	0.179	0.113	1.11832e-06	HLA-DR+ Macrophages
TYROBP	2.67449e-11	0.723698	0.219	0.149	1.20542e-06	HLA-DR+ Macrophages
RPS27A	7.3349e-11	0.716188	0.106	0.056	3.30591e-06	HLA-DR+ Macrophages
RPL10	1.3337e-10	0.774654	0.258	0.189	6.01111e-06	HLA-DR+ Macrophages
FHL2	3.56262e-10	0.827228	0.176	0.116	1.60571e-05	HLA-DR+ Macrophages
EEF1A1	5.07928e-10	0.756396	0.169	0.109	2.28928e-05	HLA-DR+ Macrophages
CRYAB	1.05657e-09	0.880834	0.25	0.186	4.76208e-05	HLA-DR+ Macrophages
AC120193.1	1.75316e-09	0.815129	0.133	0.079	7.90166e-05	HLA-DR+ Macrophages
RPL37A	2.20208e-09	0.710854	0.115	0.066	9.92501e-05	HLA-DR+ Macrophages
THBS1	2.40473e-09	-1.21912	0.172	0.247	0.000108384	HLA-DR+ Macrophages
CD63	4.4316e-09	0.748209	0.156	0.102	0.000199737	HLA-DR+ Macrophages
ACTA1	5.93706e-09	0.845987	0.227	0.168	0.000267589	HLA-DR+ Macrophages
C1QB	7.49289e-08	0.941323	0.227	0.177	0.00337712	HLA-DR+ Macrophages
AC100849.1	1.15357e-06	-0.703001	0.084	0.14	0.0519925	HLA-DR+ Macrophages
PLA2G7	1.21797e-155	1.29874	0.293	0.025	5.48949e-151	GPNMB+ Macrophages
TPRG1	2.66617e-155	2.59846	0.504	0.083	1.20167e-150	GPNMB+ Macrophages
ITGAX	1.63317e-152	1.71029	0.536	0.089	7.36085e-148	GPNMB+ Macrophages
LINC01010	1.75053e-151	1.0947	0.134	0.003	7.8898e-147	GPNMB+ Macrophages
CYP27A1	5.04825e-142	1.50857	0.345	0.039	2.2753e-137	GPNMB+ Macrophages
GPNMB	2.48603e-135	1.49269	0.396	0.055	1.12048e-130	GPNMB+ Macrophages
CD109	2.77202e-126	1.04268	0.188	0.011	1.24938e-121	GPNMB+ Macrophages
GLDN	1.26103e-119	1.38461	0.202	0.015	5.68357e-115	GPNMB+ Macrophages
LPL	2.50673e-109	1.71324	0.302	0.039	1.12981e-104	GPNMB+ Macrophages
SPP1	2.65865e-106	1.93305	0.177	0.013	1.19828e-101	GPNMB+ Macrophages
F13A1	1.43126e-102	-3.61303	0.259	0.779	6.45085e-98	GPNMB+ Macrophages
SNTB1	2.02086e-98	1.35625	0.387	0.07	9.10821e-94	GPNMB+ Macrophages
DOCK3	1.32165e-87	1.41044	0.285	0.043	5.95683e-83	GPNMB+ Macrophages
SEMA3C	4.30211e-84	1.1598	0.222	0.027	1.93901e-79	GPNMB+ Macrophages
DHRS9	9.44674e-82	1.07042	0.256	0.037	4.25774e-77	GPNMB+ Macrophages
ZNF804A	7.33896e-79	1.22839	0.333	0.062	3.30774e-74	GPNMB+ Macrophages
SEL1L3	2.48815e-77	1.06063	0.328	0.062	1.12144e-72	GPNMB+ Macrophages
ALCAM	2.89121e-77	1.75405	0.632	0.228	1.3031e-72	GPNMB+ Macrophages
MITF	9.28835e-75	1.82089	0.701	0.299	4.18635e-70	GPNMB+ Macrophages
ST18	2.0952e-70	1.00904	0.293	0.054	9.44327e-66	GPNMB+ Macrophages
FLRT2	4.54641e-69	0.912877	0.12	0.009	2.04911e-64	GPNMB+ Macrophages
RAB7B	7.64027e-67	1.0615	0.194	0.026	3.44355e-62	GPNMB+ Macrophages
MMP19	2.99786e-66	1.02466	0.214	0.031	1.35116e-61	GPNMB+ Macrophages
MYO1E	4.38711e-64	1.82098	0.581	0.223	1.97732e-59	GPNMB+ Macrophages
LINC00607	8.14461e-64	0.849091	0.117	0.009	3.67086e-59	GPNMB+ Macrophages
RGCC	8.87537e-64	1.04387	0.214	0.033	4.00022e-59	GPNMB+ Macrophages
TFPI	9.6672e-63	0.921978	0.285	0.056	4.3571e-58	GPNMB+ Macrophages
GCLC	2.72139e-62	1.27191	0.379	0.098	1.22656e-57	GPNMB+ Macrophages
ALOX15B	1.60729e-60	0.958985	0.211	0.033	7.24422e-56	GPNMB+ Macrophages
FN1	8.47276e-56	2.06772	0.311	0.076	3.81876e-51	GPNMB+ Macrophages
TBC1D8	1.43061e-55	1.15686	0.524	0.18	6.44791e-51	GPNMB+ Macrophages
CADM1	1.1101e-51	1.02503	0.162	0.023	5.00331e-47	GPNMB+ Macrophages
ZMIZ1-AS1	1.50146e-50	0.722568	0.105	0.01	6.76723e-46	GPNMB+ Macrophages
SLC22A15	2.89302e-48	0.773617	0.291	0.07	1.30391e-43	GPNMB+ Macrophages
CLMN	5.59624e-48	0.793621	0.259	0.058	2.52228e-43	GPNMB+ Macrophages
FBP1	1.70951e-47	0.895223	0.188	0.033	7.70494e-43	GPNMB+ Macrophages
PPARG	3.23261e-47	1.16456	0.353	0.101	1.45697e-42	GPNMB+ Macrophages
MSC-AS1	1.37516e-45	0.865163	0.111	0.013	6.19798e-41	GPNMB+ Macrophages
ABCC3	1.84007e-45	0.733146	0.242	0.054	8.29336e-41	GPNMB+ Macrophages
AC007246.3	3.64196e-45	0.714743	0.179	0.032	1.64147e-40	GPNMB+ Macrophages
SLC9A9	6.92217e-45	-1.49084	0.479	0.737	3.11989e-40	GPNMB+ Macrophages
PLXNC1	3.73502e-44	0.79628	0.313	0.085	1.68341e-39	GPNMB+ Macrophages
RASAL2	5.07917e-44	1.12513	0.613	0.288	2.28923e-39	GPNMB+ Macrophages
TRERF1	9.87349e-43	0.738468	0.302	0.08	4.45008e-38	GPNMB+ Macrophages
STAB1	5.6627e-42	-1.84181	0.268	0.593	2.55224e-37	GPNMB+ Macrophages
SLC44A1	6.44232e-42	0.787144	0.37	0.116	2.90362e-37	GPNMB+ Macrophages
RASGRP3	3.87765e-41	0.724102	0.251	0.061	1.74769e-36	GPNMB+ Macrophages
TPST1	5.49844e-41	0.957221	0.234	0.056	2.4782e-36	GPNMB+ Macrophages
LYVE1	1.20302e-40	-2.16246	0.114	0.47	5.42211e-36	GPNMB+ Macrophages
ARID5B	2.20158e-40	0.891975	0.564	0.237	9.92275e-36	GPNMB+ Macrophages
SORT1	4.39174e-40	0.736654	0.333	0.1	1.9794e-35	GPNMB+ Macrophages
ANKRD28	1.37264e-39	0.917997	0.268	0.072	6.18662e-35	GPNMB+ Macrophages
CD9	1.40099e-39	0.770135	0.188	0.038	6.3144e-35	GPNMB+ Macrophages
CDK14	1.59335e-37	0.889182	0.365	0.122	7.1814e-33	GPNMB+ Macrophages
RDX	2.29477e-37	0.990396	0.399	0.147	1.03428e-32	GPNMB+ Macrophages
MAP4K3	9.85227e-37	0.821319	0.556	0.241	4.44052e-32	GPNMB+ Macrophages
ITPR1	3.05423e-34	0.816091	0.305	0.096	1.37657e-29	GPNMB+ Macrophages
GK	2.41184e-33	0.942546	0.436	0.176	1.08704e-28	GPNMB+ Macrophages
DENND4C	9.28928e-33	0.96459	0.707	0.412	4.18677e-28	GPNMB+ Macrophages
SLC41A2	1.64368e-32	1.03434	0.271	0.084	7.40821e-28	GPNMB+ Macrophages
CSGALNACT2	1.84001e-32	0.712918	0.501	0.217	8.29311e-28	GPNMB+ Macrophages
AC007388.1	6.81223e-32	0.722242	0.145	0.029	3.07034e-27	GPNMB+ Macrophages
KCNE1	8.95132e-32	0.956763	0.453	0.195	4.03445e-27	GPNMB+ Macrophages
RBPJ	2.57152e-31	-1.7022	0.761	0.815	1.15901e-26	GPNMB+ Macrophages
COLEC12	5.79006e-30	-1.70194	0.265	0.541	2.60964e-25	GPNMB+ Macrophages
SDC2	1.37717e-29	0.804913	0.359	0.134	6.20703e-25	GPNMB+ Macrophages
CPM	3.19397e-29	1.02652	0.746	0.502	1.43956e-24	GPNMB+ Macrophages
EVL	9.02143e-29	0.778855	0.353	0.135	4.06605e-24	GPNMB+ Macrophages
NCEH1	1.38725e-28	0.736473	0.35	0.131	6.25246e-24	GPNMB+ Macrophages
HSD17B4	1.66386e-28	0.750137	0.382	0.152	7.49917e-24	GPNMB+ Macrophages
ARHGAP10	2.72637e-28	0.935617	0.584	0.309	1.2288e-23	GPNMB+ Macrophages
MRC1	4.50554e-28	-1.43542	0.601	0.731	2.03069e-23	GPNMB+ Macrophages
CBLB	9.29849e-28	0.781246	0.61	0.326	4.19092e-23	GPNMB+ Macrophages
MDM2	2.23809e-27	0.86878	0.405	0.168	1.00873e-22	GPNMB+ Macrophages
PDE4DIP	2.20429e-26	0.728876	0.615	0.325	9.93495e-22	GPNMB+ Macrophages
RGL1	2.27442e-26	-1.54903	0.41	0.589	1.0251e-21	GPNMB+ Macrophages
FCHO2	2.85208e-26	0.975116	0.672	0.463	1.28546e-21	GPNMB+ Macrophages
FAM20C	4.03804e-26	0.819442	0.254	0.085	1.81999e-21	GPNMB+ Macrophages
TIAM1	6.32633e-26	0.739924	0.382	0.16	2.85134e-21	GPNMB+ Macrophages
RPS6KA2	1.21389e-25	0.817891	0.55	0.286	5.47111e-21	GPNMB+ Macrophages
ITPKB	1.3745e-25	0.762328	0.339	0.135	6.19499e-21	GPNMB+ Macrophages
PLCB1	2.00786e-25	0.991969	0.282	0.103	9.04963e-21	GPNMB+ Macrophages
CCDC88A	4.41249e-25	0.958335	0.661	0.405	1.98875e-20	GPNMB+ Macrophages
PLCL1	2.945e-24	0.979743	0.387	0.172	1.32734e-19	GPNMB+ Macrophages
LIMS1	3.53325e-24	0.752371	0.504	0.256	1.59247e-19	GPNMB+ Macrophages
PDE8A	4.12506e-24	0.736485	0.564	0.295	1.85921e-19	GPNMB+ Macrophages
MEGF9	1.30664e-23	0.713109	0.393	0.174	5.88916e-19	GPNMB+ Macrophages
NAV2	8.495e-22	-1.87165	0.185	0.411	3.82878e-17	GPNMB+ Macrophages
FGF13	4.46302e-21	-2.19718	0.054	0.277	2.01153e-16	GPNMB+ Macrophages
CCDC141	2.19993e-20	-1.55058	0.066	0.289	9.9153e-16	GPNMB+ Macrophages
CTSS	4.70745e-20	0.703579	0.479	0.25	2.12169e-15	GPNMB+ Macrophages
TTN	1.57252e-19	-1.52487	0.51	0.603	7.08752e-15	GPNMB+ Macrophages
TFEC	5.59123e-19	0.820959	0.479	0.269	2.52002e-14	GPNMB+ Macrophages
DIRC3	1.68583e-18	1.00963	0.467	0.263	7.59821e-14	GPNMB+ Macrophages
PID1	2.04536e-18	-1.23262	0.251	0.467	9.21866e-14	GPNMB+ Macrophages
ITPR2	4.6643e-18	-0.902762	0.527	0.634	2.10225e-13	GPNMB+ Macrophages
NHSL1	3.52723e-17	1.17322	0.556	0.367	1.58976e-12	GPNMB+ Macrophages
SCN9A	1.57591e-16	-1.34329	0.128	0.324	7.10278e-12	GPNMB+ Macrophages
ZNF385D	2.50034e-16	0.75123	0.1	0.025	1.12693e-11	GPNMB+ Macrophages
P2RY14	3.05503e-16	-1.46587	0.08	0.269	1.37693e-11	GPNMB+ Macrophages
AGFG1	3.26739e-16	-1.2781	0.439	0.545	1.47265e-11	GPNMB+ Macrophages
MIR99AHG	5.8994e-16	-1.29001	0.137	0.33	2.65892e-11	GPNMB+ Macrophages
ZFAND5	6.34273e-16	0.740439	0.365	0.19	2.85873e-11	GPNMB+ Macrophages
AFF3	6.85397e-16	-1.57645	0.12	0.311	3.08915e-11	GPNMB+ Macrophages
CD163L1	9.19291e-16	-1.29117	0.251	0.421	4.14334e-11	GPNMB+ Macrophages
CD163	1.47886e-15	-1.07428	0.607	0.691	6.66539e-11	GPNMB+ Macrophages
PLTP	1.74059e-15	-1.4771	0.114	0.302	7.84501e-11	GPNMB+ Macrophages
FRMD4B	1.80655e-15	-0.813073	0.783	0.764	8.14231e-11	GPNMB+ Macrophages
WLS	5.8068e-15	-1.14475	0.105	0.284	2.61718e-10	GPNMB+ Macrophages
AUTS2	7.39233e-15	-1.05668	0.305	0.475	3.3318e-10	GPNMB+ Macrophages
SIGLEC1	1.27314e-14	-1.18593	0.219	0.391	5.73817e-10	GPNMB+ Macrophages
MPPED2	2.72172e-14	-1.28465	0.137	0.311	1.22671e-09	GPNMB+ Macrophages
NEURL2	5.27841e-14	-1.55364	0.02	0.169	2.37903e-09	GPNMB+ Macrophages
STON2	7.29858e-14	-1.09786	0.06	0.228	3.28954e-09	GPNMB+ Macrophages
CD36	1.16046e-13	1.36422	0.319	0.171	5.2303e-09	GPNMB+ Macrophages
NAIP	1.2562e-13	-0.777045	0.507	0.616	5.66182e-09	GPNMB+ Macrophages
MEF2C	2.51926e-13	-0.728397	0.561	0.648	1.13546e-08	GPNMB+ Macrophages
DNM1	3.41251e-13	-1.21043	0.105	0.266	1.53805e-08	GPNMB+ Macrophages
ZCCHC6	6.04165e-13	0.883639	0.311	0.165	2.72303e-08	GPNMB+ Macrophages
PHACTR1	6.24139e-13	-1.09763	0.134	0.302	2.81306e-08	GPNMB+ Macrophages
EMB	8.05724e-13	-1.12047	0.182	0.336	3.63148e-08	GPNMB+ Macrophages
TBC1D14	1.2964e-12	-0.83169	0.55	0.616	5.84301e-08	GPNMB+ Macrophages
SRGN	1.53495e-12	-1.24983	0.342	0.469	6.91818e-08	GPNMB+ Macrophages
PMP22	3.27007e-12	-1.12565	0.088	0.244	1.47385e-07	GPNMB+ Macrophages
ZFP36	3.80283e-12	-1.15187	0.288	0.426	1.71397e-07	GPNMB+ Macrophages
WDFY3	5.32099e-12	-0.836233	0.575	0.611	2.39822e-07	GPNMB+ Macrophages
MAMDC2	7.87692e-12	-1.38717	0.214	0.368	3.55021e-07	GPNMB+ Macrophages
FNIP2	8.14499e-12	0.707568	0.49	0.313	3.67103e-07	GPNMB+ Macrophages
IL2RA	9.05229e-12	-1.05551	0.04	0.179	4.07996e-07	GPNMB+ Macrophages
NAMPT	1.09006e-11	-1.75311	0.342	0.449	4.91299e-07	GPNMB+ Macrophages
RNF150	1.10864e-11	-1.16171	0.142	0.3	4.99674e-07	GPNMB+ Macrophages
MIR646HG	2.3878e-11	-1.06381	0.04	0.177	1.0762e-06	GPNMB+ Macrophages
RBMS1	5.38243e-11	-0.859407	0.567	0.601	2.42591e-06	GPNMB+ Macrophages
STK17B	8.1535e-11	-0.971193	0.296	0.414	3.67486e-06	GPNMB+ Macrophages
RNF149	1.21907e-10	-0.753476	0.667	0.669	5.49446e-06	GPNMB+ Macrophages
RYR1	1.69674e-10	-0.954963	0.037	0.161	7.64736e-06	GPNMB+ Macrophages
P2RY6	5.07032e-10	-0.915711	0.02	0.131	2.28524e-05	GPNMB+ Macrophages
THBS1	5.58962e-10	-2.22909	0.117	0.243	2.5193e-05	GPNMB+ Macrophages
FAM21A	9.56448e-10	0.956014	0.259	0.145	4.31081e-05	GPNMB+ Macrophages
GAS6	3.36787e-09	-0.819983	0.114	0.242	0.000151793	GPNMB+ Macrophages
KCNMA1	5.50746e-09	0.952201	0.556	0.42	0.000248227	GPNMB+ Macrophages
EDA	7.44462e-09	-0.981104	0.145	0.272	0.000335536	GPNMB+ Macrophages
IGSF21	1.17884e-08	-0.980892	0.137	0.268	0.000531317	GPNMB+ Macrophages
ME1	1.35031e-08	-0.949414	0.262	0.371	0.000608599	GPNMB+ Macrophages
NPAS3	1.43037e-08	-1.08257	0.06	0.172	0.000644684	GPNMB+ Macrophages
LILRB5	1.43271e-08	-1.00027	0.048	0.157	0.000645737	GPNMB+ Macrophages
SLCO2B1	1.71749e-08	-0.725333	0.581	0.613	0.00077409	GPNMB+ Macrophages
MAN1A1	2.19123e-08	-0.850398	0.63	0.633	0.000987611	GPNMB+ Macrophages
RNASE1	3.45983e-08	-1.10775	0.14	0.256	0.00155938	GPNMB+ Macrophages
PDE4D	6.08545e-08	-0.984778	0.47	0.536	0.00274278	GPNMB+ Macrophages
IL12RB2	8.82651e-08	-0.819027	0.02	0.108	0.0039782	GPNMB+ Macrophages
TCF4	9.3308e-08	-0.733282	0.436	0.501	0.00420549	GPNMB+ Macrophages
MVB12B	1.15135e-07	-0.819097	0.285	0.382	0.00518926	GPNMB+ Macrophages
HBEGF	1.24416e-07	-0.752209	0.017	0.103	0.00560755	GPNMB+ Macrophages
MAF	1.37762e-07	-0.863432	0.142	0.253	0.00620906	GPNMB+ Macrophages
LGMN	1.98155e-07	-0.951655	0.293	0.4	0.00893104	GPNMB+ Macrophages
CABLES1	3.65743e-07	-0.881497	0.066	0.163	0.0164844	GPNMB+ Macrophages
KHDRBS2	3.87872e-07	-0.784993	0.108	0.218	0.0174818	GPNMB+ Macrophages
ELL	3.93474e-07	-0.939227	0.194	0.288	0.0177343	GPNMB+ Macrophages
TNFRSF21	1.01259e-06	-0.935949	0.088	0.185	0.0456382	GPNMB+ Macrophages
NFIA	1.1215e-06	-0.714683	0.356	0.439	0.050547	GPNMB+ Macrophages
FOS	1.41987e-06	-0.83079	0.274	0.364	0.063995	GPNMB+ Macrophages
HRH1	1.82017e-06	-0.770468	0.137	0.239	0.0820369	GPNMB+ Macrophages
RND3	2.14084e-06	-0.820373	0.031	0.11	0.09649	GPNMB+ Macrophages
EIF2B5	2.8121e-06	-0.752689	0.06	0.145	0.126744	GPNMB+ Macrophages
TGFBI	4.86807e-06	-0.877951	0.305	0.394	0.219409	GPNMB+ Macrophages
LSAMP	6.87941e-06	-1.02028	0.048	0.126	0.310062	GPNMB+ Macrophages
FCGR2A	7.00053e-06	-0.745764	0.413	0.459	0.315521	GPNMB+ Macrophages
LIMCH1	7.03204e-06	-0.818217	0.077	0.159	0.316941	GPNMB+ Macrophages
FAM20A	1.71665e-05	-0.8518	0.271	0.348	0.773713	GPNMB+ Macrophages
RIN2	1.82703e-05	-0.740149	0.325	0.389	0.823461	GPNMB+ Macrophages
AGAP1	1.9461e-05	-0.772366	0.137	0.221	0.877127	GPNMB+ Macrophages
ITGA9	2.70517e-05	-0.760782	0.202	0.282	1	GPNMB+ Macrophages
DAAM2	5.15497e-05	-0.828058	0.103	0.179	1	GPNMB+ Macrophages
BNC2	9.38778e-05	-0.718906	0.222	0.303	1	GPNMB+ Macrophages
PDGFC	9.78628e-05	-0.718387	0.464	0.481	1	GPNMB+ Macrophages
CD14	0.00015314	-1.05396	0.125	0.193	1	GPNMB+ Macrophages
SH3BP5	0.000167736	-0.76554	0.436	0.453	1	GPNMB+ Macrophages
SEPP1	0.0002315	-0.715763	0.123	0.197	1	GPNMB+ Macrophages
ADAP2	0.000249163	-0.785839	0.333	0.377	1	GPNMB+ Macrophages
TMEM2	0.000356884	-0.922331	0.222	0.281	1	GPNMB+ Macrophages
CHSY1	0.000931775	-0.847881	0.293	0.328	1	GPNMB+ Macrophages
ZFP36L1	0.00270146	-0.707946	0.322	0.357	1	GPNMB+ Macrophages
IL7	0.00366118	-0.794514	0.08	0.126	1	GPNMB+ Macrophages
NR4A1	0.00392513	-0.874409	0.068	0.114	1	GPNMB+ Macrophages
VSIG4	0.00686854	-0.731787	0.305	0.335	1	GPNMB+ Macrophages
MYL2	0.009592	-0.713375	0.157	0.202	1	GPNMB+ Macrophages
FAM65B	0	4.13316	0.691	0.024	0	CD16 Macrophages
CTB-133G6.1	3.12795e-268	1.67444	0.295	0.005	1.4098e-263	CD16 Macrophages
RP11-221J22.1	1.42709e-219	1.07425	0.137	0	6.43203e-215	CD16 Macrophages
TCF7L2	4.27304e-130	3.53154	0.813	0.145	1.9259e-125	CD16 Macrophages
ITGAL	3.50819e-129	2.12944	0.417	0.031	1.58117e-124	CD16 Macrophages
S100Z	3.13326e-120	2.18276	0.475	0.044	1.41219e-115	CD16 Macrophages
RP11-81H14.2	3.3795e-118	1.22515	0.165	0.004	1.52318e-113	CD16 Macrophages
LILRA1	9.01588e-118	1.28041	0.209	0.007	4.06355e-113	CD16 Macrophages
LINC01272	2.82377e-105	1.03821	0.209	0.008	1.2727e-100	CD16 Macrophages
RP11-362F19.1	1.01433e-102	1.30343	0.223	0.01	4.57167e-98	CD16 Macrophages
CYFIP2	1.73933e-102	1.24861	0.245	0.012	7.83932e-98	CD16 Macrophages
GCH1	4.65156e-90	1.62088	0.309	0.024	2.0965e-85	CD16 Macrophages
SH2D3C	5.29535e-90	1.82488	0.367	0.035	2.38667e-85	CD16 Macrophages
ECE1	1.14383e-89	1.72307	0.317	0.025	5.15534e-85	CD16 Macrophages
FYN	1.72987e-88	2.47998	0.633	0.111	7.7967e-84	CD16 Macrophages
LILRB2	1.08218e-87	2.40532	0.712	0.145	4.87749e-83	CD16 Macrophages
WARS	4.6922e-86	2.13944	0.432	0.051	2.11482e-81	CD16 Macrophages
RAP1GAP2	3.49612e-83	2.43834	0.655	0.127	1.57574e-78	CD16 Macrophages
PLAC8	8.01262e-83	1.35824	0.165	0.007	3.61137e-78	CD16 Macrophages
AQP9	7.63216e-79	1.53238	0.259	0.019	3.43989e-74	CD16 Macrophages
SERPINA1	2.96111e-77	1.28093	0.237	0.016	1.3346e-72	CD16 Macrophages
CDH23	6.13144e-77	1.77415	0.403	0.048	2.7635e-72	CD16 Macrophages
NEDD9	1.82876e-72	2.51276	0.64	0.142	8.24242e-68	CD16 Macrophages
SLC2A6	2.66415e-71	0.728119	0.144	0.006	1.20076e-66	CD16 Macrophages
SLC44A2	6.65011e-71	1.41886	0.237	0.018	2.99727e-66	CD16 Macrophages
ITGA4	4.12898e-70	1.99443	0.496	0.081	1.86097e-65	CD16 Macrophages
CYTIP	5.98273e-66	2.26014	0.626	0.147	2.69648e-61	CD16 Macrophages
CD48	1.07183e-64	1.13635	0.223	0.017	4.83084e-60	CD16 Macrophages
TMTC1	4.47175e-64	1.70686	0.309	0.034	2.01546e-59	CD16 Macrophages
TBC1D8	5.22094e-62	2.46441	0.676	0.186	2.35313e-57	CD16 Macrophages
LILRB1	3.21476e-61	1.86648	0.424	0.067	1.44893e-56	CD16 Macrophages
CTD-2207O23.3	1.93952e-60	0.87376	0.101	0.003	8.74161e-56	CD16 Macrophages
PRAM1	4.62811e-60	1.62385	0.302	0.034	2.08594e-55	CD16 Macrophages
NEURL1	1.61511e-58	1.09527	0.18	0.012	7.27945e-54	CD16 Macrophages
APOBEC3A	1.17067e-54	0.834196	0.101	0.004	5.27634e-50	CD16 Macrophages
LYN	3.75326e-53	2.27655	0.849	0.418	1.69163e-48	CD16 Macrophages
LST1	4.19274e-53	1.78659	0.439	0.08	1.88971e-48	CD16 Macrophages
CCDC88C	6.91662e-53	1.438	0.266	0.03	3.11739e-48	CD16 Macrophages
F13A1	9.34605e-51	-4.74398	0.086	0.769	4.21236e-46	CD16 Macrophages
FCN1	2.9573e-50	1.62329	0.23	0.024	1.33289e-45	CD16 Macrophages
XYLT1	5.38041e-50	1.93991	0.619	0.172	2.42501e-45	CD16 Macrophages
SLC24A4	8.00282e-49	1.50927	0.302	0.042	3.60695e-44	CD16 Macrophages
CHST15	1.66833e-48	1.75058	0.712	0.243	7.51932e-44	CD16 Macrophages
NFKBIZ	8.08314e-48	1.92101	0.583	0.155	3.64315e-43	CD16 Macrophages
ITGAX	9.58869e-48	1.63984	0.482	0.101	4.32172e-43	CD16 Macrophages
UTRN	4.5754e-47	1.91682	0.863	0.537	2.06218e-42	CD16 Macrophages
FCGR3A	1.35567e-46	1.74588	0.374	0.067	6.11015e-42	CD16 Macrophages
PLXNC1	1.87681e-46	1.64912	0.439	0.089	8.45897e-42	CD16 Macrophages
COTL1	8.56345e-46	1.88248	0.504	0.121	3.85963e-41	CD16 Macrophages
FGR	3.33491e-45	1.95382	0.576	0.161	1.50308e-40	CD16 Macrophages
TAGLN	1.22768e-44	1.32567	0.331	0.053	5.5333e-40	CD16 Macrophages
VCL	1.39676e-44	1.9408	0.453	0.104	6.29533e-40	CD16 Macrophages
FRMD4B	4.31473e-44	-2.78872	0.129	0.775	1.94469e-39	CD16 Macrophages
MRC1	1.56318e-43	-3.54942	0.101	0.736	7.04542e-39	CD16 Macrophages
ADGRE2	6.10211e-43	1.91352	0.547	0.148	2.75028e-38	CD16 Macrophages
LYST	1.14612e-42	2.32958	0.719	0.318	5.1657e-38	CD16 Macrophages
PAG1	3.6305e-41	2.457	0.712	0.328	1.6363e-36	CD16 Macrophages
C10orf54	6.30202e-41	1.7078	0.475	0.119	2.84038e-36	CD16 Macrophages
NOL4L	6.77938e-41	1.31877	0.223	0.027	3.05553e-36	CD16 Macrophages
MYO1G	3.49175e-40	1.3499	0.259	0.037	1.57377e-35	CD16 Macrophages
TMEM154	4.84762e-39	1.21972	0.187	0.02	2.18487e-34	CD16 Macrophages
DIAPH1	1.72532e-38	1.55775	0.547	0.161	7.77621e-34	CD16 Macrophages
STARD13	9.08732e-38	-2.82764	0.108	0.705	4.09575e-33	CD16 Macrophages
POU2F2	2.21989e-37	1.656	0.518	0.148	1.00052e-32	CD16 Macrophages
P2RX1	2.77889e-37	1.15266	0.18	0.02	1.25247e-32	CD16 Macrophages
PTP4A3	3.25145e-37	0.980342	0.144	0.013	1.46546e-32	CD16 Macrophages
LRRK2	5.06004e-37	1.92863	0.626	0.235	2.28061e-32	CD16 Macrophages
PTPRC	6.45354e-37	1.74699	0.835	0.532	2.90867e-32	CD16 Macrophages
CCDC26	6.69008e-37	1.22446	0.158	0.015	3.01529e-32	CD16 Macrophages
LIPN	4.17349e-36	0.745772	0.122	0.009	1.88103e-31	CD16 Macrophages
RBPJ	5.42231e-36	-2.93771	0.439	0.819	2.44389e-31	CD16 Macrophages
SLC11A1	1.06402e-34	1.49276	0.777	0.332	4.79567e-30	CD16 Macrophages
SLCO2B1	1.41359e-34	-3.07553	0.05	0.621	6.37121e-30	CD16 Macrophages
SLC25A25	1.93967e-34	1.29068	0.338	0.069	8.7423e-30	CD16 Macrophages
NBEAL2	2.33278e-34	1.27577	0.223	0.032	1.05141e-29	CD16 Macrophages
KCNAB2	2.85236e-34	1.95157	0.561	0.197	1.28559e-29	CD16 Macrophages
HIPK2	1.52656e-33	1.66841	0.59	0.205	6.88036e-29	CD16 Macrophages
TRAF3IP3	2.84714e-33	0.792054	0.187	0.023	1.28323e-28	CD16 Macrophages
FRMD4A	7.72695e-33	-2.87062	0.05	0.613	3.48261e-28	CD16 Macrophages
SVIL	8.986e-33	1.65789	0.475	0.138	4.05008e-28	CD16 Macrophages
CPPED1	2.57823e-32	1.78395	0.496	0.156	1.16203e-27	CD16 Macrophages
SCLT1	2.69219e-32	1.83214	0.576	0.218	1.2134e-27	CD16 Macrophages
MTPN	5.03521e-32	1.51349	0.396	0.101	2.26942e-27	CD16 Macrophages
PRKCB	5.9539e-32	1.67391	0.676	0.301	2.68348e-27	CD16 Macrophages
TMPO	9.53911e-32	1.34072	0.41	0.107	4.29937e-27	CD16 Macrophages
MTSS1	1.07867e-31	1.27022	0.914	0.615	4.86168e-27	CD16 Macrophages
NOCT	1.11022e-31	1.22263	0.245	0.041	5.00386e-27	CD16 Macrophages
BCL2A1	1.40472e-31	0.855919	0.137	0.014	6.33123e-27	CD16 Macrophages
KIAA0922	4.06406e-31	1.49605	0.388	0.098	1.83171e-26	CD16 Macrophages
LILRA5	8.90044e-31	0.81603	0.158	0.018	4.01152e-26	CD16 Macrophages
RNF144B	2.69824e-30	1.9501	0.727	0.409	1.21612e-25	CD16 Macrophages
STK39	7.84485e-30	1.06364	0.237	0.04	3.53575e-25	CD16 Macrophages
COLEC12	1.12079e-29	-3.36397	0.007	0.538	5.05153e-25	CD16 Macrophages
NAAA	1.50733e-29	1.53072	0.345	0.083	6.79367e-25	CD16 Macrophages
TBXAS1	2.17078e-29	1.19656	0.892	0.659	9.78394e-25	CD16 Macrophages
BIN2	3.95918e-29	1.37503	0.367	0.092	1.78444e-24	CD16 Macrophages
FAM49A	4.98137e-29	1.44671	0.719	0.35	2.24515e-24	CD16 Macrophages
TNFRSF1B	5.72195e-29	1.42949	0.719	0.338	2.57894e-24	CD16 Macrophages
FMN1	1.4179e-28	-1.98465	0.237	0.737	6.3906e-24	CD16 Macrophages
CD163	1.88611e-28	-2.57727	0.252	0.695	8.5009e-24	CD16 Macrophages
SETBP1	2.87398e-28	1.49135	0.302	0.066	1.29533e-23	CD16 Macrophages
STAB1	3.73812e-27	-2.16164	0.072	0.588	1.68481e-22	CD16 Macrophages
SAT1	4.15799e-27	1.13625	0.935	0.681	1.87405e-22	CD16 Macrophages
INSR	4.85709e-27	1.46149	0.633	0.268	2.18914e-22	CD16 Macrophages
MS4A6A	7.57202e-27	-2.1126	0.151	0.633	3.41279e-22	CD16 Macrophages
VNN1	7.81422e-27	1.53657	0.252	0.05	3.52195e-22	CD16 Macrophages
RGL1	1.86196e-26	-2.56258	0.115	0.59	8.39204e-22	CD16 Macrophages
ARHGAP18	2.5293e-26	-2.04163	0.165	0.634	1.13998e-21	CD16 Macrophages
RASSF5	2.61439e-26	1.05626	0.223	0.04	1.17833e-21	CD16 Macrophages
ATP1A1	6.7103e-26	1.39925	0.374	0.104	3.0244e-21	CD16 Macrophages
EXT1	3.31936e-25	1.3898	0.662	0.303	1.49607e-20	CD16 Macrophages
FCHSD2	4.84413e-25	-1.88717	0.388	0.74	2.1833e-20	CD16 Macrophages
IRAK3	8.12238e-25	1.36264	0.741	0.457	3.66084e-20	CD16 Macrophages
RP6-159A1.4	2.02563e-24	1.15221	0.295	0.07	9.12971e-20	CD16 Macrophages
FLNA	2.06079e-24	1.03945	0.309	0.075	9.28821e-20	CD16 Macrophages
NRP1	2.49207e-24	-2.6663	0.05	0.513	1.1232e-19	CD16 Macrophages
PRKCE	3.63252e-24	1.45553	0.683	0.362	1.63721e-19	CD16 Macrophages
SSH2	4.4672e-24	1.19312	0.856	0.65	2.01341e-19	CD16 Macrophages
ZCCHC6	5.03447e-24	1.54044	0.46	0.167	2.26909e-19	CD16 Macrophages
SNED1	8.35557e-24	1.3203	0.223	0.044	3.76594e-19	CD16 Macrophages
CD300E	9.67709e-24	0.981004	0.194	0.034	4.36156e-19	CD16 Macrophages
SMAD1	1.30561e-23	1.11749	0.158	0.024	5.88452e-19	CD16 Macrophages
DLEU2	3.11379e-23	1.0596	0.856	0.609	1.40342e-18	CD16 Macrophages
PTK2B	4.14981e-23	1.37852	0.669	0.332	1.87036e-18	CD16 Macrophages
LDLRAD4	7.87333e-23	-1.52711	0.453	0.774	3.54859e-18	CD16 Macrophages
CLEC12A	1.02344e-22	1.10933	0.374	0.111	4.61276e-18	CD16 Macrophages
ATP8B4	1.30237e-22	-2.12127	0.086	0.534	5.86993e-18	CD16 Macrophages
MAN1A1	1.62034e-22	-2.41246	0.266	0.639	7.30303e-18	CD16 Macrophages
ERGIC1	2.30322e-22	1.53055	0.468	0.177	1.03808e-17	CD16 Macrophages
CD55	2.33454e-22	1.33318	0.518	0.209	1.0522e-17	CD16 Macrophages
LTA4H	2.85237e-22	1.45147	0.273	0.067	1.28559e-17	CD16 Macrophages
SIGLEC10	4.6993e-22	0.86827	0.137	0.019	2.11802e-17	CD16 Macrophages
SMAP2	5.15938e-22	1.24703	0.799	0.551	2.32539e-17	CD16 Macrophages
FAM117B	5.52692e-22	1.36045	0.446	0.157	2.49104e-17	CD16 Macrophages
CELF2	6.16359e-22	0.989646	0.885	0.729	2.77799e-17	CD16 Macrophages
NACC2	1.08723e-21	1.25865	0.309	0.086	4.90025e-17	CD16 Macrophages
LYVE1	1.12952e-21	-2.55205	0.036	0.462	5.09088e-17	CD16 Macrophages
SPOCK1	2.28452e-21	1.07823	0.173	0.03	1.02966e-16	CD16 Macrophages
KIAA0513	2.57251e-21	1.38252	0.338	0.101	1.15946e-16	CD16 Macrophages
DTNA	2.67751e-21	-2.35727	0.043	0.462	1.20678e-16	CD16 Macrophages
SIDT2	3.43482e-21	1.23035	0.281	0.073	1.54811e-16	CD16 Macrophages
SLC9A9	4.98142e-21	-1.65724	0.417	0.732	2.24518e-16	CD16 Macrophages
FRY	6.35244e-21	1.2202	0.417	0.143	2.86311e-16	CD16 Macrophages
TES	7.05349e-21	1.36713	0.338	0.103	3.17908e-16	CD16 Macrophages
CSGALNACT2	8.1008e-21	1.27741	0.532	0.223	3.65111e-16	CD16 Macrophages
ADGRE5	8.95055e-21	1.20395	0.489	0.19	4.0341e-16	CD16 Macrophages
PSAP	2.80729e-20	1.27025	0.612	0.303	1.26527e-15	CD16 Macrophages
IRF1	3.16245e-20	1.2534	0.223	0.05	1.42535e-15	CD16 Macrophages
CD300LF	9.46107e-20	0.796763	0.115	0.015	4.2642e-15	CD16 Macrophages
ARHGAP27	1.01386e-19	1.09177	0.353	0.11	4.56957e-15	CD16 Macrophages
TNS3	1.66845e-19	-1.69116	0.158	0.569	7.51989e-15	CD16 Macrophages
TBC1D14	4.01188e-19	-1.60594	0.237	0.62	1.8082e-14	CD16 Macrophages
LGMN	4.95722e-19	-2.84908	0.014	0.402	2.23427e-14	CD16 Macrophages
DOCK5	5.98681e-19	1.18719	0.683	0.395	2.69831e-14	CD16 Macrophages
SIGLEC1	7.64992e-19	-2.2369	0.007	0.39	3.4479e-14	CD16 Macrophages
ZBTB16	8.14714e-19	1.40762	0.662	0.399	3.672e-14	CD16 Macrophages
AUTS2	1.05506e-18	-2.47965	0.101	0.474	4.75524e-14	CD16 Macrophages
APBB1IP	1.24263e-18	1.14561	0.626	0.312	5.60065e-14	CD16 Macrophages
MERTK	1.72151e-18	-1.71455	0.223	0.599	7.75903e-14	CD16 Macrophages
MAN2A2	1.78623e-18	1.07031	0.252	0.065	8.05071e-14	CD16 Macrophages
RNF213	1.92347e-18	1.2092	0.748	0.475	8.66927e-14	CD16 Macrophages
CD163L1	3.16687e-18	-2.38803	0.036	0.42	1.42734e-13	CD16 Macrophages
ABI3	3.5917e-18	0.827025	0.129	0.02	1.61882e-13	CD16 Macrophages
MYO5A	3.62069e-18	-1.49129	0.281	0.634	1.63188e-13	CD16 Macrophages
SULT1B1	3.75594e-18	0.746862	0.144	0.025	1.69284e-13	CD16 Macrophages
AP2A1	4.1416e-18	1.36711	0.288	0.086	1.86666e-13	CD16 Macrophages
AP2A2	4.45129e-18	-1.74305	0.18	0.561	2.00624e-13	CD16 Macrophages
KYNU	9.43813e-18	1.22511	0.683	0.413	4.25386e-13	CD16 Macrophages
PILRA	9.48422e-18	1.18889	0.374	0.132	4.27463e-13	CD16 Macrophages
TRPS1	1.02738e-17	-1.39753	0.41	0.71	4.63052e-13	CD16 Macrophages
NAV2	1.11942e-17	-2.81632	0.043	0.408	5.04533e-13	CD16 Macrophages
FYB	1.12366e-17	1.12793	0.525	0.23	5.06447e-13	CD16 Macrophages
PECAM1	1.25149e-17	1.52224	0.525	0.258	5.64061e-13	CD16 Macrophages
TSPAN14	1.31955e-17	1.35202	0.468	0.209	5.94733e-13	CD16 Macrophages
RIPOR2	1.89193e-17	1.99633	0.158	0.031	8.52712e-13	CD16 Macrophages
CBL	2.01746e-17	1.28741	0.511	0.238	9.09288e-13	CD16 Macrophages
FAM45A	3.27439e-17	0.947438	0.201	0.047	1.4758e-12	CD16 Macrophages
KLF13	3.44656e-17	1.11403	0.266	0.076	1.5534e-12	CD16 Macrophages
TMTC2	3.60146e-17	1.1282	0.36	0.125	1.62321e-12	CD16 Macrophages
MEFV	4.14549e-17	0.945258	0.158	0.031	1.86841e-12	CD16 Macrophages
MBD2	5.94106e-17	1.23458	0.46	0.197	2.6777e-12	CD16 Macrophages
CTSS	8.50249e-17	1.40581	0.511	0.255	3.83216e-12	CD16 Macrophages
CPQ	1.01588e-16	1.1908	0.662	0.412	4.57866e-12	CD16 Macrophages
TJP2	1.05096e-16	0.718215	0.122	0.02	4.73678e-12	CD16 Macrophages
SIK3	1.20038e-16	1.02857	0.712	0.457	5.41024e-12	CD16 Macrophages
CCDC69	1.4989e-16	0.949852	0.187	0.042	6.75569e-12	CD16 Macrophages
STK10	1.60591e-16	1.34235	0.604	0.335	7.23802e-12	CD16 Macrophages
ARHGAP6	4.40284e-16	-1.79919	0.122	0.483	1.9844e-11	CD16 Macrophages
ATHL1	4.59765e-16	0.807406	0.144	0.028	2.07221e-11	CD16 Macrophages
PSD3	4.62403e-16	-2.02224	0.144	0.485	2.0841e-11	CD16 Macrophages
TCF4	6.23877e-16	-1.81556	0.165	0.503	2.81188e-11	CD16 Macrophages
MAST3	6.73354e-16	1.00403	0.23	0.063	3.03487e-11	CD16 Macrophages
CCND3	6.85765e-16	1.23185	0.568	0.283	3.09081e-11	CD16 Macrophages
TCIRG1	8.13799e-16	0.931679	0.338	0.117	3.66787e-11	CD16 Macrophages
ANKRD44	8.97942e-16	1.0457	0.748	0.52	4.04712e-11	CD16 Macrophages
NEBL	9.14117e-16	1.10401	0.252	0.073	4.12002e-11	CD16 Macrophages
PLCB1	1.27747e-15	1.17634	0.317	0.107	5.75771e-11	CD16 Macrophages
RARA	1.41293e-15	0.96693	0.273	0.085	6.3682e-11	CD16 Macrophages
MVB12B	1.67606e-15	-1.75846	0.043	0.384	7.55415e-11	CD16 Macrophages
ARHGEF10L	1.76655e-15	-1.85976	0.058	0.401	7.96203e-11	CD16 Macrophages
GK5	2.28709e-15	0.946698	0.23	0.064	1.03082e-10	CD16 Macrophages
SCN9A	2.86892e-15	-2.29365	0	0.322	1.29305e-10	CD16 Macrophages
ADRBK2	3.94682e-15	1.18315	0.576	0.323	1.77887e-10	CD16 Macrophages
CPM	4.39354e-15	-1.78957	0.18	0.518	1.98021e-10	CD16 Macrophages
KSR1	4.42784e-15	0.967288	0.317	0.11	1.99567e-10	CD16 Macrophages
UBASH3B	5.85437e-15	1.21783	0.525	0.269	2.63862e-10	CD16 Macrophages
C20orf194	8.33877e-15	-1.32264	0.273	0.582	3.75837e-10	CD16 Macrophages
ADAM10	8.56392e-15	1.02972	0.554	0.286	3.85984e-10	CD16 Macrophages
RGS19	8.57892e-15	1.01415	0.187	0.046	3.8666e-10	CD16 Macrophages
TNFSF10	1.06382e-14	0.737416	0.137	0.027	4.79473e-10	CD16 Macrophages
PEAK1	1.07713e-14	-1.56027	0.216	0.537	4.85474e-10	CD16 Macrophages
SPRED1	1.15613e-14	-1.69639	0.137	0.466	5.2108e-10	CD16 Macrophages
BMP2K	1.26716e-14	-1.63738	0.201	0.504	5.7112e-10	CD16 Macrophages
FAM126A	1.29876e-14	1.08583	0.374	0.15	5.85364e-10	CD16 Macrophages
SCIMP	1.57042e-14	0.961748	0.245	0.074	7.07806e-10	CD16 Macrophages
RNF149	1.79802e-14	0.791419	0.827	0.666	8.10385e-10	CD16 Macrophages
SNAPC3	2.23634e-14	1.10045	0.295	0.104	1.00794e-09	CD16 Macrophages
MCTP2	2.79904e-14	0.958267	0.173	0.041	1.26156e-09	CD16 Macrophages
EMB	2.92204e-14	-1.79298	0.022	0.334	1.31699e-09	CD16 Macrophages
CFP	3.4646e-14	0.726982	0.101	0.016	1.56153e-09	CD16 Macrophages
STK17B	3.61589e-14	1.06848	0.647	0.406	1.62972e-09	CD16 Macrophages
LINC00877	3.96855e-14	0.830221	0.115	0.021	1.78866e-09	CD16 Macrophages
ZEB2	4.12797e-14	0.719012	0.928	0.793	1.86052e-09	CD16 Macrophages
RAB10	4.24408e-14	1.03074	0.647	0.412	1.91285e-09	CD16 Macrophages
KDM1B	4.83683e-14	1.08501	0.273	0.092	2.18001e-09	CD16 Macrophages
PDGFC	5.05282e-14	-1.89522	0.173	0.485	2.27736e-09	CD16 Macrophages
MS4A4E	5.19814e-14	-1.80817	0.122	0.44	2.34286e-09	CD16 Macrophages
UBE2R2	5.71906e-14	1.03888	0.54	0.287	2.57764e-09	CD16 Macrophages
ADD3	6.6781e-14	0.97241	0.381	0.156	3.00989e-09	CD16 Macrophages
NLRC4	7.10604e-14	0.839311	0.281	0.093	3.20276e-09	CD16 Macrophages
PIP4K2A	7.21324e-14	1.11184	0.669	0.449	3.25108e-09	CD16 Macrophages
PDE4D	8.13603e-14	-2.18775	0.259	0.537	3.66699e-09	CD16 Macrophages
FAM110A	8.29519e-14	0.737677	0.137	0.028	3.73872e-09	CD16 Macrophages
NAIP	1.09112e-13	-1.13757	0.273	0.617	4.91778e-09	CD16 Macrophages
STX11	1.09554e-13	0.894755	0.223	0.066	4.93772e-09	CD16 Macrophages
RAPGEF1	1.18939e-13	0.989688	0.683	0.456	5.3607e-09	CD16 Macrophages
SEMA4D	1.23904e-13	1.18963	0.288	0.103	5.58448e-09	CD16 Macrophages
VASP	1.4926e-13	1.05148	0.295	0.105	6.72728e-09	CD16 Macrophages
RGS18	1.66119e-13	0.783136	0.245	0.076	7.48713e-09	CD16 Macrophages
MGAT4A	1.66844e-13	-1.74083	0.014	0.31	7.51985e-09	CD16 Macrophages
CSGALNACT1	1.69508e-13	-2.01696	0.072	0.38	7.6399e-09	CD16 Macrophages
ME1	1.96408e-13	-1.84503	0.065	0.372	8.85231e-09	CD16 Macrophages
MPPED2	2.02502e-13	-2.03211	0.014	0.309	9.12695e-09	CD16 Macrophages
NRP2	2.09806e-13	-1.80955	0.014	0.305	9.45619e-09	CD16 Macrophages
EIF4G3	2.13144e-13	-1.19696	0.295	0.607	9.6066e-09	CD16 Macrophages
ARHGEF3	2.21977e-13	0.928911	0.338	0.129	1.00047e-08	CD16 Macrophages
MICAL1	2.28726e-13	0.739189	0.165	0.04	1.03089e-08	CD16 Macrophages
MAMDC2	2.48054e-13	-2.48278	0.065	0.367	1.118e-08	CD16 Macrophages
DOCK4	2.50284e-13	-1.28513	0.353	0.642	1.12805e-08	CD16 Macrophages
DOCK2	2.90304e-13	0.893716	0.791	0.619	1.30843e-08	CD16 Macrophages
NFAM1	3.30769e-13	0.993257	0.295	0.105	1.49081e-08	CD16 Macrophages
PLXNB2	3.31645e-13	0.898843	0.252	0.081	1.49476e-08	CD16 Macrophages
SLC8A1	3.90896e-13	0.766073	0.82	0.667	1.76181e-08	CD16 Macrophages
RBM47	4.68403e-13	-0.969991	0.597	0.795	2.11114e-08	CD16 Macrophages
MGAT5	4.99302e-13	-1.27449	0.237	0.547	2.2504e-08	CD16 Macrophages
PLTP	5.52088e-13	-2.24456	0.014	0.299	2.48832e-08	CD16 Macrophages
PTP4A2	7.85391e-13	0.982434	0.237	0.076	3.53984e-08	CD16 Macrophages
FHIT	7.90182e-13	-1.52478	0.245	0.535	3.56143e-08	CD16 Macrophages
RNF150	8.11371e-13	-2.08601	0.014	0.298	3.65693e-08	CD16 Macrophages
CLIP4	8.36138e-13	1.2683	0.367	0.161	3.76856e-08	CD16 Macrophages
KLF2	8.54671e-13	0.844489	0.201	0.057	3.85209e-08	CD16 Macrophages
DOCK8	1.0535e-12	0.86869	0.741	0.555	4.74822e-08	CD16 Macrophages
MEGF9	1.17943e-12	0.907074	0.403	0.179	5.3158e-08	CD16 Macrophages
RASSF3	1.51867e-12	0.983576	0.453	0.224	6.84479e-08	CD16 Macrophages
GPCPD1	1.98555e-12	1.06839	0.482	0.25	8.94907e-08	CD16 Macrophages
NADK	2.24816e-12	0.937001	0.237	0.078	1.01327e-07	CD16 Macrophages
ISG20	3.00454e-12	0.749445	0.144	0.034	1.35418e-07	CD16 Macrophages
P2RY14	3.19144e-12	-2.07228	0	0.266	1.43842e-07	CD16 Macrophages
VMP1	3.42154e-12	0.838707	0.727	0.538	1.54212e-07	CD16 Macrophages
ELMO1	3.47787e-12	-1.17517	0.647	0.752	1.56751e-07	CD16 Macrophages
DNM1	4.28545e-12	-1.71906	0	0.264	1.9315e-07	CD16 Macrophages
CCDC141	4.58749e-12	-1.97498	0.014	0.284	2.06763e-07	CD16 Macrophages
FGF13	5.13955e-12	-2.55667	0.007	0.272	2.31645e-07	CD16 Macrophages
FPR3	5.1876e-12	-1.72218	0.007	0.271	2.3381e-07	CD16 Macrophages
L3MBTL3	5.23978e-12	0.989579	0.187	0.054	2.36162e-07	CD16 Macrophages
SLC7A7	5.3764e-12	0.8945	0.317	0.125	2.4232e-07	CD16 Macrophages
ST6GALNAC3	5.50742e-12	1.06907	0.496	0.262	2.48225e-07	CD16 Macrophages
SASH3	5.86119e-12	0.786409	0.173	0.047	2.6417e-07	CD16 Macrophages
RBBP8	5.9811e-12	0.835102	0.194	0.058	2.69574e-07	CD16 Macrophages
CSK	6.1529e-12	1.00445	0.18	0.051	2.77317e-07	CD16 Macrophages
THRB	6.16932e-12	-1.42878	0.094	0.383	2.78057e-07	CD16 Macrophages
ZDHHC20	6.19385e-12	1.05899	0.432	0.211	2.79163e-07	CD16 Macrophages
CNIH4	6.37263e-12	0.92061	0.201	0.061	2.87221e-07	CD16 Macrophages
JAZF1	6.59304e-12	0.832716	0.597	0.349	2.97155e-07	CD16 Macrophages
HLA-C	6.87831e-12	0.983204	0.345	0.144	3.10013e-07	CD16 Macrophages
PITPNC1	7.82986e-12	1.10968	0.446	0.226	3.529e-07	CD16 Macrophages
XPR1	7.87348e-12	0.947062	0.468	0.241	3.54866e-07	CD16 Macrophages
ASAH1	9.47792e-12	1.03012	0.424	0.209	4.27179e-07	CD16 Macrophages
WAC	1.01137e-11	1.00941	0.604	0.388	4.55833e-07	CD16 Macrophages
UPP1	1.06553e-11	1.00045	0.252	0.089	4.80243e-07	CD16 Macrophages
ABHD6	1.56222e-11	0.736222	0.187	0.055	7.04109e-07	CD16 Macrophages
HCK	1.59735e-11	0.919747	0.604	0.373	7.19941e-07	CD16 Macrophages
CTTNBP2	1.71251e-11	-1.61511	0.014	0.273	7.71846e-07	CD16 Macrophages
RBMS1	1.86677e-11	-1.2549	0.367	0.604	8.41374e-07	CD16 Macrophages
WLS	1.88411e-11	-1.61166	0.022	0.281	8.49187e-07	CD16 Macrophages
NUP210	2.03679e-11	0.777367	0.129	0.03	9.18002e-07	CD16 Macrophages
CD300A	2.12004e-11	0.771973	0.194	0.059	9.55521e-07	CD16 Macrophages
HDAC9	2.12192e-11	-1.45607	0.216	0.495	9.56372e-07	CD16 Macrophages
VSIG4	2.3112e-11	-1.46615	0.058	0.338	1.04168e-06	CD16 Macrophages
ATP11A	2.40764e-11	0.97835	0.554	0.323	1.08515e-06	CD16 Macrophages
RFWD2	2.4121e-11	0.993622	0.54	0.322	1.08716e-06	CD16 Macrophages
AC013461.1	2.82513e-11	1.10561	0.237	0.084	1.27332e-06	CD16 Macrophages
LPCAT1	3.04596e-11	1.10397	0.223	0.076	1.37284e-06	CD16 Macrophages
SH3BP2	3.31164e-11	1.14712	0.403	0.199	1.49259e-06	CD16 Macrophages
ANKRD13D	4.31349e-11	1.00974	0.338	0.144	1.94413e-06	CD16 Macrophages
SPATA6	4.53483e-11	0.87722	0.36	0.16	2.04389e-06	CD16 Macrophages
KIAA1109	5.96065e-11	0.951254	0.518	0.303	2.68652e-06	CD16 Macrophages
MSN	6.01322e-11	0.908688	0.432	0.216	2.71022e-06	CD16 Macrophages
FLVCR2	6.30348e-11	1.0604	0.295	0.121	2.84104e-06	CD16 Macrophages
ZFHX3	6.46501e-11	-1.16921	0.302	0.559	2.91384e-06	CD16 Macrophages
BID	8.15064e-11	0.728734	0.237	0.084	3.67357e-06	CD16 Macrophages
FER	8.19592e-11	-1.21713	0.151	0.437	3.69398e-06	CD16 Macrophages
AFF3	8.67063e-11	-1.95429	0.05	0.307	3.90794e-06	CD16 Macrophages
IGSF21	8.71287e-11	-2.16689	0.022	0.267	3.92698e-06	CD16 Macrophages
MAP2K1	8.84073e-11	0.788916	0.612	0.395	3.98461e-06	CD16 Macrophages
NAP1L1	8.94694e-11	0.820831	0.281	0.11	4.03248e-06	CD16 Macrophages
PARP8	8.95853e-11	-1.37126	0.158	0.418	4.0377e-06	CD16 Macrophages
CD53	9.08669e-11	0.9851	0.468	0.267	4.09546e-06	CD16 Macrophages
BNC2	1.07336e-10	-1.69622	0.05	0.304	4.83772e-06	CD16 Macrophages
SPI1	1.12767e-10	1.01641	0.46	0.245	5.0825e-06	CD16 Macrophages
RYBP	1.23074e-10	1.18835	0.388	0.196	5.54707e-06	CD16 Macrophages
ARHGAP22	1.34814e-10	-1.57161	0.014	0.256	6.07622e-06	CD16 Macrophages
CASP8	1.53063e-10	0.757957	0.23	0.08	6.8987e-06	CD16 Macrophages
MIR99AHG	1.60384e-10	-1.54168	0.065	0.327	7.22868e-06	CD16 Macrophages
DENND4C	1.66229e-10	-1.26352	0.158	0.428	7.49209e-06	CD16 Macrophages
RNASE1	1.69603e-10	-1.52989	0.014	0.255	7.64416e-06	CD16 Macrophages
SLC1A3	1.75408e-10	-1.31218	0.223	0.492	7.90583e-06	CD16 Macrophages
ACTB	1.79756e-10	0.82868	0.475	0.241	8.10178e-06	CD16 Macrophages
TPCN1	1.89693e-10	-1.45999	0.043	0.291	8.54967e-06	CD16 Macrophages
PPP1R11	1.92334e-10	0.72023	0.122	0.029	8.66869e-06	CD16 Macrophages
SPG11	2.33756e-10	0.851305	0.547	0.339	1.05356e-05	CD16 Macrophages
SLC2A9	2.3889e-10	-1.23394	0.065	0.326	1.0767e-05	CD16 Macrophages
CDYL2	2.59708e-10	0.993644	0.201	0.068	1.17053e-05	CD16 Macrophages
BACH1	2.88505e-10	0.763195	0.727	0.524	1.30032e-05	CD16 Macrophages
SMCHD1	2.91272e-10	0.911537	0.633	0.469	1.31279e-05	CD16 Macrophages
TRPM2	2.91966e-10	-1.20596	0.014	0.253	1.31592e-05	CD16 Macrophages
SPATS2L	2.92359e-10	-1.5076	0.043	0.29	1.31769e-05	CD16 Macrophages
NOTCH2	3.57785e-10	0.818616	0.576	0.366	1.61257e-05	CD16 Macrophages
ARHGAP15	3.84498e-10	0.891743	0.705	0.517	1.73297e-05	CD16 Macrophages
MAP3K1	4.10791e-10	0.804808	0.518	0.299	1.85148e-05	CD16 Macrophages
PIK3AP1	4.19222e-10	0.933374	0.489	0.273	1.88948e-05	CD16 Macrophages
LONRF1	4.52563e-10	0.910477	0.187	0.061	2.03975e-05	CD16 Macrophages
WDFY3	5.0083e-10	-1.06716	0.381	0.613	2.25729e-05	CD16 Macrophages
RIN3	5.68428e-10	0.838119	0.669	0.49	2.56196e-05	CD16 Macrophages
ARHGAP24	5.78614e-10	-1.14086	0.36	0.599	2.60787e-05	CD16 Macrophages
NIN	5.88338e-10	0.895714	0.374	0.181	2.6517e-05	CD16 Macrophages
LMNA	5.89355e-10	-1.94011	0.014	0.242	2.65628e-05	CD16 Macrophages
DAB2	6.05896e-10	-1.40711	0	0.22	2.73083e-05	CD16 Macrophages
AC024084.1	6.43537e-10	0.845877	0.151	0.043	2.90049e-05	CD16 Macrophages
LCP1	7.75359e-10	0.83038	0.41	0.21	3.49462e-05	CD16 Macrophages
ITSN1	7.82611e-10	-1.08666	0.41	0.624	3.52731e-05	CD16 Macrophages
RAPH1	8.3036e-10	-1.19719	0.115	0.383	3.74252e-05	CD16 Macrophages
ELF4	8.86272e-10	0.7022	0.158	0.047	3.99451e-05	CD16 Macrophages
IKZF1	9.00962e-10	1.23546	0.453	0.254	4.06072e-05	CD16 Macrophages
LIMS1	9.15115e-10	1.01973	0.46	0.263	4.12451e-05	CD16 Macrophages
HRH1	9.2892e-10	-1.71067	0.014	0.239	4.18674e-05	CD16 Macrophages
STON2	1.00559e-09	-1.53982	0.007	0.225	4.53228e-05	CD16 Macrophages
ANKH	1.13211e-09	-1.48094	0.072	0.314	5.10255e-05	CD16 Macrophages
TMEM117	1.20075e-09	-1.43185	0.029	0.257	5.41189e-05	CD16 Macrophages
PMP22	1.49645e-09	-1.58758	0.022	0.242	6.74463e-05	CD16 Macrophages
ITGA9	1.81428e-09	-1.22833	0.043	0.282	8.17714e-05	CD16 Macrophages
RAP1B	1.8623e-09	0.84392	0.561	0.368	8.39355e-05	CD16 Macrophages
ADAP2	1.90681e-09	-1.34694	0.137	0.379	8.59417e-05	CD16 Macrophages
TANC2	2.14193e-09	-1.37607	0.101	0.338	9.6539e-05	CD16 Macrophages
DENND5A	2.17747e-09	0.980861	0.46	0.259	9.81408e-05	CD16 Macrophages
EDA	2.31787e-09	-1.6444	0.043	0.27	0.000104469	CD16 Macrophages
GFOD1	2.35473e-09	0.937631	0.367	0.179	0.00010613	CD16 Macrophages
ARHGAP32	2.51302e-09	0.838581	0.18	0.059	0.000113264	CD16 Macrophages
MS4A4A	2.57772e-09	-1.43043	0.165	0.4	0.00011618	CD16 Macrophages
ZFAND5	2.59488e-09	0.950701	0.374	0.194	0.000116954	CD16 Macrophages
XPO6	2.67352e-09	0.825409	0.424	0.225	0.000120498	CD16 Macrophages
DICER1	2.76769e-09	0.954849	0.504	0.32	0.000124743	CD16 Macrophages
USP3	2.90058e-09	1.01633	0.525	0.346	0.000130732	CD16 Macrophages
TDRD7	2.9568e-09	0.767587	0.209	0.077	0.000133266	CD16 Macrophages
B2M	2.99178e-09	0.926723	0.525	0.336	0.000134842	CD16 Macrophages
MYO1F	3.02258e-09	0.822967	0.619	0.422	0.000136231	CD16 Macrophages
HIPK3	3.23991e-09	0.978009	0.547	0.356	0.000146026	CD16 Macrophages
NCOA2	3.58665e-09	0.883109	0.619	0.431	0.000161654	CD16 Macrophages
IFNAR2	3.9226e-09	0.893193	0.245	0.099	0.000176795	CD16 Macrophages
SH3PXD2A	3.96015e-09	-1.20843	0.029	0.252	0.000178488	CD16 Macrophages
SMCO4	4.07557e-09	0.797924	0.151	0.046	0.00018369	CD16 Macrophages
HIF1A	4.20291e-09	-1.12596	0.158	0.42	0.000189429	CD16 Macrophages
DTNB	4.21077e-09	-1.27885	0.022	0.238	0.000189784	CD16 Macrophages
DOCK1	4.46675e-09	-1.32862	0.029	0.244	0.000201321	CD16 Macrophages
CDK14	4.87466e-09	0.976986	0.288	0.129	0.000219706	CD16 Macrophages
PHACTR1	5.57728e-09	-1.39209	0.072	0.298	0.000251374	CD16 Macrophages
IQGAP2	6.20354e-09	-0.980881	0.432	0.638	0.0002796	CD16 Macrophages
DISC1	6.29004e-09	-1.04591	0.259	0.509	0.000283499	CD16 Macrophages
FTX	6.44868e-09	-0.863714	0.532	0.691	0.000290649	CD16 Macrophages
SNX29	7.01083e-09	-0.912841	0.446	0.647	0.000315985	CD16 Macrophages
KCNMA1	7.1505e-09	-1.43152	0.194	0.43	0.00032228	CD16 Macrophages
MAF	7.15715e-09	-1.27682	0.036	0.252	0.00032258	CD16 Macrophages
SULF2	7.1637e-09	0.705273	0.302	0.133	0.000322875	CD16 Macrophages
SEPP1	7.33003e-09	-1.8211	0	0.197	0.000330372	CD16 Macrophages
FAM13A	7.88428e-09	-1.28804	0.158	0.388	0.000355352	CD16 Macrophages
TGFBI	7.96001e-09	-1.45808	0.158	0.394	0.000358766	CD16 Macrophages
SLC22A15	8.10733e-09	0.798521	0.209	0.077	0.000365405	CD16 Macrophages
B4GALT5	8.9309e-09	0.849817	0.324	0.153	0.000402525	CD16 Macrophages
FGD3	9.8514e-09	1.03104	0.36	0.187	0.000444012	CD16 Macrophages
PLCG2	1.03188e-08	0.795245	0.36	0.185	0.00046508	CD16 Macrophages
FARP1	1.09082e-08	-1.34396	0.007	0.206	0.000491643	CD16 Macrophages
MAP4K4	1.24251e-08	0.837733	0.367	0.189	0.00056001	CD16 Macrophages
GABBR1	1.33756e-08	0.9115	0.18	0.063	0.000602851	CD16 Macrophages
PLXND1	1.3976e-08	-1.20984	0.072	0.294	0.000629914	CD16 Macrophages
AOAH	1.43112e-08	1.01692	0.604	0.418	0.000645021	CD16 Macrophages
ULK2	1.51327e-08	0.733493	0.237	0.096	0.000682045	CD16 Macrophages
TANK	1.54251e-08	0.808683	0.489	0.302	0.000695226	CD16 Macrophages
ZFP36L1	1.54983e-08	-1.24873	0.129	0.359	0.000698525	CD16 Macrophages
GBP2	1.59648e-08	0.864841	0.173	0.059	0.00071955	CD16 Macrophages
SAMSN1	1.60295e-08	0.814362	0.511	0.314	0.000722464	CD16 Macrophages
SGMS2	1.63945e-08	0.881817	0.288	0.13	0.000738915	CD16 Macrophages
LDLRAD3	1.81476e-08	0.810634	0.295	0.133	0.000817931	CD16 Macrophages
SLC16A10	1.86588e-08	-1.86071	0.058	0.273	0.00084097	CD16 Macrophages
PTPRJ	2.02508e-08	0.783069	0.64	0.446	0.000912724	CD16 Macrophages
PPM1L	2.15118e-08	1.06502	0.475	0.303	0.000969559	CD16 Macrophages
SUSD1	2.24267e-08	0.889768	0.345	0.175	0.00101079	CD16 Macrophages
TET2	2.351e-08	0.766288	0.583	0.397	0.00105962	CD16 Macrophages
SYK	2.3544e-08	-0.905821	0.259	0.504	0.00106115	CD16 Macrophages
TNS1	2.60193e-08	-1.19844	0.05	0.263	0.00117271	CD16 Macrophages
GAS6	2.68746e-08	-1.206	0.036	0.24	0.00121127	CD16 Macrophages
EMP1	2.90774e-08	-1.68625	0.029	0.226	0.00131055	CD16 Macrophages
CORO1A	3.64296e-08	0.811346	0.165	0.056	0.00164192	CD16 Macrophages
KHDRBS2	3.81221e-08	-1.40158	0.022	0.216	0.0017182	CD16 Macrophages
HERC3	3.865e-08	0.73197	0.345	0.173	0.00174199	CD16 Macrophages
ADAM28	4.1381e-08	-1.37971	0.022	0.214	0.00186508	CD16 Macrophages
PTPRM	4.26099e-08	-1.08484	0.122	0.349	0.00192047	CD16 Macrophages
ESR1	4.35281e-08	-1.27973	0	0.18	0.00196186	CD16 Macrophages
PFKFB4	4.78397e-08	0.716844	0.18	0.065	0.00215618	CD16 Macrophages
NAALADL2	4.86137e-08	-1.22817	0.086	0.305	0.00219107	CD16 Macrophages
LIMD1	5.02774e-08	0.805341	0.46	0.277	0.00226605	CD16 Macrophages
KLHL2	5.22183e-08	0.78954	0.41	0.23	0.00235353	CD16 Macrophages
DIP2C	5.52121e-08	-1.27617	0.029	0.219	0.00248847	CD16 Macrophages
FILIP1L	5.71058e-08	-1.32851	0.058	0.255	0.00257382	CD16 Macrophages
FCGRT	5.98172e-08	-1.07624	0.151	0.368	0.00269602	CD16 Macrophages
ITPK1	6.0536e-08	0.885864	0.295	0.143	0.00272842	CD16 Macrophages
ITGB5	6.09253e-08	-1.20601	0.007	0.189	0.00274596	CD16 Macrophages
CTSB	6.28843e-08	-0.890353	0.417	0.622	0.00283426	CD16 Macrophages
PDE8A	7.24459e-08	0.796019	0.489	0.303	0.00326521	CD16 Macrophages
MSI2	7.55095e-08	0.71363	0.309	0.148	0.00340329	CD16 Macrophages
RAB20	7.616e-08	-1.26977	0.072	0.275	0.00343261	CD16 Macrophages
ARHGAP10	7.62852e-08	-1.05195	0.101	0.323	0.00343825	CD16 Macrophages
SGMS1	8.19964e-08	-1.07333	0.295	0.501	0.00369566	CD16 Macrophages
LPAR6	8.24813e-08	-1.20926	0.108	0.323	0.00371752	CD16 Macrophages
ARHGEF1	8.34407e-08	0.746687	0.302	0.144	0.00376076	CD16 Macrophages
FAM157C	8.37037e-08	0.836131	0.317	0.156	0.00377261	CD16 Macrophages
AMPD2	8.50493e-08	0.807705	0.165	0.059	0.00383326	CD16 Macrophages
FMNL1	8.54925e-08	0.820727	0.324	0.163	0.00385323	CD16 Macrophages
NKTR	8.62139e-08	0.765791	0.504	0.319	0.00388575	CD16 Macrophages
NUP50-AS1	8.78437e-08	0.792216	0.173	0.064	0.00395921	CD16 Macrophages
ACVR1B	9.1075e-08	0.805807	0.209	0.084	0.00410484	CD16 Macrophages
MIS18BP1	9.20249e-08	0.743082	0.446	0.265	0.00414766	CD16 Macrophages
CREM	9.27006e-08	-1.30685	0.094	0.296	0.00417811	CD16 Macrophages
CD99	9.29065e-08	-1.1306	0.094	0.303	0.00418739	CD16 Macrophages
EPB41L1	1.00322e-07	-1.23509	0	0.172	0.00452161	CD16 Macrophages
ITPR2	1.06362e-07	-0.919307	0.489	0.632	0.00479384	CD16 Macrophages
USP53	1.07563e-07	-1.46808	0.086	0.287	0.00484796	CD16 Macrophages
MAML2	1.24949e-07	-0.791583	0.46	0.648	0.00563156	CD16 Macrophages
BNIP3L	1.2918e-07	-1.11041	0.065	0.265	0.00582228	CD16 Macrophages
PIK3CD	1.34365e-07	0.766725	0.324	0.161	0.00605597	CD16 Macrophages
RELT	1.36848e-07	0.866951	0.194	0.077	0.00616788	CD16 Macrophages
SLC22A23	1.47056e-07	-1.32669	0.029	0.21	0.00662794	CD16 Macrophages
LAPTM5	1.51925e-07	0.759116	0.417	0.24	0.00684741	CD16 Macrophages
ALCAM	1.57414e-07	-1.22924	0.05	0.248	0.00709481	CD16 Macrophages
RXRA	1.72773e-07	0.864173	0.288	0.139	0.00778705	CD16 Macrophages
PALD1	1.87003e-07	-1.2294	0.007	0.177	0.00842841	CD16 Macrophages
ABCC3	1.88385e-07	0.765986	0.165	0.06	0.00849072	CD16 Macrophages
ADAM9	1.91334e-07	-1.09661	0.058	0.252	0.0086236	CD16 Macrophages
MYOF	1.97575e-07	0.920269	0.273	0.13	0.00890489	CD16 Macrophages
PDE4DIP	2.15959e-07	-1.0964	0.137	0.34	0.0097335	CD16 Macrophages
CYFIP1	2.23219e-07	-1.06798	0.086	0.286	0.0100607	CD16 Macrophages
MYH9	2.27253e-07	0.92551	0.367	0.213	0.0102425	CD16 Macrophages
TNFSF13B	2.28672e-07	0.882082	0.288	0.144	0.0103065	CD16 Macrophages
SELENOP	2.41169e-07	-1.87939	0.007	0.175	0.0108697	CD16 Macrophages
WWP1	2.43713e-07	-1.11454	0.194	0.401	0.0109844	CD16 Macrophages
SETX	2.67148e-07	0.77934	0.568	0.408	0.0120406	CD16 Macrophages
MAP3K2	2.74946e-07	0.778713	0.468	0.292	0.0123921	CD16 Macrophages
ABCA1	2.92884e-07	-0.960754	0.245	0.469	0.0132006	CD16 Macrophages
ADRBK1	3.13051e-07	0.871079	0.201	0.082	0.0141095	CD16 Macrophages
ABCA6	3.38142e-07	-1.48072	0.05	0.231	0.0152404	CD16 Macrophages
NFIA	3.45717e-07	-1.05808	0.237	0.439	0.0155818	CD16 Macrophages
SLC25A37	3.74626e-07	0.75383	0.302	0.15	0.0168847	CD16 Macrophages
ERBB2IP	3.82371e-07	0.722437	0.388	0.222	0.0172338	CD16 Macrophages
IL15	3.82668e-07	1.00157	0.295	0.151	0.0172472	CD16 Macrophages
RILPL2	3.86177e-07	0.817562	0.237	0.107	0.0174054	CD16 Macrophages
AKNA	3.98964e-07	0.808055	0.288	0.144	0.0179817	CD16 Macrophages
ADK	4.67254e-07	0.837332	0.482	0.318	0.0210596	CD16 Macrophages
BLNK	4.68952e-07	-1.09235	0	0.156	0.0211361	CD16 Macrophages
SERINC5	4.82762e-07	-1.00845	0.129	0.336	0.0217586	CD16 Macrophages
EPS15	4.95287e-07	-0.927586	0.381	0.556	0.0223231	CD16 Macrophages
OSBPL3	5.23663e-07	-0.927121	0.094	0.29	0.023602	CD16 Macrophages
INPP4A	5.52155e-07	0.820985	0.468	0.306	0.0248862	CD16 Macrophages
DST	5.95566e-07	-0.993444	0.165	0.368	0.0268427	CD16 Macrophages
CH507-513H4.1	6.18592e-07	0.864269	0.424	0.253	0.0278806	CD16 Macrophages
PTK2	6.66015e-07	-1.16971	0.122	0.308	0.030018	CD16 Macrophages
RHOBTB3	6.91398e-07	-1.02435	0.022	0.188	0.031162	CD16 Macrophages
IQSEC1	7.17965e-07	0.711274	0.504	0.324	0.0323594	CD16 Macrophages
DIRC3	7.32607e-07	-1.22375	0.079	0.274	0.0330193	CD16 Macrophages
EPB41L2	7.74456e-07	-0.90117	0.115	0.311	0.0349055	CD16 Macrophages
ZNF710	7.82187e-07	0.810437	0.54	0.371	0.035254	CD16 Macrophages
ARAP1	7.95393e-07	0.769244	0.338	0.184	0.0358492	CD16 Macrophages
MAT2A	8.12487e-07	-1.14176	0.05	0.224	0.0366196	CD16 Macrophages
FBXW7	8.43271e-07	0.787466	0.496	0.332	0.0380071	CD16 Macrophages
TFEC	8.57936e-07	-0.868902	0.086	0.28	0.0386681	CD16 Macrophages
CABLES1	8.68892e-07	-1.22963	0.007	0.161	0.0391618	CD16 Macrophages
OSBPL1A	9.3275e-07	-1.06925	0.072	0.252	0.04204	CD16 Macrophages
HK3	9.80479e-07	0.870598	0.201	0.088	0.0441912	CD16 Macrophages
HLA-A	9.96509e-07	0.731195	0.273	0.133	0.0449137	CD16 Macrophages
MFHAS1	1.02159e-06	-1.17918	0.022	0.183	0.0460443	CD16 Macrophages
HERPUD1	1.04359e-06	-1.1624	0.151	0.34	0.0470355	CD16 Macrophages
SLC43A2	1.05243e-06	0.751593	0.324	0.173	0.0474342	CD16 Macrophages
MITF	1.06888e-06	-1.01339	0.122	0.318	0.0481757	CD16 Macrophages
NFAT5	1.08041e-06	0.896189	0.446	0.288	0.0486952	CD16 Macrophages
SNX10	1.09032e-06	0.714481	0.266	0.131	0.0491417	CD16 Macrophages
TTN	1.12074e-06	-1.0923	0.446	0.602	0.0505128	CD16 Macrophages
STK38	1.14978e-06	0.842325	0.417	0.256	0.0518216	CD16 Macrophages
AP1B1	1.19559e-06	-0.956574	0.122	0.315	0.0538864	CD16 Macrophages
C1orf132	1.29473e-06	0.86135	0.302	0.16	0.0583548	CD16 Macrophages
SLC4A7	1.30983e-06	-0.922436	0.151	0.349	0.0590355	CD16 Macrophages
NEK6	1.36408e-06	-0.997718	0.036	0.203	0.0614803	CD16 Macrophages
ARID5B	1.4321e-06	0.759426	0.41	0.248	0.0645461	CD16 Macrophages
C1QB	1.44345e-06	-0.798031	0.022	0.185	0.0650579	CD16 Macrophages
HECTD2	1.45999e-06	-0.923878	0.036	0.205	0.0658031	CD16 Macrophages
RAB27A	1.54262e-06	0.778725	0.201	0.089	0.0695275	CD16 Macrophages
WSB1	1.54757e-06	0.723747	0.669	0.519	0.0697507	CD16 Macrophages
PKN1	1.67916e-06	0.710136	0.209	0.093	0.0756814	CD16 Macrophages
RASAL2	1.69224e-06	-1.01933	0.115	0.304	0.0762709	CD16 Macrophages
RASSF4	1.6923e-06	-0.945746	0.151	0.345	0.0762734	CD16 Macrophages
C14orf159	1.72041e-06	0.738883	0.281	0.143	0.0775406	CD16 Macrophages
SLC2A13	1.7983e-06	-1.11015	0.094	0.267	0.0810514	CD16 Macrophages
KIF16B	1.82498e-06	-1.0358	0.108	0.291	0.0822535	CD16 Macrophages
NPHP4	1.8433e-06	0.774684	0.158	0.062	0.0830793	CD16 Macrophages
IL2RA	1.86667e-06	-1.45782	0.022	0.176	0.0841329	CD16 Macrophages
POR	1.92105e-06	0.753429	0.18	0.075	0.0865836	CD16 Macrophages
NEURL2	1.95358e-06	-1.39628	0.014	0.166	0.0880497	CD16 Macrophages
NFATC2	2.14547e-06	-1.04133	0.029	0.186	0.0966983	CD16 Macrophages
SRBD1	2.22654e-06	0.855058	0.374	0.229	0.100352	CD16 Macrophages
DEPTOR	2.31527e-06	-1.13543	0.022	0.173	0.104351	CD16 Macrophages
NFIC	2.35351e-06	-0.835097	0.094	0.283	0.106075	CD16 Macrophages
LMTK2	2.45643e-06	0.811574	0.108	0.035	0.110714	CD16 Macrophages
MKNK1	2.57178e-06	-0.769617	0.18	0.382	0.115913	CD16 Macrophages
TBC1D9	2.59794e-06	-0.932755	0.108	0.289	0.117092	CD16 Macrophages
RELL1	2.6271e-06	-1.01171	0.079	0.253	0.118406	CD16 Macrophages
CDC42	2.80399e-06	0.821861	0.338	0.199	0.126378	CD16 Macrophages
NCF4	2.84934e-06	-1.01082	0.036	0.194	0.128423	CD16 Macrophages
SLA	2.92512e-06	0.761865	0.525	0.384	0.131838	CD16 Macrophages
SLC11A2	3.08328e-06	-0.78115	0.079	0.26	0.138966	CD16 Macrophages
BLVRB	3.25615e-06	-0.887516	0.079	0.255	0.146758	CD16 Macrophages
HLA-E	3.32727e-06	0.745638	0.353	0.208	0.149963	CD16 Macrophages
AGFG1	3.41436e-06	-0.966362	0.381	0.543	0.153889	CD16 Macrophages
PHTF2	3.49363e-06	0.859956	0.41	0.263	0.157461	CD16 Macrophages
ELL	3.53812e-06	-0.854956	0.101	0.287	0.159467	CD16 Macrophages
SESN1	4.09554e-06	-1.02189	0.23	0.405	0.18459	CD16 Macrophages
MYO1D	4.42405e-06	-1.08795	0.036	0.189	0.199397	CD16 Macrophages
WWP2	4.49391e-06	0.727283	0.388	0.232	0.202545	CD16 Macrophages
CIITA	4.96767e-06	-1.13065	0.115	0.29	0.223898	CD16 Macrophages
IFITM3	5.15984e-06	0.844356	0.259	0.133	0.232559	CD16 Macrophages
ABL2	5.28843e-06	-1.04813	0.101	0.269	0.238355	CD16 Macrophages
TBC1D1	5.7318e-06	0.704334	0.345	0.205	0.258338	CD16 Macrophages
GAS7	6.14885e-06	-0.773024	0.41	0.586	0.277135	CD16 Macrophages
GPR34	6.46047e-06	-1.07691	0.007	0.141	0.29118	CD16 Macrophages
DOCK7	6.62096e-06	-0.817825	0.072	0.239	0.298413	CD16 Macrophages
STAT6	7.17754e-06	0.701509	0.36	0.211	0.323499	CD16 Macrophages
RCAN1	7.48556e-06	-1.12363	0.065	0.222	0.337382	CD16 Macrophages
C5orf56	7.8708e-06	0.71408	0.18	0.079	0.354745	CD16 Macrophages
MSR1	8.1322e-06	-0.712308	0.388	0.575	0.366526	CD16 Macrophages
TEC	8.15121e-06	-0.803868	0.072	0.235	0.367383	CD16 Macrophages
PDK4	8.45891e-06	-1.70956	0.165	0.332	0.381251	CD16 Macrophages
A2M	9.42499e-06	-1.04551	0.007	0.137	0.424794	CD16 Macrophages
ADGRG6	9.63699e-06	-0.936177	0.007	0.136	0.434349	CD16 Macrophages
USP36	9.70396e-06	-0.986227	0.065	0.222	0.437367	CD16 Macrophages
NPAS3	9.80085e-06	-1.33957	0.029	0.169	0.441734	CD16 Macrophages
GOLGA4	1.08241e-05	-0.844919	0.309	0.479	0.487855	CD16 Macrophages
TM6SF1	1.1086e-05	-0.795434	0.022	0.16	0.499658	CD16 Macrophages
VAV3	1.12313e-05	-0.80778	0.295	0.463	0.506204	CD16 Macrophages
ABCA9	1.13413e-05	-1.06872	0.022	0.159	0.511162	CD16 Macrophages
HNMT	1.26974e-05	-0.836327	0.108	0.273	0.572283	CD16 Macrophages
AC253572.1	1.30654e-05	0.717529	0.115	0.042	0.588872	CD16 Macrophages
LILRB5	1.32095e-05	-1.23224	0.022	0.155	0.595367	CD16 Macrophages
PTPN18	1.34667e-05	0.710351	0.338	0.199	0.606958	CD16 Macrophages
ARHGEF12	1.35012e-05	-0.787412	0.029	0.17	0.608513	CD16 Macrophages
RASSF2	1.39824e-05	0.745558	0.338	0.199	0.630202	CD16 Macrophages
SH3RF3	1.43549e-05	-0.967387	0.079	0.234	0.646988	CD16 Macrophages
SNX8	1.43726e-05	-0.792251	0.036	0.182	0.647787	CD16 Macrophages
RTN3	1.52127e-05	0.725171	0.338	0.201	0.685652	CD16 Macrophages
NBN	1.52843e-05	0.762935	0.187	0.087	0.688878	CD16 Macrophages
MIR646HG	1.54925e-05	-1.1775	0.036	0.174	0.698263	CD16 Macrophages
APBA1	1.55249e-05	-0.930032	0.072	0.227	0.699724	CD16 Macrophages
EPS8	1.68784e-05	-0.848133	0.173	0.348	0.760728	CD16 Macrophages
LRMDA	1.69736e-05	-0.795036	0.18	0.374	0.765017	CD16 Macrophages
PSME4	1.70916e-05	-1.06761	0.173	0.334	0.770333	CD16 Macrophages
EYA2	1.70969e-05	-0.989364	0	0.118	0.770572	CD16 Macrophages
CNRIP1	1.74711e-05	-0.8187	0	0.118	0.78744	CD16 Macrophages
MB21D2	1.77411e-05	-1.1363	0.065	0.21	0.799611	CD16 Macrophages
SLC40A1	1.81812e-05	-1.06956	0.007	0.13	0.819444	CD16 Macrophages
RCN3	1.82393e-05	-0.945176	0.022	0.152	0.822062	CD16 Macrophages
RUNX1	1.89211e-05	-0.841187	0.532	0.653	0.852791	CD16 Macrophages
C1QC	1.94932e-05	-0.938867	0.029	0.164	0.878576	CD16 Macrophages
AGPAT3	2.00954e-05	0.864997	0.374	0.231	0.905722	CD16 Macrophages
ZBTB7A	2.06077e-05	0.772267	0.173	0.079	0.928811	CD16 Macrophages
P2RY6	2.08772e-05	-0.927444	0.007	0.129	0.940958	CD16 Macrophages
RP11-202G18.1	2.17901e-05	-1.2462	0.007	0.127	0.982102	CD16 Macrophages
SLC38A6	2.28691e-05	-0.870588	0.086	0.241	1	CD16 Macrophages
FMNL2	2.33043e-05	0.713384	0.647	0.524	1	CD16 Macrophages
CD2AP	2.39969e-05	-0.828704	0.022	0.151	1	CD16 Macrophages
CD14	2.45506e-05	-1.14188	0.05	0.193	1	CD16 Macrophages
HSPA6	2.45578e-05	-0.961196	0.007	0.126	1	CD16 Macrophages
AGAP1	2.62911e-05	-0.908679	0.072	0.219	1	CD16 Macrophages
SPTLC3	2.68802e-05	-0.902166	0.007	0.125	1	CD16 Macrophages
LIMCH1	2.71949e-05	-1.01301	0.029	0.157	1	CD16 Macrophages
CDC42EP3	2.8098e-05	0.72682	0.151	0.064	1	CD16 Macrophages
TTC28	2.91632e-05	-0.919781	0.086	0.24	1	CD16 Macrophages
C1QA	2.97105e-05	-1.01658	0.029	0.159	1	CD16 Macrophages
CTBP2	3.01467e-05	0.718486	0.511	0.368	1	CD16 Macrophages
IL13RA1	3.04496e-05	-0.781376	0.094	0.245	1	CD16 Macrophages
FAM188A	3.10201e-05	0.775269	0.187	0.09	1	CD16 Macrophages
CCDC149	3.41706e-05	-0.776478	0.043	0.179	1	CD16 Macrophages
CLEC10A	3.53719e-05	-0.827694	0.007	0.123	1	CD16 Macrophages
TMEM51	3.66275e-05	-0.852761	0.007	0.123	1	CD16 Macrophages
ICA1	3.82339e-05	-0.836169	0.014	0.134	1	CD16 Macrophages
SNCA	3.84616e-05	-0.823346	0.05	0.19	1	CD16 Macrophages
SEPT11	4.11339e-05	-0.905114	0.065	0.206	1	CD16 Macrophages
SFT2D2	4.31185e-05	0.730042	0.237	0.127	1	CD16 Macrophages
PRKCH	4.36921e-05	-1.12707	0.079	0.22	1	CD16 Macrophages
DAAM2	4.63672e-05	-0.88734	0.043	0.178	1	CD16 Macrophages
LY96	4.64161e-05	-0.873187	0.072	0.213	1	CD16 Macrophages
PID1	5.04663e-05	-0.702777	0.295	0.461	1	CD16 Macrophages
IL12RB2	5.10779e-05	-0.921363	0	0.106	1	CD16 Macrophages
CD84	5.22212e-05	-0.750618	0.05	0.186	1	CD16 Macrophages
ETV5	5.29047e-05	-0.873935	0.014	0.131	1	CD16 Macrophages
PDE7B	5.4021e-05	-1.13047	0.137	0.284	1	CD16 Macrophages
ELL2	5.49266e-05	-0.939485	0.165	0.329	1	CD16 Macrophages
RGS1	5.565e-05	-1.11497	0.007	0.118	1	CD16 Macrophages
LPAR1	5.65795e-05	-0.865982	0.029	0.152	1	CD16 Macrophages
SHTN1	5.6688e-05	-0.861743	0.151	0.302	1	CD16 Macrophages
FOS	5.68929e-05	-1.07917	0.223	0.362	1	CD16 Macrophages
PLD1	5.87012e-05	-0.89104	0.065	0.199	1	CD16 Macrophages
CEP170	6.38064e-05	-0.822313	0.317	0.454	1	CD16 Macrophages
CTDSPL	6.43313e-05	-0.824427	0.014	0.129	1	CD16 Macrophages
CD200R1	6.44049e-05	-0.740263	0.007	0.117	1	CD16 Macrophages
OPHN1	6.47158e-05	-0.75241	0.079	0.225	1	CD16 Macrophages
ARHGAP5	6.49171e-05	-0.761992	0.094	0.24	1	CD16 Macrophages
IKZF2	6.85014e-05	-0.910466	0.022	0.136	1	CD16 Macrophages
TGFBR1	6.88927e-05	-0.877381	0.094	0.235	1	CD16 Macrophages
CASS4	6.90384e-05	-0.784122	0.014	0.128	1	CD16 Macrophages
TDRD10	7.02137e-05	-0.731733	0	0.103	1	CD16 Macrophages
PRKN	7.1019e-05	-1.03742	0.043	0.172	1	CD16 Macrophages
SLC18B1	7.14179e-05	-0.740093	0.029	0.149	1	CD16 Macrophages
ABCC5	7.77909e-05	-0.889589	0.072	0.205	1	CD16 Macrophages
TMCC1	8.39415e-05	-0.710592	0.317	0.472	1	CD16 Macrophages
PLXNA2	8.65571e-05	-0.907729	0.058	0.184	1	CD16 Macrophages
BCAR3	9.0202e-05	-0.839348	0.014	0.124	1	CD16 Macrophages
FAM20A	9.03717e-05	-0.72328	0.18	0.348	1	CD16 Macrophages
ANXA4	9.13339e-05	-0.70865	0.122	0.271	1	CD16 Macrophages
TRERF1	9.1509e-05	0.743858	0.18	0.088	1	CD16 Macrophages
SLC7A8	9.42285e-05	-0.834874	0.014	0.122	1	CD16 Macrophages
GALM	9.60646e-05	-0.886254	0.022	0.134	1	CD16 Macrophages
IGF1	9.89141e-05	-0.784093	0.007	0.113	1	CD16 Macrophages
PARVB	0.000105894	-0.752945	0.122	0.27	1	CD16 Macrophages
APP	0.00010809	-0.884226	0.23	0.383	1	CD16 Macrophages
ZNF331	0.000108433	-1.39663	0.029	0.142	1	CD16 Macrophages
LINGO1	0.000108989	-1.38634	0.079	0.208	1	CD16 Macrophages
GTDC1	0.000111506	-0.787674	0.223	0.376	1	CD16 Macrophages
ZDHHC14	0.000112473	-0.714022	0.094	0.24	1	CD16 Macrophages
GAS2L3	0.000120796	-0.707059	0.029	0.147	1	CD16 Macrophages
HEATR5B	0.000127423	-0.76342	0.101	0.239	1	CD16 Macrophages
TENT2	0.000129918	-0.745305	0.065	0.2	1	CD16 Macrophages
SLC9A8	0.000135264	0.756754	0.194	0.102	1	CD16 Macrophages
SPIN1	0.000137185	-0.840594	0.094	0.224	1	CD16 Macrophages
STARD8	0.000140347	-0.712842	0.022	0.131	1	CD16 Macrophages
MYO1E	0.000146375	-0.801214	0.101	0.24	1	CD16 Macrophages
ZCCHC11	0.000149839	-0.738194	0.05	0.176	1	CD16 Macrophages
OGFRL1	0.000155615	-1.04527	0.108	0.236	1	CD16 Macrophages
PIAS2	0.000162356	-0.779863	0.137	0.276	1	CD16 Macrophages
GFRA2	0.000164051	-0.7236	0.022	0.129	1	CD16 Macrophages
SLC26A3	0.00016586	-0.821086	0.014	0.119	1	CD16 Macrophages
EEPD1	0.000166019	-0.907583	0.058	0.18	1	CD16 Macrophages
CARMIL1	0.00017091	-0.965095	0.05	0.173	1	CD16 Macrophages
GPX1	0.000188218	-0.973	0.036	0.146	1	CD16 Macrophages
ARHGAP21	0.00020491	-0.706428	0.129	0.272	1	CD16 Macrophages
TFRC	0.000207201	-1.62354	0.158	0.29	1	CD16 Macrophages
AXL	0.000213937	-0.767436	0.014	0.115	1	CD16 Macrophages
MICAL2	0.000240527	-0.802741	0.058	0.177	1	CD16 Macrophages
IVNS1ABP	0.000253562	-0.705977	0.129	0.265	1	CD16 Macrophages
PLEKHA5	0.000257832	-0.792132	0.036	0.146	1	CD16 Macrophages
BCL2	0.000261872	-0.87482	0.094	0.223	1	CD16 Macrophages
DGCR2	0.000274917	0.782167	0.187	0.099	1	CD16 Macrophages
GNG12-AS1	0.000274929	-0.775722	0.007	0.101	1	CD16 Macrophages
CRYL1	0.000297361	-0.775131	0.086	0.208	1	CD16 Macrophages
APBB2	0.000325286	-0.77817	0.014	0.109	1	CD16 Macrophages
RHOBTB1	0.000349892	-0.742751	0.029	0.131	1	CD16 Macrophages
ARMC2	0.000367068	-0.716012	0.072	0.195	1	CD16 Macrophages
RND3	0.000382974	-0.863662	0.014	0.108	1	CD16 Macrophages
PER3	0.000411394	-0.738229	0.036	0.14	1	CD16 Macrophages
PARK2	0.000440131	-0.902602	0.086	0.206	1	CD16 Macrophages
MFSD1	0.00045414	-0.773489	0.201	0.334	1	CD16 Macrophages
DAAM1	0.000483203	-0.743532	0.094	0.212	1	CD16 Macrophages
IL7	0.000533573	-0.951852	0.029	0.126	1	CD16 Macrophages
TXK	0.000586502	-0.72558	0.022	0.113	1	CD16 Macrophages
TNFRSF21	0.00060354	-0.922147	0.072	0.183	1	CD16 Macrophages
STAT1	0.000617203	0.704004	0.245	0.151	1	CD16 Macrophages
MAFB	0.000658084	-0.714132	0.137	0.255	1	CD16 Macrophages
RUFY3	0.000729313	-0.71446	0.137	0.262	1	CD16 Macrophages
SLC2A3	0.000786726	-0.905465	0.079	0.195	1	CD16 Macrophages
SDC2	0.000822765	-0.712211	0.043	0.145	1	CD16 Macrophages
GLUL	0.000827124	-0.892454	0.216	0.34	1	CD16 Macrophages
ANXA1	0.000938862	-1.07299	0.158	0.276	1	CD16 Macrophages
NCKAP5	0.000970009	-0.976563	0.05	0.149	1	CD16 Macrophages
CEP128	0.00097364	-0.705711	0.05	0.15	1	CD16 Macrophages
WDFY4	0.000980933	-0.701182	0.137	0.262	1	CD16 Macrophages
RAB31	0.0010151	-0.748259	0.583	0.636	1	CD16 Macrophages
HIF1A-AS2	0.00108765	-0.719669	0.036	0.132	1	CD16 Macrophages
TBC1D4	0.00116325	-0.753285	0.065	0.163	1	CD16 Macrophages
MEF2C-AS1	0.00119052	-0.809457	0.036	0.127	1	CD16 Macrophages
AP000311.1	0.00122251	-0.875967	0.043	0.137	1	CD16 Macrophages
AC100849.1	0.001248	-1.61169	0.043	0.135	1	CD16 Macrophages
THBS1	0.00125863	-1.80782	0.137	0.24	1	CD16 Macrophages
EPAS1	0.00147738	-0.868756	0.05	0.146	1	CD16 Macrophages
CTSL	0.00178665	-1.01658	0.079	0.18	1	CD16 Macrophages
CAMK2D	0.00209855	-0.72245	0.216	0.324	1	CD16 Macrophages
SGK1	0.00248492	-0.774036	0.036	0.119	1	CD16 Macrophages
NXF1	0.00254059	0.781932	0.129	0.067	1	CD16 Macrophages
CCSER1	0.00288381	-0.919201	0.072	0.165	1	CD16 Macrophages
NHSL1	0.00308797	-1.06434	0.281	0.376	1	CD16 Macrophages
LSAMP	0.00382482	-0.919196	0.043	0.124	1	CD16 Macrophages
RTN1	0.00391576	-0.757578	0.273	0.368	1	CD16 Macrophages
SH3BP5	0.00398813	-0.815558	0.374	0.453	1	CD16 Macrophages
CEMIP2	0.00518894	-0.820779	0.094	0.187	1	CD16 Macrophages
KIF13A	0.00558593	-0.748305	0.187	0.277	1	CD16 Macrophages
PLPP3	0.00579962	-0.708894	0.043	0.117	1	CD16 Macrophages
PCNX1	0.00754023	-0.804771	0.079	0.16	1	CD16 Macrophages
CLNK	0	4.30669	0.544	0.01	0	CD1C+ DC
DNASE1L3	4.9798e-283	1.62842	0.228	0.001	2.24445e-278	CD1C+ DC
SLAMF7	9.86699e-255	1.77213	0.304	0.003	4.44715e-250	CD1C+ DC
BTLA	8.11562e-252	1.49763	0.203	0.001	3.65779e-247	CD1C+ DC
ZNF366	1.87473e-226	2.4557	0.481	0.013	8.4496e-222	CD1C+ DC
IDO2	1.17137e-217	1.33651	0.253	0.003	5.27946e-213	CD1C+ DC
CLEC9A	1.03838e-201	1.65053	0.291	0.004	4.68008e-197	CD1C+ DC
XCR1	6.9637e-198	0.785856	0.127	0	3.13861e-193	CD1C+ DC
CCDC26	7.04284e-185	2.83324	0.443	0.014	3.17428e-180	CD1C+ DC
MCOLN2	6.7583e-181	2.20216	0.481	0.017	3.04603e-176	CD1C+ DC
IDO1	3.93348e-177	2.41392	0.266	0.004	1.77286e-172	CD1C+ DC
FLT3	3.712e-176	3.45167	0.696	0.04	1.67304e-171	CD1C+ DC
NCALD	9.11712e-172	2.99513	0.494	0.019	4.10918e-167	CD1C+ DC
TOX	2.69183e-170	2.82809	0.544	0.024	1.21323e-165	CD1C+ DC
C1orf186	7.33481e-158	0.758994	0.127	0.001	3.30587e-153	CD1C+ DC
RHEX	2.76393e-154	1.23504	0.152	0.001	1.24573e-149	CD1C+ DC
CADM1	5.67751e-124	2.80674	0.468	0.025	2.55891e-119	CD1C+ DC
HSH2D	1.43899e-121	1.50644	0.278	0.008	6.48565e-117	CD1C+ DC
KCND3	1.08026e-120	1.6374	0.291	0.009	4.86885e-116	CD1C+ DC
DPP4	6.78764e-114	0.868561	0.177	0.003	3.05926e-109	CD1C+ DC
CYYR1	8.81328e-113	1.13193	0.228	0.006	3.97223e-108	CD1C+ DC
ENOX1	3.93321e-109	2.63185	0.43	0.024	1.77274e-104	CD1C+ DC
CD226	6.33496e-104	2.00001	0.481	0.031	2.85523e-99	CD1C+ DC
LINC00299	2.74393e-96	1.0013	0.19	0.005	1.23672e-91	CD1C+ DC
PAWR	1.32794e-79	0.849494	0.203	0.007	5.98514e-75	CD1C+ DC
TMEM156	5.74867e-79	1.21581	0.215	0.008	2.59098e-74	CD1C+ DC
PAK3	4.59667e-76	0.847714	0.114	0.002	2.07177e-71	CD1C+ DC
ADAM19	8.2901e-76	2.03324	0.43	0.034	3.73643e-71	CD1C+ DC
CCSER1	3.72447e-74	4.23898	0.81	0.157	1.67866e-69	CD1C+ DC
AP000462.1	5.63764e-72	1.211	0.165	0.005	2.54094e-67	CD1C+ DC
SLC38A1	1.54678e-70	1.38769	0.304	0.018	6.97148e-66	CD1C+ DC
NEGR1	5.53019e-64	2.80988	0.544	0.069	2.49251e-59	CD1C+ DC
S100B	4.30727e-62	1.08163	0.139	0.004	1.94133e-57	CD1C+ DC
SAMD12	2.88154e-60	1.65122	0.329	0.025	1.29874e-55	CD1C+ DC
RHOXF1-AS1	9.92946e-60	1.33712	0.241	0.013	4.47531e-55	CD1C+ DC
AC099560.1	2.94308e-57	2.19561	0.203	0.01	1.32648e-52	CD1C+ DC
ANKRD20A4	4.53029e-55	0.984209	0.127	0.004	2.04185e-50	CD1C+ DC
ZEB1	9.75561e-55	2.12022	0.544	0.076	4.39695e-50	CD1C+ DC
CARD11	1.34883e-52	1.53837	0.278	0.021	6.0793e-48	CD1C+ DC
IL18R1	3.82665e-52	1.50457	0.405	0.043	1.72471e-47	CD1C+ DC
AP1S3	2.02448e-49	1.35366	0.278	0.022	9.12455e-45	CD1C+ DC
GRAP2	2.1616e-49	0.834095	0.152	0.006	9.74255e-45	CD1C+ DC
GNAO1	6.48985e-49	0.859678	0.127	0.004	2.92504e-44	CD1C+ DC
ENPP1	7.5273e-49	1.34252	0.152	0.006	3.39263e-44	CD1C+ DC
CPNE3	1.01894e-48	1.76267	0.405	0.047	4.59245e-44	CD1C+ DC
HLA-DPB1	1.35767e-48	2.30784	0.734	0.162	6.11917e-44	CD1C+ DC
WDFY4	2.72873e-48	3.72451	0.823	0.254	1.22987e-43	CD1C+ DC
FAM95B1	3.53326e-48	0.856935	0.101	0.003	1.59247e-43	CD1C+ DC
NUP210	4.18105e-48	1.45777	0.316	0.029	1.88444e-43	CD1C+ DC
RAB7B	5.51388e-47	2.0076	0.316	0.03	2.48516e-42	CD1C+ DC
DAPP1	4.71635e-46	1.68829	0.456	0.063	2.12571e-41	CD1C+ DC
RP11-244M2.1	6.13987e-45	2.14471	0.19	0.011	2.7673e-40	CD1C+ DC
SLC9A7	1.44957e-44	1.50027	0.38	0.044	6.53337e-40	CD1C+ DC
NET1	1.76958e-44	1.49495	0.316	0.031	7.97568e-40	CD1C+ DC
PARM1	1.41073e-43	1.23291	0.139	0.006	6.35829e-39	CD1C+ DC
AC016205.1	1.96164e-43	1.91728	0.177	0.01	8.84129e-39	CD1C+ DC
C1orf54	5.21463e-43	1.36407	0.266	0.023	2.35029e-38	CD1C+ DC
CBFA2T3	4.81654e-42	1.64848	0.367	0.044	2.17086e-37	CD1C+ DC
SLC41A2	9.91216e-40	2.19567	0.506	0.088	4.46751e-35	CD1C+ DC
C1orf21	1.12693e-38	1.63217	0.316	0.036	5.07921e-34	CD1C+ DC
AIM2	2.83193e-38	0.919244	0.152	0.008	1.27638e-33	CD1C+ DC
SLC24A4	4.24632e-37	1.68305	0.342	0.044	1.91386e-32	CD1C+ DC
SULF2	1.74236e-36	1.7042	0.608	0.132	7.85297e-32	CD1C+ DC
MYEF2	2.13941e-36	0.833313	0.152	0.009	9.64252e-32	CD1C+ DC
BATF3	3.00238e-36	1.20028	0.278	0.029	1.3532e-31	CD1C+ DC
HDAC9	3.51351e-36	2.41235	0.949	0.486	1.58358e-31	CD1C+ DC
IL1R2	4.7759e-36	1.50403	0.367	0.05	2.15255e-31	CD1C+ DC
HLA-DQA1	7.13651e-36	2.00122	0.582	0.128	3.2165e-31	CD1C+ DC
IRF8	1.25284e-35	2.34455	0.506	0.102	5.64666e-31	CD1C+ DC
CD1C	1.10198e-34	1.20653	0.139	0.008	4.96672e-30	CD1C+ DC
ST18	8.86051e-34	1.56596	0.392	0.061	3.99352e-29	CD1C+ DC
FAM160A1	2.23539e-33	1.36294	0.139	0.008	1.00751e-28	CD1C+ DC
SEL1L3	2.92589e-33	1.63519	0.418	0.069	1.31873e-28	CD1C+ DC
TRAF1	3.71037e-33	0.708593	0.165	0.011	1.6723e-28	CD1C+ DC
HLA-DPA1	3.28203e-32	1.76281	0.57	0.129	1.47924e-27	CD1C+ DC
FLNB	4.00456e-32	1.44736	0.241	0.025	1.8049e-27	CD1C+ DC
CIITA	1.04585e-31	1.86609	0.797	0.283	4.71375e-27	CD1C+ DC
LSP1	6.9879e-31	1.14808	0.215	0.021	3.14952e-26	CD1C+ DC
CD74	1.27848e-30	2.02942	0.886	0.402	5.76226e-26	CD1C+ DC
DUSP4	1.80973e-30	1.26344	0.127	0.007	8.15663e-26	CD1C+ DC
FAM69A	2.49564e-30	1.17192	0.354	0.054	1.12481e-25	CD1C+ DC
SLCO5A1	2.51182e-30	1.09929	0.127	0.007	1.1321e-25	CD1C+ DC
HLA-DQB1	3.8602e-30	1.90884	0.57	0.138	1.73983e-25	CD1C+ DC
CYFIP2	4.5047e-30	0.970674	0.177	0.015	2.03031e-25	CD1C+ DC
TRERF1	6.03652e-30	1.81753	0.443	0.086	2.72072e-25	CD1C+ DC
CCDC6	8.47954e-30	1.72964	0.544	0.13	3.82181e-25	CD1C+ DC
ZBTB46	1.08686e-29	1.81311	0.418	0.076	4.89861e-25	CD1C+ DC
PPA1	2.32233e-29	1.1767	0.228	0.024	1.0467e-24	CD1C+ DC
CCDC122	4.39842e-29	0.754952	0.152	0.011	1.98241e-24	CD1C+ DC
SH3BP4	1.08735e-28	1.07282	0.228	0.025	4.90079e-24	CD1C+ DC
EGLN3	3.9204e-28	1.25766	0.203	0.02	1.76696e-23	CD1C+ DC
PLPP1	6.02533e-28	1.53014	0.304	0.044	2.71568e-23	CD1C+ DC
ASIC2	1.37124e-27	0.736238	0.152	0.012	6.18033e-23	CD1C+ DC
FCHO1	2.13628e-27	0.789419	0.203	0.021	9.62844e-23	CD1C+ DC
ITGAL	2.14371e-27	1.40724	0.266	0.035	9.66191e-23	CD1C+ DC
F13A1	9.26885e-27	-3.83205	0.127	0.764	4.17756e-22	CD1C+ DC
N4BP2	1.74659e-26	1.29981	0.38	0.071	7.87204e-22	CD1C+ DC
SEPT6	2.44728e-26	1.68374	0.506	0.121	1.10301e-21	CD1C+ DC
RAB30	3.00667e-26	1.53548	0.228	0.028	1.35514e-21	CD1C+ DC
BIRC3	3.33028e-26	2.04263	0.241	0.03	1.50099e-21	CD1C+ DC
ITGB2-AS1	5.44803e-26	1.26909	0.241	0.03	2.45548e-21	CD1C+ DC
SPECC1	7.36817e-26	1.44065	0.418	0.084	3.32091e-21	CD1C+ DC
PPM1H	1.07201e-25	1.61111	0.316	0.053	4.83164e-21	CD1C+ DC
BCL11A	1.25948e-25	1.36559	0.228	0.028	5.6766e-21	CD1C+ DC
ELOVL5	1.98336e-25	1.60055	0.494	0.118	8.93921e-21	CD1C+ DC
ERC2	3.56043e-25	0.894622	0.127	0.009	1.60472e-20	CD1C+ DC
SMAD3	1.14649e-24	1.66828	0.43	0.094	5.16735e-20	CD1C+ DC
HLA-DRA	1.46859e-24	1.695	0.658	0.203	6.6191e-20	CD1C+ DC
VAC14	2.80766e-24	1.94446	0.506	0.139	1.26544e-19	CD1C+ DC
AFF3	8.32083e-24	2.04788	0.734	0.299	3.75028e-19	CD1C+ DC
PDE7A	1.34815e-23	1.64177	0.62	0.188	6.07625e-19	CD1C+ DC
FAM129A	2.65232e-23	1.66366	0.456	0.109	1.19543e-18	CD1C+ DC
AUTS2	3.11492e-23	1.41485	0.899	0.464	1.40392e-18	CD1C+ DC
RP11-761N21.1	3.71986e-23	2.15625	0.203	0.025	1.67658e-18	CD1C+ DC
MYO1D	7.12409e-23	1.57473	0.595	0.183	3.2109e-18	CD1C+ DC
PPP1R16B	8.77096e-23	1.07974	0.139	0.012	3.95316e-18	CD1C+ DC
REC8	3.01963e-22	0.734812	0.127	0.01	1.36098e-17	CD1C+ DC
FYN	4.5791e-22	1.27071	0.468	0.116	2.06385e-17	CD1C+ DC
CTNNAL1	4.82182e-22	0.724576	0.152	0.015	2.17324e-17	CD1C+ DC
SUB1	8.98602e-22	1.39098	0.38	0.083	4.05009e-17	CD1C+ DC
GNG7	1.06129e-21	1.23804	0.342	0.067	4.78333e-17	CD1C+ DC
HLA-DRB1	3.76311e-21	1.61925	0.747	0.306	1.69607e-16	CD1C+ DC
PTPN22	4.66211e-21	1.15671	0.354	0.071	2.10126e-16	CD1C+ DC
DOCK10	7.5776e-21	1.45857	0.709	0.273	3.4153e-16	CD1C+ DC
CPVL	9.88453e-21	1.8754	0.747	0.388	4.45505e-16	CD1C+ DC
CLCN4	1.12719e-20	0.88639	0.152	0.016	5.08035e-16	CD1C+ DC
PAK1	4.38867e-20	1.41563	0.544	0.169	1.97802e-15	CD1C+ DC
SLCO2B1	6.18997e-20	-3.0417	0.063	0.617	2.78988e-15	CD1C+ DC
MIR181A1HG	9.01948e-20	1.38065	0.709	0.288	4.06517e-15	CD1C+ DC
CCDC126	9.94484e-20	1.08126	0.266	0.046	4.48224e-15	CD1C+ DC
CD48	1.4222e-19	0.846575	0.165	0.019	6.41002e-15	CD1C+ DC
ZNF462	1.5023e-19	0.827356	0.101	0.008	6.77102e-15	CD1C+ DC
FRMD4B	1.79506e-19	-1.98581	0.291	0.769	8.0905e-15	CD1C+ DC
ETV6	1.83857e-19	1.38261	0.924	0.64	8.28662e-15	CD1C+ DC
ID2	3.10881e-19	1.31179	0.342	0.074	1.40117e-14	CD1C+ DC
STARD13	3.21971e-19	-2.64469	0.228	0.7	1.45116e-14	CD1C+ DC
NEAT1	4.18008e-19	-1.37216	0.886	0.958	1.88401e-14	CD1C+ DC
NEDD9	4.31598e-19	1.64864	0.494	0.147	1.94525e-14	CD1C+ DC
BCL6	4.42362e-19	1.78501	0.506	0.162	1.99377e-14	CD1C+ DC
BANK1	7.86535e-19	0.972409	0.241	0.04	3.54499e-14	CD1C+ DC
CD163	8.88267e-19	-2.7605	0.19	0.692	4.00351e-14	CD1C+ DC
FMN1	1.19054e-18	-2.55141	0.329	0.733	5.36588e-14	CD1C+ DC
DENND1B	1.56262e-18	1.71272	0.57	0.206	7.04288e-14	CD1C+ DC
MERTK	1.63016e-18	-2.9537	0.063	0.598	7.3473e-14	CD1C+ DC
BASP1	1.79429e-18	1.6588	0.38	0.093	8.08703e-14	CD1C+ DC
KIAA1958	1.2033e-17	1.13128	0.291	0.058	5.42338e-13	CD1C+ DC
PCNXL2	2.05861e-17	1.069	0.215	0.035	9.27836e-13	CD1C+ DC
EDEM1	3.20653e-17	1.18348	0.304	0.066	1.44521e-12	CD1C+ DC
TMEM154	3.20923e-17	0.844137	0.165	0.022	1.44643e-12	CD1C+ DC
STAB1	3.50898e-17	-2.73159	0.089	0.585	1.58153e-12	CD1C+ DC
HOMER2	1.23958e-16	0.809586	0.177	0.026	5.58692e-12	CD1C+ DC
HPS5	1.35641e-16	1.47193	0.43	0.132	6.11346e-12	CD1C+ DC
CSF2RA	1.38178e-16	1.67602	0.62	0.265	6.22784e-12	CD1C+ DC
GPRIN3	1.84291e-16	1.29192	0.544	0.185	8.30617e-12	CD1C+ DC
LDLRAD3	2.49044e-16	1.64495	0.43	0.133	1.12247e-11	CD1C+ DC
PTPN7	2.74676e-16	0.71322	0.152	0.02	1.23799e-11	CD1C+ DC
MRC1	2.95559e-16	-1.70091	0.215	0.731	1.33211e-11	CD1C+ DC
SDK1	3.97651e-16	2.16524	0.316	0.079	1.79225e-11	CD1C+ DC
NAAA	5.29222e-16	1.13545	0.342	0.085	2.38526e-11	CD1C+ DC
KIF16B	5.68845e-16	1.48813	0.633	0.285	2.56384e-11	CD1C+ DC
B4GALT4	5.90955e-16	0.721482	0.177	0.027	2.66349e-11	CD1C+ DC
COTL1	6.78252e-16	1.12924	0.43	0.124	3.05695e-11	CD1C+ DC
KCNQ5	9.10791e-16	0.829278	0.127	0.014	4.10503e-11	CD1C+ DC
ITGA4	9.30782e-16	1.12069	0.342	0.085	4.19513e-11	CD1C+ DC
SIPA1L3	1.02421e-15	1.3618	0.646	0.275	4.61624e-11	CD1C+ DC
ZEB2	1.11562e-15	-1.54773	0.392	0.799	5.02823e-11	CD1C+ DC
RGL1	1.18666e-15	-2.63087	0.127	0.586	5.3484e-11	CD1C+ DC
NUBPL	2.15644e-15	1.32939	0.494	0.169	9.71931e-11	CD1C+ DC
NCKAP5	2.27083e-15	1.38342	0.456	0.144	1.02348e-10	CD1C+ DC
DOCK4	2.52957e-15	-2.27529	0.241	0.641	1.1401e-10	CD1C+ DC
TPD52	2.53318e-15	0.872611	0.19	0.031	1.14173e-10	CD1C+ DC
PLEKHM3	3.16263e-15	1.32948	0.418	0.126	1.42543e-10	CD1C+ DC
COLEC12	4.57737e-15	-2.81764	0.063	0.534	2.06307e-10	CD1C+ DC
PACS1	6.59457e-15	1.21959	0.646	0.292	2.97224e-10	CD1C+ DC
BICD1	6.67986e-15	1.08953	0.443	0.136	3.01068e-10	CD1C+ DC
CTSB	6.90986e-15	-2.27861	0.19	0.623	3.11434e-10	CD1C+ DC
GPAT3	1.02228e-14	1.11843	0.253	0.053	4.60754e-10	CD1C+ DC
TRIM22	1.79532e-14	1.29645	0.544	0.212	8.0917e-10	CD1C+ DC
JAML	3.05333e-14	0.899844	0.367	0.1	1.37617e-09	CD1C+ DC
SHTN1	6.4288e-14	1.50175	0.608	0.296	2.89753e-09	CD1C+ DC
ASAP1	8.45439e-14	1.14916	0.823	0.592	3.81048e-09	CD1C+ DC
TENM4	8.57876e-14	0.909207	0.241	0.051	3.86653e-09	CD1C+ DC
LCP1	9.81812e-14	1.29473	0.532	0.21	4.42512e-09	CD1C+ DC
LIMD2	1.40516e-13	0.833041	0.114	0.014	6.33321e-09	CD1C+ DC
MYO18A	1.43622e-13	0.864239	0.266	0.061	6.47321e-09	CD1C+ DC
TVP23A	1.49703e-13	0.756277	0.165	0.027	6.74726e-09	CD1C+ DC
HLA-B	1.56031e-13	0.968195	0.57	0.22	7.03245e-09	CD1C+ DC
VOPP1	1.93082e-13	1.18969	0.722	0.34	8.70241e-09	CD1C+ DC
ST3GAL2	2.07931e-13	1.01305	0.316	0.084	9.37166e-09	CD1C+ DC
AC005162.3	2.66008e-13	1.35873	0.127	0.017	1.19892e-08	CD1C+ DC
CAMK2D	2.85538e-13	1.44319	0.658	0.32	1.28695e-08	CD1C+ DC
PLEKHA5	2.90082e-13	1.30434	0.418	0.142	1.30743e-08	CD1C+ DC
RIPOR2	7.14093e-13	1.08876	0.177	0.032	3.21849e-08	CD1C+ DC
SFT2D2	7.67245e-13	1.19526	0.392	0.126	3.45805e-08	CD1C+ DC
RP6-159A1.4	8.75574e-13	1.23103	0.278	0.072	3.9463e-08	CD1C+ DC
MTSS1	1.04891e-12	-1.76714	0.228	0.624	4.72752e-08	CD1C+ DC
HSPA1B	1.15485e-12	0.716387	0.101	0.012	5.20503e-08	CD1C+ DC
TAP1	1.32235e-12	0.706182	0.165	0.028	5.95995e-08	CD1C+ DC
GOLGA8A	1.5258e-12	0.828808	0.177	0.033	6.87695e-08	CD1C+ DC
C12orf42	1.7796e-12	0.952905	0.101	0.012	8.02084e-08	CD1C+ DC
SEMA4A	2.0314e-12	0.875995	0.203	0.042	9.15574e-08	CD1C+ DC
ARHGAP18	2.13422e-12	-1.73529	0.253	0.63	9.61912e-08	CD1C+ DC
C12orf45	2.23269e-12	1.01294	0.278	0.072	1.0063e-07	CD1C+ DC
ANKRD44	2.27142e-12	1.25175	0.772	0.521	1.02375e-07	CD1C+ DC
ITGAX	2.74819e-12	0.981084	0.354	0.105	1.23863e-07	CD1C+ DC
AP2A2	3.59483e-12	-2.09107	0.203	0.558	1.62023e-07	CD1C+ DC
RBMS1	3.98102e-12	-1.78104	0.215	0.604	1.79429e-07	CD1C+ DC
FAM135A	4.19868e-12	1.17815	0.456	0.171	1.89239e-07	CD1C+ DC
AC004687.1	4.90596e-12	1.27921	0.203	0.043	2.21116e-07	CD1C+ DC
MYO5A	4.9079e-12	-1.76157	0.316	0.631	2.21204e-07	CD1C+ DC
BCL2L11	6.56943e-12	1.30907	0.266	0.07	2.96091e-07	CD1C+ DC
RGCC	9.12337e-12	0.875343	0.19	0.039	4.11199e-07	CD1C+ DC
PDE4D	9.22266e-12	-2.58618	0.152	0.536	4.15674e-07	CD1C+ DC
NRP1	1.28489e-11	-2.22576	0.127	0.509	5.79115e-07	CD1C+ DC
KLHL5	1.49958e-11	1.05551	0.43	0.158	6.75876e-07	CD1C+ DC
ARHGAP6	1.64876e-11	-2.09646	0.089	0.481	7.43112e-07	CD1C+ DC
CDK14	1.92335e-11	1.13075	0.38	0.129	8.66875e-07	CD1C+ DC
CPM	1.97529e-11	-2.12743	0.139	0.516	8.90284e-07	CD1C+ DC
DST	2.00076e-11	1.1728	0.658	0.362	9.01761e-07	CD1C+ DC
MAP2K6	2.09959e-11	0.850036	0.19	0.039	9.46307e-07	CD1C+ DC
FRMD4A	2.51595e-11	-1.79608	0.278	0.607	1.13396e-06	CD1C+ DC
LYVE1	2.67064e-11	-2.17479	0.063	0.459	1.20368e-06	CD1C+ DC
SBF2	2.72768e-11	-1.41726	0.342	0.662	1.22939e-06	CD1C+ DC
FARP2	2.80012e-11	1.01886	0.43	0.16	1.26204e-06	CD1C+ DC
PIK3CB	2.83105e-11	1.32357	0.519	0.232	1.27598e-06	CD1C+ DC
ARHGAP32	3.07438e-11	0.737313	0.241	0.059	1.38565e-06	CD1C+ DC
NR1H2	3.41247e-11	0.818461	0.203	0.045	1.53804e-06	CD1C+ DC
PTK2	3.89009e-11	1.52565	0.57	0.303	1.7533e-06	CD1C+ DC
RUBCNL	3.96074e-11	0.952782	0.253	0.066	1.78515e-06	CD1C+ DC
APOLD1	4.03128e-11	0.971993	0.165	0.032	1.81694e-06	CD1C+ DC
VDR	4.47001e-11	0.891831	0.203	0.045	2.01468e-06	CD1C+ DC
NT5DC3	4.74416e-11	0.739806	0.139	0.024	2.13824e-06	CD1C+ DC
HLA-DRB5	6.3857e-11	0.930003	0.316	0.095	2.8781e-06	CD1C+ DC
RP11-96H19.1	7.09084e-11	1.23305	0.203	0.047	3.19591e-06	CD1C+ DC
PON2	7.66975e-11	0.827125	0.329	0.102	3.45683e-06	CD1C+ DC
FNBP1	9.04293e-11	1.1492	0.797	0.508	4.07574e-06	CD1C+ DC
KIF2A	1.01212e-10	0.977249	0.354	0.117	4.56172e-06	CD1C+ DC
UVRAG	1.08894e-10	1.22107	0.709	0.427	4.90797e-06	CD1C+ DC
CD163L1	1.13179e-10	-2.49118	0.051	0.417	5.10108e-06	CD1C+ DC
ROBO1	1.18041e-10	0.971869	0.152	0.029	5.32023e-06	CD1C+ DC
TRABD	1.57444e-10	0.881219	0.291	0.085	7.09616e-06	CD1C+ DC
DMXL2	1.77973e-10	-1.80295	0.038	0.415	8.02143e-06	CD1C+ DC
STK17A	1.9608e-10	0.985774	0.228	0.059	8.83751e-06	CD1C+ DC
MS4A4A	1.96877e-10	-2.14542	0.038	0.399	8.87343e-06	CD1C+ DC
ITSN1	2.94437e-10	-1.46159	0.266	0.624	1.32706e-05	CD1C+ DC
NLRC5	2.96436e-10	1.18245	0.354	0.125	1.33607e-05	CD1C+ DC
KCNK6	3.08475e-10	1.14663	0.253	0.071	1.39033e-05	CD1C+ DC
PTPN1	3.36293e-10	1.03558	0.557	0.251	1.5157e-05	CD1C+ DC
ITPR1	3.64196e-10	1.26391	0.316	0.102	1.64147e-05	CD1C+ DC
DPYD	3.67938e-10	-1.07817	0.481	0.792	1.65833e-05	CD1C+ DC
FARS2	4.16802e-10	1.10502	0.582	0.3	1.87857e-05	CD1C+ DC
ATG7	4.24529e-10	-1.23085	0.443	0.692	1.91339e-05	CD1C+ DC
ATP6V0A2	4.40809e-10	1.13396	0.228	0.06	1.98677e-05	CD1C+ DC
AGFG1	4.49123e-10	-1.9713	0.241	0.543	2.02424e-05	CD1C+ DC
MAP4K5	4.49201e-10	0.882342	0.405	0.15	2.0246e-05	CD1C+ DC
ME1	4.88349e-10	-2.30913	0.025	0.37	2.20104e-05	CD1C+ DC
TRIM5	5.03223e-10	0.786291	0.253	0.07	2.26808e-05	CD1C+ DC
RP5-1171I10.5	5.3601e-10	0.756736	0.139	0.026	2.41585e-05	CD1C+ DC
SLC1A3	6.43835e-10	-2.25815	0.165	0.491	2.90183e-05	CD1C+ DC
TSPAN33	6.76141e-10	0.859956	0.139	0.026	3.04743e-05	CD1C+ DC
SLC25A29	7.32752e-10	0.789813	0.127	0.022	3.30258e-05	CD1C+ DC
ARHGEF10L	8.25262e-10	-2.02904	0.051	0.398	3.71954e-05	CD1C+ DC
KCNMA1	9.09134e-10	-2.27602	0.089	0.429	4.09756e-05	CD1C+ DC
NFATC2	9.19996e-10	0.922039	0.456	0.181	4.14652e-05	CD1C+ DC
MAMDC2	9.26553e-10	-2.89992	0.025	0.365	4.17607e-05	CD1C+ DC
SNX30	1.03222e-09	1.02572	0.405	0.154	4.65233e-05	CD1C+ DC
ADAM28	1.03325e-09	1.36167	0.468	0.209	4.65698e-05	CD1C+ DC
IPO9-AS1	1.07267e-09	1.03046	0.19	0.045	4.83465e-05	CD1C+ DC
TNS3	1.16635e-09	-1.52854	0.253	0.566	5.25687e-05	CD1C+ DC
LYZ	1.22708e-09	1.00752	0.228	0.063	5.53057e-05	CD1C+ DC
ATP2B1	1.56122e-09	1.09775	0.646	0.357	7.0366e-05	CD1C+ DC
TSPAN3	1.70681e-09	0.797043	0.253	0.073	7.69275e-05	CD1C+ DC
AKNA	1.71817e-09	0.705963	0.392	0.144	7.74398e-05	CD1C+ DC
SLC11A1	1.78486e-09	-2.50693	0.013	0.343	8.04456e-05	CD1C+ DC
SETBP1	2.10756e-09	1.16716	0.241	0.068	9.49899e-05	CD1C+ DC
RFTN1	2.28718e-09	0.787365	0.392	0.149	0.000103085	CD1C+ DC
CD83	2.29107e-09	1.22127	0.304	0.1	0.000103261	CD1C+ DC
STIM2	2.54289e-09	1.04722	0.456	0.198	0.000114611	CD1C+ DC
RAB11FIP1	2.55285e-09	1.16676	0.329	0.116	0.000115059	CD1C+ DC
SLC46A3	3.33477e-09	0.72723	0.253	0.074	0.000150302	CD1C+ DC
GABPB1-AS1	3.40867e-09	0.828643	0.329	0.115	0.000153632	CD1C+ DC
NFIA	3.48477e-09	-1.51836	0.101	0.439	0.000157062	CD1C+ DC
EPB41L3	3.48595e-09	-1.63017	0.241	0.549	0.000157115	CD1C+ DC
SMC4	3.53156e-09	1.15511	0.215	0.058	0.000159171	CD1C+ DC
ITPR2	3.56917e-09	-1.3013	0.38	0.632	0.000160866	CD1C+ DC
MSR1	3.85026e-09	-1.27876	0.215	0.576	0.000173535	CD1C+ DC
LRBA	3.97497e-09	0.98833	0.608	0.327	0.000179156	CD1C+ DC
ST7	4.5812e-09	1.20427	0.392	0.162	0.000206479	CD1C+ DC
RBM47	5.64611e-09	-1.08331	0.684	0.793	0.000254476	CD1C+ DC
SNX10	6.36797e-09	0.830196	0.354	0.131	0.000287011	CD1C+ DC
FNDC3B	6.46036e-09	-1.5432	0.241	0.536	0.000291175	CD1C+ DC
KAT6B	6.85586e-09	0.881104	0.418	0.169	0.000309	CD1C+ DC
FOXO3	6.8922e-09	-1.69739	0.19	0.513	0.000310638	CD1C+ DC
CDC42SE2	7.32111e-09	0.986306	0.646	0.372	0.00032997	CD1C+ DC
SIGLEC1	8.4035e-09	-1.71777	0.063	0.387	0.000378754	CD1C+ DC
KAT2B	9.04879e-09	1.2301	0.342	0.131	0.000407838	CD1C+ DC
CEP128	9.67544e-09	1.13592	0.367	0.146	0.000436082	CD1C+ DC
MAN1A1	9.80589e-09	-1.76659	0.392	0.635	0.000441961	CD1C+ DC
LRRK2	9.89412e-09	1.1082	0.494	0.239	0.000445938	CD1C+ DC
C1orf162	1.07143e-08	0.953209	0.405	0.165	0.000482906	CD1C+ DC
WDFY3	1.16529e-08	-1.28911	0.316	0.612	0.000525209	CD1C+ DC
NBEAL2	1.28363e-08	0.92591	0.152	0.034	0.000578543	CD1C+ DC
FAM65B	1.31065e-08	0.943124	0.152	0.034	0.000590723	CD1C+ DC
TRAF3IP3	1.44602e-08	0.728743	0.127	0.025	0.000651734	CD1C+ DC
PEAK1	1.6311e-08	-1.54905	0.241	0.534	0.000735153	CD1C+ DC
NAV2	1.63632e-08	-2.08659	0.089	0.405	0.000737505	CD1C+ DC
FAM117B	1.76118e-08	0.873293	0.392	0.16	0.000793781	CD1C+ DC
RBPJ	1.77462e-08	-1.73052	0.684	0.814	0.00079984	CD1C+ DC
HIPK2	1.82448e-08	1.12113	0.456	0.209	0.000822312	CD1C+ DC
SNX3	1.92959e-08	0.973426	0.367	0.149	0.000869687	CD1C+ DC
CCDC88A	2.16541e-08	0.905924	0.696	0.412	0.000975973	CD1C+ DC
KCNC3	2.19901e-08	0.784803	0.101	0.017	0.000991115	CD1C+ DC
PDE4A	2.33993e-08	0.764517	0.278	0.092	0.00105463	CD1C+ DC
NFAT5	2.59197e-08	0.993288	0.544	0.288	0.00116822	CD1C+ DC
USP13	2.72071e-08	0.70902	0.165	0.04	0.00122625	CD1C+ DC
MARCH3	2.85612e-08	0.758139	0.19	0.05	0.00128728	CD1C+ DC
BNC2	3.65203e-08	-2.0477	0.013	0.303	0.00164601	CD1C+ DC
JADE3	3.78213e-08	0.747678	0.127	0.026	0.00170464	CD1C+ DC
P2RY8	4.24988e-08	0.799391	0.253	0.082	0.00191546	CD1C+ DC
RIN2	4.64452e-08	-1.80929	0.101	0.389	0.00209333	CD1C+ DC
CST3	4.69852e-08	1.42796	0.405	0.178	0.00211767	CD1C+ DC
MKNK1	4.70971e-08	-1.5764	0.076	0.381	0.00212271	CD1C+ DC
LRP1	5.35095e-08	-1.50309	0.089	0.397	0.00241173	CD1C+ DC
GLUL	5.47084e-08	-1.98062	0.051	0.34	0.00246576	CD1C+ DC
RUFY3	5.89578e-08	0.86241	0.506	0.258	0.00265729	CD1C+ DC
MTMR1	5.89854e-08	0.969087	0.228	0.07	0.00265853	CD1C+ DC
MBP	7.07965e-08	1.11795	0.582	0.325	0.00319087	CD1C+ DC
EVL	7.31365e-08	1.05186	0.354	0.142	0.00329633	CD1C+ DC
AHCYL2	7.77912e-08	0.764261	0.443	0.197	0.00350613	CD1C+ DC
CLIC2	7.90618e-08	0.842468	0.291	0.106	0.00356339	CD1C+ DC
IKZF1	8.00833e-08	0.883434	0.506	0.255	0.00360943	CD1C+ DC
SERTAD2	8.15239e-08	0.861086	0.354	0.142	0.00367436	CD1C+ DC
UPF2	8.26216e-08	1.01484	0.468	0.228	0.00372384	CD1C+ DC
BID	8.87128e-08	0.863162	0.253	0.084	0.00399837	CD1C+ DC
SLC16A10	9.48445e-08	-2.81081	0	0.272	0.00427473	CD1C+ DC
PARVG	9.80775e-08	0.869335	0.354	0.145	0.00442045	CD1C+ DC
RNF130	9.87817e-08	-0.973733	0.228	0.541	0.00445219	CD1C+ DC
PID1	1.23854e-07	-2.00088	0.19	0.461	0.00558222	CD1C+ DC
NAV1	1.23918e-07	0.894527	0.329	0.131	0.00558509	CD1C+ DC
ELL2	1.2951e-07	-1.90198	0.051	0.329	0.00583714	CD1C+ DC
QKI	1.46151e-07	-1.03113	0.481	0.697	0.00658719	CD1C+ DC
STK4	1.46862e-07	1.08525	0.532	0.297	0.00661922	CD1C+ DC
DBNL	1.65395e-07	0.701998	0.304	0.112	0.00745451	CD1C+ DC
RNF150	1.67463e-07	-2.06273	0.025	0.296	0.00754774	CD1C+ DC
PTPRC	1.72778e-07	0.713099	0.759	0.534	0.00778727	CD1C+ DC
ACSL1	1.75939e-07	-1.80973	0.266	0.52	0.00792977	CD1C+ DC
NAIP	1.79069e-07	-1.03245	0.342	0.614	0.00807082	CD1C+ DC
ZSWIM6	1.85722e-07	-1.08195	0.468	0.679	0.00837069	CD1C+ DC
OFD1	1.96662e-07	0.917716	0.228	0.073	0.00886374	CD1C+ DC
NPL	2.27757e-07	-1.62043	0.051	0.323	0.0102652	CD1C+ DC
MIR4435-2HG	2.35125e-07	0.980452	0.266	0.095	0.0105973	CD1C+ DC
PTPN6	2.40089e-07	0.721591	0.177	0.05	0.010821	CD1C+ DC
ARHGAP26	2.46875e-07	-0.943619	0.532	0.746	0.0111269	CD1C+ DC
IFNGR1	2.69072e-07	0.952574	0.456	0.232	0.0121273	CD1C+ DC
ABCA1	2.79297e-07	-1.59799	0.203	0.468	0.0125882	CD1C+ DC
PSD3	2.91296e-07	-1.20949	0.19	0.482	0.013129	CD1C+ DC
FCHO2	2.91435e-07	-1.44149	0.215	0.474	0.0131353	CD1C+ DC
RABGAP1L	3.27574e-07	0.98866	0.684	0.495	0.0147641	CD1C+ DC
TMTC4	3.71317e-07	0.846395	0.152	0.039	0.0167356	CD1C+ DC
IRAK3	3.76586e-07	-1.45861	0.19	0.464	0.0169731	CD1C+ DC
B2M	4.03983e-07	0.906429	0.595	0.336	0.0182079	CD1C+ DC
HAVCR2	4.34288e-07	0.706061	0.456	0.205	0.0195738	CD1C+ DC
CMKLR1	4.51525e-07	-1.59612	0	0.249	0.0203507	CD1C+ DC
GNA12	4.81184e-07	0.933668	0.405	0.184	0.0216875	CD1C+ DC
P2RY14	5.18662e-07	0.893066	0.506	0.259	0.0233766	CD1C+ DC
TFRC	5.20637e-07	-2.70771	0.038	0.29	0.0234656	CD1C+ DC
PLCG2	5.65886e-07	0.841163	0.405	0.186	0.0255051	CD1C+ DC
PLTP	5.66802e-07	-2.01479	0.038	0.297	0.0255463	CD1C+ DC
SOGA1	5.89754e-07	0.749266	0.278	0.103	0.0265808	CD1C+ DC
MARCH1	5.99003e-07	0.744219	0.722	0.497	0.0269977	CD1C+ DC
PRKD3	6.23213e-07	0.925163	0.367	0.167	0.0280888	CD1C+ DC
GPC5	7.06968e-07	1.43719	0.114	0.025	0.0318638	CD1C+ DC
ADA2	7.8994e-07	0.709639	0.127	0.03	0.0356034	CD1C+ DC
SH3PXD2B	7.98139e-07	-1.73931	0.063	0.317	0.0359729	CD1C+ DC
RAB11FIP3	8.52089e-07	0.925111	0.203	0.066	0.0384045	CD1C+ DC
BCAT1	8.73303e-07	-1.41644	0.051	0.313	0.0393606	CD1C+ DC
SAMHD1	9.60818e-07	0.736557	0.671	0.429	0.043305	CD1C+ DC
EDA	1.03038e-06	-1.92272	0.025	0.269	0.0464402	CD1C+ DC
LMNB1	1.05865e-06	0.727587	0.127	0.031	0.0477146	CD1C+ DC
FGF13	1.08952e-06	-2.35523	0.025	0.27	0.0491057	CD1C+ DC
CBL	1.09427e-06	0.724651	0.481	0.24	0.0493199	CD1C+ DC
MGAT5	1.09791e-06	-1.30419	0.316	0.544	0.0494841	CD1C+ DC
SARAF	1.09947e-06	0.860266	0.354	0.157	0.0495544	CD1C+ DC
ATP1B1	1.17301e-06	1.03911	0.215	0.072	0.0528685	CD1C+ DC
TBC1D14	1.17656e-06	-1.13686	0.392	0.616	0.0530288	CD1C+ DC
MAFB	1.22712e-06	-1.61667	0.013	0.255	0.0553077	CD1C+ DC
CCDC141	1.25368e-06	-1.89566	0.038	0.282	0.0565046	CD1C+ DC
SPRED1	1.30415e-06	-1.42149	0.215	0.463	0.0587793	CD1C+ DC
FGD6	1.33791e-06	0.826586	0.253	0.095	0.0603009	CD1C+ DC
EXOC6	1.39343e-06	0.924331	0.405	0.192	0.0628034	CD1C+ DC
AIM1	1.46202e-06	1.0072	0.253	0.095	0.0658945	CD1C+ DC
CAMK2G	1.49405e-06	0.746853	0.266	0.099	0.0673383	CD1C+ DC
RUNX3	1.60513e-06	1.20868	0.101	0.021	0.0723447	CD1C+ DC
ACTN1	1.65129e-06	0.907298	0.203	0.066	0.0744251	CD1C+ DC
MPPED2	1.72629e-06	-1.7756	0.063	0.306	0.0778058	CD1C+ DC
TNS1	2.14204e-06	-1.4923	0.025	0.262	0.096544	CD1C+ DC
RPS6KA3	2.17345e-06	0.743198	0.519	0.28	0.0979597	CD1C+ DC
REEP3	2.40595e-06	0.843689	0.291	0.121	0.108439	CD1C+ DC
CHD6	2.40964e-06	0.78739	0.443	0.228	0.108605	CD1C+ DC
SIRT7	2.55639e-06	0.752951	0.177	0.055	0.115219	CD1C+ DC
IQGAP2	2.57e-06	-1.15807	0.456	0.636	0.115833	CD1C+ DC
ATF7IP2	2.58715e-06	0.890228	0.241	0.09	0.116606	CD1C+ DC
FAM20A	2.70607e-06	-1.44194	0.089	0.348	0.121965	CD1C+ DC
EBF1	2.70862e-06	0.947396	0.203	0.069	0.12208	CD1C+ DC
NRP2	2.73453e-06	-1.14042	0.051	0.303	0.123248	CD1C+ DC
ACTB	2.96227e-06	1.12027	0.456	0.243	0.133512	CD1C+ DC
PELI1	3.11619e-06	-1.57361	0.215	0.431	0.14045	CD1C+ DC
RAB11A	3.21097e-06	0.771243	0.367	0.166	0.144722	CD1C+ DC
ZNF451	3.22224e-06	0.838923	0.354	0.162	0.14523	CD1C+ DC
IRAK2	3.31695e-06	0.924652	0.139	0.038	0.149498	CD1C+ DC
DAB2	3.33028e-06	-1.40079	0	0.219	0.150099	CD1C+ DC
MAF	3.46851e-06	-1.47602	0.025	0.25	0.156329	CD1C+ DC
WLS	3.47723e-06	-1.23588	0.038	0.279	0.156722	CD1C+ DC
SAMSN1	3.57327e-06	-1.61806	0.076	0.32	0.161051	CD1C+ DC
GOLGA4	4.34142e-06	-1.37632	0.278	0.478	0.195672	CD1C+ DC
ARHGAP24	4.36081e-06	-0.92005	0.367	0.597	0.196546	CD1C+ DC
PDCD4	4.50863e-06	0.77514	0.342	0.153	0.203209	CD1C+ DC
EPB41	4.61731e-06	0.805008	0.304	0.134	0.208107	CD1C+ DC
HRH1	4.64675e-06	-1.55441	0.013	0.237	0.209434	CD1C+ DC
MS4A6A	4.9474e-06	-1.0961	0.443	0.627	0.222984	CD1C+ DC
ATF6	4.97496e-06	-1.31263	0.228	0.445	0.224227	CD1C+ DC
MVB12B	5.05066e-06	0.904309	0.595	0.376	0.227639	CD1C+ DC
C3orf58	5.72907e-06	0.725257	0.177	0.057	0.258215	CD1C+ DC
TLR2	5.76343e-06	-1.49391	0.076	0.311	0.259763	CD1C+ DC
NSMAF	6.1859e-06	0.847183	0.354	0.169	0.278805	CD1C+ DC
PDGFC	6.98096e-06	-1.40928	0.253	0.482	0.314639	CD1C+ DC
ITGA9	7.07139e-06	-1.33518	0.051	0.281	0.318715	CD1C+ DC
SIRT1	7.31289e-06	0.732009	0.253	0.102	0.329599	CD1C+ DC
TNFRSF1B	7.31955e-06	-1.34527	0.114	0.347	0.329899	CD1C+ DC
TMSB4X	7.4389e-06	1.0484	0.43	0.228	0.335279	CD1C+ DC
KLHL22	7.52596e-06	0.762868	0.19	0.065	0.339202	CD1C+ DC
CR1	7.53497e-06	-1.38387	0.038	0.262	0.339609	CD1C+ DC
VASH1	7.72484e-06	0.70713	0.165	0.052	0.348166	CD1C+ DC
SH3BP5	8.27886e-06	-1.58454	0.253	0.454	0.373137	CD1C+ DC
EPS15	9.07942e-06	-1.09213	0.354	0.555	0.409219	CD1C+ DC
VSIG4	9.22616e-06	-1.48369	0.101	0.336	0.415832	CD1C+ DC
KIAA0226L	1.04364e-05	1.65647	0.177	0.062	0.47038	CD1C+ DC
PRMT2	1.04924e-05	0.735562	0.532	0.32	0.472905	CD1C+ DC
TTYH3	1.1664e-05	-1.40991	0.025	0.235	0.525709	CD1C+ DC
MBNL1	1.17928e-05	0.86221	0.835	0.699	0.531513	CD1C+ DC
FAM13A	1.27327e-05	-1.22721	0.152	0.387	0.573877	CD1C+ DC
RPLP1	1.30677e-05	0.708784	0.304	0.132	0.588972	CD1C+ DC
RUNX2	1.30823e-05	0.960918	0.228	0.089	0.589633	CD1C+ DC
CYTIP	1.33417e-05	0.883393	0.329	0.154	0.601323	CD1C+ DC
DAPK1	1.35393e-05	-1.09041	0.367	0.556	0.610228	CD1C+ DC
SH3RF3	1.38776e-05	-1.60737	0.025	0.234	0.625479	CD1C+ DC
BCR	1.47257e-05	0.795381	0.165	0.053	0.663702	CD1C+ DC
PAPSS2	1.68384e-05	-1.52	0.089	0.306	0.758924	CD1C+ DC
SASH1	1.74575e-05	-1.46506	0.013	0.208	0.786825	CD1C+ DC
ACER3	1.79317e-05	0.732502	0.544	0.33	0.808199	CD1C+ DC
TNFAIP2	1.91026e-05	-1.20292	0.101	0.328	0.860973	CD1C+ DC
MAP3K13	1.93461e-05	0.773242	0.165	0.055	0.871949	CD1C+ DC
HIP1	2.02756e-05	1.26512	0.43	0.252	0.913843	CD1C+ DC
TET3	2.04417e-05	-1.12947	0.266	0.472	0.921327	CD1C+ DC
RNF149	2.08272e-05	-1.02829	0.532	0.67	0.938703	CD1C+ DC
TTC19	2.26802e-05	0.778972	0.304	0.138	1	CD1C+ DC
HECTD2	2.27336e-05	-1.25812	0.013	0.204	1	CD1C+ DC
DNM1	2.32485e-05	-1.28986	0.051	0.261	1	CD1C+ DC
ZNF516	2.48449e-05	0.817329	0.405	0.215	1	CD1C+ DC
TBC1D8	2.52706e-05	0.912232	0.38	0.192	1	CD1C+ DC
ZNF652	2.55665e-05	0.744276	0.329	0.162	1	CD1C+ DC
DIAPH1	2.7159e-05	0.710663	0.354	0.166	1	CD1C+ DC
ELF2	2.74539e-05	-0.936922	0.418	0.576	1	CD1C+ DC
C1QB	2.76853e-05	-1.38402	0	0.184	1	CD1C+ DC
CREM	2.77914e-05	-1.45385	0.089	0.294	1	CD1C+ DC
TFEC	2.81861e-05	-1.04199	0.063	0.279	1	CD1C+ DC
TRPM2	2.82363e-05	-0.979675	0.038	0.251	1	CD1C+ DC
PMP22	2.93152e-05	-1.37896	0.038	0.24	1	CD1C+ DC
EMP1	2.93682e-05	-1.57283	0.025	0.225	1	CD1C+ DC
SGMS1	3.11414e-05	-1.2519	0.329	0.499	1	CD1C+ DC
RYK	3.1182e-05	0.864551	0.278	0.128	1	CD1C+ DC
AAK1	3.14767e-05	-1.07204	0.304	0.488	1	CD1C+ DC
GAB2	3.25709e-05	-1.04018	0.418	0.571	1	CD1C+ DC
TET2	3.3804e-05	0.772335	0.595	0.398	1	CD1C+ DC
OSBPL3	3.43098e-05	0.882919	0.481	0.285	1	CD1C+ DC
BLVRB	3.44091e-05	-1.25111	0.051	0.254	1	CD1C+ DC
RNASE1	3.46832e-05	-1.52435	0.051	0.253	1	CD1C+ DC
SNX29	3.61458e-05	-0.811915	0.532	0.645	1	CD1C+ DC
NAMPT	3.72298e-05	-1.98893	0.266	0.446	1	CD1C+ DC
FCGRT	3.8397e-05	-1.23876	0.165	0.366	1	CD1C+ DC
CSF1R	4.05724e-05	-0.999474	0.139	0.368	1	CD1C+ DC
RNF213	4.12392e-05	-0.907429	0.253	0.481	1	CD1C+ DC
PLXND1	4.49067e-05	-1.22745	0.089	0.292	1	CD1C+ DC
TMEM2	4.90865e-05	-1.5704	0.076	0.281	1	CD1C+ DC
MLKL	5.06117e-05	-1.19646	0	0.174	1	CD1C+ DC
SELENOP	5.09609e-05	-2.00992	0	0.174	1	CD1C+ DC
RAB20	5.16103e-05	-1.31617	0.076	0.273	1	CD1C+ DC
SPTLC2	5.23322e-05	-1.16043	0.228	0.425	1	CD1C+ DC
YEATS2	5.39675e-05	0.774727	0.367	0.197	1	CD1C+ DC
KIF1B	5.74258e-05	-1.29735	0.165	0.357	1	CD1C+ DC
LCP2	5.84362e-05	-1.28326	0.228	0.409	1	CD1C+ DC
STK17B	5.92732e-05	0.746263	0.582	0.408	1	CD1C+ DC
C20orf194	5.97259e-05	-0.901282	0.43	0.579	1	CD1C+ DC
EPB41L1	6.30248e-05	-1.22926	0	0.17	1	CD1C+ DC
SLC38A6	6.66662e-05	-1.19934	0.051	0.24	1	CD1C+ DC
PTPN2	6.70678e-05	0.757222	0.519	0.336	1	CD1C+ DC
RP11-669M16.1	7.20435e-05	1.0663	0.165	0.06	1	CD1C+ DC
DENND4C	7.4495e-05	-1.10992	0.241	0.425	1	CD1C+ DC
TBC1D1	7.5672e-05	0.885715	0.38	0.205	1	CD1C+ DC
DENND1C	7.61449e-05	0.787934	0.114	0.033	1	CD1C+ DC
FCGR2A	7.69468e-05	-0.764551	0.215	0.459	1	CD1C+ DC
PDXK	8.21901e-05	-1.11265	0.025	0.204	1	CD1C+ DC
DIRC3	8.57948e-05	-1.51491	0.076	0.273	1	CD1C+ DC
C5AR1	8.67604e-05	-1.3461	0.051	0.237	1	CD1C+ DC
NEURL2	8.73598e-05	-1.59812	0	0.165	1	CD1C+ DC
CYFIP1	8.83865e-05	-1.10384	0.089	0.284	1	CD1C+ DC
RPS15	8.87104e-05	0.750366	0.177	0.066	1	CD1C+ DC
SNX9	9.38202e-05	-1.08438	0.266	0.447	1	CD1C+ DC
C1QC	9.5388e-05	-1.28365	0	0.163	1	CD1C+ DC
TLE4	9.97679e-05	-1.08465	0.19	0.386	1	CD1C+ DC
SNX24	0.000100756	-0.933886	0.038	0.23	1	CD1C+ DC
SDCBP	0.000111112	-1.03996	0.063	0.253	1	CD1C+ DC
SNX6	0.000116528	-1.08876	0.203	0.391	1	CD1C+ DC
CMTM7	0.000117253	-0.872028	0.139	0.349	1	CD1C+ DC
SERPINB9	0.000122711	0.922266	0.228	0.098	1	CD1C+ DC
C1QA	0.000126536	-1.26972	0	0.158	1	CD1C+ DC
CCDC149	0.000127548	-1.04742	0.013	0.178	1	CD1C+ DC
PTPRM	0.000130949	-1.07765	0.152	0.347	1	CD1C+ DC
CTSL	0.000131729	-1.55346	0.013	0.18	1	CD1C+ DC
ARMC2	0.000136789	-1.25072	0.025	0.195	1	CD1C+ DC
RASGEF1B	0.000138636	-0.929372	0.177	0.382	1	CD1C+ DC
LGMN	0.00014493	-1.30045	0.203	0.398	1	CD1C+ DC
AHR	0.000157953	1.19876	0.342	0.186	1	CD1C+ DC
TMCC1	0.000157982	-0.957591	0.278	0.471	1	CD1C+ DC
SEPP1	0.000159578	-1.05406	0.025	0.195	1	CD1C+ DC
LILRB5	0.000160931	-1.40707	0	0.154	1	CD1C+ DC
HIVEP2	0.000162632	0.836888	0.367	0.208	1	CD1C+ DC
MT-CO1	0.000164111	0.723324	0.747	0.577	1	CD1C+ DC
ABCA6	0.000177146	-1.08503	0.051	0.23	1	CD1C+ DC
SIN3A	0.000186671	0.803389	0.241	0.112	1	CD1C+ DC
CD99	0.000201427	-1.13626	0.114	0.302	1	CD1C+ DC
HNMT	0.000204779	-1.06277	0.089	0.272	1	CD1C+ DC
RCAN1	0.000212013	-1.29885	0.051	0.221	1	CD1C+ DC
FER	0.000222181	-1.0339	0.253	0.434	1	CD1C+ DC
FARP1	0.000222285	-1.18845	0.038	0.205	1	CD1C+ DC
TBC1D16	0.00022491	-1.15104	0.013	0.167	1	CD1C+ DC
DENND3	0.000241008	-0.747178	0.101	0.286	1	CD1C+ DC
SH3PXD2A	0.000251054	-0.821867	0.063	0.25	1	CD1C+ DC
KCNE1	0.000259847	-1.04065	0.038	0.207	1	CD1C+ DC
NAP1L1	0.00026969	1.10016	0.241	0.112	1	CD1C+ DC
ZNF438	0.000272315	-1.06839	0.139	0.322	1	CD1C+ DC
ANGPT2	0.000284624	0.896746	0.114	0.037	1	CD1C+ DC
CRLF3	0.000297594	0.722903	0.329	0.178	1	CD1C+ DC
AGPAT4	0.000305725	-1.1481	0.038	0.197	1	CD1C+ DC
ZFYVE16	0.000327427	-1.14173	0.127	0.293	1	CD1C+ DC
THBS1	0.000331901	-2.38049	0.076	0.24	1	CD1C+ DC
SIRPB2	0.000343328	-1.01372	0.089	0.262	1	CD1C+ DC
TTN	0.000354192	-1.27868	0.506	0.6	1	CD1C+ DC
GPR34	0.000354661	-1.1332	0	0.14	1	CD1C+ DC
TGFBI	0.000355508	-1.43244	0.228	0.392	1	CD1C+ DC
LRMDA	0.000381826	-1.28386	0.203	0.373	1	CD1C+ DC
AL034397.3	0.000382332	0.718712	0.152	0.059	1	CD1C+ DC
ENG	0.00038539	-1.15018	0.013	0.157	1	CD1C+ DC
PYGL	0.000386707	-1.04838	0.025	0.177	1	CD1C+ DC
SLC9A9	0.000387855	-0.850031	0.684	0.727	1	CD1C+ DC
ADAP2	0.00038874	-1.07154	0.203	0.377	1	CD1C+ DC
PARP14	0.000398975	-0.800076	0.203	0.417	1	CD1C+ DC
NT5C2	0.000401502	-0.927324	0.241	0.417	1	CD1C+ DC
KHDRBS2	0.000415992	-1.04107	0.051	0.215	1	CD1C+ DC
DAAM2	0.00042506	-1.22753	0.025	0.177	1	CD1C+ DC
MLXIP	0.000435106	-1.0421	0.139	0.31	1	CD1C+ DC
CTTNBP2	0.000474944	-1.04837	0.101	0.27	1	CD1C+ DC
SPPL3	0.000480933	0.813657	0.494	0.349	1	CD1C+ DC
AC100849.1	0.000484226	-2.0699	0	0.135	1	CD1C+ DC
KIAA0922	0.000485794	1.01804	0.215	0.101	1	CD1C+ DC
SESN1	0.00050228	-0.846711	0.203	0.404	1	CD1C+ DC
DIP2C	0.000504905	-1.16376	0.063	0.217	1	CD1C+ DC
CCND3	0.0005144	0.771584	0.43	0.286	1	CD1C+ DC
MITF	0.000531652	-1.05693	0.139	0.317	1	CD1C+ DC
FTL	0.00055254	-1.48465	0.139	0.303	1	CD1C+ DC
PAG1	0.000625666	-1.02332	0.165	0.336	1	CD1C+ DC
CPEB4	0.000641753	-1.02865	0.215	0.378	1	CD1C+ DC
KIF13B	0.000661076	-0.955945	0.19	0.368	1	CD1C+ DC
WWP1	0.000697096	-1.02241	0.228	0.399	1	CD1C+ DC
MAML2	0.000739653	-0.739492	0.544	0.646	1	CD1C+ DC
AP001011.1	0.000744443	0.830799	0.139	0.054	1	CD1C+ DC
PLXNC1	0.000758768	0.823993	0.203	0.093	1	CD1C+ DC
[truncated: 125 more rows]
